# Supplementary material for: Multi-omic analysis of the cardiac cellulome defines a vascular contribution to cardiac diastolic dysfunction in obese female mice
Source: Basic Res Cardiol. 2023 Mar 29;118(1):11. doi: 10.1007/s00395-023-00983-6 (PMC10060343; doi:10.1007/s00395-023-00983-6)
Supplement: Supplementary file 2 — Supplementary file2 (XLSX 60 KB) [file 395_2023_983_MOESM2_ESM.xlsx]

## Sheet: GO terms UR in KO-W, KOWvWTW
Online Resource 10: Gene Ontology Enrichment of Up-regulated Genes in WD Feeding in SMC MR KO compared to MR intact - Bulk RNA
Gene Ontology analysis was performed using the enrichGO function from clusterProfiler R package with minGSsize=10, MaxGSsize=500.
ID	Description	GeneRatio	BgRatio	pvalue	p.adjust	qvalue	geneID
GO:0009648	photoperiodism	6/103	21/12012	1.67778e-08	1.64493e-05	1.40353e-05	Usp2/Per1/Bhlhe40/Cry2/Per2/Per3
GO:0043153	entrainment of circadian clock by photoperiod	6/103	21/12012	1.67778e-08	1.64493e-05	1.40353e-05	Usp2/Per1/Bhlhe40/Cry2/Per2/Per3
GO:0009649	entrainment of circadian clock	6/103	22/12012	2.29099e-08	1.64493e-05	1.40353e-05	Usp2/Per1/Bhlhe40/Cry2/Per2/Per3
GO:0051155	positive regulation of striated muscle cell differentiation	6/103	54/12012	6.35248e-06	0.00342081	0.0029188	Ehd2/Adrb1/Mylk3/Bcl2/Nfatc2/Mamstr
GO:0032922	circadian regulation of gene expression	6/103	61/12012	1.30112e-05	0.00560522	0.00478264	Usp2/Per1/Bhlhe40/Cry2/Per2/Per3
GO:0035455	response to interferon-alpha	4/103	20/12012	2.22279e-05	0.00657933	0.0056138	Ifit2/Bst2/Ifit1/Ifit3
GO:0014910	regulation of smooth muscle cell migration	6/103	75/12012	4.28306e-05	0.0093902	0.00801216	Pdgfrb/Iqgap1/Vtn/Pdgfb/Bcl2/Ndrg4
GO:0014909	smooth muscle cell migration	6/103	81/12012	6.62289e-05	0.0129688	0.0110656	Pdgfrb/Iqgap1/Vtn/Pdgfb/Bcl2/Ndrg4
GO:0035457	cellular response to interferon-alpha	3/103	11/12012	9.61094e-05	0.0147871	0.0126171	Ifit2/Ifit1/Ifit3
GO:0034329	cell junction assembly	8/103	172/12012	0.000112398	0.0161403	0.0137717	Iqgap1/Abl1/Cttn/Gja1/Hdac7/Gjc1/Bcl2/Sdc4
GO:0048008	platelet-derived growth factor receptor signaling pathway	5/103	58/12012	0.000134334	0.017021	0.0145231	Pdgfrb/Iqgap1/Abl1/Pdgfb/Ndrg4
GO:0032943	mononuclear cell proliferation	8/103	187/12012	0.000200128	0.0194879	0.016628	Abl1/Gja1/Csf1/Bcl2/Dhps/Sdc4/Pkn1/Nfatc2
GO:0050730	regulation of peptidyl-tyrosine phosphorylation	8/103	187/12012	0.000200128	0.0194879	0.016628	Pdgfrb/Iqgap1/Abl1/Sh2b3/Parp14/Vtn/Pdgfb/Cspg4
GO:0051924	regulation of calcium ion transport	8/103	187/12012	0.000200128	0.0194879	0.016628	Pdgfrb/Abl1/Gja1/Adrb1/Pdgfb/Bcl2/Usp2/Akap5
GO:0010811	positive regulation of cell-substrate adhesion	6/103	106/12012	0.000292975	0.0239978	0.0204761	Iqgap1/Abl1/Mmrn2/Vtn/Csf1/Sdc4
GO:0003014	renal system process	5/103	71/12012	0.000349545	0.0252082	0.0215089	Gja1/Adrb1/Pdgfb/Bcl2/Pkn1
GO:0003071	renal system process involved in regulation of systemic arterial blood pressure	3/103	17/12012	0.000381529	0.0252082	0.0215089	Gja1/Adrb1/Pdgfb
GO:0048511	rhythmic process	8/103	207/12012	0.000397902	0.0252082	0.0215089	Usp2/Nr1d2/Per1/Bhlhe40/Cry2/Tef/Per2/Per3
GO:0007160	cell-matrix adhesion	7/103	166/12012	0.000552649	0.0297602	0.0253928	Iqgap1/Abl1/Cttn/Vtn/Csf1/Bcl2/Sdc4
GO:0048871	multicellular organismal homeostasis	10/103	338/12012	0.000631917	0.0315965	0.0269596	Pdgfrb/Gja1/Adrb1/Csf1/Bcl2/Fto/Nr1d2/Irx3/Ache/Per2
GO:0018108	peptidyl-tyrosine phosphorylation	8/103	225/12012	0.00069091	0.0315965	0.0269596	Pdgfrb/Iqgap1/Abl1/Sh2b3/Parp14/Vtn/Pdgfb/Cspg4
GO:0051607	defense response to virus	7/103	173/12012	0.000706535	0.0315965	0.0269596	Bcl2/Ifit2/Bst2/Oasl2/Ifit1/Irf7/Ifit3
GO:0014706	striated muscle tissue development	10/103	357/12012	0.00096145	0.0382983	0.0326779	Pdgfrb/Gja1/Obsl1/Hdac7/Adrb1/Mylk3/Gjc1/Bcl2/Usp2/Nr1d2
GO:0016202	regulation of striated muscle tissue development	6/103	133/12012	0.000977904	0.0382983	0.0326779	Gja1/Hdac7/Adrb1/Bcl2/Usp2/Nr1d2
GO:0031032	actomyosin structure organization	7/103	184/12012	0.00101515	0.0387699	0.0330803	Pdgfrb/Abl1/Obsl1/Mylk3/Sdc4/Asap3/Tnnt1
GO:0046651	lymphocyte proliferation	7/103	185/12012	0.00104776	0.0387699	0.0330803	Abl1/Gja1/Bcl2/Dhps/Sdc4/Pkn1/Nfatc2
GO:0033555	multicellular organismal response to stress	4/103	53/12012	0.00108151	0.0387699	0.0330803	Gja1/Adrb1/Bcl2/Pirt
GO:0051894	positive regulation of focal adhesion assembly	3/103	24/12012	0.00108717	0.0387699	0.0330803	Iqgap1/Abl1/Sdc4
GO:1901861	regulation of muscle tissue development	6/103	136/12012	0.00109794	0.0387699	0.0330803	Gja1/Hdac7/Adrb1/Bcl2/Usp2/Nr1d2
GO:0019229	regulation of vasoconstriction	4/103	54/12012	0.00116041	0.0403148	0.0343985	Gja1/Pdgfb/Dusp5/Per2
GO:0055003	cardiac myofibril assembly	3/103	25/12012	0.00122777	0.041978	0.0358176	Pdgfrb/Obsl1/Mylk3
GO:0006954	inflammatory response	11/103	438/12012	0.00130174	0.0431723	0.0368367	S1pr3/Gja1/Hdac7/Mylk3/Tspan2/Csf1/Cspg4/Adcy7/Nr1d2/Usp18/Per1
GO:0003018	vascular process in circulatory system	6/103	141/12012	0.0013228	0.0431723	0.0368367	Gja1/Adrb1/Mylk3/Pdgfb/Dusp5/Per2
GO:0032944	regulation of mononuclear cell proliferation	6/103	147/12012	0.00163732	0.0496731	0.0423834	Csf1/Bcl2/Dhps/Sdc4/Pkn1/Nfatc2
GO:0002009	morphogenesis of an epithelium	10/103	396/12012	0.00208401	0.0580203	0.0495057	Abl1/Gja1/Csf1/Pdgfb/Bcl2/Sdc4/Tcf15/Frem2/Irx3/Etv5
GO:1903393	positive regulation of adherens junction organization	3/103	30/12012	0.00210101	0.0580203	0.0495057	Iqgap1/Abl1/Sdc4
GO:0001782	B cell homeostasis	3/103	31/12012	0.00231174	0.0581976	0.0496569	Abl1/Bcl2/Pkn1
GO:0002931	response to ischemia	3/103	31/12012	0.00231174	0.0581976	0.0496569	Csf1/Bcl2/Per2
GO:0098801	regulation of renal system process	3/103	31/12012	0.00231174	0.0581976	0.0496569	Gja1/Adrb1/Pdgfb
GO:0035296	regulation of tube diameter	5/103	109/12012	0.00242739	0.0581976	0.0496569	Gja1/Adrb1/Pdgfb/Dusp5/Per2
GO:0097746	regulation of blood vessel diameter	5/103	109/12012	0.00242739	0.0581976	0.0496569	Gja1/Adrb1/Pdgfb/Dusp5/Per2
GO:0040014	regulation of multicellular organism growth	4/103	66/12012	0.00244502	0.0581976	0.0496569	Adrb1/Csf1/Bcl2/Fto
GO:0009611	response to wounding	9/103	338/12012	0.00244709	0.0581976	0.0496569	Gja1/Sh2b3/Adrb1/Mir22hg/Pdgfb/Bcl2/Neat1/Sdc4/AI506816
GO:0048512	circadian behavior	3/103	33/12012	0.00277139	0.061542	0.0525106	Usp2/Nr1d2/Per3
GO:0050853	B cell receptor signaling pathway	3/103	34/12012	0.00302081	0.0637925	0.0544307	Abl1/Bcl2/Nfatc2
GO:0035733	hepatic stellate cell activation	2/103	10/12012	0.00313304	0.0648901	0.0553673	Pdgfrb/Pdgfb
GO:2001135	regulation of endocytic recycling	2/103	10/12012	0.00313304	0.0648901	0.0553673	Ehd2/Ndrg4
GO:0010522	regulation of calcium ion transport into cytosol	4/103	73/12012	0.0035277	0.0713727	0.0608986	Abl1/Adrb1/Bcl2/Akap5
GO:0097756	negative regulation of blood vessel diameter	4/103	73/12012	0.0035277	0.0713727	0.0608986	Gja1/Pdgfb/Dusp5/Per2
GO:0001961	positive regulation of cytokine-mediated signaling pathway	3/103	36/12012	0.00356001	0.0713727	0.0608986	Parp14/Csf1/Irf7
GO:2000322	regulation of glucocorticoid receptor signaling pathway	2/103	11/12012	0.00380791	0.0713727	0.0608986	Per1/Cry2
GO:0090049	regulation of cell migration involved in sprouting angiogenesis	3/103	37/12012	0.00385023	0.0714947	0.0610027	Abl1/Hdac7/Mmrn2
GO:0007610	behavior	10/103	432/12012	0.0038948	0.0717042	0.0611814	Gja1/Adrb1/Bcl2/Usp2/Nr1d2/Tcf15/Pirt/Etv5/Per3/Ndrg4
GO:0042063	gliogenesis	7/103	237/12012	0.00424253	0.0747163	0.0637515	Abl1/Vtn/Tspan2/Csf1/Pdgfb/Cspg4/Etv5
GO:0120162	positive regulation of cold-induced thermogenesis	4/103	77/12012	0.0042733	0.0747163	0.0637515	Gja1/Adrb1/Ache/Per2
GO:0010563	negative regulation of phosphorus metabolic process	10/103	439/12012	0.00436068	0.0747163	0.0637515	Iqgap1/Abl1/Sh2b3/Parp14/Pdgfb/Spry4/Pkn1/Per1/Cry2/Dusp5
GO:0045936	negative regulation of phosphate metabolic process	10/103	439/12012	0.00436068	0.0747163	0.0637515	Iqgap1/Abl1/Sh2b3/Parp14/Pdgfb/Spry4/Pkn1/Per1/Cry2/Dusp5
GO:0010644	cell communication by electrical coupling	2/103	12/12012	0.00454403	0.0747163	0.0637515	Gja1/Gjc1
GO:0045087	innate immune response	10/103	449/12012	0.00510168	0.0808017	0.0689438	Parp14/Csf1/Ifit2/Bst2/Oasl2/Ifit1/Irf7/Gbp3/Ifit3/Ifi208
GO:0097720	calcineurin-mediated signaling	3/103	41/12012	0.00515324	0.0810225	0.0691322	3425401B19Rik/Nfatc2/Akap5
GO:0060973	cell migration involved in heart development	2/103	13/12012	0.0053403	0.0810987	0.0691973	Pdgfrb/Ndrg4
GO:1905063	regulation of vascular smooth muscle cell differentiation	2/103	13/12012	0.0053403	0.0810987	0.0691973	Pdgfb/Nfatc2
GO:0060760	positive regulation of response to cytokine stimulus	3/103	42/12012	0.00551547	0.0825022	0.0703948	Parp14/Csf1/Irf7
GO:0061045	negative regulation of wound healing	3/103	42/12012	0.00551547	0.0825022	0.0703948	Gja1/Sh2b3/Pdgfb
GO:0043535	regulation of blood vessel endothelial cell migration	4/103	83/12012	0.00558065	0.0829015	0.0707355	Abl1/Hdac7/Mmrn2/Pdgfb
GO:0050865	regulation of cell activation	9/103	386/12012	0.00584696	0.0839338	0.0716163	Pdgfrb/Abl1/Sh2b3/Pdgfb/Bcl2/Dhps/Sdc4/Pkn1/Nfatc2
GO:0031281	positive regulation of cyclase activity	2/103	14/12012	0.00619567	0.0839338	0.0716163	Adrb1/Akap5
GO:0051349	positive regulation of lyase activity	2/103	14/12012	0.00619567	0.0839338	0.0716163	Adrb1/Akap5
GO:0106058	positive regulation of calcineurin-mediated signaling	2/103	14/12012	0.00619567	0.0839338	0.0716163	3425401B19Rik/Akap5
GO:0007346	regulation of mitotic cell cycle	9/103	397/12012	0.00698788	0.0887943	0.0757635	Pdgfrb/Trrap/Iqgap1/Abl1/Pdgfb/Bcl2/Gadd45gip1/Usp2/Bub1b
GO:0010544	negative regulation of platelet activation	2/103	15/12012	0.00710908	0.0887943	0.0757635	Sh2b3/Pdgfb
GO:0070932	histone H3 deacetylation	2/103	15/12012	0.00710908	0.0887943	0.0757635	Per1/Per2
GO:0110020	regulation of actomyosin structure organization	4/103	89/12012	0.00713157	0.0887943	0.0757635	Abl1/Mylk3/Sdc4/Asap3
GO:0032970	regulation of actin filament-based process	8/103	331/12012	0.00751937	0.0919244	0.0784343	Pdgfrb/Abl1/Cttn/Adrb1/Mylk3/Bst2/Sdc4/Asap3
GO:0045761	regulation of adenylate cyclase activity	2/103	16/12012	0.0080795	0.0972248	0.0829568	Adrb1/Akap5
GO:0050670	regulation of lymphocyte proliferation	5/103	145/12012	0.00813161	0.0973082	0.083028	Bcl2/Dhps/Sdc4/Pkn1/Nfatc2
GO:0002042	cell migration involved in sprouting angiogenesis	3/103	50/12012	0.00896336	0.105503	0.0900203	Abl1/Hdac7/Mmrn2
GO:0097755	positive regulation of blood vessel diameter	3/103	51/12012	0.00946513	0.110205	0.0940319	Gja1/Adrb1/Dusp5
GO:0010927	cellular component assembly involved in morphogenesis	4/103	101/12012	0.0110334	0.119197	0.101704	Pdgfrb/Obsl1/Mylk3/Tnnt1
GO:0032956	regulation of actin cytoskeleton organization	7/103	287/12012	0.0116505	0.12065	0.102944	Pdgfrb/Abl1/Cttn/Mylk3/Bst2/Sdc4/Asap3
GO:0033687	osteoblast proliferation	2/103	20/12012	0.0125109	0.124761	0.106452	Abl1/Bcl2
GO:0046426	negative regulation of JAK-STAT cascade	2/103	20/12012	0.0125109	0.124761	0.106452	Sh2b3/Parp14
GO:1904893	negative regulation of STAT cascade	2/103	20/12012	0.0125109	0.124761	0.106452	Sh2b3/Parp14
GO:0032967	positive regulation of collagen biosynthetic process	2/103	21/12012	0.0137512	0.132233	0.112827	Pdgfrb/Pdgfb
GO:0043552	positive regulation of phosphatidylinositol 3-kinase activity	2/103	21/12012	0.0137512	0.132233	0.112827	Pdgfrb/Pdgfb
GO:0071774	response to fibroblast growth factor	3/103	59/12012	0.0140668	0.13348	0.113891	Iqgap1/Pdgfb/Spry4
GO:0007416	synapse assembly	4/103	109/12012	0.0142763	0.134873	0.11508	Adgre5/Pdgfb/Ache/Lrrc4b
GO:0071236	cellular response to antibiotic	4/103	111/12012	0.0151717	0.138474	0.118153	Pdgfrb/Abl1/Pdgfb/Adcy7
GO:1900274	regulation of phospholipase C activity	2/103	23/12012	0.0163841	0.14288	0.121912	Pdgfrb/Abl1
GO:0003016	respiratory system process	2/103	24/12012	0.0177747	0.150144	0.12811	Fto/Tcf15
GO:0071695	anatomical structure maturation	4/103	120/12012	0.0196371	0.158044	0.134851	Gja1/Pdgfb/Bcl2/Cspg4
GO:0106106	cold-induced thermogenesis	4/103	120/12012	0.0196371	0.158044	0.134851	Gja1/Adrb1/Ache/Per2
GO:0120161	regulation of cold-induced thermogenesis	4/103	120/12012	0.0196371	0.158044	0.134851	Gja1/Adrb1/Ache/Per2
GO:0090162	establishment of epithelial cell polarity	2/103	26/12012	0.0206997	0.160607	0.137038	Gja1/Tcf15
GO:1900047	negative regulation of hemostasis	2/103	26/12012	0.0206997	0.160607	0.137038	Sh2b3/Pdgfb
GO:0046677	response to antibiotic	5/103	185/12012	0.0213862	0.163936	0.139878	Pdgfrb/Abl1/Pdgfb/Bcl2/Adcy7
GO:0150063	visual system development	6/103	253/12012	0.0215816	0.164264	0.140158	Pdgfrb/Gja1/Pdgfb/Bcl2/Frem2/Ache
GO:0002209	behavioral defense response	2/103	27/12012	0.0222323	0.165133	0.140899	Gja1/Bcl2
GO:0050819	negative regulation of coagulation	2/103	27/12012	0.0222323	0.165133	0.140899	Sh2b3/Pdgfb
GO:0032409	regulation of transporter activity	5/103	188/12012	0.0227409	0.166963	0.14246	Gja1/Adrb1/Bcl2/Pirt/Lrrc55
GO:0050807	regulation of synapse organization	5/103	188/12012	0.0227409	0.166963	0.14246	Abl1/Malat1/Adgre5/Etv5/Lrrc4b
GO:0040017	positive regulation of locomotion	9/103	484/12012	0.0229781	0.166963	0.14246	Pdgfrb/Iqgap1/Abl1/Hdac7/Vtn/Csf1/Pdgfb/Bcl2/Mcam
GO:0045069	regulation of viral genome replication	3/103	71/12012	0.02298	0.166963	0.14246	Bcl2/Bst2/Oasl2
GO:1990845	adaptive thermogenesis	4/103	126/12012	0.0230213	0.166963	0.14246	Gja1/Adrb1/Ache/Per2
GO:0048812	neuron projection morphogenesis	9/103	486/12012	0.0235233	0.170031	0.145078	Iqgap1/Abl1/Cttn/Gja1/Zswim4/Bcl2/Dpysl4/Ache/Akap5
GO:0032941	secretion by tissue	2/103	28/12012	0.0238105	0.170959	0.145871	Gja1/Adrb1
GO:0007204	positive regulation of cytosolic calcium ion concentration	5/103	193/12012	0.0251204	0.178557	0.152353	Abl1/Gja1/Adrb1/Bcl2/Akap5
GO:1900015	regulation of cytokine production involved in inflammatory response	2/103	29/12012	0.0254333	0.178557	0.152353	Adcy7/Per1
GO:0002252	immune effector process	9/103	493/12012	0.0255047	0.178557	0.152353	Abl1/Bcl2/Ifit2/Bst2/Oasl2/Pkn1/Ifit1/Irf7/Ifit3
GO:0050803	regulation of synapse structure or activity	5/103	194/12012	0.0256148	0.178557	0.152353	Abl1/Malat1/Adgre5/Etv5/Lrrc4b
GO:0120039	plasma membrane bounded cell projection morphogenesis	9/103	499/12012	0.0272957	0.18606	0.158755	Iqgap1/Abl1/Cttn/Gja1/Zswim4/Bcl2/Dpysl4/Ache/Akap5
GO:0106056	regulation of calcineurin-mediated signaling	2/103	31/12012	0.0288094	0.191529	0.163422	3425401B19Rik/Akap5
GO:0043393	regulation of protein binding	5/103	201/12012	0.029251	0.193659	0.165239	Abl1/Vtn/Pdgfb/Bcl2/Ifit2
GO:0007157	heterophilic cell-cell adhesion via plasma membrane cell adhesion molecules	2/103	34/12012	0.0341872	0.213837	0.182456	Hmcn1/Mcam
GO:0031347	regulation of defense response	8/103	441/12012	0.0355313	0.217573	0.185644	Gja1/Parp14/Adcy7/Nr1d2/Irf7/Usp18/Per1/Ifi208
GO:0019079	viral genome replication	3/103	87/12012	0.0386634	0.230695	0.19684	Bcl2/Bst2/Oasl2
GO:0006024	glycosaminoglycan biosynthetic process	2/103	37/12012	0.0399217	0.234309	0.199924	Pdgfrb/Pdgfb
GO:0051965	positive regulation of synapse assembly	2/103	37/12012	0.0399217	0.234309	0.199924	Adgre5/Lrrc4b
GO:0051187	cofactor catabolic process	2/103	38/12012	0.0419088	0.240429	0.205145	Pxdn/Aspdh
GO:1900271	regulation of long-term synaptic potentiation	2/103	38/12012	0.0419088	0.240429	0.205145	Abl1/Adrb1
GO:0005976	polysaccharide metabolic process	3/103	90/12012	0.0420806	0.240429	0.205145	Adrb1/Pdgfb/Per2
GO:0045471	response to ethanol	2/103	39/12012	0.0439324	0.244821	0.208893	Bcl2/Adcy7
GO:0050920	regulation of chemotaxis	4/103	157/12012	0.0459485	0.2508	0.213995	Pdgfrb/Csf1/Zswim4/Pdgfb
GO:0070997	neuron death	6/103	305/12012	0.0471367	0.255749	0.218217	Abl1/Hdac7/Csf1/Bcl2/Dpysl4/Ache
GO:0032663	regulation of interleukin-2 production	2/103	41/12012	0.0480859	0.257015	0.219298	Abl1/Hdac7
GO:0032102	negative regulation of response to external stimulus	5/103	231/12012	0.04844	0.258163	0.220277	Gja1/Sh2b3/Pdgfb/Adcy7/Nr1d2
GO:0030278	regulation of ossification	4/103	160/12012	0.0486603	0.258163	0.220277	Gja1/Hdac7/Csf1/Bcl2
GO:0035264	multicellular organism growth	4/103	161/12012	0.0495836	0.262415	0.223905	Adrb1/Csf1/Bcl2/Fto
GO:0140253	cell-cell fusion	2/103	42/12012	0.0502145	0.263168	0.224547	Ehd2/Nfatc2
GO:0098732	macromolecule deacylation	3/103	97/12012	0.0506232	0.264025	0.225279	Hdac7/Per1/Per2
GO:0032456	endocytic recycling	2/103	43/12012	0.0523765	0.268617	0.229196	Ehd2/Ndrg4
GO:0045840	positive regulation of mitotic nuclear division	2/103	44/12012	0.0545714	0.272099	0.232168	Pdgfrb/Pdgfb
GO:0050795	regulation of behavior	2/103	44/12012	0.0545714	0.272099	0.232168	Gja1/Per3
GO:0006855	drug transmembrane transport	2/103	45/12012	0.0567983	0.278053	0.237248	Slc16a12/Per2
GO:2000278	regulation of DNA biosynthetic process	3/103	103/12012	0.0585636	0.282057	0.240665	Pdgfrb/Gja1/Pdgfb
GO:0042542	response to hydrogen peroxide	3/103	104/12012	0.0599412	0.28439	0.242655	Pdgfrb/Abl1/Bcl2
GO:0032623	interleukin-2 production	2/103	47/12012	0.0613456	0.288512	0.246172	Abl1/Hdac7
GO:0006898	receptor-mediated endocytosis	4/103	175/12012	0.0635197	0.29551	0.252143	Cttn/Vtn/Ache/Akap5
GO:0046883	regulation of hormone secretion	4/103	177/12012	0.0656629	0.303515	0.258973	Gja1/Pde1c/Cry2/Per2
GO:0010035	response to inorganic substance	6/103	334/12012	0.0672306	0.30879	0.263474	Pdgfrb/Iqgap1/Abl1/Bcl2/Adcy7/Pde1c
GO:0090288	negative regulation of cellular response to growth factor stimulus	3/103	111/12012	0.0700044	0.316785	0.270296	Abl1/Mmrn2/Spry4
GO:0040013	negative regulation of locomotion	5/103	258/12012	0.0708665	0.318014	0.271344	Mmrn2/Pdgfb/Bcl2/Podn/Ndrg4
GO:0044089	positive regulation of cellular component biogenesis	7/103	425/12012	0.0725156	0.324063	0.276506	Iqgap1/Abl1/Cttn/Mylk3/Adgre5/Sdc4/Lrrc4b
GO:0033002	muscle cell proliferation	4/103	192/12012	0.0829203	0.331337	0.282713	Pdgfrb/Gja1/Pdgfb/Ndrg4
GO:0050886	endocrine process	2/103	56/12012	0.0832189	0.331337	0.282713	Adrb1/Cry2
GO:0000271	polysaccharide biosynthetic process	2/103	57/12012	0.085779	0.33268	0.283858	Pdgfb/Per2
GO:0007589	body fluid secretion	2/103	57/12012	0.085779	0.33268	0.283858	Gja1/Adrb1
GO:0019915	lipid storage	2/103	57/12012	0.085779	0.33268	0.283858	Fto/Cry2
GO:0050878	regulation of body fluid levels	4/103	195/12012	0.0866168	0.33268	0.283858	Gja1/Sh2b3/Adrb1/Pdgfb
GO:0030168	platelet activation	2/103	59/12012	0.0909696	0.33268	0.283858	Sh2b3/Pdgfb
GO:0060560	developmental growth involved in morphogenesis	4/103	206/12012	0.100843	0.343088	0.292739	Iqgap1/Abl1/Cttn/Csf1
GO:0030203	glycosaminoglycan metabolic process	2/103	63/12012	0.101617	0.343088	0.292739	Pdgfrb/Pdgfb
GO:0022408	negative regulation of cell-cell adhesion	3/103	132/12012	0.104305	0.343088	0.292739	Abl1/Sh2b3/Sdc4
GO:0042737	drug catabolic process	2/103	64/12012	0.104331	0.343088	0.292739	Pxdn/Ache
GO:0016311	dephosphorylation	5/103	291/12012	0.104843	0.343088	0.292739	Pdgfrb/Iqgap1/Bcl2/Cry2/Dusp5
GO:0048660	regulation of smooth muscle cell proliferation	3/103	135/12012	0.109665	0.348514	0.297369	Pdgfrb/Pdgfb/Ndrg4
GO:1902117	positive regulation of organelle assembly	2/103	67/12012	0.112589	0.348514	0.297369	Mylk3/Sdc4
GO:0110053	regulation of actin filament organization	4/103	215/12012	0.113238	0.348514	0.297369	Abl1/Cttn/Sdc4/Asap3
GO:0055074	calcium ion homeostasis	5/103	299/12012	0.114118	0.348514	0.297369	Abl1/Gja1/Adrb1/Bcl2/Akap5
GO:0072593	reactive oxygen species metabolic process	4/103	216/12012	0.114655	0.348514	0.297369	Pdgfrb/Pxdn/Pdgfb/Bcl2
GO:0005977	glycogen metabolic process	2/103	68/12012	0.115379	0.348514	0.297369	Adrb1/Per2
GO:0006936	muscle contraction	4/103	218/12012	0.117514	0.348514	0.297369	Cttn/Obsl1/Adrb1/Tnnt1
GO:0009914	hormone transport	4/103	222/12012	0.123326	0.348514	0.297369	Gja1/Pde1c/Cry2/Per2
GO:0006112	energy reserve metabolic process	2/103	71/12012	0.123853	0.348514	0.297369	Adrb1/Per2
GO:1905039	carboxylic acid transmembrane transport	2/103	71/12012	0.123853	0.348514	0.297369	Slc16a12/Per2
GO:0016049	cell growth	6/103	401/12012	0.130041	0.349234	0.297983	Iqgap1/Abl1/Cttn/Gja1/Adrb1/Bcl2
GO:0099173	postsynapse organization	3/103	147/12012	0.132123	0.353045	0.301235	Cttn/Etv5/Lrrc4b
GO:0034599	cellular response to oxidative stress	4/103	228/12012	0.132269	0.353045	0.301235	Pdgfrb/Abl1/Bcl2/Etv5
GO:0010817	regulation of hormone levels	5/103	315/12012	0.133806	0.354077	0.302116	Gja1/Pde1c/Cry2/Ache/Per2
GO:2001237	negative regulation of extrinsic apoptotic signaling pathway	2/103	76/12012	0.138294	0.356749	0.304395	Cttn/Bcl2
GO:0048545	response to steroid hormone	3/103	151/12012	0.139944	0.360574	0.307658	Bcl2/Per1/Cry2
GO:0008584	male gonad development	2/103	78/12012	0.144171	0.361151	0.308151	Gja1/Bcl2
GO:1905330	regulation of morphogenesis of an epithelium	2/103	78/12012	0.144171	0.361151	0.308151	Abl1/Etv5
GO:2000379	positive regulation of reactive oxygen species metabolic process	2/103	78/12012	0.144171	0.361151	0.308151	Pdgfrb/Pdgfb
GO:0035690	cellular response to drug	4/103	237/12012	0.146171	0.365683	0.312018	Pdgfrb/Abl1/Pdgfb/Adcy7
GO:0002250	adaptive immune response	4/103	240/12012	0.150929	0.367207	0.313319	Il18bp/Adcy7/Pkn1/Irf7
GO:0098916	anterograde trans-synaptic signaling	6/103	424/12012	0.156525	0.374781	0.319781	Abl1/Adrb1/Gjc1/Phf24/Slc6a6/Etv5
GO:0031647	regulation of protein stability	4/103	248/12012	0.163903	0.381007	0.325093	Bcl2/Usp2/Usp18/Per3
GO:0006979	response to oxidative stress	5/103	339/12012	0.165972	0.381541	0.325549	Pdgfrb/Abl1/Pxdn/Bcl2/Etv5
GO:0002790	peptide secretion	6/103	434/12012	0.168738	0.386662	0.329918	Abl1/Gja1/Adrb1/Pde1c/Akap5/Per2
GO:0035637	multicellular organismal signaling	2/103	87/12012	0.171212	0.386758	0.33	Gja1/Gjc1
GO:0001558	regulation of cell growth	5/103	344/12012	0.173038	0.387044	0.330244	Abl1/Cttn/Gja1/Adrb1/Bcl2
GO:0048259	regulation of receptor-mediated endocytosis	2/103	89/12012	0.177334	0.391771	0.334278	Vtn/Akap5
GO:0048144	fibroblast proliferation	2/103	91/12012	0.18349	0.394267	0.336407	Pdgfrb/Pdgfb
GO:1901215	negative regulation of neuron death	3/103	179/12012	0.198533	0.408033	0.348153	Hdac7/Csf1/Bcl2
GO:0031623	receptor internalization	2/103	96/12012	0.199011	0.408033	0.348153	Ache/Akap5
GO:0033500	carbohydrate homeostasis	3/103	181/12012	0.202932	0.410437	0.350204	Dhps/Pde1c/Cry2
GO:0042593	glucose homeostasis	3/103	181/12012	0.202932	0.410437	0.350204	Dhps/Pde1c/Cry2
GO:0045667	regulation of osteoblast differentiation	2/103	98/12012	0.205265	0.410752	0.350473	Gja1/Hdac7
GO:0003158	endothelium development	2/103	101/12012	0.214685	0.416981	0.355788	S1pr3/Pdgfb
GO:0016569	covalent chromatin modification	5/103	375/12012	0.219265	0.418733	0.357283	Trrap/Hdac7/Pkn1/Per1/Per2
GO:1905952	regulation of lipid localization	2/103	104/12012	0.224147	0.421302	0.359475	Fto/Cry2
GO:0006935	chemotaxis	5/103	382/12012	0.230211	0.429445	0.366423	Pdgfrb/Csf1/Zswim4/Pdgfb/Dpysl4
GO:0001936	regulation of endothelial cell proliferation	2/103	106/12012	0.230473	0.429445	0.366423	Gja1/Pdgfb
GO:0045834	positive regulation of lipid metabolic process	2/103	111/12012	0.246337	0.441242	0.376488	Pdgfrb/Pdgfb
GO:0140014	mitotic nuclear division	3/103	201/12012	0.248032	0.441538	0.376741	Pdgfrb/Pdgfb/Bub1b
GO:0097164	ammonium ion metabolic process	2/103	112/12012	0.249516	0.442715	0.377746	Dhps/Ache
GO:0046488	phosphatidylinositol metabolic process	2/103	113/12012	0.252696	0.443954	0.378803	Pdgfrb/Pdgfb
GO:0062013	positive regulation of small molecule metabolic process	2/103	115/12012	0.259059	0.44861	0.382775	Pdgfb/Gadd45gip1
GO:0051262	protein tetramerization	2/103	116/12012	0.262242	0.450455	0.384349	Dhps/Ache
GO:0001935	endothelial cell proliferation	2/103	119/12012	0.271793	0.456193	0.389246	Gja1/Pdgfb
GO:0032103	positive regulation of response to external stimulus	3/103	215/12012	0.280478	0.460831	0.393203	Pdgfrb/Csf1/Pdgfb
GO:0010506	regulation of autophagy	3/103	217/12012	0.285151	0.463682	0.395635	Cttn/Scoc/Bcl2
GO:0051222	positive regulation of protein transport	4/103	321/12012	0.296484	0.472857	0.403464	Abl1/Gja1/Adrb1/Akap5
GO:0045926	negative regulation of growth	3/103	224/12012	0.301556	0.47656	0.406623	Gja1/Adrb1/Bcl2
GO:0043901	negative regulation of multi-organism process	2/103	130/12012	0.306745	0.481568	0.410897	Bst2/Oasl2
GO:0006606	protein import into nucleus	2/103	131/12012	0.309911	0.482007	0.411272	Cry2/Akap5
GO:0051258	protein polymerization	3/103	229/12012	0.313307	0.486563	0.415159	Abl1/Cttn/Vtn
GO:0003006	developmental process involved in reproduction	5/103	435/12012	0.317326	0.489979	0.418073	Gja1/Csf1/Pdgfb/Bcl2/Etv5
GO:0001649	osteoblast differentiation	2/103	134/12012	0.319391	0.491757	0.419591	Gja1/Hdac7
GO:0045927	positive regulation of growth	3/103	232/12012	0.320365	0.491877	0.419692	Adrb1/Csf1/Bcl2
GO:0051170	import into nucleus	2/103	135/12012	0.322545	0.492307	0.420059	Cry2/Akap5
GO:0099177	regulation of trans-synaptic signaling	4/103	337/12012	0.327566	0.493447	0.421032	Abl1/Adrb1/Phf24/Slc6a6
GO:0006914	autophagy	4/103	341/12012	0.335379	0.498555	0.42539	Abl1/Cttn/Scoc/Bcl2
GO:0061919	process utilizing autophagic mechanism	4/103	341/12012	0.335379	0.498555	0.42539	Abl1/Cttn/Scoc/Bcl2

## Sheet: GO terms UR in WT-W, WTWvWTC
Gene Ontology Enrichment of Up-regulated Genes in WD Feeding in MR Intact - Bulk RNA
Gene Ontology analysis was performed using the enrichGO function from clusterProfiler R package with minGSsize=10, MaxGSsize=500.
ID	Description	GeneRatio	BgRatio	pvalue	p.adjust	qvalue	geneID
GO:0098662	inorganic cation transmembrane transport	16/170	407/11996	0.00021676	0.184706	0.177559	Plce1/Edn3/Slc17a7/Kcnc1/Mrs2/Cnga3/Scn4b/Atp1a1/Ppp2ca/Dysf/Atp6v0a2/Tpcn1/Atp1b1/Cx3cl1/Slc12a7/Prnp
GO:0032787	monocarboxylic acid metabolic process	15/170	382/11996	0.000347001	0.184706	0.177559	Asns/Acsf2/Acsm5/Mrs2/Acads/Acot11/Cyp1a1/Decr2/Pfkl/Adipor2/Phgdh/Ankrd23/Gpd1/Wdtc1/Slc45a3
GO:0098660	inorganic ion transmembrane transport	16/170	426/11996	0.000361093	0.184706	0.177559	Plce1/Edn3/Slc17a7/Kcnc1/Mrs2/Cnga3/Scn4b/Atp1a1/Ppp2ca/Dysf/Atp6v0a2/Tpcn1/Atp1b1/Cx3cl1/Slc12a7/Prnp
GO:0046916	cellular transition metal ion homeostasis	6/170	67/11996	0.000362014	0.184706	0.177559	Tfrc/Mt2/Egln1/Mt1/Atp6v0a2/Prnp
GO:0098655	cation transmembrane transport	16/170	444/11996	0.000567998	0.184706	0.177559	Plce1/Edn3/Slc17a7/Kcnc1/Mrs2/Cnga3/Scn4b/Atp1a1/Ppp2ca/Dysf/Atp6v0a2/Tpcn1/Atp1b1/Cx3cl1/Slc12a7/Prnp
GO:0046132	pyrimidine ribonucleoside biosynthetic process	3/170	13/11996	0.000720358	0.184706	0.177559	Cad/Nme1/Uck2
GO:0046134	pyrimidine nucleoside biosynthetic process	3/170	13/11996	0.000720358	0.184706	0.177559	Cad/Nme1/Uck2
GO:0098659	inorganic cation import across plasma membrane	5/170	52/11996	0.000817571	0.184706	0.177559	Cnga3/Atp1a1/Atp1b1/Slc12a7/Prnp
GO:0099587	inorganic ion import across plasma membrane	5/170	52/11996	0.000817571	0.184706	0.177559	Cnga3/Atp1a1/Atp1b1/Slc12a7/Prnp
GO:0009220	pyrimidine ribonucleotide biosynthetic process	3/170	14/11996	0.000907306	0.184706	0.177559	Cad/Nme1/Uck2
GO:0015672	monovalent inorganic cation transport	12/170	292/11996	0.000922003	0.184706	0.177559	Edn3/Slc17a7/Cpox/Kcnc1/Nkain1/Scn4b/Atp1a1/Slc6a8/Atp6v0a2/Atp1b1/Slc12a7/Prnp
GO:0009218	pyrimidine ribonucleotide metabolic process	3/170	15/11996	0.00112237	0.184706	0.177559	Cad/Nme1/Uck2
GO:0046394	carboxylic acid biosynthetic process	11/170	259/11996	0.00115318	0.184706	0.177559	Asns/Acsm5/Acot11/Cyp1a1/Decr2/Cad/Pfkl/Phgdh/Gpd1/Wdtc1/Slc45a3
GO:0090066	regulation of anatomical structure size	15/170	430/11996	0.00117363	0.184706	0.177559	Edn3/Rtn4r/Rab21/Myo5b/Dock5/Efna5/Npy1r/Mkks/Nckap1/Golga4/Cx3cl1/Slc12a7/Cdh4/Pex11a/Wdtc1
GO:0016053	organic acid biosynthetic process	11/170	260/11996	0.0011896	0.184706	0.177559	Asns/Acsm5/Acot11/Cyp1a1/Decr2/Cad/Pfkl/Phgdh/Gpd1/Wdtc1/Slc45a3
GO:0072330	monocarboxylic acid biosynthetic process	9/170	186/11996	0.00132273	0.184706	0.177559	Asns/Acsm5/Acot11/Cyp1a1/Decr2/Pfkl/Gpd1/Wdtc1/Slc45a3
GO:0046688	response to copper ion	3/170	16/11996	0.00136707	0.184706	0.177559	Mt2/Mt1/Prnp
GO:0055075	potassium ion homeostasis	3/170	16/11996	0.00136707	0.184706	0.177559	Atp1a1/Atp1b1/Slc12a7
GO:0008361	regulation of cell size	8/170	169/11996	0.0027917	0.260293	0.250221	Rtn4r/Rab21/Myo5b/Efna5/Golga4/Slc12a7/Cdh4/Wdtc1
GO:0050849	negative regulation of calcium-mediated signaling	3/170	21/11996	0.00308233	0.260293	0.250221	Egln1/Rcan1/Prnp
GO:0042310	vasoconstriction	5/170	70/11996	0.00310382	0.260293	0.250221	Edn3/Dock5/Npy1r/Mkks/Cx3cl1
GO:0048016	inositol phosphate-mediated signaling	4/170	44/11996	0.00339857	0.275511	0.26485	Edn3/Rcan2/Rcan1/Prnp
GO:0061387	regulation of extent of cell growth	6/170	105/11996	0.00375634	0.276831	0.266119	Rtn4r/Rab21/Myo5b/Efna5/Golga4/Cdh4
GO:0097756	negative regulation of blood vessel diameter	5/170	74/11996	0.00394839	0.279341	0.268532	Edn3/Dock5/Npy1r/Mkks/Cx3cl1
GO:0044283	small molecule biosynthetic process	15/170	491/11996	0.00419556	0.279825	0.268998	Plce1/Asns/Acsm5/Acot11/Cyp1a1/Decr2/Cad/Pfkl/Ppip5k1/Phgdh/Nme1/Uck2/Gpd1/Wdtc1/Slc45a3
GO:0072528	pyrimidine-containing compound biosynthetic process	3/170	25/11996	0.0051139	0.282659	0.271722	Cad/Nme1/Uck2
GO:0001990	regulation of systemic arterial blood pressure by hormone	3/170	26/11996	0.00572143	0.29749	0.285979	Edn3/Rps6ka2/Rasl10b
GO:1904950	negative regulation of establishment of protein localization	7/170	152/11996	0.00588799	0.297939	0.28641	Ptpn11/Hsph1/Akap1/Ppp2ca/Pfkl/Pkdcc/Cx3cl1
GO:0046686	response to cadmium ion	3/170	27/11996	0.0063704	0.297939	0.28641	Mt2/Mt1/Prnp
GO:0035264	multicellular organism growth	7/170	159/11996	0.007482	0.308776	0.296828	Ptpn11/Atf5/Npy1r/Mkks/Gdf15/Pkdcc/Wdtc1
GO:1901659	glycosyl compound biosynthetic process	3/170	29/11996	0.0077954	0.308776	0.296828	Cad/Nme1/Uck2
GO:0050886	endocrine process	4/170	56/11996	0.00806603	0.308776	0.296828	Edn3/Ptpn11/Rps6ka2/Rasl10b
GO:0019511	peptidyl-proline hydroxylation	2/170	10/11996	0.00833766	0.308776	0.296828	Egln1/P4ha1
GO:0035627	ceramide transport	2/170	10/11996	0.00833766	0.308776	0.296828	Psap/Sgpp1
GO:0014902	myotube differentiation	5/170	89/11996	0.00859109	0.308776	0.296828	Acta1/Dysf/Trim72/Gdf15/Rcan1
GO:0018208	peptidyl-proline modification	3/170	31/11996	0.0093938	0.308776	0.296828	Egln1/P4ha1/Fkbp5
GO:2001024	negative regulation of response to drug	3/170	31/11996	0.0093938	0.308776	0.296828	Ptpn11/Hsph1/Psap
GO:0046888	negative regulation of hormone secretion	4/170	59/11996	0.00967402	0.308776	0.296828	Edn3/Ptpn11/Npy1r/Pfkl
GO:0050770	regulation of axonogenesis	7/170	168/11996	0.00997562	0.308776	0.296828	Rtn4r/Rab21/Myo5b/Efna5/Trak2/Golga4/Cdh4
GO:0001778	plasma membrane repair	2/170	11/11996	0.0100962	0.308776	0.296828	Dysf/Trim72
GO:0031987	locomotion involved in locomotory behavior	2/170	11/11996	0.0100962	0.308776	0.296828	Rcan2/Rcan1
GO:0006778	porphyrin-containing compound metabolic process	3/170	32/11996	0.0102593	0.308776	0.296828	Alas1/Cpox/Cyp1a1
GO:0106056	regulation of calcineurin-mediated signaling	3/170	32/11996	0.0102593	0.308776	0.296828	Rcan2/Rcan1/Prnp
GO:1903523	negative regulation of blood circulation	3/170	32/11996	0.0102593	0.308776	0.296828	Atp1a1/Dock5/Cx3cl1
GO:0030516	regulation of axon extension	5/170	93/11996	0.0102841	0.308776	0.296828	Rtn4r/Rab21/Myo5b/Golga4/Cdh4
GO:0014821	phasic smooth muscle contraction	2/170	12/11996	0.0120034	0.338948	0.325833	Edn3/Npy1r
GO:0014850	response to muscle activity	2/170	13/11996	0.0140549	0.363633	0.349562	Perm1/Srl
GO:0042308	negative regulation of protein import into nucleus	2/170	13/11996	0.0140549	0.363633	0.349562	Akap1/Ppp2ca
GO:0106057	negative regulation of calcineurin-mediated signaling	2/170	14/11996	0.0162461	0.392455	0.377269	Rcan1/Prnp
GO:0035304	regulation of protein dephosphorylation	4/170	70/11996	0.017298	0.40693	0.391184	Akap1/Ppp2ca/Smpd1/Rcan1
GO:0051131	chaperone-mediated protein complex assembly	2/170	15/11996	0.0185729	0.40693	0.391184	Hspa4/Mkks
GO:0060055	angiogenesis involved in wound healing	2/170	15/11996	0.0185729	0.40693	0.391184	Adipor2/Cx3cl1
GO:0097746	regulation of blood vessel diameter	5/170	109/11996	0.0193266	0.414333	0.3983	Edn3/Dock5/Npy1r/Mkks/Cx3cl1
GO:0015893	drug transport	5/170	110/11996	0.0200222	0.414333	0.3983	Slc22a3/Slc17a7/Ptpn11/Slc6a8/Slc25a26
GO:0038066	p38MAPK cascade	3/170	41/11996	0.0201033	0.414333	0.3983	Hsph1/Gadd45g/Mapkapk2
GO:0048675	axon extension	5/170	111/11996	0.020734	0.419095	0.402878	Rtn4r/Rab21/Myo5b/Golga4/Cdh4
GO:0070050	neuron cellular homeostasis	2/170	16/11996	0.0210308	0.419095	0.402878	Slc17a7/Cx3cl1
GO:0097720	calcineurin-mediated signaling	3/170	42/11996	0.0214294	0.419095	0.402878	Rcan2/Rcan1/Prnp
GO:0007498	mesoderm development	4/170	76/11996	0.0226861	0.429681	0.413055	Twsg1/Ppp2ca/Nckap1/Txnrd1
GO:0006006	glucose metabolic process	6/170	156/11996	0.0236131	0.438374	0.421412	Galm/Npy1r/Pfkl/Gpd1/Wdtc1/Slc45a3
GO:0008015	blood circulation	10/170	343/11996	0.0242356	0.446522	0.429244	Edn3/Rps6ka2/Rasl10b/Scn4b/Atp1a1/Dock5/Npy1r/Mkks/Atp1b1/Cx3cl1
GO:0071276	cellular response to cadmium ion	2/170	18/11996	0.026324	0.46642	0.448372	Mt2/Mt1
GO:0010770	positive regulation of cell morphogenesis involved in differentiation	6/170	161/11996	0.0270378	0.46642	0.448372	Rab21/Myo5b/Dock5/Efna5/Golga4/Cdh4
GO:0048332	mesoderm morphogenesis	3/170	46/11996	0.0272021	0.46642	0.448372	Twsg1/Nckap1/Txnrd1
GO:0005975	carbohydrate metabolic process	11/170	401/11996	0.0275189	0.46642	0.448372	Ugp2/Galm/Npy1r/Pfkl/Dysf/Ppip5k1/Gys1/Chid1/Gpd1/Wdtc1/Slc45a3
GO:0007605	sensory perception of sound	4/170	81/11996	0.0278772	0.46642	0.448372	Psap/Wfs1/Srrm4/Mkks
GO:0007600	sensory perception	8/170	254/11996	0.0282414	0.46642	0.448372	Psap/Wfs1/Cnga3/Mme/Srrm4/Npy1r/Mkks/Olfr1396
GO:0006783	heme biosynthetic process	2/170	19/11996	0.0291512	0.46642	0.448372	Alas1/Cpox
GO:0099131	ATP hydrolysis coupled ion transmembrane transport	2/170	19/11996	0.0291512	0.46642	0.448372	Atp1a1/Atp6v0a2
GO:0099132	ATP hydrolysis coupled cation transmembrane transport	2/170	19/11996	0.0291512	0.46642	0.448372	Atp1a1/Atp6v0a2
GO:0048638	regulation of developmental growth	9/170	307/11996	0.030779	0.473763	0.455431	Rtn4r/Rab21/Myo5b/Efna5/Npy1r/Mkks/Golga4/Gdf15/Cdh4
GO:0006493	protein O-linked glycosylation	3/170	49/11996	0.0320218	0.484793	0.466034	B3galnt2/Large1/Trak2
GO:0097755	positive regulation of blood vessel diameter	3/170	50/11996	0.0337211	0.488449	0.469549	Dock5/Mkks/Cx3cl1
GO:0006575	cellular modified amino acid metabolic process	5/170	127/11996	0.0344251	0.488449	0.469549	Mthfd2/Egln1/P4ha1/Serinc2/Chac2
GO:0000466	maturation of 5.8S rRNA from tricistronic rRNA transcript (SSU-rRNA, 5.8S rRNA, LSU-rRNA)	2/170	21/11996	0.0351475	0.488449	0.469549	Wdr12/Eri1
GO:0046823	negative regulation of nucleocytoplasmic transport	2/170	21/11996	0.0351475	0.488449	0.469549	Akap1/Ppp2ca
GO:0140115	export across plasma membrane	2/170	21/11996	0.0351475	0.488449	0.469549	Atp1a1/Atp1b1
GO:1901032	negative regulation of response to reactive oxygen species	2/170	21/11996	0.0351475	0.488449	0.469549	Hsph1/Psap
GO:1903206	negative regulation of hydrogen peroxide-induced cell death	2/170	21/11996	0.0351475	0.488449	0.469549	Hsph1/Psap
GO:0006665	sphingolipid metabolic process	4/170	88/11996	0.0362445	0.495206	0.476044	Psap/Smpd1/Serinc2/Sgpp1

## Sheet: GO terms DR in KO-W, KOWvWTW
Gene Ontology Enrichment of down-regulated Genes in WD Feeding in SMC MR KO compared to MR intact - Bulk RNA
Gene Ontology analysis was performed using the enrichGO function from clusterProfiler R package with minGSsize=10, MaxGSsize=500.
ID	Description	GeneRatio	BgRatio	pvalue	p.adjust	qvalue	geneID
GO:0010565	regulation of cellular ketone metabolic process	7/128	95/12012	6.71987e-05	0.0661701	0.0622669	Agt/Nr1h3/Plin5/Comt/Lonp2/Wdtc1/Dbi
GO:0019217	regulation of fatty acid metabolic process	6/128	69/12012	9.0102e-05	0.0661701	0.0622669	Agt/Nr1h3/Plin5/Lonp2/Wdtc1/Dbi
GO:0042180	cellular ketone metabolic process	8/128	140/12012	0.000122965	0.0661701	0.0622669	Cyp2b10/Agt/Nr1h3/Plin5/Comt/Lonp2/Wdtc1/Dbi
GO:0050667	homocysteine metabolic process	3/128	10/12012	0.000134287	0.0661701	0.0622669	Dpep1/Mtr/Comt
GO:0015893	drug transport	7/128	110/12012	0.000169612	0.0668609	0.062917	Slc1a2/Slc17a7/Agt/Slc6a17/Slc22a3/Ptpn11/Slc47a1
GO:0016042	lipid catabolic process	9/128	199/12012	0.000273608	0.0898802	0.0845785	Hsd17b11/Plin5/Napepld/Pla2g12a/Nceh1/Lonp2/Plce1/Dbi/Rab7
GO:0055076	transition metal ion homeostasis	6/128	89/12012	0.000367242	0.102461	0.096417	Mt2/Mt1/Ttc7/Rhd/Prnp/Egln1
GO:0046688	response to copper ion	3/128	16/12012	0.000598012	0.102461	0.096417	Mt2/Mt1/Prnp
GO:0015807	L-amino acid transport	4/128	38/12012	0.000685936	0.102461	0.096417	Slc1a2/Slc17a7/Agt/Slc6a17
GO:0046916	cellular transition metal ion homeostasis	5/128	67/12012	0.000723325	0.102461	0.096417	Mt2/Mt1/Ttc7/Prnp/Egln1
GO:0007611	learning or memory	8/128	182/12012	0.000725371	0.102461	0.096417	Slc17a7/Agt/Comt/Apbb1/Prnp/Meis2/Rcan2/Dbi
GO:0055090	acylglycerol homeostasis	3/128	18/12012	0.000857922	0.102461	0.096417	Angptl4/Nr1h3/Fitm2
GO:0070328	triglyceride homeostasis	3/128	18/12012	0.000857922	0.102461	0.096417	Angptl4/Nr1h3/Fitm2
GO:0006641	triglyceride metabolic process	5/128	70/12012	0.000883732	0.102461	0.096417	Nr1h3/Plin5/Ptpn11/Fitm2/Dbi
GO:0050890	cognition	8/128	205/12012	0.00156139	0.153875	0.144799	Slc17a7/Agt/Comt/Apbb1/Prnp/Meis2/Rcan2/Dbi
GO:0046890	regulation of lipid biosynthetic process	6/128	123/12012	0.00200225	0.178887	0.168335	Agt/Nr1h3/Plin5/Fitm2/Wdtc1/Dbi
GO:0060191	regulation of lipase activity	4/128	51/12012	0.00208747	0.178887	0.168335	Angptl4/Agt/Nr1h3/Plin5
GO:0043647	inositol phosphate metabolic process	4/128	53/12012	0.00240635	0.18625	0.175264	Impa2/Ppip5k1/Nudt4/Plce1
GO:0046686	response to cadmium ion	3/128	27/12012	0.00286763	0.20121	0.189342	Mt2/Mt1/Prnp
GO:0045777	positive regulation of blood pressure	3/128	30/12012	0.00388896	0.20121	0.189342	Agt/Manf/Grip2
GO:0007265	Ras protein signal transduction	10/128	349/12012	0.00411429	0.20121	0.189342	Rtn4r/Trim67/Rab4a/Rhou/Ctnnal1/Rab6b/Gna12/Rras2/Plce1/Rab7
GO:0007264	small GTPase mediated signal transduction	11/128	413/12012	0.00459785	0.20121	0.189342	Rtn4r/Trim67/Rab4a/Rhou/Dock8/Ctnnal1/Rab6b/Gna12/Rras2/Plce1/Rab7
GO:0006020	inositol metabolic process	2/128	10/12012	0.0047942	0.20121	0.189342	Impa2/Ppip5k1
GO:0014824	artery smooth muscle contraction	2/128	10/12012	0.0047942	0.20121	0.189342	Agt/Grip2
GO:0035930	corticosteroid hormone secretion	2/128	10/12012	0.0047942	0.20121	0.189342	Agt/Ptpn11
GO:2000831	regulation of steroid hormone secretion	2/128	10/12012	0.0047942	0.20121	0.189342	Agt/Ptpn11
GO:1905952	regulation of lipid localization	5/128	104/12012	0.00504056	0.20121	0.189342	Agt/Nr1h3/Plin5/Ptpn11/Fitm2
GO:0010876	lipid localization	8/128	249/12012	0.00514694	0.20121	0.189342	Agt/Nr1h3/Plin5/Pla2g12a/Ptpn11/Fitm2/Scarb2/Tex2
GO:0042445	hormone metabolic process	5/128	106/12012	0.00546204	0.20121	0.189342	Hsd17b11/Agt/Retsat/Comt/Ptpn11
GO:0010889	regulation of sequestering of triglyceride	2/128	11/12012	0.00581887	0.20121	0.189342	Plin5/Fitm2
GO:0014820	tonic smooth muscle contraction	2/128	11/12012	0.00581887	0.20121	0.189342	Agt/Grip2
GO:0072578	neurotransmitter-gated ion channel clustering	2/128	11/12012	0.00581887	0.20121	0.189342	Shisa6/Grip2
GO:0007610	behavior	11/128	432/12012	0.00640112	0.210277	0.197873	Ptgds/Slc1a2/Slc17a7/Agt/Napepld/Comt/Apbb1/Prnp/Meis2/Rcan2/Dbi
GO:0060192	negative regulation of lipase activity	2/128	12/12012	0.00693417	0.217145	0.204336	Angptl4/Plin5
GO:0006790	sulfur compound metabolic process	7/128	209/12012	0.00700799	0.217145	0.204336	Acot4/Spock2/Dpep1/Mtr/Ciapin1/Gpx3/Comt
GO:0060193	positive regulation of lipase activity	3/128	37/12012	0.00705087	0.217145	0.204336	Agt/Nr1h3/Plin5
GO:0098739	import across plasma membrane	4/128	73/12012	0.00759916	0.22278	0.209639	Kcnj4/Slc1a2/Agt/Prnp
GO:0098655	cation transmembrane transport	11/128	443/12012	0.00767534	0.22278	0.209639	Kcnj4/Shisa6/Slc17a7/Trpv2/Scn4a/Agt/Rhd/Tmem38b/Prnp/Plce1/Dbi
GO:0034331	cell junction maintenance	2/128	13/12012	0.00813808	0.22278	0.209639	Whrn/Kifc3
GO:0071731	response to nitric oxide	2/128	13/12012	0.00813808	0.22278	0.209639	Mtr/Egln1
GO:0035269	protein O-linked mannosylation	2/128	14/12012	0.00942862	0.244524	0.2301	Sdf2l1/Large1
GO:0048871	multicellular organismal homeostasis	9/128	338/12012	0.0101194	0.256559	0.241425	Tmprss13/Trpv2/Nr1h3/Napepld/Rhd/Whrn/Ptpn11/Trp53inp2/Rab7
GO:1903909	regulation of receptor clustering	2/128	15/12012	0.0108038	0.256559	0.241425	Shisa6/Grip2
GO:0034389	lipid droplet organization	2/128	16/12012	0.0122618	0.271551	0.255533	Plin5/Fitm2
GO:0035813	regulation of renal sodium excretion	2/128	16/12012	0.0122618	0.271551	0.255533	Agt/Comt
GO:0046628	positive regulation of insulin receptor signaling pathway	2/128	16/12012	0.0122618	0.271551	0.255533	Agt/Ptpn11
GO:0007632	visual behavior	3/128	47/12012	0.0136248	0.280424	0.263882	Slc1a2/Apbb1/Meis2
GO:0006622	protein targeting to lysosome	2/128	17/12012	0.0138007	0.280424	0.263882	Scarb2/Rab7
GO:0044106	cellular amine metabolic process	3/128	48/12012	0.0144221	0.281096	0.264515	Napepld/Comt/Sms
GO:0021697	cerebellar cortex formation	2/128	18/12012	0.0154185	0.281096	0.264515	Whrn/Ptpn11
GO:0071276	cellular response to cadmium ion	2/128	18/12012	0.0154185	0.281096	0.264515	Mt2/Mt1
GO:1901626	regulation of postsynaptic membrane organization	2/128	18/12012	0.0154185	0.281096	0.264515	Shisa6/Grip2
GO:0097553	calcium ion transmembrane import into cytosol	4/128	90/12012	0.0155452	0.281096	0.264515	Tmem38b/Prnp/Plce1/Dbi
GO:0019751	polyol metabolic process	4/128	92/12012	0.0167267	0.291805	0.274593	Impa2/Ppip5k1/Nudt4/Plce1
GO:0032369	negative regulation of lipid transport	2/128	19/12012	0.0171135	0.291805	0.274593	Nr1h3/Ptpn11
GO:0044062	regulation of excretion	2/128	19/12012	0.0171135	0.291805	0.274593	Agt/Comt
GO:0097502	mannosylation	2/128	19/12012	0.0171135	0.291805	0.274593	Sdf2l1/Large1
GO:0009617	response to bacterium	9/128	373/12012	0.0182268	0.30445	0.286491	Gbp10/Cyp2b10/Mt2/Gbp6/Ifi205/Serpina3n/Fkbp5/Lrg1/Nr1h3
GO:0099175	regulation of postsynapse organization	4/128	96/12012	0.0192552	0.313653	0.295151	Shisa6/Grip2/Prnp/Egln1
GO:0031644	regulation of neurological system process	4/128	97/12012	0.0199222	0.321858	0.302873	Shisa6/Agt/Grip2/Comt
GO:0050849	negative regulation of calcium-mediated signaling	2/128	21/12012	0.0207279	0.324347	0.305215	Prnp/Egln1
GO:0006813	potassium ion transport	5/128	148/12012	0.0209717	0.324904	0.305739	Kcnj4/Scn4a/Cpox/Tmem38b/Prnp
GO:0050886	endocrine process	3/128	56/12012	0.0217414	0.329634	0.31019	Agt/Rasl10b/Ptpn11
GO:0034762	regulation of transmembrane transport	9/128	386/12012	0.0222021	0.331518	0.311963	Kcnj4/Slc1a2/Shisa6/Scn4a/Agt/Tmem38b/Ptpn11/Prnp/Dbi
GO:0097366	response to bronchodilator	2/128	23/12012	0.0246297	0.346751	0.326297	Mtr/Egln1
GO:0061387	regulation of extent of cell growth	4/128	104/12012	0.0249908	0.34688	0.326418	Rtn4r/Fstl4/Trpv2/Cdh4
GO:0062012	regulation of small molecule metabolic process	7/128	274/12012	0.0272496	0.365367	0.343815	Agt/Nr1h3/Plin5/Comt/Lonp2/Wdtc1/Dbi
GO:0042737	drug catabolic process	3/128	64/12012	0.0307455	0.40132	0.377647	Cyp2b10/Gpx3/Comt
GO:1905954	positive regulation of lipid localization	3/128	64/12012	0.0307455	0.40132	0.377647	Nr1h3/Plin5/Fitm2
GO:0006515	protein quality control for misfolded or incompletely synthesized proteins	2/128	27/12012	0.0332416	0.420183	0.395398	Sdf2l1/Lonp2
GO:0048011	neurotrophin TRK receptor signaling pathway	2/128	27/12012	0.0332416	0.420183	0.395398	Agt/Ptpn11
GO:0008361	regulation of cell size	5/128	168/12012	0.0337626	0.42386	0.398858	Rtn4r/Fstl4/Trpv2/Cdh4/Wdtc1
GO:0062013	positive regulation of small molecule metabolic process	4/128	115/12012	0.0344022	0.429156	0.403841	Agt/Nr1h3/Plin5/Comt
GO:0018345	protein palmitoylation	2/128	28/12012	0.0355535	0.431166	0.405733	Zdhhc14/Glul
GO:0060401	cytosolic calcium ion transport	4/128	117/12012	0.0363066	0.432092	0.406604	Tmem38b/Prnp/Plce1/Dbi
GO:0062014	negative regulation of small molecule metabolic process	3/128	69/12012	0.0372231	0.432092	0.406604	Plin5/Wdtc1/Dbi
GO:0007268	chemical synaptic transmission	9/128	424/12012	0.0373518	0.432092	0.406604	Shisa6/Slc17a7/Chrna2/Agt/Grip2/Prnp/Egln1/Dbi/Glul
GO:0098916	anterograde trans-synaptic signaling	9/128	424/12012	0.0373518	0.432092	0.406604	Shisa6/Slc17a7/Chrna2/Agt/Grip2/Prnp/Egln1/Dbi/Glul
GO:0044283	small molecule biosynthetic process	10/128	493/12012	0.0377276	0.432092	0.406604	Ptgds/Agt/Nr1h3/Mtr/Ppip5k1/Wdtc1/Cad/Nudt4/Plce1/Glul
GO:0061462	protein localization to lysosome	2/128	29/12012	0.0379259	0.432092	0.406604	Scarb2/Rab7
GO:1905953	negative regulation of lipid localization	2/128	29/12012	0.0379259	0.432092	0.406604	Nr1h3/Ptpn11
GO:1901652	response to peptide	7/128	297/12012	0.0395612	0.435531	0.409841	Serpina3n/Agt/Ptpn11/Prnp/Wdtc1/Cad/Foxo4
GO:0007588	excretion	2/128	30/12012	0.0403571	0.435531	0.409841	Agt/Comt
GO:0018208	peptidyl-proline modification	2/128	31/12012	0.0428457	0.435531	0.409841	Fkbp5/Egln1
GO:0106056	regulation of calcineurin-mediated signaling	2/128	31/12012	0.0428457	0.435531	0.409841	Prnp/Rcan2
GO:0097756	negative regulation of blood vessel diameter	3/128	73/12012	0.0428681	0.435531	0.409841	Agt/Manf/Grip2
GO:0001941	postsynaptic membrane organization	2/128	33/12012	0.0479891	0.459158	0.432074	Shisa6/Grip2
GO:0046326	positive regulation of glucose import	2/128	33/12012	0.0479891	0.459158	0.432074	Slc1a2/Ptpn11
GO:0071466	cellular response to xenobiotic stimulus	3/128	77/12012	0.0489167	0.463533	0.43619	Cyp2b10/Tmem38b/Nceh1
GO:0098754	detoxification	2/128	34/12012	0.0506411	0.46696	0.439416	Mt2/Mt1
GO:1901615	organic hydroxy compound metabolic process	7/128	314/12012	0.0506999	0.46696	0.439416	Impa2/Napepld/Retsat/Comt/Ppip5k1/Nudt4/Plce1
GO:0007173	epidermal growth factor receptor signaling pathway	3/128	79/12012	0.0520895	0.469386	0.441698	Agt/Ptpn11/Rab7
GO:0032147	activation of protein kinase activity	5/128	190/12012	0.0524769	0.469386	0.441698	Agt/Ptpn11/Prnp/Atg13/Plce1
GO:0050806	positive regulation of synaptic transmission	4/128	132/12012	0.0525032	0.469386	0.441698	Grip2/Prnp/Dbi/Glul
GO:0072666	establishment of protein localization to vacuole	2/128	35/12012	0.0533447	0.469386	0.441698	Scarb2/Rab7
GO:1901616	organic hydroxy compound catabolic process	2/128	35/12012	0.0533447	0.469386	0.441698	Impa2/Comt
GO:0051170	import into nucleus	4/128	135/12012	0.0561464	0.485371	0.45674	Agt/Akap1/Txnip/Heatr3
GO:0050803	regulation of synapse structure or activity	5/128	194/12012	0.0564191	0.485599	0.456955	Shisa6/Slc17a7/Grip2/Prnp/Egln1

## Sheet: GO terms DR in WT-W, WTWvWTC
Gene Ontology Enrichment of down-regulated Genes in WD Feeding in MR Intact - Bulk RNA
Gene Ontology analysis was performed using the enrichGO function from clusterProfiler R package with minGSsize=10, MaxGSsize=500.
ID	Description	GeneRatio	BgRatio	pvalue	p.adjust	qvalue	geneID
GO:0048871	multicellular organismal homeostasis	15/132	337/11996	4.31246e-06	0.00623467	0.00579937	Abca12/Irx3/Ip6k1/Lepr/Aqp1/Hdac3/Gja1/Inpp5k/Gatm/Ubb/Bbs2/Erbb4/Bmp6/Aqp4/Cyp26b1
GO:0050891	multicellular organismal water homeostasis	5/132	24/11996	5.3724e-06	0.00623467	0.00579937	Abca12/Aqp1/Inpp5k/Aqp4/Cyp26b1
GO:0030104	water homeostasis	5/132	26/11996	8.16885e-06	0.00631996	0.0058787	Abca12/Aqp1/Inpp5k/Aqp4/Cyp26b1
GO:0042044	fluid transport	3/132	11/11996	0.000201455	0.116894	0.108732	Aqp1/Inpp5k/Aqp4
GO:0050684	regulation of mRNA processing	7/132	117/11996	0.000302594	0.140464	0.130657	Malat1/Rbm3/Cirbp/Cpeb1/Cpsf7/Rbm5/Srsf3
GO:0010817	regulation of hormone levels	11/132	314/11996	0.000687871	0.220462	0.205069	Clcf1/Cry2/Lepr/Aqp1/Gja1/Adh1/Pde1c/Cacna1c/Bmp6/Ide/Cyp26b1
GO:0044057	regulation of system process	13/132	419/11996	0.000708489	0.220462	0.205069	Dusp5/Rnf207/Tnnt1/Cry2/Aqp1/Gja1/Inpp5k/Mmp2/Cacna1c/Kcnj2/Irx5/Bmp6/Tmem100
GO:0007423	sensory organ development	12/132	373/11996	0.000833379	0.220462	0.205069	Bcl2l11/Tcf15/Aqp1/Gja1/Frem2/Ripor2/Cacna1c/Irx5/Bmp6/Pfdn5/Sdc4/Cyp26b1
GO:0090317	negative regulation of intracellular protein transport	4/132	39/11996	0.000854872	0.220462	0.205069	Gdi1/Hdac3/Inpp5k/Pkig
GO:0042310	vasoconstriction	5/132	70/11996	0.00102087	0.236943	0.2204	Dusp5/Gja1/Mmp2/Cacna1c/Bbs2
GO:0003014	renal system process	5/132	72/11996	0.00115969	0.244695	0.227611	Aqp1/Gja1/Inpp5k/Cacna1c/Aqp4
GO:0097756	negative regulation of blood vessel diameter	5/132	74/11996	0.00131203	0.253769	0.236051	Dusp5/Gja1/Mmp2/Cacna1c/Bbs2
GO:0097755	positive regulation of blood vessel diameter	4/132	50/11996	0.00218066	0.303746	0.282538	Dusp5/Gja1/Mmp2/Bbs2
GO:0046879	hormone secretion	8/132	217/11996	0.00272542	0.303746	0.282538	Clcf1/Cry2/Lepr/Aqp1/Gja1/Pde1c/Cacna1c/Bmp6
GO:0099622	cardiac muscle cell membrane repolarization	3/132	26/11996	0.00281375	0.303746	0.282538	Rnf207/Gja1/Kcnj2
GO:0043647	inositol phosphate metabolic process	4/132	54/11996	0.00289499	0.303746	0.282538	Plcd3/Ip6k1/Grk3/Inpp5k
GO:0009914	hormone transport	8/132	221/11996	0.00304867	0.303746	0.282538	Clcf1/Cry2/Lepr/Aqp1/Gja1/Pde1c/Cacna1c/Bmp6
GO:0051155	positive regulation of striated muscle cell differentiation	4/132	55/11996	0.0030958	0.303746	0.282538	Nfatc2/Mylk3/Ripor2/Cyp26b1
GO:0010831	positive regulation of myotube differentiation	3/132	27/11996	0.00314022	0.303746	0.282538	Nfatc2/Ripor2/Cyp26b1
GO:0009409	response to cold	3/132	28/11996	0.003489	0.303746	0.282538	Rbm3/Cirbp/Slc25a27
GO:0032387	negative regulation of intracellular transport	4/132	57/11996	0.00352556	0.303746	0.282538	Gdi1/Hdac3/Inpp5k/Pkig
GO:0060306	regulation of membrane repolarization	3/132	29/11996	0.00386057	0.303746	0.282538	Rnf207/Gja1/Kcnj2
GO:0008015	blood circulation	10/132	343/11996	0.00457516	0.303746	0.282538	Dusp5/Rnf207/Tnnt1/Mylk3/Gja1/Mmp2/Cacna1c/Bbs2/Kcnj2/Irx5
GO:0003018	vascular process in circulatory system	6/132	141/11996	0.00462581	0.303746	0.282538	Dusp5/Mylk3/Gja1/Mmp2/Cacna1c/Bbs2
GO:0060986	endocrine hormone secretion	3/132	31/11996	0.00467379	0.303746	0.282538	Cry2/Aqp1/Bmp6
GO:0051153	regulation of striated muscle cell differentiation	5/132	99/11996	0.00468476	0.303746	0.282538	Nfatc2/Mylk3/Hdac3/Ripor2/Cyp26b1
GO:0030326	embryonic limb morphogenesis	5/132	100/11996	0.00488866	0.303746	0.282538	Bcl2l11/Gja1/Frem2/Cacna1c/Cyp26b1
GO:0035930	corticosteroid hormone secretion	2/132	10/11996	0.00510388	0.303746	0.282538	Cry2/Bmp6
GO:0086013	membrane repolarization during cardiac muscle cell action potential	2/132	10/11996	0.00510388	0.303746	0.282538	Rnf207/Kcnj2
GO:2000831	regulation of steroid hormone secretion	2/132	10/11996	0.00510388	0.303746	0.282538	Cry2/Bmp6
GO:1903828	negative regulation of cellular protein localization	5/132	102/11996	0.00531524	0.308417	0.286883	Gdi1/Hdac3/Inpp5k/Ripor2/Pkig
GO:0050878	regulation of body fluid levels	7/132	195/11996	0.00575305	0.315699	0.293657	Abca12/Aqp1/Gja1/Inpp5k/Erbb4/Aqp4/Cyp26b1
GO:2000322	regulation of glucocorticoid receptor signaling pathway	2/132	11/11996	0.0061933	0.315699	0.293657	Cry2/Per1
GO:0007600	sensory perception	8/132	254/11996	0.00699293	0.315699	0.293657	Aqp1/Ripor2/Pde1c/Bbs2/Irx5/Tmem100/Phf24/Aqp4
GO:0035296	regulation of tube diameter	5/132	109/11996	0.00701602	0.315699	0.293657	Dusp5/Gja1/Mmp2/Cacna1c/Bbs2
GO:0097746	regulation of blood vessel diameter	5/132	109/11996	0.00701602	0.315699	0.293657	Dusp5/Gja1/Mmp2/Cacna1c/Bbs2
GO:0010827	regulation of glucose transmembrane transport	4/132	70/11996	0.00733533	0.315699	0.293657	Inpp5k/Rnasel/Erbb4/Slc25a27
GO:0086002	cardiac muscle cell action potential involved in contraction	3/132	38/11996	0.00829525	0.315699	0.293657	Rnf207/Cacna1c/Kcnj2
GO:0086004	regulation of cardiac muscle cell contraction	3/132	38/11996	0.00829525	0.315699	0.293657	Rnf207/Cacna1c/Kcnj2
GO:0015693	magnesium ion transport	2/132	13/11996	0.00865778	0.315699	0.293657	Kcnj2/Tusc3
GO:0098911	regulation of ventricular cardiac muscle cell action potential	2/132	13/11996	0.00865778	0.315699	0.293657	Rnf207/Cacna1c
GO:0120162	positive regulation of cold-induced thermogenesis	4/132	75/11996	0.00932433	0.315699	0.293657	Lepr/Hdac3/Gja1/Gatm
GO:0106106	cold-induced thermogenesis	5/132	118/11996	0.00971946	0.315699	0.293657	Ip6k1/Lepr/Hdac3/Gja1/Gatm
GO:0120161	regulation of cold-induced thermogenesis	5/132	118/11996	0.00971946	0.315699	0.293657	Ip6k1/Lepr/Hdac3/Gja1/Gatm
GO:0000188	inactivation of MAPK activity	2/132	14/11996	0.0100284	0.315699	0.293657	Dusp5/Dusp4
GO:0035970	peptidyl-threonine dephosphorylation	2/132	14/11996	0.0100284	0.315699	0.293657	Dusp5/Dusp4
GO:0042921	glucocorticoid receptor signaling pathway	2/132	14/11996	0.0100284	0.315699	0.293657	Cry2/Per1
GO:0044320	cellular response to leptin stimulus	2/132	14/11996	0.0100284	0.315699	0.293657	Lepr/Bbs2
GO:0045603	positive regulation of endothelial cell differentiation	2/132	14/11996	0.0100284	0.315699	0.293657	Bmp6/Tmem100
GO:0035150	regulation of tube size	5/132	121/11996	0.0107604	0.315699	0.293657	Dusp5/Gja1/Mmp2/Cacna1c/Bbs2
GO:0032368	regulation of lipid transport	4/132	79/11996	0.0111466	0.315699	0.293657	Cry2/Abca12/Atp8a1/Bmp6
GO:0035265	organ growth	6/132	170/11996	0.0111995	0.315699	0.293657	Bcl2l11/Plag1/Lepr/Gja1/Cacna1c/Erbb4
GO:0031958	corticosteroid receptor signaling pathway	2/132	15/11996	0.0114885	0.315699	0.293657	Cry2/Per1
GO:0042754	negative regulation of circadian rhythm	2/132	15/11996	0.0114885	0.315699	0.293657	Cry2/Lepr
GO:0070932	histone H3 deacetylation	2/132	15/11996	0.0114885	0.315699	0.293657	Hdac3/Per1
GO:0046427	positive regulation of JAK-STAT cascade	3/132	43/11996	0.0116622	0.315699	0.293657	Clcf1/Erbb4/Il10ra
GO:1903115	regulation of actin filament-based movement	3/132	43/11996	0.0116622	0.315699	0.293657	Rnf207/Cacna1c/Kcnj2
GO:0051260	protein homooligomerization	8/132	278/11996	0.0116976	0.315699	0.293657	Bcl2l11/Kcna4/Ripor2/Ccdc88c/Kcnj2/Ehd4/Aqp4/Ide
GO:1990845	adaptive thermogenesis	5/132	124/11996	0.0118753	0.316541	0.29444	Ip6k1/Lepr/Hdac3/Gja1/Gatm
GO:0044321	response to leptin	2/132	16/11996	0.0130359	0.321056	0.29864	Lepr/Bbs2
GO:0046184	aldehyde biosynthetic process	2/132	16/11996	0.0130359	0.321056	0.29864	Adh1/Bmp6
GO:0006066	alcohol metabolic process	7/132	229/11996	0.0132793	0.321056	0.29864	Plcd3/Ip6k1/Lepr/Grk3/Inpp5k/Adh1/Bmp6
GO:0098900	regulation of action potential	3/132	46/11996	0.0140076	0.32461	0.301946	Rnf207/Cacna1c/Kcnj2
GO:0009954	proximal/distal pattern formation	2/132	17/11996	0.0146686	0.32461	0.301946	Irx3/Cyp26b1
GO:0045214	sarcomere organization	3/132	47/11996	0.0148445	0.32461	0.301946	Myom2/Tnnt1/Mylk3
GO:0051591	response to cAMP	3/132	47/11996	0.0148445	0.32461	0.301946	Aqp1/Inpp5k/Per1
GO:0016202	regulation of striated muscle tissue development	5/132	134/11996	0.016154	0.32461	0.301946	Hdac3/Gja1/Cenpf/Erbb4/Cyp26b1
GO:0086001	cardiac muscle cell action potential	3/132	49/11996	0.0166018	0.32461	0.301946	Rnf207/Cacna1c/Kcnj2
GO:0046651	lymphocyte proliferation	6/132	187/11996	0.0172217	0.32461	0.301946	Clcf1/Nfatc2/Cd1d1/Gja1/Ripor2/Sdc4
GO:1901861	regulation of muscle tissue development	5/132	137/11996	0.0176143	0.32461	0.301946	Hdac3/Gja1/Cenpf/Erbb4/Cyp26b1
GO:0032943	mononuclear cell proliferation	6/132	189/11996	0.0180524	0.32461	0.301946	Clcf1/Nfatc2/Cd1d1/Gja1/Ripor2/Sdc4
GO:0019883	antigen processing and presentation of endogenous antigen	2/132	19/11996	0.0181815	0.32461	0.301946	Cd1d1/Ide
GO:0032461	positive regulation of protein oligomerization	2/132	19/11996	0.0181815	0.32461	0.301946	Bcl2l11/Ide
GO:0032692	negative regulation of interleukin-1 production	2/132	19/11996	0.0181815	0.32461	0.301946	Hdac3/Aqp4
GO:0046661	male sex differentiation	4/132	95/11996	0.0206653	0.340349	0.316585	Bcl2l11/Gja1/Ubb/Bmp6
GO:0009648	photoperiodism	2/132	21/11996	0.0220115	0.340349	0.316585	Cry2/Per1
GO:0042755	eating behavior	2/132	21/11996	0.0220115	0.340349	0.316585	Tcf15/Lepr
GO:0043153	entrainment of circadian clock by photoperiod	2/132	21/11996	0.0220115	0.340349	0.316585	Cry2/Per1
GO:0150063	visual system development	7/132	254/11996	0.0221425	0.340349	0.316585	Aqp1/Gja1/Frem2/Cacna1c/Irx5/Bmp6/Pfdn5
GO:1901615	organic hydroxy compound metabolic process	8/132	314/11996	0.022651	0.341383	0.317548	Plcd3/Ip6k1/Lepr/Grk3/Inpp5k/Adh1/Bmp6/Cyp26b1
GO:0046620	regulation of organ growth	4/132	98/11996	0.0228705	0.341587	0.317737	Bcl2l11/Gja1/Cacna1c/Erbb4
GO:0050670	regulation of lymphocyte proliferation	5/132	147/11996	0.0231061	0.341587	0.317737	Clcf1/Nfatc2/Cd1d1/Ripor2/Sdc4
GO:0050886	endocrine process	3/132	56/11996	0.0236347	0.346572	0.322374	Cry2/Aqp1/Bmp6
GO:0032228	regulation of synaptic transmission, GABAergic	2/132	22/11996	0.0240406	0.346572	0.322374	Erbb4/Phf24
GO:0032944	regulation of mononuclear cell proliferation	5/132	149/11996	0.0243233	0.348484	0.324153	Clcf1/Nfatc2/Cd1d1/Ripor2/Sdc4
GO:0007589	body fluid secretion	3/132	57/11996	0.0247519	0.352449	0.327841	Aqp1/Gja1/Erbb4
GO:0039694	viral RNA genome replication	2/132	23/11996	0.0261432	0.353359	0.328688	Inpp5k/Atg16l2
GO:0032526	response to retinoic acid	3/132	59/11996	0.0270706	0.353359	0.328688	Aqp1/Adh1/Cyp26b1
GO:1905952	regulation of lipid localization	4/132	104/11996	0.0276975	0.353359	0.328688	Cry2/Abca12/Atp8a1/Bmp6
GO:0001523	retinoid metabolic process	2/132	24/11996	0.0283175	0.353359	0.328688	Adh1/Cyp26b1
GO:0003009	skeletal muscle contraction	2/132	24/11996	0.0283175	0.353359	0.328688	Tnnt1/Kcnj2
GO:0006884	cell volume homeostasis	2/132	24/11996	0.0283175	0.353359	0.328688	Aqp1/Aqp4
GO:0007140	male meiotic nuclear division	2/132	24/11996	0.0283175	0.353359	0.328688	Ubb/Cyp26b1
GO:0032922	circadian regulation of gene expression	3/132	61/11996	0.0295014	0.360383	0.335221	Cry2/Hdac3/Per1
GO:0009612	response to mechanical stimulus	4/132	107/11996	0.0303223	0.36155	0.336307	Aqp1/Ripor2/Mmp2/Phf24
GO:0009112	nucleobase metabolic process	2/132	25/11996	0.0305617	0.36155	0.336307	Tet2/Gmpr
GO:0031099	regeneration	4/132	108/11996	0.0312288	0.36241	0.337107	Bex1/Gja1/Mmp2/Erbb4
GO:0017001	antibiotic catabolic process	2/132	26/11996	0.032874	0.372198	0.346211	Pxdn/Adh1
GO:0090162	establishment of epithelial cell polarity	2/132	26/11996	0.032874	0.372198	0.346211	Tcf15/Gja1
GO:0015893	drug transport	4/132	110/11996	0.0330895	0.372219	0.346231	Aqp1/Gja1/Slc7a1/Aqp4
GO:1905954	positive regulation of lipid localization	3/132	64/11996	0.033357	0.372219	0.346231	Abca12/Atp8a1/Bmp6
GO:0007595	lactation	2/132	27/11996	0.0352527	0.384138	0.357318	Gja1/Erbb4
GO:0060122	inner ear receptor cell stereocilium organization	2/132	27/11996	0.0352527	0.384138	0.357318	Ripor2/Sdc4
GO:1902110	positive regulation of mitochondrial membrane permeability involved in apoptotic process	2/132	27/11996	0.0352527	0.384138	0.357318	Bcl2l11/Atpif1
GO:0032941	secretion by tissue	2/132	28/11996	0.0376961	0.391711	0.364361	Aqp1/Gja1
GO:0042531	positive regulation of tyrosine phosphorylation of STAT protein	2/132	28/11996	0.0376961	0.391711	0.364361	Clcf1/Erbb4
GO:1905476	negative regulation of protein localization to membrane	2/132	28/11996	0.0376961	0.391711	0.364361	Gdi1/Inpp5k
GO:0005977	glycogen metabolic process	3/132	68/11996	0.0388851	0.391711	0.364361	Lepr/Phka2/Inpp5k
GO:0006073	cellular glucan metabolic process	3/132	68/11996	0.0388851	0.391711	0.364361	Lepr/Phka2/Inpp5k
GO:0044042	glucan metabolic process	3/132	68/11996	0.0388851	0.391711	0.364361	Lepr/Phka2/Inpp5k
GO:0007548	sex differentiation	5/132	170/11996	0.0396283	0.391711	0.364361	Bcl2l11/Gja1/Ubb/Mmp2/Bmp6
GO:0046164	alcohol catabolic process	2/132	29/11996	0.0402024	0.391711	0.364361	Inpp5k/Adh1
GO:0071260	cellular response to mechanical stimulus	2/132	29/11996	0.0402024	0.391711	0.364361	Aqp1/Ripor2
GO:0071320	cellular response to cAMP	2/132	29/11996	0.0402024	0.391711	0.364361	Aqp1/Inpp5k
GO:0046683	response to organophosphorus	3/132	69/11996	0.0403356	0.391711	0.364361	Aqp1/Inpp5k/Per1
GO:1902115	regulation of organelle assembly	5/132	172/11996	0.0413335	0.396426	0.368747	Mylk3/Ripor2/Odf2/Lrrc4b/Sdc4
GO:0006112	energy reserve metabolic process	3/132	71/11996	0.0433178	0.402163	0.374083	Lepr/Phka2/Inpp5k
GO:0051817	modification of morphology or physiology of other organism involved in symbiotic interaction	3/132	71/11996	0.0433178	0.402163	0.374083	Bcl2l11/Aqp1/Inpp5k
GO:1905039	carboxylic acid transmembrane transport	3/132	71/11996	0.0433178	0.402163	0.374083	Slc16a7/Slc38a1/Slc7a1
GO:0014706	striated muscle tissue development	8/132	359/11996	0.0446469	0.409989	0.381364	Myom2/Mylk3/Hdac3/Gja1/Ripor2/Cenpf/Erbb4/Cyp26b1
GO:0051168	nuclear export	4/132	122/11996	0.0455952	0.41018	0.381541	Hdac3/Xpo6/Srsf3/Akap8l
GO:0001101	response to acid chemical	5/132	179/11996	0.0476487	0.41487	0.385904	Aqp1/Adh1/Cpeb1/Mmp2/Cyp26b1
GO:0070252	actin-mediated cell contraction	3/132	74/11996	0.0479923	0.41487	0.385904	Rnf207/Cacna1c/Kcnj2
GO:0001937	negative regulation of endothelial cell proliferation	2/132	32/11996	0.0480828	0.41487	0.385904	Atpif1/Gja1
GO:0031032	actomyosin structure organization	5/132	182/11996	0.0505215	0.425863	0.396129	Myom2/Tnnt1/Mylk3/Inpp5k/Sdc4
GO:0010677	negative regulation of cellular carbohydrate metabolic process	2/132	33/11996	0.0508247	0.425863	0.396129	Lepr/Inpp5k
GO:0071300	cellular response to retinoic acid	2/132	33/11996	0.0508247	0.425863	0.396129	Aqp1/Cyp26b1
GO:1905710	positive regulation of membrane permeability	2/132	33/11996	0.0508247	0.425863	0.396129	Bcl2l11/Atpif1
GO:0071229	cellular response to acid chemical	4/132	128/11996	0.052712	0.436686	0.406197	Aqp1/Cpeb1/Mmp2/Cyp26b1
GO:1901381	positive regulation of potassium ion transmembrane transport	2/132	34/11996	0.0536215	0.436686	0.406197	Rnf207/Kcnj2
GO:0010038	response to metal ion	5/132	188/11996	0.0565673	0.452734	0.421124	Gdi1/Aqp1/Gatm/Pde1c/Bmp6
GO:1901616	organic hydroxy compound catabolic process	2/132	36/11996	0.0593741	0.465081	0.432609	Inpp5k/Adh1
GO:0021879	forebrain neuron differentiation	2/132	37/11996	0.0623268	0.474949	0.441788	Ubb/Erbb4
GO:0051187	cofactor catabolic process	2/132	37/11996	0.0623268	0.474949	0.441788	Pxdn/Aspdh
GO:0051047	positive regulation of secretion	7/132	319/11996	0.0624126	0.474949	0.441788	Clcf1/Lepr/Aqp1/Gja1/Lrrfip2/Bmp6/Sdc4
GO:0070303	negative regulation of stress-activated protein kinase signaling cascade	2/132	38/11996	0.0653286	0.478321	0.444924	Hdac3/Per1
GO:0071364	cellular response to epidermal growth factor stimulus	2/132	38/11996	0.0653286	0.478321	0.444924	Inpp5k/Erbb4
GO:0031343	positive regulation of cell killing	2/132	39/11996	0.0683779	0.486826	0.452836	Bcl2l11/Cd1d1
GO:0050879	multicellular organismal movement	2/132	39/11996	0.0683779	0.486826	0.452836	Tnnt1/Kcnj2
GO:0050881	musculoskeletal movement	2/132	39/11996	0.0683779	0.486826	0.452836	Tnnt1/Kcnj2
GO:0060043	regulation of cardiac muscle cell proliferation	2/132	39/11996	0.0683779	0.486826	0.452836	Gja1/Erbb4
GO:0006476	protein deacetylation	3/132	87/11996	0.0709296	0.49372	0.459249	Hdac3/Per1/Akap8l
GO:0110020	regulation of actomyosin structure organization	3/132	87/11996	0.0709296	0.49372	0.459249	Mylk3/Inpp5k/Sdc4
GO:0031103	axon regeneration	2/132	40/11996	0.0714735	0.49372	0.459249	Bex1/Mmp2
