# Supplementary material for: Multi-omic analysis of the cardiac cellulome defines a vascular contribution to cardiac diastolic dysfunction in obese female mice
Source: Basic Res Cardiol. 2023 Mar 29;118(1):11. doi: 10.1007/s00395-023-00983-6 (PMC10060343; doi:10.1007/s00395-023-00983-6)
Supplement: Supplementary file 4 — Supplementary file4 (XLSX 708 KB) [file 395_2023_983_MOESM4_ESM.xlsx]

## Sheet: Epi.Card.
Online Resource 12: Lists of marker genes for cardiac cell popularions (corresponding to Figure 3D)
cluster	gene	pct_expressing_this_cluster	pct_expressing_other_clusters	avg_log2FC	p_val	p_val_adj
Epi.Card.	Upk3b	0.882	0	4.64518	0	0
Epi.Card.	Nkain4	1	0.008	3.83179	0	0
Epi.Card.	Gpm6a	1	0.01	3.73529	0	0
Epi.Card.	Krt19	1	0.002	3.44926	0	0
Epi.Card.	Lrrn4	0.882	0	2.85417	0	0
Epi.Card.	Tm4sf5	0.824	0.002	2.78637	0	0
Epi.Card.	Pkhd1l1	1	0.009	2.63894	0	0
Epi.Card.	Msln	0.529	0	2.61027	0	0
Epi.Card.	Upk1b	0.882	0	2.5435	0	0
Epi.Card.	Krt18	0.824	0.001	2.42883	0	0
Epi.Card.	Muc16	0.588	0	2.26644	0	0
Epi.Card.	Tmem151a	1	0.006	2.17489	0	0
Epi.Card.	Cxadr	0.882	0.003	1.71182	0	0
Epi.Card.	Cyp2s1	0.824	0.003	1.68538	0	0
Epi.Card.	Cybrd1	0.706	0.001	1.67111	0	0
Epi.Card.	Myrf	0.824	0.004	1.55808	0	0
Epi.Card.	Lgals2	0.706	0.002	1.54973	0	0
Epi.Card.	Elavl2	0.588	0.001	1.52311	0	0
Epi.Card.	Cldn3	0.588	0.003	1.50495	0	0
Epi.Card.	Zdbf2	0.529	0.003	1.47667	0	0
Epi.Card.	Krt8	0.471	0	1.35053	0	0
Epi.Card.	Cobl	0.765	0.004	1.31742	0	0
Epi.Card.	Krt7	0.471	0.001	1.30184	0	0
Epi.Card.	Tmem221	0.647	0.001	1.28179	0	0
Epi.Card.	Lgals7	0.588	0.001	1.2745	0	0
Epi.Card.	Wfdc2	0.294	0	1.2082	0	0
Epi.Card.	Col6a5	0.353	0.001	1.06828	0	0
Epi.Card.	Myo5b	0.588	0.001	1.00312	0	0
Epi.Card.	Dmkn	0.294	0.001	1.00129	0	0
Epi.Card.	Plet1	0.294	0	0.962054	0	0
Epi.Card.	Egfl6	0.529	0.002	0.887338	0	0
Epi.Card.	A730046J19Rik	0.353	0	0.858247	0	0
Epi.Card.	Wwc1	0.588	0.001	0.830399	0	0
Epi.Card.	Clic3	0.235	0	0.820155	0	0
Epi.Card.	Prr15l	0.353	0	0.753396	0	0
Epi.Card.	Bnc1	0.294	0	0.704863	0	0
Epi.Card.	Fras1	0.471	0.001	0.679098	0	0
Epi.Card.	Kcnd2	0.353	0	0.674624	0	0
Epi.Card.	Met	0.412	0.002	0.672401	0	0
Epi.Card.	Car9	0.529	0.002	0.656025	0	0
Epi.Card.	Pax9	0.294	0.001	0.550859	0	0
Epi.Card.	Rspo2	0.235	0	0.549972	0	0
Epi.Card.	1810041L15Rik	0.471	0.002	0.506191	0	0
Epi.Card.	Crb2	0.353	0	0.495293	0	0
Epi.Card.	Cgn	0.353	0.001	0.482234	0	0
Epi.Card.	Cdh3	0.353	0	0.473632	0	0
Epi.Card.	6820408C15Rik	0.353	0	0.464474	0	0
Epi.Card.	Abcc12	0.294	0	0.438822	0	0
Epi.Card.	Folr1	0.294	0.001	0.438424	0	0
Epi.Card.	Slc39a4	0.294	0.001	0.433578	0	0
Epi.Card.	Exph5	0.353	0.001	0.428826	0	0
Epi.Card.	Bex1	0.294	0.001	0.381946	0	0
Epi.Card.	Ifi27l2b	0.412	0.002	0.512889	9.62988e-307	1.91683e-302
Epi.Card.	Gm26873	0.235	0.001	0.332919	4.30576e-305	8.57061e-301
Epi.Card.	2010300C02Rik	0.353	0.001	0.367856	1.48116e-299	2.94825e-295
Epi.Card.	B3gnt7	0.294	0.001	0.401113	1.55772e-283	3.10064e-279
Epi.Card.	C2	1	0.014	2.82557	7.28939e-275	1.45095e-270
Epi.Card.	Ctf1	0.706	0.007	0.854957	6.14577e-251	1.22331e-246
Epi.Card.	Myl7	0.471	0.003	2.19161	2.9353e-242	5.84272e-238
Epi.Card.	Mpzl2	0.471	0.003	0.539981	3.46946e-234	6.90595e-230
Epi.Card.	Gata5	0.235	0.001	0.278662	4.47854e-228	8.91453e-224
Epi.Card.	Fam84a	0.529	0.005	1.32425	1.28199e-223	2.5518e-219
Epi.Card.	Anxa9	0.529	0.005	0.75231	9.86985e-219	1.96459e-214
Epi.Card.	Arfgef3	0.412	0.003	0.733103	9.26725e-211	1.84465e-206
Epi.Card.	Prss12	0.588	0.006	0.961054	2.33706e-206	4.65191e-202
Epi.Card.	Flrt1	0.588	0.007	0.953065	2.3915e-189	4.76028e-185
Epi.Card.	Baiap2l1	0.471	0.004	0.655825	8.51987e-188	1.69588e-183
Epi.Card.	Il17re	0.235	0.001	0.426676	4.21094e-180	8.38187e-176
Epi.Card.	Cldn10	0.647	0.009	1.22879	2.85406e-175	5.68101e-171
Epi.Card.	Wdr86	0.471	0.005	0.58042	2.34585e-173	4.66942e-169
Epi.Card.	Xpnpep2	0.647	0.009	1.49329	7.73972e-172	1.54059e-167
Epi.Card.	Syne4	0.235	0.001	0.259366	8.59311e-168	1.71046e-163
Epi.Card.	Capn6	0.471	0.005	0.774516	9.51842e-164	1.89464e-159
Epi.Card.	Fmod	0.941	0.02	2.32583	1.39351e-161	2.77378e-157
Epi.Card.	Tnfsf13os	0.471	0.005	0.749569	2.1213e-157	4.22244e-153
Epi.Card.	Tspan8	0.765	0.014	1.18595	4.20953e-153	8.37908e-149
Epi.Card.	1500015O10Rik	0.941	0.023	2.38574	8.53276e-140	1.69845e-135
Epi.Card.	Bst1	0.706	0.014	1.59208	2.60705e-134	5.18932e-130
Epi.Card.	Folh1	0.235	0.001	0.417818	8.0531e-133	1.60297e-128
Epi.Card.	Stk26	0.941	0.025	1.55826	6.22852e-131	1.23979e-126
Epi.Card.	Adam33	0.765	0.017	0.952046	3.42328e-127	6.81404e-123
Epi.Card.	2310030G06Rik	0.235	0.002	0.258325	5.79949e-126	1.15439e-121
Epi.Card.	Syngr1	0.353	0.004	0.520513	1.94624e-124	3.87399e-120
Epi.Card.	Gjb5	0.353	0.004	0.664642	2.40856e-123	4.79424e-119
Epi.Card.	Lsr	0.647	0.012	0.97772	4.43648e-123	8.83081e-119
Epi.Card.	Phyhip	0.235	0.002	0.394237	7.38989e-121	1.47096e-116
Epi.Card.	Tmem108	0.647	0.013	1.10098	1.30226e-118	2.59215e-114
Epi.Card.	Chrdl1	0.529	0.009	1.02444	9.59993e-114	1.91087e-109
Epi.Card.	Slc39a8	0.706	0.016	1.87456	2.02026e-113	4.02133e-109
Epi.Card.	Fam180a	0.471	0.007	0.681236	1.0588e-111	2.10755e-107
Epi.Card.	Zfp612	0.412	0.006	0.560744	1.88706e-110	3.75619e-106
Epi.Card.	Bex2	0.235	0.002	0.298849	4.22076e-109	8.40143e-105
Epi.Card.	Slc7a4	0.235	0.002	0.396815	9.824e-109	1.95547e-104
Epi.Card.	Rspo1	1	0.036	2.74818	3.96209e-108	7.88654e-104
Epi.Card.	Smpd3	0.882	0.027	1.87047	8.20636e-108	1.63348e-103
Epi.Card.	Rab11fip1	0.529	0.01	0.58769	2.79759e-105	5.56861e-101
Epi.Card.	Crym	0.412	0.006	0.629917	9.65702e-103	1.92223e-98
Epi.Card.	Ptgds	0.412	0.006	0.736653	2.76318e-101	5.5001e-97
Epi.Card.	Dsg2	0.353	0.005	0.435519	1.48291e-95	2.95173e-91
Epi.Card.	Bex4	0.529	0.011	1.01825	9.64344e-95	1.91953e-90
Epi.Card.	Megf6	0.471	0.009	0.717976	1.64764e-93	3.27962e-89
Epi.Card.	Fcor	0.353	0.005	0.607914	8.47117e-93	1.68619e-88
Epi.Card.	Rpp25	0.765	0.024	1.20532	1.86887e-92	3.71998e-88
Epi.Card.	Apol9a	0.412	0.007	0.581853	3.17163e-90	6.31312e-86
Epi.Card.	AI661453	0.588	0.014	0.806895	1.13836e-89	2.2659e-85
Epi.Card.	Lamc3	0.294	0.004	0.4996	9.52972e-83	1.89689e-78
Epi.Card.	Cdh11	1	0.046	2.16143	3.37173e-82	6.71144e-78
Epi.Card.	Patj	0.294	0.004	0.268939	1.67564e-81	3.33535e-77
Epi.Card.	Il18r1	0.294	0.004	1.14634	6.29596e-81	1.25321e-76
Epi.Card.	Slc16a1	1	0.049	2.4435	2.97922e-79	5.93014e-75
Epi.Card.	Slc38a1	0.824	0.031	1.27752	9.46344e-78	1.8837e-73
Epi.Card.	Atp1b1	1	0.051	2.92061	3.90007e-76	7.76309e-72
Epi.Card.	Mbp	0.706	0.024	1.22865	4.79428e-75	9.54302e-71
Epi.Card.	Rsph1	0.235	0.003	0.320835	1.80098e-74	3.58486e-70
Epi.Card.	Fxyd3	0.353	0.006	1.73367	1.45223e-73	2.89066e-69
Epi.Card.	Mapk13	0.235	0.003	0.405317	2.05867e-73	4.09777e-69
Epi.Card.	Proser2	0.412	0.009	0.505455	2.31784e-69	4.61367e-65
Epi.Card.	Zfp185	0.471	0.012	0.794963	3.79879e-69	7.5615e-65
Epi.Card.	Mgat3	0.471	0.012	0.601225	1.52837e-68	3.04222e-64
Epi.Card.	Il1rapl1	0.294	0.005	0.367589	1.5663e-67	3.11773e-63
Epi.Card.	Thsd4	0.588	0.018	0.611379	1.7666e-67	3.51642e-63
Epi.Card.	Foxo6	0.471	0.012	0.624329	2.83202e-67	5.63714e-63
Epi.Card.	Cpz	0.412	0.009	0.638955	5.43185e-66	1.08121e-61
Epi.Card.	Nrgn	0.765	0.033	3.13537	1.31914e-65	2.62575e-61
Epi.Card.	Ptk2b	0.588	0.019	0.947911	2.2459e-65	4.47047e-61
Epi.Card.	Slc4a4	0.882	0.047	2.05531	5.02123e-64	9.99476e-60
Epi.Card.	Slc23a3	0.235	0.003	0.31353	1.79475e-63	3.57245e-59
Epi.Card.	Ptprf	0.941	0.054	1.6127	2.70089e-63	5.37612e-59
Epi.Card.	Ildr2	0.824	0.041	1.77757	2.98434e-63	5.94033e-59
Epi.Card.	Npr3	0.706	0.029	1.73258	5.27159e-63	1.04931e-58
Epi.Card.	Rab27b	0.294	0.005	0.462098	1.28605e-62	2.55989e-58
Epi.Card.	Arxes2	0.353	0.007	0.369665	2.46023e-61	4.89708e-57
Epi.Card.	4932438H23Rik	0.235	0.003	0.446822	2.40177e-59	4.78072e-55
Epi.Card.	C4b	0.882	0.052	3.03375	1.1596e-57	2.30818e-53
Epi.Card.	Rorc	0.235	0.004	0.344467	3.5839e-57	7.13375e-53
Epi.Card.	Dpp4	0.824	0.045	1.88585	3.58867e-57	7.14325e-53
Epi.Card.	Tmem98	1	0.07	2.06659	7.68299e-57	1.5293e-52
Epi.Card.	Ddr1	0.941	0.061	1.70261	3.95326e-56	7.86897e-52
Epi.Card.	Prr15	0.412	0.011	0.682952	3.96221e-56	7.88678e-52
Epi.Card.	Aplp1	0.765	0.04	1.40955	5.45141e-53	1.0851e-48
Epi.Card.	Cldn15	1	0.077	2.67511	1.26973e-52	2.52741e-48
Epi.Card.	Spint2	0.941	0.063	1.54202	1.99802e-52	3.97707e-48
Epi.Card.	Itga3	0.529	0.02	0.583904	2.76248e-51	5.49872e-47
Epi.Card.	Wnt5a	0.882	0.061	2.12861	9.22423e-50	1.83608e-45
Epi.Card.	Gpc3	1	0.082	3.02831	1.03093e-49	2.05207e-45
Epi.Card.	Ces2g	0.882	0.061	1.37416	1.17759e-48	2.344e-44
Epi.Card.	Il18	0.882	0.063	1.5592	1.79377e-48	3.5705e-44
Epi.Card.	Hpgd	0.882	0.061	2.30904	1.03674e-47	2.06362e-43
Epi.Card.	Flrt2	1	0.085	2.08693	1.1205e-46	2.23036e-42
Epi.Card.	Serpinb6b	0.647	0.032	1.01009	1.33608e-46	2.65947e-42
Epi.Card.	Ptpn13	0.588	0.027	0.907752	2.45948e-46	4.89559e-42
Epi.Card.	Pard6b	0.588	0.028	0.877098	4.02212e-46	8.00604e-42
Epi.Card.	Tuft1	0.412	0.014	0.614248	1.82705e-45	3.63675e-41
Epi.Card.	Fam213a	0.588	0.028	1.00971	2.03386e-45	4.0484e-41
Epi.Card.	Espn	0.706	0.042	1.34909	1.42345e-44	2.83338e-40
Epi.Card.	Tmc4	0.471	0.018	0.820055	2.96081e-44	5.8935e-40
Epi.Card.	Lcn2	0.235	0.005	0.342264	3.30454e-44	6.57768e-40
Epi.Card.	Sox6	0.647	0.035	1.03592	4.57712e-44	9.11077e-40
Epi.Card.	Neu3	0.529	0.023	0.584254	1.19424e-43	2.37714e-39
Epi.Card.	Apol9b	0.294	0.007	0.309388	2.03938e-43	4.05939e-39
Epi.Card.	Zbed5	0.412	0.014	0.418161	2.99957e-43	5.97064e-39
Epi.Card.	Sbsn	0.765	0.051	1.5476	6.11255e-43	1.2167e-38
Epi.Card.	Tmeff2	0.529	0.024	0.799569	1.11748e-42	2.22434e-38
Epi.Card.	Sugct	0.353	0.011	0.923064	2.16672e-42	4.31285e-38
Epi.Card.	Golm1	0.882	0.071	1.75964	4.0789e-42	8.11904e-38
Epi.Card.	Gsdme	0.765	0.053	1.29509	2.22256e-40	4.424e-36
Epi.Card.	Wnt2	0.294	0.008	0.485811	1.13682e-39	2.26285e-35
Epi.Card.	Pkp2	0.294	0.008	0.323063	2.0807e-39	4.14164e-35
Epi.Card.	Bicd1	0.882	0.076	1.64148	3.24442e-39	6.45801e-35
Epi.Card.	Sema3d	0.765	0.056	1.45191	5.18663e-39	1.0324e-34
Epi.Card.	C1qtnf4	0.471	0.02	0.474271	9.15115e-39	1.82154e-34
Epi.Card.	Scnn1a	0.235	0.005	0.349481	1.17806e-38	2.34493e-34
Epi.Card.	Ano1	0.706	0.046	1.20446	3.85196e-38	7.66733e-34
Epi.Card.	1010001N08Rik	0.412	0.016	0.380001	4.28268e-38	8.52468e-34
Epi.Card.	Gria3	0.529	0.027	0.61462	1.09919e-37	2.18794e-33
Epi.Card.	Slc9a3r1	1	0.112	2.55259	3.0233e-37	6.01788e-33
Epi.Card.	Aldh1a2	0.882	0.084	2.23716	9.13075e-37	1.81747e-32
Epi.Card.	Sema3c	0.882	0.08	1.98449	9.79308e-37	1.94931e-32
Epi.Card.	Adgrd1	0.824	0.066	1.03712	3.0601e-36	6.09112e-32
Epi.Card.	Tst	0.824	0.071	1.48178	4.09281e-36	8.14675e-32
Epi.Card.	Adap1	0.294	0.009	0.294491	1.24413e-35	2.47644e-31
Epi.Card.	Slco2a1	0.588	0.035	1.09225	1.44317e-35	2.87263e-31
Epi.Card.	Gcnt1	0.412	0.018	0.627541	2.75645e-34	5.48671e-30
Epi.Card.	Slc2a13	0.412	0.018	0.465208	5.45897e-34	1.08661e-29
Epi.Card.	Clu	0.882	0.09	2.43075	7.31479e-34	1.45601e-29
Epi.Card.	Nfe2l3	0.235	0.006	0.259307	7.6759e-34	1.52789e-29
Epi.Card.	Tbx5	0.294	0.01	0.329593	2.66787e-33	5.3104e-29
Epi.Card.	Smim1	0.882	0.094	1.89169	9.49987e-33	1.89095e-28
Epi.Card.	Plxna4	1	0.126	2.10961	8.65961e-32	1.7237e-27
Epi.Card.	Bicdl1	0.529	0.032	0.723367	1.2552e-31	2.49847e-27
Epi.Card.	Cpe	0.941	0.101	2.39186	1.52957e-31	3.0446e-27
Epi.Card.	Shroom3	0.412	0.019	0.3998	1.55402e-31	3.09327e-27
Epi.Card.	Atp6v0a4	0.235	0.007	0.407666	5.60415e-31	1.11551e-26
Epi.Card.	Lrrc1	0.471	0.027	0.689542	3.0216e-30	6.01449e-26
Epi.Card.	Igfbp5	1	0.144	5.08349	3.70266e-30	7.37014e-26
Epi.Card.	Tns3	0.941	0.12	1.54123	8.00691e-29	1.59378e-24
Epi.Card.	Tcea3	0.647	0.053	0.958911	8.80752e-29	1.75314e-24
Epi.Card.	Gm20186	0.706	0.067	2.56243	1.72564e-28	3.43489e-24
Epi.Card.	Zfp579	0.706	0.064	0.89175	1.48011e-27	2.94616e-23
Epi.Card.	Fam46c	0.647	0.056	1.14217	3.665e-27	7.29518e-23
Epi.Card.	Efemp1	1	0.165	3.10985	4.28938e-27	8.53801e-23
Epi.Card.	Lgals3	0.588	0.045	1.05513	4.33896e-27	8.6367e-23
Epi.Card.	Cdon	0.765	0.084	1.20287	1.00773e-26	2.00589e-22
Epi.Card.	Pappa	0.471	0.03	0.534789	7.16871e-26	1.42693e-21
Epi.Card.	Gsta4	0.529	0.04	0.936761	7.20431e-26	1.43402e-21
Epi.Card.	Sv2a	0.235	0.008	0.350622	8.29376e-26	1.65087e-21
Epi.Card.	Akr1b8	0.824	0.103	1.48843	1.20384e-25	2.39625e-21
Epi.Card.	Ezr	1	0.186	3.01111	1.66262e-25	3.30944e-21
Epi.Card.	Gramd1b	0.353	0.018	0.334582	2.83166e-25	5.63642e-21
Epi.Card.	Hspb8	0.647	0.06	1.0167	4.35665e-25	8.6719e-21
Epi.Card.	Evpl	0.294	0.013	0.410469	4.55813e-25	9.07295e-21
Epi.Card.	Mpp6	0.941	0.151	2.17908	4.58943e-25	9.13525e-21
Epi.Card.	Osr1	0.706	0.076	2.01622	6.24245e-25	1.24256e-20
Epi.Card.	Pdlim4	0.588	0.048	0.679111	6.51835e-25	1.29748e-20
Epi.Card.	Stxbp2	0.353	0.018	0.384886	1.06399e-24	2.11787e-20
Epi.Card.	Kif21a	0.353	0.018	0.50273	1.12952e-24	2.24831e-20
Epi.Card.	Spock2	0.824	0.102	1.52427	3.30366e-24	6.57594e-20
Epi.Card.	Zfp57	0.412	0.025	0.498186	3.74153e-24	7.44752e-20
Epi.Card.	Sox12	0.471	0.033	0.485483	5.1611e-24	1.02732e-19
Epi.Card.	Trf	0.941	0.156	3.12079	6.13139e-24	1.22045e-19
Epi.Card.	Maf	0.765	0.086	1.45883	9.16346e-24	1.82399e-19
Epi.Card.	Tbx18	0.765	0.095	1.56419	1.84623e-23	3.67493e-19
Epi.Card.	Zcchc3	0.706	0.074	0.900075	2.95773e-23	5.88736e-19
Epi.Card.	Gm12840	1	0.181	2.93571	6.11411e-23	1.21701e-18
Epi.Card.	Kank1	0.706	0.079	1.09927	6.40565e-23	1.27504e-18
Epi.Card.	Ephb6	0.353	0.02	0.598703	7.41377e-23	1.47571e-18
Epi.Card.	Sned1	0.647	0.064	0.645519	1.96171e-22	3.90478e-18
Epi.Card.	Ccdc92	0.353	0.02	0.36604	2.36502e-22	4.70758e-18
Epi.Card.	Adamtsl1	0.471	0.036	0.802549	4.4843e-22	8.926e-18
Epi.Card.	Mfsd7a	0.294	0.015	0.443121	5.10143e-22	1.01544e-17
Epi.Card.	C1rl	0.412	0.028	0.605607	8.05985e-22	1.60431e-17
Epi.Card.	Cmah	0.412	0.029	1.13212	1.07131e-21	2.13244e-17
Epi.Card.	Ptprd	0.824	0.118	1.3769	1.41622e-21	2.81899e-17
Epi.Card.	Arhgap44	0.412	0.028	0.443277	1.54682e-21	3.07895e-17
Epi.Card.	Prkcz	0.471	0.037	0.610397	2.37524e-21	4.72791e-17
Epi.Card.	Adgrg6	0.353	0.021	0.49003	2.57714e-21	5.1298e-17
Epi.Card.	Lingo1	0.294	0.015	0.82871	3.00621e-21	5.98387e-17
Epi.Card.	Wt1	1	0.192	1.82126	3.16944e-21	6.30876e-17
Epi.Card.	A530013C23Rik	0.294	0.015	0.408324	5.65349e-21	1.12533e-16
Epi.Card.	Frrs1	0.471	0.038	0.622445	1.09647e-20	2.18251e-16
Epi.Card.	Aifm2	0.588	0.06	0.725973	1.43047e-20	2.84734e-16
Epi.Card.	Fam117a	0.765	0.098	0.756325	1.45696e-20	2.90008e-16
Epi.Card.	Pdpn	0.882	0.145	1.44152	1.51713e-20	3.01985e-16
Epi.Card.	Daglb	0.824	0.128	1.56569	1.80025e-20	3.5834e-16
Epi.Card.	C3	1	0.239	3.98138	1.92088e-20	3.82352e-16
Epi.Card.	Perp	0.412	0.03	0.658092	3.04846e-20	6.06796e-16
Epi.Card.	Stard10	0.529	0.048	0.587022	3.53308e-20	7.0326e-16
Epi.Card.	Rhou	0.824	0.129	1.29295	4.30024e-20	8.55964e-16
Epi.Card.	Slit3	0.765	0.116	1.56211	9.9931e-20	1.98913e-15
Epi.Card.	Cd82	0.824	0.125	1.1389	1.25107e-19	2.49026e-15
Epi.Card.	Tspan5	0.765	0.108	0.941192	2.93809e-19	5.84827e-15
Epi.Card.	Star	0.235	0.011	0.414399	4.94743e-19	9.84786e-15
Epi.Card.	Snta1	0.588	0.065	0.716509	1.10539e-18	2.20027e-14
Epi.Card.	Neo1	0.765	0.117	1.15211	1.92936e-18	3.84039e-14
Epi.Card.	Spsb1	0.647	0.078	0.678554	1.99192e-18	3.96493e-14
Epi.Card.	Chchd10	0.647	0.078	0.953474	2.1206e-18	4.22105e-14
Epi.Card.	Aebp1	1	0.291	3.31705	2.3251e-18	4.62812e-14
Epi.Card.	Ppm1n	0.235	0.011	0.275915	2.59041e-18	5.15621e-14
Epi.Card.	Sema5a	0.765	0.111	0.919832	2.6497e-18	5.27423e-14
Epi.Card.	Ptgs1	0.706	0.099	1.49566	2.76139e-18	5.49654e-14
Epi.Card.	Tmem119	0.706	0.105	1.57206	3.15132e-18	6.27271e-14
Epi.Card.	Sfi1	0.412	0.033	0.433684	4.02857e-18	8.01887e-14
Epi.Card.	Plekhb2	0.706	0.098	0.886918	4.69465e-18	9.34471e-14
Epi.Card.	Ppl	0.706	0.097	0.911284	4.76695e-18	9.48862e-14
Epi.Card.	Sdc4	1	0.275	2.41491	5.17018e-18	1.02912e-13
Epi.Card.	Alad	0.824	0.148	1.71042	6.75735e-18	1.34505e-13
Epi.Card.	Bace2	0.765	0.134	2.09857	7.27725e-18	1.44854e-13
Epi.Card.	Twsg1	1	0.258	1.73889	1.21839e-17	2.42521e-13
Epi.Card.	Olfml2b	0.765	0.109	0.812685	1.45874e-17	2.90363e-13
Epi.Card.	Igfbp6	0.941	0.226	4.23532	1.57516e-17	3.13536e-13
Epi.Card.	Serpinb1a	0.882	0.158	1.23312	2.01196e-17	4.0048e-13
Epi.Card.	Fam84b	0.882	0.151	1.0136	2.09057e-17	4.16127e-13
Epi.Card.	Wnt9a	0.412	0.035	0.412079	3.30651e-17	6.5816e-13
Epi.Card.	Nupr1l	0.294	0.019	0.327384	7.91241e-17	1.57497e-12
Epi.Card.	Efna5	0.647	0.089	0.939936	8.3629e-17	1.66463e-12
Epi.Card.	Hotairm1	0.529	0.057	0.707378	1.22625e-16	2.44086e-12
Epi.Card.	Frmd4b	1	0.234	1.64571	1.58274e-16	3.15045e-12
Epi.Card.	Bdnf	0.235	0.013	0.295197	1.81888e-16	3.62048e-12
Epi.Card.	Mylk3	0.235	0.013	0.346922	2.47382e-16	4.92415e-12
Epi.Card.	Ctnnal1	0.412	0.037	0.40839	2.81677e-16	5.60679e-12
Epi.Card.	Tkfc	0.294	0.02	0.631246	5.76445e-16	1.14741e-11
Epi.Card.	Vasn	0.824	0.152	1.08613	6.10329e-16	1.21486e-11
Epi.Card.	Klf5	0.235	0.013	0.341215	6.35984e-16	1.26593e-11
Epi.Card.	Pawr	0.529	0.061	0.808684	7.55704e-16	1.50423e-11
Epi.Card.	Isyna1	0.882	0.18	1.24525	9.23849e-16	1.83892e-11
Epi.Card.	Rwdd2b	0.294	0.02	0.286244	9.7281e-16	1.93638e-11
Epi.Card.	Tmem176b	1	0.25	1.92	1.1642e-15	2.31734e-11
Epi.Card.	Susd2	0.353	0.028	0.275914	1.2671e-15	2.52217e-11
Epi.Card.	Csf1r	0.471	0.047	0.510404	1.29485e-15	2.57741e-11
Epi.Card.	Gm26809	0.294	0.02	0.29441	1.52091e-15	3.02738e-11
Epi.Card.	P3h4	0.882	0.195	1.36141	2.29796e-15	4.57408e-11
Epi.Card.	Fbln1	1	0.286	2.27826	2.63349e-15	5.24195e-11
Epi.Card.	Mapkapk3	0.412	0.039	0.359204	3.12172e-15	6.21379e-11
Epi.Card.	Zfp395	0.824	0.15	0.870671	3.79695e-15	7.55784e-11
Epi.Card.	Egln3	0.353	0.03	0.556874	4.01751e-15	7.99685e-11
Epi.Card.	Basp1	0.647	0.092	0.894564	4.28276e-15	8.52483e-11
Epi.Card.	Atp6v0e2	0.529	0.064	0.688511	5.49505e-15	1.09379e-10
Epi.Card.	Nos1ap	0.294	0.021	0.371441	5.8599e-15	1.16641e-10
Epi.Card.	Ppfibp2	0.529	0.067	1.19221	5.88696e-15	1.1718e-10
Epi.Card.	Tmem53	0.412	0.041	0.425401	9.61552e-15	1.91397e-10
Epi.Card.	Ndn	0.941	0.199	1.57134	1.4251e-14	2.83667e-10
Epi.Card.	Akt2	0.941	0.212	0.909055	1.53902e-14	3.06341e-10
Epi.Card.	3632451O06Rik	0.353	0.03	0.365895	1.67166e-14	3.32744e-10
Epi.Card.	Pelp1	0.647	0.099	0.706206	1.89138e-14	3.76479e-10
Epi.Card.	Pts	0.824	0.149	0.626564	2.24334e-14	4.46537e-10
Epi.Card.	Nkd1	0.412	0.041	0.488378	2.74032e-14	5.45461e-10
Epi.Card.	Ppp1r9a	0.529	0.066	0.426517	3.12941e-14	6.22909e-10
Epi.Card.	Fam13a	0.412	0.041	0.376852	3.15853e-14	6.28705e-10
Epi.Card.	Wnt4	0.353	0.032	0.722453	3.17488e-14	6.3196e-10
Epi.Card.	Meis2	0.882	0.217	1.43173	3.45622e-14	6.87961e-10
Epi.Card.	Rnase4	1	0.355	2.16488	3.73746e-14	7.43942e-10
Epi.Card.	Irf5	0.471	0.054	0.493707	3.78105e-14	7.52619e-10
Epi.Card.	9930012K11Rik	0.235	0.015	0.401213	4.63833e-14	9.2326e-10
Epi.Card.	Nbl1	0.882	0.216	2.00317	4.69367e-14	9.34274e-10
Epi.Card.	Fah	0.471	0.056	0.732683	4.92293e-14	9.79909e-10
Epi.Card.	Mgst1	1	0.456	2.53324	5.17028e-14	1.02915e-09
Epi.Card.	Plxnb2	0.824	0.168	0.995635	6.0956e-14	1.21333e-09
Epi.Card.	Epb41l3	0.588	0.087	0.657875	7.67136e-14	1.52698e-09
Epi.Card.	Cox6b2	0.294	0.023	0.454487	8.56568e-14	1.705e-09
Epi.Card.	Sulf1	0.882	0.234	2.23661	1.0349e-13	2.05997e-09
Epi.Card.	Crebl2	0.647	0.103	0.669835	1.07476e-13	2.13931e-09
Epi.Card.	Dact2	0.294	0.023	0.313383	1.13797e-13	2.26514e-09
Epi.Card.	Ptk7	0.353	0.034	0.452518	1.67118e-13	3.32649e-09
Epi.Card.	Fads2	0.235	0.015	0.286827	1.92228e-13	3.82631e-09
Epi.Card.	Plce1	0.706	0.131	1.12257	2.54955e-13	5.07489e-09
Epi.Card.	Rab40b	0.412	0.045	0.454577	2.86574e-13	5.70425e-09
Epi.Card.	Usp53	0.588	0.094	0.860893	3.56017e-13	7.08652e-09
Epi.Card.	Ptgis	0.941	0.252	1.50211	4.21616e-13	8.39227e-09
Epi.Card.	Abhd17c	0.529	0.071	0.445836	4.80512e-13	9.56459e-09
Epi.Card.	Kremen1	0.647	0.105	0.542639	5.85807e-13	1.16605e-08
Epi.Card.	Epb41l5	0.412	0.045	0.308926	7.13464e-13	1.42015e-08
Epi.Card.	Slc16a4	0.235	0.016	0.272858	7.55246e-13	1.50332e-08
Epi.Card.	Cryab	0.941	0.261	1.38466	7.70264e-13	1.53321e-08
Epi.Card.	Riiad1	0.235	0.016	0.409495	1.08513e-12	2.15995e-08
Epi.Card.	Rarres2	1	0.368	3.89817	1.21214e-12	2.41276e-08
Epi.Card.	Suclg2	0.882	0.22	0.950982	1.80778e-12	3.59838e-08
Epi.Card.	Pkdcc	0.588	0.096	0.772271	1.98304e-12	3.94723e-08
Epi.Card.	Hist2h3c2	0.235	0.017	0.281869	2.50919e-12	4.99453e-08
Epi.Card.	Gdpd5	0.471	0.061	0.542065	3.28127e-12	6.53138e-08
Epi.Card.	Gm11837	0.353	0.036	0.308475	3.6258e-12	7.21716e-08
Epi.Card.	Gabra3	0.471	0.061	0.453033	3.66279e-12	7.29079e-08
Epi.Card.	Creg1	1	0.386	1.29751	3.87249e-12	7.7082e-08
Epi.Card.	Steap2	0.294	0.026	0.285256	4.07001e-12	8.10135e-08
Epi.Card.	Laptm4b	0.882	0.261	1.37806	4.25096e-12	8.46154e-08
Epi.Card.	Sh2d4a	0.294	0.026	0.295492	5.29704e-12	1.05438e-07
Epi.Card.	Timp2	1	0.414	2.15443	5.91391e-12	1.17716e-07
Epi.Card.	Acp5	0.235	0.017	0.293705	6.17762e-12	1.22966e-07
Epi.Card.	Prss23	0.941	0.238	1.09579	6.95951e-12	1.38529e-07
Epi.Card.	Gas1	1	0.311	1.78279	8.44033e-12	1.68005e-07
Epi.Card.	Nceh1	0.706	0.133	0.710262	8.98464e-12	1.78839e-07
Epi.Card.	Cish	0.588	0.094	0.590422	9.02055e-12	1.79554e-07
Epi.Card.	Tmem176a	0.765	0.172	1.47213	9.75361e-12	1.94146e-07
Epi.Card.	Trem2	0.294	0.026	0.423728	1.01864e-11	2.0276e-07
Epi.Card.	Piezo2	0.235	0.018	0.257206	1.16343e-11	2.3158e-07
Epi.Card.	Nectin2	0.529	0.081	0.716267	1.22589e-11	2.44013e-07
Epi.Card.	Oasl2	0.765	0.179	1.27335	1.22921e-11	2.44674e-07
Epi.Card.	Ang	0.706	0.157	1.41545	1.29009e-11	2.56793e-07
Epi.Card.	Plcxd3	0.235	0.018	0.482837	1.57877e-11	3.14254e-07
Epi.Card.	5033428I22Rik	0.529	0.081	0.56041	1.75255e-11	3.48844e-07
Epi.Card.	Ces1d	0.706	0.149	1.31044	1.77427e-11	3.53168e-07
Epi.Card.	Pkia	0.647	0.121	0.614157	2.02861e-11	4.03795e-07
Epi.Card.	Pafah2	0.294	0.028	0.359754	2.17527e-11	4.32987e-07
Epi.Card.	Slc27a1	0.353	0.04	0.41328	2.66714e-11	5.30894e-07
Epi.Card.	Oplah	0.353	0.039	0.514997	2.69192e-11	5.35828e-07
Epi.Card.	Adk	0.882	0.222	0.797051	3.34369e-11	6.65561e-07
Epi.Card.	1190002N15Rik	0.882	0.274	1.61252	3.36754e-11	6.70308e-07
Epi.Card.	Dbi	1	0.658	1.63279	3.40056e-11	6.76882e-07
Epi.Card.	Cryl1	0.529	0.086	0.59379	3.86133e-11	7.68598e-07
Epi.Card.	Slc16a10	0.353	0.039	0.318715	4.02337e-11	8.00851e-07
Epi.Card.	Ctdspl	0.882	0.254	0.988938	4.46306e-11	8.88372e-07
Epi.Card.	Rbp1	1	0.303	1.49918	6.02021e-11	1.19832e-06
Epi.Card.	Arhgdib	1	0.316	1.12217	6.4246e-11	1.27882e-06
Epi.Card.	Pgap3	0.235	0.019	0.26457	8.94811e-11	1.78112e-06
Epi.Card.	Dusp5	0.647	0.129	0.919835	9.1393e-11	1.81918e-06
Epi.Card.	Cacnb2	0.294	0.029	0.301665	9.95736e-11	1.98201e-06
Epi.Card.	Bicc1	0.941	0.286	1.45356	1.11576e-10	2.22092e-06
Epi.Card.	C1qtnf12	0.588	0.109	0.7372	1.12758e-10	2.24444e-06
Epi.Card.	Fgl2	0.706	0.161	1.6098	1.25396e-10	2.49601e-06
Epi.Card.	Arl4d	0.941	0.264	1.54588	1.40976e-10	2.80612e-06
Epi.Card.	Pak4	0.353	0.042	0.390236	1.42321e-10	2.83289e-06
Epi.Card.	Pdgfa	0.706	0.142	0.580036	1.58909e-10	3.16309e-06
Epi.Card.	Selenoi	0.588	0.111	0.828826	1.62262e-10	3.22983e-06
Epi.Card.	Slc31a2	0.882	0.278	1.28135	1.69922e-10	3.3823e-06
Epi.Card.	Eva1c	0.294	0.03	0.29103	1.72251e-10	3.42865e-06
Epi.Card.	Ccdc173	0.294	0.03	0.342616	1.93982e-10	3.86121e-06
Epi.Card.	Crip1	1	0.94	1.96343	1.98498e-10	3.9511e-06
Epi.Card.	BC052040	0.235	0.02	0.262919	2.01183e-10	4.00454e-06
Epi.Card.	Dock5	0.235	0.02	0.293448	2.04125e-10	4.06311e-06
Epi.Card.	Pxmp2	0.235	0.02	0.290408	2.07205e-10	4.12442e-06
Epi.Card.	Man2b1	0.882	0.29	1.5362	2.1397e-10	4.25906e-06
Epi.Card.	Creb3l1	0.765	0.195	0.922327	2.45394e-10	4.88457e-06
Epi.Card.	Gpx8	1	0.276	0.836436	2.59913e-10	5.17356e-06
Epi.Card.	Rnasel	0.412	0.056	0.374809	2.63961e-10	5.25414e-06
Epi.Card.	Snhg18	1	0.273	0.810605	2.7512e-10	5.47627e-06
Epi.Card.	Akr1b10	0.471	0.071	0.398742	2.87634e-10	5.72535e-06
Epi.Card.	Npr1	0.882	0.25	1.03858	2.94014e-10	5.85236e-06
Epi.Card.	Enpep	0.412	0.059	0.849596	3.1897e-10	6.34909e-06
Epi.Card.	Bsg	1	0.854	1.83801	3.56745e-10	7.10101e-06
Epi.Card.	Ldhb	0.941	0.321	1.099	3.65671e-10	7.27869e-06
Epi.Card.	Gsta3	0.882	0.233	1.29136	3.74275e-10	7.44994e-06
Epi.Card.	Eml2	0.471	0.075	0.829825	4.08358e-10	8.12837e-06
Epi.Card.	Tmem132a	0.412	0.059	0.562106	4.47992e-10	8.91727e-06
Epi.Card.	Col3a1	1	0.344	1.78717	4.8518e-10	9.6575e-06
Epi.Card.	Igsf3	0.706	0.166	0.821873	5.49404e-10	1.09359e-05
Epi.Card.	Dab2	1	0.335	1.13773	6.20789e-10	1.23568e-05
Epi.Card.	Mpst	0.765	0.188	0.725622	8.06474e-10	1.60529e-05
Epi.Card.	Stk39	0.588	0.114	0.590943	9.17245e-10	1.82578e-05
Epi.Card.	Ncoa4	0.765	0.239	1.38085	9.35968e-10	1.86304e-05
Epi.Card.	Cd248	0.647	0.126	0.652566	9.562e-10	1.90332e-05
Epi.Card.	Zfyve21	0.882	0.253	0.808564	9.76368e-10	1.94346e-05
Epi.Card.	Podxl2	0.353	0.045	0.334262	9.78147e-10	1.947e-05
Epi.Card.	Sema3f	0.529	0.09	0.441417	9.82844e-10	1.95635e-05
Epi.Card.	Phlpp2	0.529	0.093	0.41204	1.22585e-09	2.44006e-05
Epi.Card.	Arvcf	0.294	0.032	0.275915	1.30649e-09	2.60057e-05
Epi.Card.	Bmpr1a	0.765	0.213	1.01502	1.39641e-09	2.77955e-05
Epi.Card.	Rab6b	0.882	0.273	1.01627	1.42225e-09	2.83099e-05
Epi.Card.	B4galt6	0.412	0.059	0.301951	1.5193e-09	3.02417e-05
Epi.Card.	Mmp23	0.765	0.216	1.40139	1.53059e-09	3.04664e-05
Epi.Card.	Phgdh	0.412	0.063	0.439164	1.61596e-09	3.21656e-05
Epi.Card.	Celf2	0.941	0.311	1.23466	1.70327e-09	3.39036e-05
Epi.Card.	Gabarapl1	0.941	0.446	1.49568	1.75166e-09	3.48668e-05
Epi.Card.	Acaa2	0.941	0.47	2.07143	1.77755e-09	3.53821e-05
Epi.Card.	Tgm2	0.882	0.388	1.55543	1.92352e-09	3.82877e-05
Epi.Card.	Eef1b2	1	0.857	1.26284	1.95708e-09	3.89556e-05
Epi.Card.	Serping1	1	0.362	1.61945	2.05261e-09	4.08573e-05
Epi.Card.	Ilvbl	0.588	0.135	0.931879	2.1148e-09	4.20951e-05
Epi.Card.	Aldh1a1	0.824	0.221	0.874729	2.18532e-09	4.34987e-05
Epi.Card.	Fam107b	0.412	0.06	0.419686	2.39771e-09	4.77264e-05
Epi.Card.	Wdr6	0.412	0.061	0.48784	2.51653e-09	5.00916e-05
Epi.Card.	Tubb2b	0.647	0.139	0.653063	2.55843e-09	5.09255e-05
Epi.Card.	Cep19	0.471	0.077	0.350879	2.69445e-09	5.3633e-05
Epi.Card.	Dtx2	0.529	0.098	0.429603	3.87038e-09	7.70398e-05
Epi.Card.	Gata6	0.824	0.271	1.44174	3.9099e-09	7.78265e-05
Epi.Card.	Psd	0.235	0.023	0.711292	4.00464e-09	7.97124e-05
Epi.Card.	Dhdh	0.412	0.061	0.293256	4.31831e-09	8.5956e-05
Epi.Card.	Gaa	0.824	0.249	0.892666	4.71618e-09	9.38756e-05
Epi.Card.	Bnc2	0.353	0.047	0.304591	4.95569e-09	9.8643e-05
Epi.Card.	Tpbgl	0.471	0.081	0.414001	5.3673e-09	0.000106836
Epi.Card.	Pnpo	0.294	0.035	0.37427	5.41026e-09	0.000107691
Epi.Card.	Cpq	1	0.319	1.0476	5.46919e-09	0.000108864
Epi.Card.	Loxl1	0.941	0.27	1.02421	6.1314e-09	0.000122046
Epi.Card.	Naprt	0.412	0.064	0.363114	6.99574e-09	0.00013925
Epi.Card.	Arl6	0.529	0.102	0.471051	7.94676e-09	0.00015818
Epi.Card.	Fads6	0.294	0.036	0.550937	8.37566e-09	0.000166717
Epi.Card.	Pnp2	0.294	0.035	0.254807	8.89537e-09	0.000177062
Epi.Card.	Selenos	1	0.416	1.02559	9.68357e-09	0.000192751
Epi.Card.	P4htm	0.412	0.068	0.487295	1.01566e-08	0.000202166
Epi.Card.	Rep15	0.235	0.024	0.578226	1.10033e-08	0.000219021
Epi.Card.	Esr1	0.235	0.024	0.304994	1.11869e-08	0.000222674
Epi.Card.	Col14a1	0.765	0.202	1.0615	1.26506e-08	0.000251809
Epi.Card.	Vamp8	0.941	0.529	1.24779	1.31823e-08	0.000262393
Epi.Card.	Tmsb10	1	0.819	1.25595	1.33388e-08	0.000265508
Epi.Card.	Gpcpd1	0.706	0.186	0.804997	1.46336e-08	0.000291281
Epi.Card.	Wls	0.882	0.33	1.32557	1.48403e-08	0.000295397
Epi.Card.	Smpdl3b	0.235	0.024	0.303262	1.51435e-08	0.000301431
Epi.Card.	Pigyl	0.765	0.232	0.841859	1.5844e-08	0.000315375
Epi.Card.	Cd2ap	1	0.541	1.44401	1.67091e-08	0.000332595
Epi.Card.	Lox	0.353	0.05	0.29038	1.71406e-08	0.000341184
Epi.Card.	Phpt1	0.588	0.133	0.661813	1.71588e-08	0.000341546
Epi.Card.	Gga2	0.529	0.115	0.589904	1.91274e-08	0.00038073
Epi.Card.	Trp53bp2	0.529	0.111	0.579712	1.92922e-08	0.000384011
Epi.Card.	Hs3st1	0.647	0.151	0.607737	1.97842e-08	0.000393804
Epi.Card.	Nhsl1	0.412	0.069	0.540602	2.00504e-08	0.000399103
Epi.Card.	Chrd	0.353	0.055	0.599092	2.00737e-08	0.000399568
Epi.Card.	Arhgap28	0.588	0.12	0.431911	2.06408e-08	0.000410854
Epi.Card.	Bcr	0.647	0.154	0.566151	2.08587e-08	0.000415192
Epi.Card.	Gstt1	0.941	0.367	0.973168	2.19024e-08	0.000435968
Epi.Card.	Pbx1	0.941	0.387	1.10928	2.35021e-08	0.00046781
Epi.Card.	Msrb2	0.588	0.128	0.531279	2.40006e-08	0.000477732
Epi.Card.	Htra1	0.941	0.318	1.03533	2.69539e-08	0.000536518
Epi.Card.	Gpat3	0.235	0.025	0.481725	2.79718e-08	0.000556778
Epi.Card.	S100a10	1	0.825	1.13735	2.8162e-08	0.000560566
Epi.Card.	Zfpm1	0.647	0.144	0.49308	2.84942e-08	0.000567176
Epi.Card.	Rbbp7	0.941	0.41	0.875582	2.87141e-08	0.000571555
Epi.Card.	Echs1	0.882	0.319	0.910504	2.9438e-08	0.000585964
Epi.Card.	Cttnbp2	0.294	0.037	0.303969	3.11023e-08	0.000619091
Epi.Card.	Dync1i2	1	0.688	1.11454	3.22117e-08	0.000641174
Epi.Card.	Ttc38	0.353	0.053	0.378273	3.50243e-08	0.000697159
Epi.Card.	Arsb	0.529	0.119	0.737389	3.71808e-08	0.000740084
Epi.Card.	Ppp1r14b	0.941	0.35	0.920594	3.79718e-08	0.000755829
Epi.Card.	Hdc	0.294	0.038	0.388235	4.03036e-08	0.000802243
Epi.Card.	Aldh7a1	0.706	0.194	0.629367	4.08062e-08	0.000812247
Epi.Card.	Rpl22l1	1	0.759	1.15138	4.10157e-08	0.000816418
Epi.Card.	Fzd3	0.235	0.025	0.294011	4.11961e-08	0.000820009
Epi.Card.	Enpp5	0.529	0.111	0.59964	4.19095e-08	0.000834209
Epi.Card.	Hmgn1	1	0.561	1.0935	4.23948e-08	0.000843869
Epi.Card.	Zfp462	0.471	0.092	0.562395	4.26094e-08	0.00084814
Epi.Card.	Axin2	0.235	0.025	0.296393	4.42337e-08	0.000880471
Epi.Card.	Afap1l2	0.353	0.053	0.31747	4.76482e-08	0.000948438
Epi.Card.	Rasl11a	0.647	0.144	0.271083	4.83444e-08	0.000962295
Epi.Card.	Vgll3	0.647	0.151	0.622383	5.1911e-08	0.00103329
Epi.Card.	Slc1a3	0.471	0.092	0.561797	5.67172e-08	0.00112896
Epi.Card.	Stard5	0.412	0.07	0.39038	6.10795e-08	0.00121579
Epi.Card.	Mmd	0.588	0.132	0.655886	6.26957e-08	0.00124796
Epi.Card.	Kantr	0.353	0.054	0.341107	6.51846e-08	0.0012975
Epi.Card.	Il6st	1	0.463	1.11716	6.55435e-08	0.00130464
Epi.Card.	Ppm1l	0.353	0.053	0.290313	6.65382e-08	0.00132444
Epi.Card.	Spats2l	0.706	0.184	0.660686	6.6705e-08	0.00132776
Epi.Card.	C1ra	0.824	0.248	0.899055	6.77696e-08	0.00134895
Epi.Card.	Stom	0.824	0.249	0.76093	7.22683e-08	0.0014385
Epi.Card.	Echdc2	0.235	0.027	0.368193	7.29366e-08	0.0014518
Epi.Card.	Scd1	0.647	0.148	0.358088	7.70927e-08	0.00153453
Epi.Card.	Cadm1	0.412	0.074	0.720892	7.90498e-08	0.00157349
Epi.Card.	Kiz	0.529	0.114	0.658678	8.04422e-08	0.0016012
Epi.Card.	Igfbp4	1	0.397	1.51519	8.19752e-08	0.00163172
Epi.Card.	Dctn6	0.941	0.378	0.83736	9.5464e-08	0.00190021
Epi.Card.	Iscu	0.882	0.521	1.5573	9.90651e-08	0.00197189
Epi.Card.	Cfh	1	0.397	1.20511	1.02247e-07	0.00203522
Epi.Card.	Sp3os	0.471	0.095	0.437723	1.07574e-07	0.00214126
Epi.Card.	Tec	0.353	0.055	0.478226	1.10231e-07	0.00219415
Epi.Card.	Slc25a1	0.529	0.112	0.376685	1.1462e-07	0.00228152
Epi.Card.	Tnk2	0.412	0.072	0.317094	1.15844e-07	0.00230587
Epi.Card.	Tmem141	0.294	0.04	0.298739	1.18315e-07	0.00235505
Epi.Card.	Cebpb	1	0.459	1.15391	1.19733e-07	0.00238328
Epi.Card.	Man2b2	0.471	0.094	0.385429	1.26118e-07	0.00251039
Epi.Card.	Bst2	0.941	0.682	2.09083	1.26584e-07	0.00251966
Epi.Card.	Aldh6a1	0.588	0.143	0.569164	1.29705e-07	0.00258178
Epi.Card.	C77080	0.412	0.072	0.326231	1.3622e-07	0.00271146
Epi.Card.	Stmn1	0.765	0.232	0.884345	1.42096e-07	0.00282842
Epi.Card.	Gpr89	0.471	0.095	0.458882	1.51756e-07	0.0030207
Epi.Card.	Fam110a	0.529	0.112	0.57339	1.52693e-07	0.00303935
Epi.Card.	Por	0.824	0.269	0.683327	1.57807e-07	0.00314114
Epi.Card.	Abi3bp	0.765	0.229	0.953698	1.6246e-07	0.00323376
Epi.Card.	Fzd5	0.353	0.057	0.436185	1.67089e-07	0.0033259
Epi.Card.	Adck5	0.353	0.057	0.319182	1.69777e-07	0.0033794
Epi.Card.	Irs1	0.353	0.058	0.388154	1.73205e-07	0.00344764
Epi.Card.	Slc48a1	0.882	0.337	0.916039	1.73432e-07	0.00345216
Epi.Card.	Npc2	0.941	0.716	1.17605	1.7805e-07	0.00354409
Epi.Card.	Col18a1	0.471	0.099	0.490018	1.8599e-07	0.00370212
Epi.Card.	Ephb1	0.294	0.041	0.355723	2.05035e-07	0.00408123
Epi.Card.	Naaa	0.647	0.161	0.420601	2.05473e-07	0.00408994
Epi.Card.	Cxcl16	0.882	0.303	0.724832	2.0814e-07	0.00414302
Epi.Card.	Arhgap22	0.294	0.043	0.40798	2.09179e-07	0.0041637
Epi.Card.	Gm2a	0.765	0.272	0.847352	2.16045e-07	0.00430037
Epi.Card.	Smim3	0.294	0.042	0.284171	2.39711e-07	0.00477144
Epi.Card.	Dennd4c	0.647	0.171	0.497631	2.39858e-07	0.00477438
Epi.Card.	Fabp5	1	0.705	1.5417	2.52826e-07	0.00503249
Epi.Card.	Ubiad1	0.235	0.029	0.291505	2.77e-07	0.00551368
Epi.Card.	Abhd4	0.647	0.171	0.528474	2.81159e-07	0.00559647
Epi.Card.	Rcn1	0.765	0.37	1.65897	3.01359e-07	0.00599854
Epi.Card.	Mgp	1	0.535	1.74608	3.05703e-07	0.00608502
Epi.Card.	Oxnad1	0.529	0.122	0.573797	3.4564e-07	0.00687996
Epi.Card.	Usp54	0.294	0.043	0.384704	3.54866e-07	0.00706361
Epi.Card.	Cers6	0.353	0.059	0.350552	3.54983e-07	0.00706594
Epi.Card.	4931406C07Rik	0.529	0.121	0.422335	3.57161e-07	0.00710929
Epi.Card.	Ticam1	0.353	0.059	0.385737	3.68128e-07	0.00732758
Epi.Card.	Nenf	1	0.574	1.2152	3.99037e-07	0.00794284
Epi.Card.	Aprt	0.941	0.481	1.15337	3.99325e-07	0.00794856
Epi.Card.	Gpx3	0.824	0.283	1.75542	4.15262e-07	0.00826579
Epi.Card.	Stbd1	0.471	0.1	0.418035	4.35931e-07	0.0086772
Epi.Card.	Pafah1b3	0.412	0.078	0.376351	4.41494e-07	0.00878794
Epi.Card.	Psat1	0.235	0.029	0.27636	4.49026e-07	0.00893787
Epi.Card.	Hspb2	0.353	0.06	0.467564	4.99441e-07	0.00994137
Epi.Card.	Ubxn8	0.471	0.097	0.343713	5.10404e-07	0.0101596
Epi.Card.	1700037C18Rik	0.235	0.029	0.254695	5.12147e-07	0.0101943
Epi.Card.	Inpp5f	0.529	0.127	0.493365	5.28401e-07	0.0105178
Epi.Card.	Agpat2	0.529	0.121	0.412162	5.52114e-07	0.0109898
Epi.Card.	Fndc4	0.353	0.063	0.356461	5.54466e-07	0.0110366
Epi.Card.	Mid1ip1	0.824	0.295	0.794302	5.54482e-07	0.011037
Epi.Card.	Cnpy2	1	0.502	0.932687	5.58244e-07	0.0111119
Epi.Card.	Sox4	0.941	0.358	0.773422	5.66677e-07	0.0112797
Epi.Card.	Laptm4a	1	0.929	0.882174	5.6846e-07	0.0113152
Epi.Card.	Trim35	0.824	0.315	0.724289	6.05471e-07	0.0120519
Epi.Card.	Tfpi	0.647	0.196	0.759802	6.15253e-07	0.0122466
Epi.Card.	Nrxn2	0.588	0.16	0.818973	6.167e-07	0.0122754
Epi.Card.	Sardh	0.235	0.03	0.340936	6.25274e-07	0.0124461
Epi.Card.	Ube4b	0.706	0.203	0.505315	6.2698e-07	0.01248
Epi.Card.	Pcyox1	0.647	0.182	0.630849	6.33937e-07	0.0126185
Epi.Card.	Col4a6	0.294	0.045	0.348655	6.56737e-07	0.0130723
Epi.Card.	Fzd2	0.588	0.152	0.56538	6.59803e-07	0.0131334
Epi.Card.	Enox2	0.412	0.081	0.41867	6.71144e-07	0.0133591
Epi.Card.	Cyld	0.647	0.18	0.488477	7.03037e-07	0.013994
Epi.Card.	Gorab	0.471	0.101	0.399357	7.22884e-07	0.014389
Epi.Card.	Ninj1	0.765	0.248	0.678876	7.37484e-07	0.0146796
Epi.Card.	Limk2	0.353	0.063	0.494525	7.5185e-07	0.0149656
Epi.Card.	Abhd14a	0.647	0.181	0.638223	7.52422e-07	0.014977
Epi.Card.	Hlf	0.588	0.154	0.63156	7.53109e-07	0.0149906
Epi.Card.	Csf1	0.824	0.311	0.942472	8.77759e-07	0.0174718
Epi.Card.	Serinc5	0.412	0.081	0.370548	8.83398e-07	0.017584
Epi.Card.	Mycbp	0.588	0.149	0.50134	8.87012e-07	0.017656
Epi.Card.	Src	0.294	0.045	0.25574	8.90805e-07	0.0177315
Epi.Card.	Maged1	0.824	0.317	0.830082	9.44215e-07	0.0187946
Epi.Card.	Nid2	0.647	0.198	0.721714	9.78553e-07	0.0194781
Epi.Card.	Rhbdd2	0.412	0.086	0.638031	9.89723e-07	0.0197004
Epi.Card.	Ltbp3	0.647	0.208	0.816206	9.92972e-07	0.0197651
Epi.Card.	Pdha1	0.824	0.29	0.692655	9.98323e-07	0.0198716
Epi.Card.	Smpd1	0.765	0.234	0.463482	9.99234e-07	0.0198898
Epi.Card.	Ptpn4	0.353	0.062	0.300487	1.01242e-06	0.0201522
Epi.Card.	Gstm2	0.882	0.406	1.0221	1.03201e-06	0.0205421
Epi.Card.	Ikzf4	0.294	0.047	0.538375	1.04185e-06	0.0207381
Epi.Card.	Cbr1	0.824	0.285	0.597831	1.05798e-06	0.0210591
Epi.Card.	Mdh2	0.941	0.643	1.28765	1.06161e-06	0.0211313
Epi.Card.	Gnl2	0.765	0.213	0.337079	1.08062e-06	0.0215097
Epi.Card.	Gas6	1	0.655	1.31796	1.13506e-06	0.0225935
Epi.Card.	Vwa5a	0.765	0.263	0.627995	1.16172e-06	0.0231241
Epi.Card.	Atp1a1	0.882	0.413	0.962563	1.18258e-06	0.0235392
Epi.Card.	Spata13	0.529	0.135	0.905712	1.19502e-06	0.0237868
Epi.Card.	Nkiras1	0.588	0.152	0.417926	1.20544e-06	0.0239942
Epi.Card.	Tyw3	0.235	0.031	0.252822	1.26593e-06	0.0251983
Epi.Card.	Amn1	0.529	0.124	0.351514	1.29476e-06	0.0257722
Epi.Card.	Pbxip1	0.824	0.295	0.70494	1.34438e-06	0.0267599
Epi.Card.	Sdf2l1	0.588	0.159	0.676024	1.36204e-06	0.0271114
Epi.Card.	Prdx5	1	0.485	1.03834	1.36484e-06	0.0271671
Epi.Card.	Tmem63a	0.647	0.188	0.610521	1.52851e-06	0.030425
Epi.Card.	Notch2	0.588	0.166	0.556673	1.52957e-06	0.0304461
Epi.Card.	Manba	0.412	0.084	0.393966	1.58632e-06	0.0315756
Epi.Card.	Dhrs4	0.588	0.174	0.706861	1.58702e-06	0.0315896
Epi.Card.	Acot1	0.353	0.066	0.368571	1.7547e-06	0.0349272
Epi.Card.	Slc29a3	0.471	0.104	0.301882	1.79955e-06	0.03582
Epi.Card.	H6pd	0.529	0.132	0.463608	1.82953e-06	0.0364168
Epi.Card.	Clybl	0.353	0.067	0.383242	1.91939e-06	0.0382055
Epi.Card.	Srebf2	0.706	0.222	0.561921	1.96149e-06	0.0390434
Epi.Card.	Dnajc16	0.294	0.047	0.259309	1.97311e-06	0.0392747
Epi.Card.	Kctd2	0.765	0.27	0.660968	2.12081e-06	0.0422147
Epi.Card.	Sil1	0.412	0.091	0.433095	2.35069e-06	0.0467905
Epi.Card.	Mras	0.412	0.09	0.514906	2.35822e-06	0.0469403
Epi.Card.	Scap	0.471	0.108	0.400497	2.43522e-06	0.048473
Epi.Card.	Tmem35b	0.294	0.049	0.298639	2.49851e-06	0.0497328
Epi.Card.	Cep170b	0.353	0.067	0.325618	2.52881e-06	0.0503361
Epi.Card.	Hist1h2bc	0.941	0.586	0.980567	2.54274e-06	0.0506133
Epi.Card.	Sidt2	0.706	0.223	0.548853	2.69502e-06	0.0536443
Epi.Card.	Zbtb7c	0.353	0.069	0.517376	2.76215e-06	0.0549806
Epi.Card.	Prelp	0.941	0.303	0.51659	2.8621e-06	0.0569702
Epi.Card.	Loxl2	0.647	0.188	0.554117	2.99178e-06	0.0595514
Epi.Card.	Suox	0.294	0.049	0.340533	3.00604e-06	0.0598352
Epi.Card.	Ccdc171	0.235	0.034	0.428906	3.07356e-06	0.0611791
Epi.Card.	Glis2	0.588	0.168	0.667351	3.0742e-06	0.061192
Epi.Card.	Fads3	0.529	0.145	0.566028	3.42546e-06	0.0681838
Epi.Card.	Nrbp2	0.412	0.085	0.266654	3.48571e-06	0.069383
Epi.Card.	Rbbp8	0.471	0.113	0.475629	3.75154e-06	0.0746743
Epi.Card.	Sap30	0.471	0.115	0.4932	3.84599e-06	0.0765545
Epi.Card.	Gmip	0.353	0.068	0.298255	3.90609e-06	0.0777508
Epi.Card.	Ncstn	0.706	0.234	0.535279	4.03959e-06	0.080408
Epi.Card.	Mcee	0.765	0.271	0.560919	4.15743e-06	0.0827537
Epi.Card.	Foxp4	0.412	0.092	0.369934	4.38402e-06	0.0872639
Epi.Card.	Marcksl1	0.588	0.154	0.297822	4.39894e-06	0.0875609
Epi.Card.	Apmap	0.588	0.158	0.426062	4.47176e-06	0.0890104
Epi.Card.	Il33	0.471	0.115	0.838746	4.48468e-06	0.0892676
Epi.Card.	Sh3bp5l	0.412	0.087	0.28065	4.52259e-06	0.0900221
Epi.Card.	Zfp975	0.235	0.034	0.261787	5.02402e-06	0.100003
Epi.Card.	Rassf2	0.412	0.095	0.523763	5.05384e-06	0.100597
Epi.Card.	Ror1	0.294	0.051	0.309802	5.07996e-06	0.101117
Epi.Card.	Slc43a1	0.294	0.051	0.309849	5.11995e-06	0.101913
Epi.Card.	Bphl	0.471	0.119	0.584878	5.31231e-06	0.105742
Epi.Card.	Fxyd1	0.765	0.331	1.34387	5.43512e-06	0.108186
Epi.Card.	Hlcs	0.412	0.087	0.320708	5.44214e-06	0.108326
Epi.Card.	Nupr1	0.824	0.26	0.436839	5.46986e-06	0.108878
Epi.Card.	Msh6	0.294	0.051	0.26662	5.48575e-06	0.109194
Epi.Card.	Celf4	0.235	0.035	0.536779	5.73005e-06	0.114057
Epi.Card.	Bambi	0.647	0.211	0.691305	5.85844e-06	0.116612
Epi.Card.	Yipf2	0.353	0.07	0.314779	6.01594e-06	0.119747
Epi.Card.	Mpp5	0.588	0.163	0.362928	6.04305e-06	0.120287
Epi.Card.	Ptov1	0.824	0.415	0.947075	6.25744e-06	0.124554
Epi.Card.	Abca2	0.353	0.072	0.299315	6.43985e-06	0.128185
Epi.Card.	Eln	0.765	0.266	0.969421	6.67821e-06	0.13293
Epi.Card.	Csrp2	0.765	0.334	1.57253	6.7968e-06	0.13529
Epi.Card.	Man1a	0.824	0.339	0.820615	6.84937e-06	0.136337
Epi.Card.	Mfsd10	0.647	0.215	0.596236	7.28048e-06	0.144918
Epi.Card.	Klhl22	0.471	0.115	0.321197	7.31042e-06	0.145514
Epi.Card.	Cercam	0.353	0.073	0.452209	7.33977e-06	0.146098
Epi.Card.	Col1a2	0.882	0.343	1.17302	7.45336e-06	0.148359
Epi.Card.	Aldh9a1	0.588	0.164	0.415212	7.64379e-06	0.15215
Epi.Card.	Cacnb3	0.353	0.073	0.392562	7.71837e-06	0.153634
Epi.Card.	Mdh1	1	0.487	0.729766	8.01027e-06	0.159444
Epi.Card.	Siae	0.412	0.099	0.450993	8.12441e-06	0.161716
Epi.Card.	P3h1	0.471	0.115	0.317391	8.1796e-06	0.162815
Epi.Card.	Lrp10	0.824	0.348	0.699458	8.20838e-06	0.163388
Epi.Card.	Atp9a	0.647	0.224	0.679838	8.40389e-06	0.167279
Epi.Card.	Il17rc	0.471	0.116	0.334011	8.53169e-06	0.169823
Epi.Card.	Selenbp1	0.824	0.3	0.627148	8.83992e-06	0.175959
Epi.Card.	Dnajc3	1	0.664	0.910424	8.96669e-06	0.178482
Epi.Card.	Emc9	0.471	0.116	0.392471	8.98787e-06	0.178904
Epi.Card.	Coq4	0.353	0.07	0.252173	9.00571e-06	0.179259
Epi.Card.	Tmem50b	0.529	0.14	0.421262	9.11956e-06	0.181525
Epi.Card.	Gm20300	0.353	0.072	0.318708	9.37231e-06	0.186556
Epi.Card.	Cc2d1a	0.353	0.074	0.466451	9.45491e-06	0.1882
Epi.Card.	Fth1	1	0.979	0.712228	9.59164e-06	0.190922
Epi.Card.	Spon2	0.529	0.157	1.23866	9.7312e-06	0.1937
Epi.Card.	Hand2	0.529	0.15	0.453122	9.74203e-06	0.193915
Epi.Card.	Ahnak2	0.647	0.222	0.871401	1.06108e-05	0.211208
Epi.Card.	Chpt1	0.706	0.277	0.717381	1.09974e-05	0.218904
Epi.Card.	Pdia3	1	0.784	0.859987	1.15296e-05	0.229497
Epi.Card.	Colec12	0.706	0.256	0.721379	1.16801e-05	0.232493
Epi.Card.	Hacd4	0.647	0.202	0.761614	1.17512e-05	0.233907
Epi.Card.	Haghl	0.353	0.072	0.272198	1.19944e-05	0.238749
Epi.Card.	Mthfsd	0.353	0.074	0.326224	1.2078e-05	0.240413
Epi.Card.	Fgf18	0.294	0.055	0.381082	1.23106e-05	0.245043
Epi.Card.	Cystm1	0.706	0.225	0.372908	1.24729e-05	0.248273
Epi.Card.	Lrrn4cl	0.412	0.09	0.259685	1.25009e-05	0.248831
Epi.Card.	Pla2g4a	0.529	0.144	0.383394	1.29138e-05	0.25705
Epi.Card.	Rab3gap1	0.706	0.216	0.29991	1.37973e-05	0.274635
Epi.Card.	Slc25a11	0.882	0.336	0.476618	1.38848e-05	0.276376
Epi.Card.	B4galt1	0.882	0.322	0.456848	1.42609e-05	0.283862
Epi.Card.	Calcoco1	0.647	0.188	0.29729	1.43997e-05	0.286626
Epi.Card.	Golgb1	0.882	0.396	0.66522	1.4977e-05	0.298117
Epi.Card.	Decr1	0.588	0.188	0.510028	1.50001e-05	0.298578
Epi.Card.	Itgb8	0.353	0.077	0.333242	1.55333e-05	0.30919
Epi.Card.	Hspb11	0.529	0.144	0.308103	1.58546e-05	0.315586
Epi.Card.	Ccdc107	0.706	0.248	0.498246	1.64261e-05	0.326962
Epi.Card.	Dync2li1	0.471	0.127	0.426598	1.65236e-05	0.328901
Epi.Card.	Anxa1	0.882	0.376	0.801113	1.65768e-05	0.329962
Epi.Card.	Akr1e1	0.471	0.124	0.384208	1.67626e-05	0.333659
Epi.Card.	Atp5g1	1	0.666	0.684107	1.71073e-05	0.34052
Epi.Card.	Rfc4	0.353	0.075	0.36288	1.74766e-05	0.347872
Epi.Card.	S100pbp	0.412	0.099	0.39455	1.81459e-05	0.361195
Epi.Card.	Rpl10	1	0.952	0.769999	1.85836e-05	0.369907
Epi.Card.	Dapk1	0.471	0.135	0.584504	1.86964e-05	0.372152
Epi.Card.	Lyrm2	0.588	0.185	0.486758	1.92359e-05	0.382891
Epi.Card.	Nudt18	0.471	0.12	0.298168	1.94179e-05	0.386513
Epi.Card.	Armcx2	0.529	0.151	0.471347	1.97744e-05	0.39361
Epi.Card.	S100a11	1	0.824	0.852661	1.99413e-05	0.396932
Epi.Card.	Uba6	0.529	0.149	0.399548	2.01402e-05	0.400891
Epi.Card.	Ascc2	0.412	0.096	0.252677	2.03134e-05	0.404337
Epi.Card.	Ap4e1	0.353	0.077	0.337075	2.14439e-05	0.426841
Epi.Card.	Rsph9	0.294	0.059	0.337173	2.14662e-05	0.427284
Epi.Card.	Clcn3	0.706	0.261	0.664872	2.15709e-05	0.429368
Epi.Card.	Hmgn2	0.647	0.231	0.626241	2.17384e-05	0.432702
Epi.Card.	Hipk2	0.471	0.123	0.346735	2.17842e-05	0.433614
Epi.Card.	Parvb	0.706	0.239	0.530365	2.26572e-05	0.450991
Epi.Card.	Akr1b3	0.824	0.406	0.759248	2.31669e-05	0.461137
Epi.Card.	Sgpp1	0.529	0.166	0.565943	2.32321e-05	0.462435
Epi.Card.	Ddost	1	0.536	0.741114	2.39152e-05	0.476033
Epi.Card.	Tmub1	0.294	0.058	0.303651	2.42548e-05	0.482792
Epi.Card.	Phactr1	0.588	0.17	0.295902	2.5394e-05	0.505467
Epi.Card.	Ccl27a	0.294	0.057	0.293133	2.69859e-05	0.537155
Epi.Card.	Etfbkmt	0.235	0.04	0.318962	2.84728e-05	0.566751
Epi.Card.	Idh2	0.765	0.352	0.786313	2.87317e-05	0.571904
Epi.Card.	Isg20	0.529	0.153	0.336297	3.02561e-05	0.602247
Epi.Card.	Unc45b	0.941	0.418	0.746093	3.07329e-05	0.611739
Epi.Card.	Tspan3	0.941	0.393	0.59527	3.16761e-05	0.630513
Epi.Card.	Dync2h1	0.353	0.078	0.270229	3.20658e-05	0.638269
Epi.Card.	Rplp0	1	0.966	0.638829	3.23425e-05	0.643777
Epi.Card.	Zfp521	0.412	0.102	0.30748	3.28147e-05	0.653176
Epi.Card.	S100a1	0.941	0.448	0.843982	3.35283e-05	0.667381
Epi.Card.	Bcam	0.824	0.453	1.55752	3.37369e-05	0.671533
Epi.Card.	Ifi27l2a	0.882	0.357	0.593063	3.40514e-05	0.677793
Epi.Card.	Fars2	0.471	0.125	0.331503	3.4248e-05	0.681707
Epi.Card.	Bod1	0.765	0.3	0.548071	3.50472e-05	0.697615
Epi.Card.	Evc2	0.353	0.079	0.267007	3.57409e-05	0.711422
Epi.Card.	Atp10a	0.235	0.041	0.285248	3.62074e-05	0.720709
Epi.Card.	Slc39a13	0.588	0.194	0.486655	3.727e-05	0.741859
Epi.Card.	Mnat1	0.647	0.214	0.356323	3.80285e-05	0.756958
Epi.Card.	Rps3	1	0.97	0.588059	3.86306e-05	0.768942
Epi.Card.	2410002F23Rik	0.471	0.128	0.352178	3.90428e-05	0.777147
Epi.Card.	Smo	0.529	0.177	0.692843	3.91771e-05	0.77982
Epi.Card.	Zfp809	0.412	0.107	0.488502	3.97576e-05	0.791376
Epi.Card.	Tmem41a	0.353	0.082	0.374531	4.02537e-05	0.801249
Epi.Card.	Tdrd3	0.471	0.128	0.307659	4.15012e-05	0.82608
Epi.Card.	Tomm6	0.471	0.134	0.41932	4.25871e-05	0.847696
Epi.Card.	Mrpl52	1	0.539	0.640946	4.35593e-05	0.867049
Epi.Card.	Fam162a	0.882	0.396	0.419207	4.39433e-05	0.874691
Epi.Card.	Gm13056	0.294	0.058	0.291689	4.40884e-05	0.87758
Epi.Card.	Rcn3	0.824	0.343	0.837098	4.45053e-05	0.885878
Epi.Card.	Nmnat3	0.235	0.041	0.271685	4.4917e-05	0.894072
Epi.Card.	Kif13a	0.529	0.161	0.460967	4.65574e-05	0.926725
Epi.Card.	Dixdc1	0.235	0.041	0.293235	4.78785e-05	0.953021
Epi.Card.	AC165953.2	0.294	0.06	0.274644	4.98447e-05	0.992158
Epi.Card.	Rhpn2	0.294	0.058	0.262816	5.07658e-05	1
Epi.Card.	Aqp1	1	0.469	0.717035	5.14252e-05	1
Epi.Card.	Armcx1	0.471	0.133	0.548141	5.34201e-05	1
Epi.Card.	Araf	0.706	0.267	0.517517	5.47686e-05	1
Epi.Card.	Hs6st1	0.353	0.086	0.475686	5.48828e-05	1
Epi.Card.	Hcfc1r1	0.882	0.553	0.839106	5.48838e-05	1
Epi.Card.	Vdac1	0.882	0.449	0.667563	5.66935e-05	1
Epi.Card.	Col16a1	0.412	0.102	0.252754	5.7224e-05	1
Epi.Card.	Sft2d2	0.529	0.167	0.559847	5.7841e-05	1
Epi.Card.	Fads1	0.529	0.155	0.416839	5.79227e-05	1
Epi.Card.	Ergic3	0.941	0.49	0.707252	5.97845e-05	1
Epi.Card.	Washc3	0.647	0.231	0.450031	6.03479e-05	1
Epi.Card.	Emp2	0.824	0.402	0.691335	6.05557e-05	1
Epi.Card.	Aldh4a1	0.294	0.06	0.252987	6.37077e-05	1
Epi.Card.	Slc10a6	0.353	0.087	0.444859	6.40705e-05	1
Epi.Card.	Kifc3	0.706	0.238	0.401079	6.46132e-05	1
Epi.Card.	Wdr55	0.294	0.061	0.301377	6.52927e-05	1
Epi.Card.	Ptpn14	0.529	0.154	0.300093	6.5866e-05	1
Epi.Card.	Agtrap	0.647	0.22	0.375464	6.69731e-05	1
Epi.Card.	Cmc2	0.471	0.131	0.31612	6.73326e-05	1
Epi.Card.	Itgav	0.647	0.222	0.384499	6.97792e-05	1
Epi.Card.	Rhot2	0.294	0.062	0.255593	7.07061e-05	1
Epi.Card.	Med25	0.588	0.199	0.403465	7.21409e-05	1
Epi.Card.	Pde7b	0.235	0.044	0.37922	7.52769e-05	1
Epi.Card.	Prkg1	0.353	0.084	0.349646	7.53178e-05	1
Epi.Card.	Dcbld2	0.529	0.162	0.355405	7.53643e-05	1
Epi.Card.	Fmo2	0.824	0.447	1.47059	7.55521e-05	1
Epi.Card.	Emp3	0.941	0.408	0.713348	7.68883e-05	1
Epi.Card.	Manf	0.941	0.654	1.27526	7.83929e-05	1
Epi.Card.	Rbm28	0.706	0.38	1.04964	7.88198e-05	1
Epi.Card.	C1s1	0.647	0.274	0.959736	7.90107e-05	1
Epi.Card.	Prdx2	1	0.684	0.70625	7.92973e-05	1
Epi.Card.	Camsap1	0.412	0.106	0.252655	8.11045e-05	1
Epi.Card.	Hmbs	0.529	0.164	0.364942	8.1387e-05	1
Epi.Card.	Ndufa4	1	0.84	0.598163	8.21154e-05	1
Epi.Card.	Ift57	0.471	0.135	0.349426	8.25827e-05	1
Epi.Card.	Psip1	0.765	0.399	0.908129	8.40153e-05	1
Epi.Card.	Derl1	0.941	0.402	0.454068	8.51523e-05	1
Epi.Card.	Cby1	0.588	0.191	0.319773	8.52218e-05	1
Epi.Card.	Gbp2	0.824	0.377	0.719755	8.64473e-05	1
Epi.Card.	Scarb2	0.882	0.431	0.677808	8.84123e-05	1
Epi.Card.	Fis1	0.941	0.621	0.814502	8.84813e-05	1
Epi.Card.	Pla2g12a	0.529	0.169	0.533481	9.02377e-05	1
Epi.Card.	Pgm2	0.353	0.086	0.289486	9.08805e-05	1
Epi.Card.	Acsl4	0.529	0.184	0.672353	9.11668e-05	1
Epi.Card.	Gpi1	0.941	0.657	0.669418	9.79227e-05	1
Epi.Card.	B3gnt9	0.471	0.148	0.486496	9.88642e-05	1
Epi.Card.	Zfp385a	0.529	0.16	0.387115	9.90682e-05	1
Epi.Card.	Irak1bp1	0.353	0.091	0.356609	9.90921e-05	1
Epi.Card.	Secisbp2l	0.824	0.321	0.432567	9.93311e-05	1
Epi.Card.	Tlr4	0.412	0.108	0.261533	9.96535e-05	1
Epi.Card.	Tmem138	0.353	0.085	0.280367	0.000100972	1
Epi.Card.	Rpsa	1	0.965	0.796679	0.000102348	1
Epi.Card.	Ube2q2	0.588	0.21	0.527573	0.000103116	1
Epi.Card.	Arhgap18	0.882	0.476	0.769738	0.000103936	1
Epi.Card.	Uba1	0.765	0.352	0.52476	0.000108163	1
Epi.Card.	Ndufa13	1	0.772	0.685723	0.000115396	1
Epi.Card.	Smtnl2	0.471	0.147	0.460572	0.000121991	1
Epi.Card.	Rps27rt	0.824	0.328	0.385841	0.000122972	1
Epi.Card.	Il16	0.471	0.137	0.315456	0.000125797	1
Epi.Card.	Glt8d1	0.588	0.19	0.278475	0.00012636	1
Epi.Card.	Prpf19	0.765	0.304	0.421461	0.000126567	1
Epi.Card.	Endod1	0.529	0.161	0.285709	0.000129808	1
Epi.Card.	Ube2l6	0.588	0.208	0.615354	0.00013174	1
Epi.Card.	Hspa12a	0.353	0.086	0.292472	0.000132558	1
Epi.Card.	Rab9	0.765	0.314	0.529574	0.000136072	1
Epi.Card.	Zfp101	0.353	0.087	0.286731	0.000136748	1
Epi.Card.	Paxx	0.529	0.181	0.477913	0.000138686	1
Epi.Card.	Yif1a	0.765	0.309	0.422722	0.000139432	1
Epi.Card.	Tead1	0.706	0.292	0.565314	0.000141344	1
Epi.Card.	Fam173a	0.706	0.282	0.506902	0.000143576	1
Epi.Card.	Cachd1	0.294	0.067	0.406543	0.000143836	1
Epi.Card.	Rps3a1	1	0.978	0.574749	0.000145075	1
Epi.Card.	Oat	1	0.599	0.664931	0.000145145	1
Epi.Card.	Acadm	0.765	0.345	0.674029	0.000145592	1
Epi.Card.	Npm1	0.882	0.817	0.719542	0.000149155	1
Epi.Card.	Apoe	1	0.735	0.421245	0.000153866	1
Epi.Card.	Zfp780b	0.353	0.088	0.301179	0.000153994	1
Epi.Card.	Lamtor4	0.882	0.446	0.519511	0.000160651	1
Epi.Card.	Cables1	0.353	0.09	0.312609	0.000161175	1
Epi.Card.	Cobll1	0.412	0.108	0.257025	0.000162719	1
Epi.Card.	Arhgef18	0.412	0.11	0.260291	0.000163485	1
Epi.Card.	Mknk2	0.706	0.286	0.473092	0.00016638	1
Epi.Card.	Antxr2	0.588	0.189	0.25278	0.000174728	1
Epi.Card.	Rrs1	0.588	0.198	0.321644	0.000175605	1
Epi.Card.	Mrpl54	0.706	0.28	0.4279	0.000178788	1
Epi.Card.	Zbtb8a	0.235	0.047	0.279813	0.000182356	1
Epi.Card.	Plxdc2	0.824	0.296	0.37019	0.000182817	1
Epi.Card.	Ctsl	1	0.862	0.59933	0.000188103	1
Epi.Card.	Msl2	0.647	0.241	0.376273	0.000188481	1
Epi.Card.	Insr	0.529	0.166	0.330471	0.000192277	1
Epi.Card.	Oxct1	0.706	0.33	0.655499	0.000194399	1
Epi.Card.	Fuz	0.353	0.093	0.3033	0.000197563	1
Epi.Card.	Rom1	0.235	0.046	0.275087	0.000199553	1
Epi.Card.	Pef1	0.529	0.173	0.314866	0.000202819	1
Epi.Card.	Coq8b	0.353	0.092	0.272853	0.000203975	1
Epi.Card.	Tmem184c	0.353	0.093	0.382044	0.000204878	1
Epi.Card.	Hmgcs2	0.412	0.133	0.782693	0.000208308	1
Epi.Card.	Hbs1l	0.588	0.198	0.296416	0.000208391	1
Epi.Card.	Pdxdc1	0.647	0.239	0.406327	0.000211437	1
Epi.Card.	Srm	0.588	0.193	0.255395	0.000213462	1
Epi.Card.	Fbxo33	0.412	0.133	1.0157	0.000215333	1
Epi.Card.	Sdhc	0.824	0.353	0.408399	0.000215365	1
Epi.Card.	Eef2k	0.412	0.117	0.366459	0.000220698	1
Epi.Card.	Atpif1	1	0.591	0.524612	0.000226825	1
Epi.Card.	Gm26802	0.412	0.115	0.423821	0.000239301	1
Epi.Card.	Kcnq1ot1	0.824	0.453	1.00898	0.00024482	1
Epi.Card.	Elof1	0.824	0.338	0.37194	0.000250027	1
Epi.Card.	Anapc13	0.765	0.419	0.821571	0.000252342	1
Epi.Card.	Arid4b	0.824	0.442	0.723771	0.000258469	1
Epi.Card.	1110032A03Rik	0.412	0.122	0.355895	0.00026723	1
Epi.Card.	Dnajb9	0.765	0.427	0.928067	0.000269731	1
Epi.Card.	Canx	1	0.608	0.583436	0.000272953	1
Epi.Card.	Rpl41	1	0.989	0.411932	0.000275789	1
Epi.Card.	Bola2	0.882	0.399	0.41554	0.000277101	1
Epi.Card.	Anapc1	0.588	0.218	0.447229	0.000278769	1
Epi.Card.	Hddc2	0.353	0.095	0.329016	0.000279365	1
Epi.Card.	Prkar2b	0.235	0.049	0.274272	0.00028251	1
Epi.Card.	Mosmo	0.765	0.31	0.367271	0.000290533	1
Epi.Card.	Trpv4	0.294	0.068	0.259096	0.000291385	1
Epi.Card.	Fam120b	0.529	0.178	0.312988	0.000297332	1
Epi.Card.	Ero1lb	0.235	0.049	0.253878	0.000299889	1
Epi.Card.	Cdk5rap3	0.529	0.189	0.394416	0.000300063	1
Epi.Card.	Ssbp3	0.765	0.331	0.433748	0.000307891	1
Epi.Card.	Churc1	0.824	0.384	0.456584	0.000309949	1
Epi.Card.	Fmc1	0.882	0.378	0.432522	0.000311871	1
Epi.Card.	Akap11	0.647	0.245	0.353365	0.000312173	1
Epi.Card.	Acot7	0.412	0.129	0.439436	0.000312387	1
Epi.Card.	Ccdc80	0.882	0.423	0.596438	0.000315462	1
Epi.Card.	Gata4	0.471	0.151	0.362385	0.000315501	1
Epi.Card.	Fkbp2	0.824	0.395	0.6225	0.000322001	1
Epi.Card.	Ptgr2	0.471	0.153	0.40829	0.000338581	1
Epi.Card.	Lrpap1	0.882	0.512	0.583469	0.00034053	1
Epi.Card.	Wdtc1	0.412	0.119	0.300781	0.000344485	1
Epi.Card.	Vps13a	0.647	0.264	0.633344	0.000347415	1
Epi.Card.	Asnsd1	0.412	0.12	0.253052	0.000347647	1
Epi.Card.	2510002D24Rik	0.529	0.187	0.39562	0.000351774	1
Epi.Card.	Cmtm7	0.706	0.293	0.486233	0.000370619	1
Epi.Card.	Tuba1b	1	0.792	0.607035	0.000372972	1
Epi.Card.	Pop4	0.471	0.15	0.261376	0.000379445	1
Epi.Card.	Hexim1	0.882	0.411	0.550294	0.000390071	1
Epi.Card.	Tram1	0.941	0.468	0.526143	0.000397089	1
Epi.Card.	Slc35a5	0.412	0.122	0.261921	0.000399822	1
Epi.Card.	Irgm2	0.412	0.126	0.399282	0.000405668	1
Epi.Card.	Syne2	0.882	0.552	0.875953	0.000408918	1
Epi.Card.	Tspyl1	0.647	0.271	0.422507	0.000421387	1
Epi.Card.	Metrnl	0.471	0.162	0.433479	0.00042527	1
Epi.Card.	1810058I24Rik	0.824	0.399	0.694681	0.000426141	1
Epi.Card.	Card19	0.706	0.313	0.534205	0.000426297	1
Epi.Card.	Hexb	0.824	0.4	0.540546	0.000427733	1
Epi.Card.	Rap2a	0.706	0.32	0.523815	0.000430406	1
Epi.Card.	Gatd1	0.471	0.156	0.375851	0.000433873	1
Epi.Card.	Zbtb16	0.412	0.122	0.283383	0.000444093	1
Epi.Card.	Cox8a	1	0.907	0.42136	0.000444301	1
Epi.Card.	Tmem135	0.412	0.124	0.328638	0.000452481	1
Epi.Card.	Ndufc1	1	0.622	0.518771	0.000453387	1
Epi.Card.	Iars2	0.529	0.193	0.360746	0.000474418	1
Epi.Card.	Rgs10	0.529	0.208	0.482147	0.000478831	1
Epi.Card.	Cdc73	0.706	0.295	0.388729	0.000479326	1
Epi.Card.	Ddb1	0.765	0.389	0.598262	0.000481276	1
Epi.Card.	Meis1	0.412	0.143	0.582515	0.000491866	1
Epi.Card.	Mzt1	0.588	0.213	0.30814	0.000498749	1
Epi.Card.	Etfb	0.882	0.493	0.571048	0.000500348	1
Epi.Card.	Nod1	0.471	0.156	0.349913	0.000500757	1
Epi.Card.	Sra1	0.882	0.43	0.540799	0.000506161	1
Epi.Card.	Pmm1	0.588	0.249	0.515703	0.000511548	1
Epi.Card.	Fuom	0.353	0.099	0.298256	0.000514537	1
Epi.Card.	Msi2	0.647	0.275	0.468791	0.000514817	1
Epi.Card.	Isoc1	0.471	0.174	0.427799	0.000526835	1
Epi.Card.	Etaa1	0.353	0.099	0.330925	0.000527106	1
Epi.Card.	Nedd4	1	0.789	0.683715	0.000540288	1
Epi.Card.	Fkbp7	0.765	0.331	0.53148	0.000541263	1
Epi.Card.	Cdkn2aipnl	0.412	0.123	0.28524	0.000547099	1
Epi.Card.	Tgfbr2	0.882	0.438	0.613685	0.000547642	1
Epi.Card.	Slc25a51	0.588	0.237	0.496118	0.000549588	1
Epi.Card.	Gla	0.294	0.075	0.295197	0.000558213	1
Epi.Card.	Foxs1	0.471	0.15	0.255127	0.000564207	1
Epi.Card.	Eps8	0.588	0.206	0.263475	0.000568235	1
Epi.Card.	Tmem120a	0.353	0.099	0.275279	0.00057651	1
Epi.Card.	Hspa9	0.824	0.391	0.517468	0.000576981	1
Epi.Card.	Dnase2a	0.353	0.104	0.437343	0.000580673	1
Epi.Card.	Cluap1	0.412	0.124	0.264432	0.00058362	1
Epi.Card.	Plcd1	0.412	0.125	0.286551	0.000603352	1
Epi.Card.	Daam2	0.235	0.051	0.328332	0.000607266	1
Epi.Card.	Apex1	0.353	0.103	0.286587	0.000615055	1
Epi.Card.	Nt5c3	0.529	0.186	0.27158	0.000630853	1
Epi.Card.	Hint2	0.647	0.258	0.337747	0.000638238	1
Epi.Card.	Ecm1	0.824	0.392	0.586322	0.000660266	1
Epi.Card.	Renbp	0.353	0.102	0.364144	0.000670201	1
Epi.Card.	Eef1d	1	0.755	0.626136	0.000671454	1
Epi.Card.	Ulk1	0.412	0.13	0.498941	0.000674781	1
Epi.Card.	Dnajc1	0.824	0.423	0.45789	0.000679019	1
Epi.Card.	Iah1	0.706	0.341	0.532731	0.000681375	1
Epi.Card.	Slc45a4	0.294	0.076	0.250965	0.000692434	1
Epi.Card.	Arid1b	0.647	0.259	0.337025	0.000697305	1
Epi.Card.	Mn1	0.529	0.184	0.252712	0.000708797	1
Epi.Card.	Echdc1	0.294	0.075	0.256491	0.000715197	1
Epi.Card.	Ppip5k1	0.294	0.075	0.264515	0.000722144	1
Epi.Card.	Eci1	0.765	0.32	0.324462	0.000722763	1
Epi.Card.	Fabp3	0.294	0.075	0.51483	0.000725165	1
Epi.Card.	Asns	0.294	0.078	0.471288	0.000736481	1
Epi.Card.	Zfand6	0.824	0.495	0.670423	0.000736943	1
Epi.Card.	Ctso	0.706	0.314	0.395406	0.000739467	1
Epi.Card.	Cys1	0.471	0.169	0.546191	0.000741307	1
Epi.Card.	Iqsec1	0.647	0.246	0.28287	0.000742699	1
Epi.Card.	Eif1a	0.882	0.364	0.331358	0.000760428	1
Epi.Card.	Atp5g2	1	0.759	0.520248	0.000802309	1
Epi.Card.	Rpl36al	1	0.64	0.547078	0.000810654	1
Epi.Card.	Npc1	0.471	0.168	0.392223	0.000815018	1
Epi.Card.	Plpp5	0.529	0.192	0.4312	0.000822671	1
Epi.Card.	Scamp2	0.706	0.3	0.365499	0.000831466	1
Epi.Card.	Vamp5	0.824	0.44	0.478687	0.000844336	1
Epi.Card.	5730455P16Rik	0.412	0.128	0.323106	0.00084565	1
Epi.Card.	Col1a1	0.765	0.294	0.37079	0.000926675	1
Epi.Card.	Dtnbp1	0.765	0.315	0.297676	0.000930927	1
Epi.Card.	Fn1	0.529	0.209	1.28197	0.000931075	1
Epi.Card.	Usp22	0.588	0.236	0.438005	0.000936506	1
Epi.Card.	Rpl14	1	0.953	0.533873	0.00093881	1
Epi.Card.	Atxn10	0.706	0.308	0.415544	0.000980086	1
Epi.Card.	Rrp15	0.471	0.164	0.290634	0.0009834	1
Epi.Card.	Hdgfl3	0.706	0.316	0.43152	0.000986809	1
Epi.Card.	Bmp1	0.588	0.245	0.539316	0.00098916	1
Epi.Card.	Ssx2ip	0.235	0.055	0.286226	0.000990074	1
Epi.Card.	Grsf1	0.412	0.134	0.290792	0.0010029	1
Epi.Card.	Mettl7a1	0.588	0.22	0.296398	0.0010034	1
Epi.Card.	Fam46a	0.588	0.233	0.386687	0.00102424	1
Epi.Card.	Rpl5	1	0.928	0.59614	0.00102438	1
Epi.Card.	Tecr	0.882	0.464	0.46304	0.00102469	1
Epi.Card.	Pdcd4	0.588	0.283	0.766927	0.00102828	1
Epi.Card.	Xbp1	0.941	0.559	0.569753	0.00104423	1
Epi.Card.	9530068E07Rik	0.824	0.395	0.515279	0.00104687	1
Epi.Card.	Gsdmd	0.588	0.222	0.261661	0.00109251	1
Epi.Card.	Ctdsp1	0.765	0.386	0.502181	0.00109492	1
Epi.Card.	Wdr36	0.353	0.11	0.287523	0.00110149	1
Epi.Card.	Tsr3	0.353	0.107	0.256298	0.00110522	1
Epi.Card.	Med29	0.647	0.259	0.276797	0.00111083	1
Epi.Card.	Cox19	0.529	0.195	0.401746	0.0011221	1
Epi.Card.	Tbc1d16	0.235	0.057	0.418788	0.00112802	1
Epi.Card.	2900097C17Rik	0.882	0.376	0.302709	0.0011282	1
Epi.Card.	Fam207a	0.412	0.136	0.265935	0.00113202	1
Epi.Card.	Dtx4	0.412	0.13	0.252562	0.0011497	1
Epi.Card.	Socs6	0.412	0.131	0.255142	0.0011565	1
Epi.Card.	Htra2	0.471	0.171	0.324675	0.0011728	1
Epi.Card.	Ndufs7	0.882	0.623	0.448821	0.00117331	1
Epi.Card.	Tmem147	0.824	0.38	0.349513	0.00120647	1
Epi.Card.	Prpsap2	0.294	0.081	0.255394	0.00120877	1
Epi.Card.	Cdkl2	0.235	0.058	0.290366	0.00121243	1
Epi.Card.	Prorsd1	0.471	0.16	0.268644	0.00123343	1
Epi.Card.	Dalrd3	0.412	0.149	0.466884	0.00123462	1
Epi.Card.	Abcb1b	0.471	0.185	0.580762	0.00124426	1
Epi.Card.	Hyou1	0.412	0.135	0.363935	0.00125023	1
Epi.Card.	Ctdnep1	0.765	0.358	0.372019	0.00129302	1
Epi.Card.	Nfia	0.941	0.596	0.558271	0.00129377	1
Epi.Card.	Naxe	0.765	0.365	0.419589	0.00129653	1
Epi.Card.	Selenoh	0.647	0.267	0.296254	0.00129978	1
Epi.Card.	Nsmaf	0.412	0.137	0.29928	0.00130657	1
Epi.Card.	Col6a6	0.353	0.115	0.476683	0.00134642	1
Epi.Card.	Atp6v1c1	0.529	0.194	0.319986	0.00136136	1
Epi.Card.	Pole3	0.529	0.198	0.275741	0.001373	1
Epi.Card.	Calr	1	0.842	0.806781	0.00137376	1
Epi.Card.	Cd151	0.941	0.667	0.62112	0.00138235	1
Epi.Card.	Sorbs3	0.588	0.235	0.389399	0.00139999	1
Epi.Card.	Wfdc1	0.294	0.089	0.773582	0.00140987	1
Epi.Card.	Arhgap29	0.941	0.6	0.535503	0.00141312	1
Epi.Card.	Marveld1	0.588	0.248	0.354929	0.0014159	1
Epi.Card.	Hspa5	1	0.87	0.663137	0.00143659	1
Epi.Card.	Slc25a3	1	0.791	0.57071	0.00145187	1
Epi.Card.	Prnp	0.765	0.411	0.389868	0.00145963	1
Epi.Card.	Tbrg1	0.941	0.605	0.697996	0.0014916	1
Epi.Card.	Atp6v1a	0.706	0.325	0.359786	0.00150288	1
Epi.Card.	Dcaf17	0.412	0.141	0.456583	0.00150463	1
Epi.Card.	Tnfrsf12a	0.529	0.195	0.288535	0.00150788	1
Epi.Card.	Gstp1	0.471	0.17	0.26172	0.00151108	1
Epi.Card.	Pccb	0.294	0.082	0.276432	0.00155349	1
Epi.Card.	Psen2	0.471	0.184	0.524726	0.00156281	1
Epi.Card.	Commd9	0.471	0.174	0.282474	0.00157144	1
Epi.Card.	Slc35b2	0.471	0.173	0.358757	0.00158787	1
Epi.Card.	M6pr	0.706	0.345	0.469711	0.00165727	1
Epi.Card.	Scd2	0.529	0.199	0.266153	0.00166976	1
Epi.Card.	Supt3	0.294	0.083	0.274338	0.00168447	1
Epi.Card.	S100a6	1	0.628	0.653455	0.0017096	1
Epi.Card.	Cbx5	0.765	0.417	0.633312	0.00170973	1
Epi.Card.	Enpp2	0.529	0.221	0.71406	0.00177415	1
Epi.Card.	Hs2st1	0.529	0.21	0.285915	0.00177962	1
Epi.Card.	Cep290	0.353	0.112	0.369261	0.00178184	1
Epi.Card.	Fbxw5	0.353	0.113	0.286317	0.00178186	1
Epi.Card.	Ptpa	0.647	0.267	0.324576	0.00178331	1
Epi.Card.	Atp5l	1	0.853	0.553052	0.00178731	1
Epi.Card.	Map3k5	0.412	0.147	0.382773	0.00180924	1
Epi.Card.	Odc1	0.647	0.284	0.364453	0.00182083	1
Epi.Card.	Fut8	0.647	0.283	0.361507	0.00184206	1
Epi.Card.	Smim4	0.412	0.144	0.302512	0.00186456	1
Epi.Card.	Siva1	0.647	0.299	0.391545	0.0018678	1
Epi.Card.	Eef1a1	1	0.992	0.405073	0.00188238	1
Epi.Card.	Tmem9	0.471	0.177	0.312848	0.00188901	1
Epi.Card.	Grhpr	0.412	0.141	0.268297	0.0019566	1
Epi.Card.	Il11ra1	0.824	0.368	0.323785	0.00199005	1
Epi.Card.	Lztfl1	0.706	0.292	0.251265	0.0020072	1
Epi.Card.	Tgfbr3	0.647	0.3	0.482256	0.00202407	1
Epi.Card.	Lrp3	0.235	0.061	0.282606	0.00202495	1
Epi.Card.	Rpl23	1	0.987	0.392814	0.00203807	1
Epi.Card.	Kif1c	0.529	0.206	0.303634	0.00204292	1
Epi.Card.	Slc25a38	0.353	0.115	0.311344	0.00204772	1
Epi.Card.	Adprhl2	0.529	0.199	0.258748	0.00205541	1
Epi.Card.	Mthfr	0.235	0.063	0.396023	0.00206744	1
Epi.Card.	Sdf4	1	0.62	0.49716	0.00208328	1
Epi.Card.	Zfp106	0.765	0.34	0.259421	0.0021185	1
Epi.Card.	Dlg1	0.529	0.228	0.422463	0.00212375	1
Epi.Card.	Cnpy3	0.647	0.269	0.286408	0.0021259	1
Epi.Card.	Nucb1	0.824	0.494	0.550639	0.00212755	1
Epi.Card.	Rps21	1	0.989	0.366907	0.00217679	1
Epi.Card.	Capns1	0.941	0.72	0.532812	0.00223378	1
Epi.Card.	Tubb4b	0.941	0.691	0.650162	0.00226307	1
Epi.Card.	Myh10	0.588	0.24	0.290094	0.00229072	1
Epi.Card.	Selenom	1	0.762	0.482606	0.00231158	1
Epi.Card.	Rbm10	0.412	0.142	0.257415	0.00232856	1
Epi.Card.	Trabd2b	0.235	0.061	0.293616	0.00233172	1
Epi.Card.	Hspbp1	0.353	0.115	0.323815	0.0023502	1
Epi.Card.	Retreg2	0.647	0.316	0.436443	0.00238173	1
Epi.Card.	Fam118a	0.294	0.087	0.266869	0.00238245	1
Epi.Card.	Dym	0.353	0.112	0.255886	0.00239607	1
Epi.Card.	Wdr83os	0.824	0.403	0.418173	0.0024001	1
Epi.Card.	Eif3i	0.941	0.522	0.396959	0.0024108	1
Epi.Card.	Rpn1	0.824	0.426	0.576268	0.00241609	1
Epi.Card.	Mettl16	0.529	0.211	0.28567	0.00252271	1
Epi.Card.	Tapbp	0.941	0.654	0.446668	0.0025352	1
Epi.Card.	Stx8	0.647	0.315	0.450288	0.0025577	1
Epi.Card.	Eef2kmt	0.412	0.151	0.29387	0.00256133	1
Epi.Card.	Ssbp2	0.588	0.245	0.311302	0.00260418	1
Epi.Card.	Abhd8	0.529	0.219	0.340302	0.00261904	1
Epi.Card.	Kdm5b	0.588	0.254	0.373895	0.0026341	1
Epi.Card.	Pdia6	0.941	0.724	0.640107	0.00269975	1
Epi.Card.	Rpl15	1	0.96	0.382028	0.00273891	1
Epi.Card.	Eid2	0.471	0.188	0.406266	0.00277709	1
Epi.Card.	Ncln	0.588	0.253	0.33325	0.00278269	1
Epi.Card.	Myo1d	0.529	0.217	0.3445	0.00279488	1
Epi.Card.	Ddit4	0.706	0.305	0.294535	0.0028162	1
Epi.Card.	Csad	0.412	0.149	0.289089	0.00282201	1
Epi.Card.	Ssr2	0.882	0.57	0.63609	0.00283701	1
Epi.Card.	Rabac1	1	0.903	0.477845	0.00287254	1
Epi.Card.	Psma6	0.824	0.539	0.492943	0.00289815	1
Epi.Card.	Spcs2	0.882	0.739	0.600008	0.00290976	1
Epi.Card.	Zcchc11	0.824	0.418	0.309923	0.00294393	1
Epi.Card.	Prdx6	0.765	0.401	0.363656	0.00294826	1
Epi.Card.	Timm50	0.529	0.223	0.293498	0.00298361	1
Epi.Card.	Tfdp2	0.471	0.179	0.296051	0.00299912	1
Epi.Card.	Borcs7	0.412	0.151	0.255407	0.00301312	1
Epi.Card.	Sec22a	0.353	0.117	0.348202	0.003015	1
Epi.Card.	Trappc6a	0.471	0.185	0.326479	0.00302975	1
Epi.Card.	Plin3	0.824	0.397	0.324048	0.00305455	1
Epi.Card.	Copz2	0.765	0.414	0.56278	0.00308092	1
Epi.Card.	Itga7	0.235	0.064	0.603126	0.00308382	1
Epi.Card.	Anxa2	1	0.815	0.518388	0.00312163	1
Epi.Card.	Txndc5	0.765	0.333	0.264993	0.00313316	1
Epi.Card.	N4bp2l2	0.941	0.466	0.274991	0.00313704	1
Epi.Card.	Tmem218	0.294	0.091	0.439612	0.00313923	1
Epi.Card.	Akr1c19	0.235	0.062	0.254013	0.00315611	1
Epi.Card.	Slc44a2	0.647	0.305	0.335974	0.00318108	1
Epi.Card.	Spcs3	0.647	0.286	0.308767	0.00318122	1
Epi.Card.	Cox7b	0.941	0.678	0.499452	0.00318618	1
Epi.Card.	Tpi1	0.824	0.581	0.483347	0.00318661	1
Epi.Card.	Itm2c	1	0.595	0.414871	0.00319147	1
Epi.Card.	Pacsin2	0.706	0.328	0.282141	0.003194	1
Epi.Card.	Avpi1	0.353	0.117	0.259123	0.00321647	1
Epi.Card.	Usp1	0.588	0.247	0.286935	0.00326098	1
Epi.Card.	Eid1	0.824	0.501	0.433113	0.00327938	1
Epi.Card.	Flnc	0.294	0.091	0.481386	0.00332167	1
Epi.Card.	Rpl39	1	0.966	0.367674	0.00332571	1
Epi.Card.	Dcaf4	0.235	0.063	0.258094	0.00332855	1
Epi.Card.	Nradd	0.235	0.066	0.35333	0.00334796	1
Epi.Card.	Wdr35	0.235	0.065	0.410439	0.00336753	1
Epi.Card.	Vps41	0.529	0.217	0.277876	0.00338184	1
Epi.Card.	Itpr3	0.294	0.088	0.254503	0.00342868	1
Epi.Card.	Zyx	0.765	0.484	0.722448	0.00344319	1
Epi.Card.	1110065P20Rik	0.471	0.2	0.401343	0.003508	1
Epi.Card.	Tmed4	0.706	0.336	0.345479	0.00357383	1
Epi.Card.	Ifnar2	0.765	0.461	0.622836	0.00357422	1
Epi.Card.	Ctsf	0.471	0.209	0.725924	0.00361511	1
Epi.Card.	Mrps36	0.706	0.323	0.269381	0.00362564	1
Epi.Card.	Micu2	0.471	0.191	0.27321	0.00368505	1
Epi.Card.	Map2k5	0.353	0.122	0.278824	0.0037042	1
Epi.Card.	Ip6k1	0.647	0.288	0.261391	0.00371155	1
Epi.Card.	Hdac3	0.412	0.149	0.251771	0.0037383	1
Epi.Card.	Sec61g	1	0.768	0.501785	0.00377673	1
Epi.Card.	Khdrbs3	0.529	0.222	0.370962	0.00384557	1
Epi.Card.	Dyrk1a	0.471	0.185	0.264918	0.00387529	1
Epi.Card.	Dad1	1	0.758	0.368265	0.00391173	1
Epi.Card.	Usp2	0.294	0.093	0.329087	0.0039459	1
Epi.Card.	Bex3	0.529	0.239	0.405522	0.00402407	1
Epi.Card.	Syngr2	0.706	0.341	0.335899	0.00404889	1
Epi.Card.	Dap3	0.588	0.273	0.33202	0.00409	1
Epi.Card.	Fbln5	0.706	0.315	0.370363	0.00412785	1
Epi.Card.	Rprd1a	0.294	0.091	0.33695	0.00427223	1
Epi.Card.	Rsl24d1	0.588	0.255	0.2743	0.00429722	1
Epi.Card.	2310009B15Rik	0.412	0.158	0.319231	0.00432782	1
Epi.Card.	Drg1	0.647	0.299	0.264519	0.00435073	1
Epi.Card.	Hist1h1c	0.706	0.338	0.397757	0.00436914	1
Epi.Card.	Emc2	0.765	0.371	0.28643	0.00444002	1
Epi.Card.	Cdkn1c	0.824	0.649	1.9491	0.00447853	1
Epi.Card.	Rtcb	0.706	0.368	0.376713	0.00450263	1
Epi.Card.	Dnajb2	0.588	0.265	0.315897	0.00452458	1
Epi.Card.	Acat1	0.706	0.377	0.445673	0.00460522	1
Epi.Card.	Nucb2	0.588	0.264	0.368005	0.00461685	1
Epi.Card.	Rps6	1	0.947	0.382734	0.00474673	1
Epi.Card.	Ar	0.706	0.321	0.354875	0.00477582	1
Epi.Card.	Ebag9	0.353	0.122	0.257443	0.00479169	1
Epi.Card.	Ccdc157	0.235	0.066	0.250719	0.00480048	1
Epi.Card.	Rpl38	1	0.969	0.36878	0.00480823	1
Epi.Card.	Btbd2	0.471	0.201	0.434527	0.00487748	1
Epi.Card.	Surf4	0.647	0.35	0.47449	0.00491304	1
Epi.Card.	Cgnl1	0.471	0.193	0.284269	0.00493568	1
Epi.Card.	Magt1	0.765	0.392	0.414632	0.00497368	1
Epi.Card.	Trmt112	0.882	0.47	0.380048	0.00497527	1
Epi.Card.	Blcap	0.353	0.126	0.327893	0.00498285	1
Epi.Card.	Tiparp	0.588	0.317	0.764669	0.00499456	1
Epi.Card.	Vps26a	0.588	0.261	0.284586	0.00501114	1
Epi.Card.	Plp2	0.706	0.328	0.309641	0.00506272	1
Epi.Card.	Lsm7	0.706	0.367	0.356837	0.0050916	1
Epi.Card.	Idnk	0.706	0.354	0.34539	0.00516689	1
Epi.Card.	Manbal	0.588	0.277	0.337238	0.00517624	1
Epi.Card.	Rbbp9	0.412	0.158	0.250236	0.00523761	1
Epi.Card.	Ndufa5	0.941	0.654	0.43711	0.00528062	1
Epi.Card.	Rsrp1	1	0.869	0.463355	0.0053197	1
Epi.Card.	Cog4	0.412	0.158	0.261068	0.0053332	1
Epi.Card.	Mdk	0.353	0.129	0.675832	0.00534013	1
Epi.Card.	Eci2	0.706	0.34	0.332591	0.00534393	1
Epi.Card.	Zmpste24	0.588	0.277	0.351274	0.00542096	1
Epi.Card.	Atf2	0.647	0.298	0.271671	0.00547824	1
Epi.Card.	Fuca1	0.824	0.414	0.394473	0.00562488	1
Epi.Card.	Jpt1	0.824	0.476	0.43327	0.00577585	1
Epi.Card.	Zfp945	0.529	0.231	0.25755	0.00577708	1
Epi.Card.	Mrpl48	0.706	0.355	0.342745	0.00583977	1
Epi.Card.	Bmp4	0.529	0.242	0.412381	0.00584229	1
Epi.Card.	Maea	0.647	0.307	0.325406	0.0058449	1
Epi.Card.	Mrps14	0.882	0.52	0.328633	0.00584603	1
Epi.Card.	Rplp1	1	0.989	0.36181	0.00594896	1
Epi.Card.	Elovl1	0.765	0.406	0.351302	0.00599067	1
Epi.Card.	Ssr4	1	0.649	0.459404	0.00617381	1
Epi.Card.	Emd	0.647	0.359	0.424794	0.00620404	1
Epi.Card.	Trpm7	0.706	0.367	0.365223	0.00630348	1
Epi.Card.	Aebp2	0.588	0.258	0.267917	0.00639814	1
Epi.Card.	Tex264	0.706	0.348	0.312917	0.0064397	1
Epi.Card.	Agfg1	0.588	0.269	0.278529	0.00661891	1
Epi.Card.	Rnf213	0.529	0.252	0.360332	0.00664998	1
Epi.Card.	Rps26	1	0.956	0.329186	0.00665301	1
Epi.Card.	Cdc23	0.412	0.163	0.25225	0.00666831	1
Epi.Card.	Borcs8	0.471	0.196	0.259621	0.0067164	1
Epi.Card.	Mical3	0.353	0.128	0.252381	0.00672816	1
Epi.Card.	Col4a4	0.412	0.157	0.286654	0.00675309	1
Epi.Card.	Ssr3	0.824	0.523	0.535508	0.00695501	1
Epi.Card.	Ifi27	1	0.724	0.375841	0.00707475	1
Epi.Card.	1500011K16Rik	0.529	0.249	0.407219	0.00710688	1
Epi.Card.	Mrps35	0.412	0.171	0.321872	0.00720997	1
Epi.Card.	Gpatch2	0.353	0.131	0.265389	0.00721602	1
Epi.Card.	Adgrl3	0.235	0.07	0.293504	0.00731457	1
Epi.Card.	Park7	0.941	0.705	0.443507	0.00735684	1
Epi.Card.	Itm2a	0.588	0.271	0.407131	0.00741428	1
Epi.Card.	Copg1	0.529	0.247	0.427711	0.00746545	1
Epi.Card.	Tnpo3	0.588	0.282	0.307171	0.00778279	1
Epi.Card.	Ryk	0.765	0.43	0.400233	0.00781458	1
Epi.Card.	Etfa	0.765	0.387	0.311005	0.00782887	1
Epi.Card.	Myo1c	0.882	0.431	0.256675	0.00794347	1
Epi.Card.	Wdr77	0.294	0.103	0.283956	0.0081657	1
Epi.Card.	Wiz	0.353	0.132	0.250055	0.00818437	1
Epi.Card.	Ndufa1	1	0.571	0.544016	0.0081986	1
Epi.Card.	Tcf7l2	0.706	0.365	0.364372	0.00821597	1
Epi.Card.	Zc2hc1a	0.529	0.239	0.37747	0.00822462	1
Epi.Card.	Thbs2	0.471	0.211	0.435533	0.00823373	1
Epi.Card.	Tmem70	0.471	0.206	0.293669	0.00827212	1
Epi.Card.	Cox20	0.765	0.406	0.343937	0.0082849	1
Epi.Card.	Cdk2ap2	0.706	0.396	0.493876	0.008287	1
Epi.Card.	Pkm	0.882	0.709	0.40839	0.00842461	1
Epi.Card.	Sf3b6	0.882	0.498	0.371927	0.0085015	1
Epi.Card.	Tmem106b	0.647	0.335	0.315247	0.00861988	1
Epi.Card.	Soat1	0.412	0.167	0.268216	0.00868598	1
Epi.Card.	Atp5a1	1	0.769	0.428661	0.00869512	1
Epi.Card.	Eno1	0.765	0.431	0.360986	0.00872688	1
Epi.Card.	Armcx3	0.647	0.313	0.415527	0.00884505	1
Epi.Card.	Cpxm1	0.471	0.2	0.455117	0.00884668	1
Epi.Card.	Mrc2	0.471	0.205	0.362977	0.00909321	1
Epi.Card.	Pdia4	0.706	0.367	0.385741	0.0091648	1
Epi.Card.	Glo1	0.706	0.379	0.316906	0.00921232	1
Epi.Card.	Pgam1	0.824	0.53	0.39292	0.0092633	1
Epi.Card.	Net1	0.294	0.101	0.251952	0.00931943	1
Epi.Card.	Rpl36a	1	0.914	0.390805	0.00933104	1
Epi.Card.	Bckdk	0.412	0.182	0.352649	0.00951611	1
Epi.Card.	Uqcr11	1	0.797	0.408855	0.009527	1
Epi.Card.	Agap1	0.588	0.298	0.346535	0.00958421	1
Epi.Card.	Cavin3	0.941	0.627	0.433016	0.0096394	1
Epi.Card.	Ehmt2	0.412	0.191	0.390453	0.00971667	1
Epi.Card.	Romo1	0.941	0.631	0.411375	0.00990214	1

## Sheet: LEC
cluster	gene	pct_expressing_this_cluster	pct_expressing_other_clusters	avg_log2FC	p_val	p_val_adj
LEC	Ccl21a	0.839	0.004	7.57406	0	0
LEC	Mmrn1	0.965	0.001	5.07611	0	0
LEC	Lyve1	0.79	0.031	4.34215	0	0
LEC	Maf	0.951	0.085	3.16076	0	0
LEC	Lcn2	0.685	0.003	3.06802	0	0
LEC	Reln	0.783	0.005	3.01766	0	0
LEC	Pard6g	0.881	0.074	2.77181	0	0
LEC	Prox1	0.86	0.011	2.60364	0	0
LEC	Lrg1	0.615	0.008	2.25208	0	0
LEC	Gpm6a	0.762	0.009	2.09656	0	0
LEC	Adgrg3	0.615	0.01	2.0203	0	0
LEC	Gm21541	0.497	0	1.98935	0	0
LEC	Sema3d	0.755	0.055	1.91216	0	0
LEC	Pkhd1l1	0.503	0.009	1.72441	0	0
LEC	Col23a1	0.483	0.014	1.6199	0	0
LEC	Slc45a3	0.608	0.029	1.53783	0	0
LEC	AA467197	0.455	0.01	1.50458	0	0
LEC	Dtx1	0.531	0.004	1.44421	0	0
LEC	Clca3a1	0.399	0.007	1.39881	0	0
LEC	Ackr2	0.462	0.019	1.29322	0	0
LEC	Tbx1	0.531	0	1.18341	0	0
LEC	Il7	0.497	0.015	1.17802	0	0
LEC	Sema3a	0.503	0.005	1.16615	0	0
LEC	Gap43	0.357	0.002	1.06963	0	0
LEC	Duox2	0.343	0	0.993777	0	0
LEC	Htr2b	0.343	0.001	0.989678	0	0
LEC	Hoxd9	0.427	0.005	0.955496	0	0
LEC	Tc2n	0.406	0.006	0.954689	0	0
LEC	Prkcq	0.483	0.019	0.892817	0	0
LEC	Sh3gl3	0.364	0	0.801886	0	0
LEC	Tll1	0.315	0.002	0.730143	0	0
LEC	Megf6	0.315	0.008	0.656006	0	0
LEC	Tnfaip8l3	0.273	0.003	0.59145	0	0
LEC	Nrcam	0.203	0.002	0.551948	0	0
LEC	1810008I18Rik	0.203	0.003	0.532776	0	0
LEC	Atp8a2	0.231	0.005	0.47818	0	0
LEC	Duoxa2	0.21	0	0.429593	0	0
LEC	Ralgps2	0.587	0.032	1.38613	5.71959e-308	1.13848e-303
LEC	Adamtsl1	0.601	0.035	1.7392	1.1948e-300	2.37824e-296
LEC	Kbtbd11	0.434	0.019	1.02892	1.11844e-280	2.22626e-276
LEC	Nts	0.664	0.046	2.51851	8.14133e-273	1.62053e-268
LEC	F2rl1	0.35	0.013	0.768988	2.69787e-266	5.37011e-262
LEC	Hoxd8	0.455	0.022	0.897165	3.18803e-263	6.34577e-259
LEC	Wnt2	0.266	0.008	0.505422	4.5275e-260	9.012e-256
LEC	Wipf3	0.476	0.025	1.06384	8.33375e-260	1.65883e-255
LEC	Fam217a	0.203	0.005	0.383129	2.47733e-255	4.93112e-251
LEC	Scn3b	0.308	0.011	0.794285	1.18594e-254	2.36062e-250
LEC	Apba2	0.399	0.018	0.900327	5.97023e-249	1.18837e-244
LEC	Piezo2	0.385	0.017	1.05519	1.05648e-246	2.10293e-242
LEC	A830019P07Rik	0.252	0.007	0.48014	3.93078e-241	7.82422e-237
LEC	Thy1	0.79	0.088	2.07994	1.06264e-212	2.11519e-208
LEC	Emid1	0.413	0.023	0.835352	8.82861e-211	1.75733e-206
LEC	Rgs7bp	0.552	0.041	1.32868	4.77083e-207	9.49635e-203
LEC	Lbp	0.895	0.125	2.44628	3.93209e-205	7.82682e-201
LEC	Kcnn3	0.427	0.026	1.12056	9.87374e-204	1.96537e-199
LEC	Flt4	0.895	0.138	2.84032	6.83489e-192	1.36049e-187
LEC	Pdlim4	0.545	0.048	1.47026	7.31312e-177	1.45568e-172
LEC	F8	0.252	0.01	0.86839	1.15461e-176	2.29824e-172
LEC	Fgl2	0.923	0.159	3.27697	2.55767e-174	5.09104e-170
LEC	Fam174b	0.462	0.035	0.916264	4.54841e-167	9.05361e-163
LEC	Prkcz	0.462	0.036	0.896432	5.72441e-165	1.13944e-160
LEC	Mrc1	0.503	0.041	1.18201	8.24423e-162	1.64101e-157
LEC	Sned1	0.601	0.063	1.5621	1.20197e-161	2.39251e-157
LEC	Ablim2	0.301	0.016	0.561796	1.77863e-158	3.54036e-154
LEC	Nqo1	0.364	0.025	0.657861	1.5013e-147	2.98833e-143
LEC	Ctnnal1	0.434	0.036	0.963309	1.11195e-146	2.21334e-142
LEC	Igfbp5	0.818	0.143	4.27094	1.41208e-145	2.81074e-141
LEC	Pglyrp1	0.35	0.023	0.813086	2.62536e-145	5.22578e-141
LEC	Nectin2	0.643	0.08	1.31294	1.92021e-144	3.82217e-140
LEC	Serpinb6b	0.399	0.031	0.926536	8.39172e-139	1.67037e-134
LEC	Klhl4	0.706	0.101	1.44972	5.77486e-137	1.14949e-132
LEC	Slc38a4	0.21	0.009	0.504145	3.29198e-136	6.55269e-132
LEC	Mpp7	0.573	0.068	1.18307	2.22512e-133	4.42909e-129
LEC	Ntn1	0.818	0.16	1.97669	9.42705e-130	1.87645e-125
LEC	Cda	0.413	0.037	0.853621	1.08024e-123	2.15021e-119
LEC	Pgm5	0.49	0.053	0.95364	8.98381e-122	1.78823e-117
LEC	Comp	0.322	0.025	0.780243	2.84583e-112	5.66462e-108
LEC	Rspo3	0.245	0.015	0.847755	1.06319e-110	2.11628e-106
LEC	Stab1	0.825	0.185	2.29301	1.19262e-110	2.37391e-106
LEC	Itga9	0.734	0.144	1.51993	4.15104e-109	8.26265e-105
LEC	Cp	0.958	0.296	2.60413	1.11183e-107	2.2131e-103
LEC	Slc16a12	0.224	0.013	0.471038	1.00773e-106	2.00588e-102
LEC	Gmfg	0.49	0.06	1.17821	1.44428e-104	2.87483e-100
LEC	Samsn1	0.28	0.021	0.344862	3.61929e-100	7.20419e-96
LEC	Cd2	0.21	0.012	0.403663	5.89802e-100	1.174e-95
LEC	Dmtn	0.483	0.064	1.0228	9.79619e-100	1.94993e-95
LEC	Spint2	0.483	0.062	0.87779	3.87709e-96	7.71734e-92
LEC	Scn1b	0.79	0.196	1.63425	1.28705e-94	2.56187e-90
LEC	Enho	0.448	0.059	0.892897	3.56783e-91	7.10177e-87
LEC	Nr2f2	0.846	0.248	1.99738	2.73466e-88	5.44334e-84
LEC	Sdc1	0.51	0.078	1.27858	5.84105e-88	1.16266e-83
LEC	Gm28875	0.385	0.045	0.651584	1.44093e-87	2.86817e-83
LEC	Stc1	0.35	0.037	0.936073	7.4444e-86	1.48181e-81
LEC	Prss23	0.804	0.237	2.46201	4.50565e-82	8.96849e-78
LEC	Sema3f	0.531	0.089	1.0471	7.80818e-80	1.55422e-75
LEC	Bcr	0.664	0.154	1.355	1.3587e-77	2.7045e-73
LEC	Abi3bp	0.776	0.228	1.99264	3.41847e-76	6.80447e-72
LEC	Pdpn	0.629	0.144	1.77023	3.66328e-75	7.29176e-71
LEC	Gjc2	0.287	0.03	1.00004	7.6671e-75	1.52614e-70
LEC	Tbc1d4	0.413	0.061	0.873697	1.0653e-71	2.12048e-67
LEC	Ptpn14	0.65	0.153	1.23765	2.26769e-71	4.51384e-67
LEC	Fxyd6	0.867	0.343	2.24494	3.5417e-71	7.04975e-67
LEC	Gpr182	0.455	0.072	0.929177	1.41534e-70	2.81724e-66
LEC	Dapk2	0.587	0.132	1.48289	9.88534e-69	1.96768e-64
LEC	Plce1	0.608	0.13	1.13037	3.99922e-68	7.96045e-64
LEC	Col18a1	0.503	0.098	1.21137	3.56287e-66	7.0919e-62
LEC	Itgb3	0.259	0.027	0.401934	4.64887e-66	9.25358e-62
LEC	Galnt18	0.783	0.24	1.24777	9.60476e-65	1.91183e-60
LEC	Olfm1	0.636	0.158	1.0768	3.48632e-64	6.93952e-60
LEC	Myo7a	0.343	0.047	0.620021	8.21977e-64	1.63614e-59
LEC	Cd9	0.951	0.675	1.97665	4.84835e-63	9.65063e-59
LEC	Plvap	0.378	0.059	1.38552	8.73926e-63	1.73955e-58
LEC	Hmcn1	0.601	0.135	1.2133	1.8464e-62	3.67526e-58
LEC	Ston2	0.448	0.082	0.787168	2.67674e-62	5.32806e-58
LEC	Lepr	0.448	0.08	0.872452	2.52478e-61	5.02558e-57
LEC	Prelp	0.881	0.302	1.46533	3.00894e-61	5.9893e-57
LEC	4833422C13Rik	0.238	0.024	0.362974	1.0039e-60	1.99827e-56
LEC	Scn3a	0.28	0.034	0.781451	7.66819e-59	1.52635e-54
LEC	Gng2	0.413	0.069	0.665387	1.08709e-58	2.16385e-54
LEC	Trf	0.636	0.156	1.02127	4.25464e-58	8.46887e-54
LEC	Tnfrsf11a	0.28	0.035	0.527614	3.19329e-57	6.35624e-53
LEC	Slco3a1	0.755	0.268	1.3666	7.06294e-57	1.40588e-52
LEC	Nsg1	0.664	0.199	1.39657	1.48806e-56	2.96198e-52
LEC	Ppfibp1	0.881	0.489	1.70652	2.07814e-56	4.13653e-52
LEC	Ralgapa2	0.476	0.097	0.982666	2.18573e-56	4.35069e-52
LEC	Itgb4	0.21	0.021	0.484321	3.0213e-56	6.0139e-52
LEC	Timp3	0.986	0.861	1.6981	5.69557e-56	1.1337e-51
LEC	Efcc1	0.322	0.048	0.848615	6.21077e-55	1.23625e-50
LEC	Dennd4a	0.566	0.143	1.14868	1.83858e-54	3.65969e-50
LEC	Nov	0.364	0.059	0.636179	3.53656e-54	7.03953e-50
LEC	Plec	0.839	0.397	1.54135	8.85965e-54	1.76351e-49
LEC	Abhd17b	0.58	0.16	1.11641	1.5425e-51	3.07035e-47
LEC	Mall	0.573	0.145	0.963165	2.0323e-51	4.04528e-47
LEC	Arl4a	0.839	0.407	1.61965	4.71202e-51	9.37928e-47
LEC	Ccdc141	0.245	0.03	0.552671	2.26733e-50	4.51311e-46
LEC	Ipo11	0.643	0.197	1.03226	5.977e-50	1.18972e-45
LEC	Ptn	0.399	0.077	1.97849	1.22476e-49	2.43789e-45
LEC	Ecscr	0.902	0.492	1.50951	1.29864e-49	2.58495e-45
LEC	Rtkn	0.399	0.078	0.65376	2.12776e-49	4.23531e-45
LEC	Gatm	0.287	0.04	0.302722	6.13946e-49	1.22206e-44
LEC	Tnfaip8l1	0.329	0.054	0.639614	2.6334e-48	5.24179e-44
LEC	Slco2a1	0.259	0.035	0.735134	3.03664e-48	6.04443e-44
LEC	Lmo2	0.776	0.308	1.18101	9.72046e-48	1.93486e-43
LEC	Tgfbr2	0.818	0.437	1.6742	1.87468e-47	3.73155e-43
LEC	Ttc9	0.238	0.031	0.426833	3.15255e-47	6.27515e-43
LEC	Timp2	0.93	0.413	1.25246	4.15483e-47	8.27019e-43
LEC	Myzap	0.559	0.145	0.925261	6.15624e-47	1.2254e-42
LEC	Cldn5	0.951	0.494	1.49388	7.95749e-47	1.58394e-42
LEC	Prrt4	0.322	0.054	0.658114	5.10271e-46	1.01569e-41
LEC	Slfn3	0.287	0.044	0.525666	2.62582e-45	5.22669e-41
LEC	Tspan18	0.664	0.244	1.43226	1.03719e-44	2.06453e-40
LEC	Slfn2	0.657	0.206	1.18524	5.67831e-44	1.13027e-39
LEC	Bmp2k	0.497	0.13	0.831484	7.79327e-44	1.55125e-39
LEC	Nr3c2	0.385	0.079	0.639501	2.75702e-43	5.48786e-39
LEC	Homer3	0.538	0.149	0.837128	3.56652e-43	7.09916e-39
LEC	Sord	0.434	0.102	0.678501	1.10575e-42	2.201e-38
LEC	Fth1	0.993	0.979	1.37313	2.94869e-42	5.86937e-38
LEC	Selenop	0.944	0.851	1.49822	3.30602e-42	6.58063e-38
LEC	Ahnak2	0.65	0.221	1.10652	9.61456e-42	1.91378e-37
LEC	Meox1	0.727	0.285	1.1157	5.93253e-41	1.18087e-36
LEC	Ece1	0.902	0.65	1.34247	6.47275e-41	1.2884e-36
LEC	Ptpre	0.538	0.148	0.827481	1.55034e-40	3.08594e-36
LEC	Mical3	0.483	0.128	0.921579	1.69704e-40	3.37795e-36
LEC	Sirpa	0.476	0.125	0.779672	3.5513e-40	7.06886e-36
LEC	Lrrn4cl	0.399	0.089	0.714322	4.22283e-40	8.40554e-36
LEC	Synpo	0.434	0.107	0.765182	1.12321e-39	2.23574e-35
LEC	Smad1	0.783	0.366	1.14083	4.96849e-39	9.88977e-35
LEC	Gm1673	0.476	0.13	0.915229	1.08968e-38	2.16901e-34
LEC	Srgap3	0.21	0.029	0.495232	1.3157e-38	2.61891e-34
LEC	Nrp2	0.783	0.422	1.69344	1.458e-38	2.90216e-34
LEC	Dlg1	0.615	0.227	1.25376	1.48261e-38	2.95114e-34
LEC	Nxn	0.762	0.367	1.21155	1.91192e-38	3.80568e-34
LEC	Ptpn18	0.608	0.181	0.730406	2.17694e-38	4.3332e-34
LEC	Bmx	0.21	0.029	0.455924	1.97987e-37	3.94092e-33
LEC	Elk3	0.888	0.558	1.12619	7.24421e-37	1.44196e-32
LEC	Fmnl2	0.503	0.15	0.833827	1.222e-36	2.4324e-32
LEC	Degs1	0.825	0.483	1.24917	4.33584e-36	8.63049e-32
LEC	C77080	0.336	0.072	0.518729	5.75881e-36	1.14629e-31
LEC	Tgm2	0.797	0.387	1.22404	6.80693e-36	1.35492e-31
LEC	Cyb5r3	0.853	0.583	1.36165	1.25774e-35	2.50353e-31
LEC	Meis2	0.608	0.216	0.892221	4.50745e-35	8.97208e-31
LEC	Cd24a	0.203	0.029	0.562438	1.63716e-34	3.25877e-30
LEC	Aplp2	0.965	0.916	0.965596	3.06907e-34	6.10899e-30
LEC	Tmod2	0.448	0.13	0.907612	3.53713e-34	7.04065e-30
LEC	Foxc2	0.287	0.056	0.499638	3.75842e-34	7.48113e-30
LEC	Ndrg1	0.839	0.504	1.11074	4.86121e-34	9.67624e-30
LEC	Ppia	0.951	0.98	0.787143	1.21188e-33	2.41225e-29
LEC	L1cam	0.231	0.038	0.405398	2.20901e-33	4.39704e-29
LEC	Pcp4l1	0.678	0.267	1.03335	5.60077e-33	1.11483e-28
LEC	Aebp1	0.706	0.29	1.04916	1.98931e-32	3.95972e-28
LEC	Gm14964	0.35	0.082	0.781432	2.50173e-32	4.9797e-28
LEC	Aph1b	0.392	0.103	0.601257	8.35166e-32	1.6624e-27
LEC	Fam189a2	0.49	0.147	0.63781	1.26347e-31	2.51494e-27
LEC	Pkn3	0.371	0.09	0.59462	2.56672e-31	5.10906e-27
LEC	Kctd17	0.657	0.277	0.923431	3.69037e-31	7.34568e-27
LEC	Arhgdib	0.713	0.316	0.841096	5.39597e-31	1.07407e-26
LEC	Trpc3	0.224	0.037	0.388864	8.59868e-31	1.71157e-26
LEC	Cd47	0.93	0.85	0.891636	3.07066e-30	6.11214e-26
LEC	Scd2	0.545	0.199	0.822215	5.12336e-30	1.01981e-25
LEC	Calcrl	0.755	0.404	1.08229	6.3359e-30	1.26116e-25
LEC	Dab2	0.72	0.334	1.08941	9.68745e-30	1.92829e-25
LEC	Gm42418	1	1	0.976328	2.49794e-29	4.97215e-25
LEC	Nfat5	0.769	0.475	1.25381	6.84684e-29	1.36286e-24
LEC	Tcn2	0.741	0.423	1.18114	1.14215e-28	2.27346e-24
LEC	Map3k1	0.65	0.27	0.817648	1.65578e-28	3.29582e-24
LEC	Hspa12a	0.336	0.086	0.588012	1.94841e-28	3.87831e-24
LEC	She	0.65	0.265	0.775916	3.49433e-28	6.95546e-24
LEC	Adam10	0.762	0.414	0.973821	3.88428e-28	7.73166e-24
LEC	Stt3b	0.615	0.269	0.874919	4.21745e-28	8.39482e-24
LEC	Acsf2	0.343	0.087	0.537449	4.40493e-28	8.76801e-24
LEC	Ppp1r2	0.923	0.818	0.966544	5.19989e-28	1.03504e-23
LEC	Kctd12	0.776	0.442	1.21702	7.01557e-28	1.39645e-23
LEC	Abcg1	0.301	0.068	0.372306	7.54654e-28	1.50214e-23
LEC	Glud1	0.769	0.512	1.01981	8.52461e-28	1.69682e-23
LEC	S100a11	0.916	0.823	0.911713	9.98146e-28	1.98681e-23
LEC	Anxa2	0.895	0.815	1.02489	1.33744e-27	2.66218e-23
LEC	Spns2	0.483	0.154	0.632225	1.64161e-27	3.26763e-23
LEC	Pros1	0.734	0.374	0.913036	1.83818e-27	3.6589e-23
LEC	Ctsd	0.909	0.708	1.21803	2.73296e-27	5.43996e-23
LEC	Ddah1	0.238	0.047	0.460242	5.06269e-27	1.00773e-22
LEC	Ank3	0.217	0.04	0.306761	7.82628e-27	1.55782e-22
LEC	Rftn2	0.35	0.096	0.550386	1.5543e-26	3.09383e-22
LEC	Lims1	0.797	0.536	0.990759	3.91714e-26	7.79707e-22
LEC	Cavin3	0.853	0.627	1.01874	4.15722e-26	8.27495e-22
LEC	Pmvk	0.42	0.13	0.654415	5.6393e-26	1.1225e-21
LEC	Tbxa2r	0.35	0.096	0.645616	6.56508e-26	1.30678e-21
LEC	Ptgfrn	0.594	0.255	0.915493	6.68626e-26	1.3309e-21
LEC	Eln	0.629	0.265	0.783813	6.83236e-26	1.35998e-21
LEC	Stxbp6	0.51	0.195	0.807437	9.45765e-26	1.88255e-21
LEC	Sema6a	0.762	0.412	1.04442	1.45044e-25	2.88711e-21
LEC	Cpne2	0.462	0.162	0.75573	3.45476e-25	6.87669e-21
LEC	Abca1	0.524	0.206	0.954969	5.79032e-25	1.15256e-20
LEC	Lrrfip1	0.664	0.33	0.957522	6.41201e-25	1.27631e-20
LEC	6430548M08Rik	0.294	0.072	0.459969	1.38764e-24	2.7621e-20
LEC	Zdhhc2	0.245	0.053	0.372094	1.60897e-24	3.20266e-20
LEC	Fgd6	0.266	0.061	0.426126	2.11371e-24	4.20734e-20
LEC	Arrb1	0.455	0.165	0.678576	2.97477e-24	5.92127e-20
LEC	Gypc	0.427	0.146	0.584837	3.26802e-24	6.50499e-20
LEC	S100a10	0.916	0.825	0.983728	3.42632e-24	6.8201e-20
LEC	Rnf141	0.336	0.094	0.474333	3.48189e-24	6.9307e-20
LEC	Tpmt	0.231	0.049	0.363413	3.6155e-24	7.19664e-20
LEC	Utrn	0.874	0.568	0.865638	3.69874e-24	7.36233e-20
LEC	Gramd1a	0.406	0.135	0.796734	5.80862e-24	1.15621e-19
LEC	Palm	0.755	0.427	0.828489	6.44748e-24	1.28337e-19
LEC	Tmsb10	0.951	0.819	0.890539	1.07854e-23	2.14683e-19
LEC	Dusp2	0.315	0.084	0.842813	3.64733e-23	7.26002e-19
LEC	Gm10600	0.252	0.059	0.70667	5.00528e-23	9.96301e-19
LEC	Nhsl2	0.392	0.124	0.554928	7.18512e-23	1.4302e-18
LEC	F11r	0.874	0.497	0.77723	7.79473e-23	1.55154e-18
LEC	Epb41l2	0.755	0.456	0.905582	8.29695e-23	1.65151e-18
LEC	Gucy1b1	0.51	0.186	0.482829	1.0814e-22	2.15253e-18
LEC	Rai14	0.42	0.142	0.611143	1.31176e-22	2.61107e-18
LEC	Mical2	0.483	0.189	0.77257	1.63973e-22	3.26389e-18
LEC	Rhoj	0.832	0.608	0.967663	1.90999e-22	3.80184e-18
LEC	Dock9	0.755	0.394	0.8195	2.58293e-22	5.14133e-18
LEC	Sntb2	0.797	0.483	0.806578	2.59445e-22	5.16426e-18
LEC	Nkd1	0.203	0.041	0.267158	3.90533e-22	7.77357e-18
LEC	Ift43	0.587	0.259	0.637004	5.32186e-22	1.05932e-17
LEC	Flnc	0.315	0.091	0.603449	7.38783e-22	1.47055e-17
LEC	Wnk1	0.888	0.713	0.853833	7.58042e-22	1.50888e-17
LEC	Fzd6	0.371	0.114	0.591783	8.15162e-22	1.62258e-17
LEC	Gng11	0.944	0.9	0.963702	8.37505e-22	1.66705e-17
LEC	Hjurp	0.678	0.362	1.01542	1.02811e-21	2.04646e-17
LEC	Hyal2	0.524	0.214	0.670768	1.09543e-21	2.18044e-17
LEC	Gsap	0.21	0.045	0.29626	1.59139e-21	3.16766e-17
LEC	Ifi27l2a	0.748	0.356	0.72314	1.76637e-21	3.51596e-17
LEC	Tspan9	0.601	0.269	0.573798	1.92548e-21	3.83267e-17
LEC	Rgs16	0.294	0.078	0.564901	2.39863e-21	4.77447e-17
LEC	Ggct	0.483	0.189	0.84038	2.51409e-21	5.0043e-17
LEC	Tshz2	0.811	0.51	0.784995	2.575e-21	5.12553e-17
LEC	Ncf2	0.238	0.055	0.334638	2.66399e-21	5.30268e-17
LEC	B3gnt8	0.35	0.112	0.534696	2.68336e-21	5.34122e-17
LEC	Mmrn2	0.811	0.431	0.759137	2.70718e-21	5.38864e-17
LEC	Mtmr12	0.308	0.087	0.401043	2.81781e-21	5.60885e-17
LEC	AC130815.2	0.28	0.073	0.459687	3.40702e-21	6.78168e-17
LEC	Psen2	0.462	0.184	0.663576	4.14492e-21	8.25047e-17
LEC	Ctla2a	0.783	0.441	0.894238	4.56952e-21	9.09563e-17
LEC	Sptlc2	0.678	0.345	0.686625	6.4847e-21	1.29078e-16
LEC	Flrt2	0.294	0.085	0.675976	8.89643e-21	1.77083e-16
LEC	Fkbp1a	0.888	0.866	0.778828	1.78107e-20	3.54522e-16
LEC	Loxl2	0.476	0.188	0.745472	2.8502e-20	5.67332e-16
LEC	Lama4	0.811	0.523	0.99345	4.10243e-20	8.16588e-16
LEC	Rnase4	0.762	0.355	0.716765	1.13101e-19	2.25127e-15
LEC	Tulp4	0.692	0.402	0.891352	1.20697e-19	2.40248e-15
LEC	Ppm1f	0.483	0.185	0.556984	1.32312e-19	2.63368e-15
LEC	Ucp2	0.594	0.311	0.946818	1.95568e-19	3.89279e-15
LEC	Hhex	0.441	0.159	0.582837	2.39937e-19	4.77594e-15
LEC	Pacsin2	0.622	0.328	0.715152	2.92233e-19	5.81689e-15
LEC	Hivep3	0.441	0.173	0.69709	2.95465e-19	5.88123e-15
LEC	Chst1	0.273	0.078	0.614347	2.98954e-19	5.95068e-15
LEC	Comt	0.741	0.495	0.936872	3.55467e-19	7.07557e-15
LEC	Fndc1	0.455	0.182	0.692349	5.67424e-19	1.12946e-14
LEC	Pdlim3	0.336	0.107	0.721103	6.71426e-19	1.33647e-14
LEC	Vim	0.937	0.888	0.97835	8.75703e-19	1.74309e-14
LEC	Apold1	0.776	0.407	1.05878	1.09818e-18	2.18593e-14
LEC	Cgnl1	0.469	0.192	0.671849	1.17293e-18	2.33471e-14
LEC	Ldb2	0.49	0.195	0.624557	1.32895e-18	2.64528e-14
LEC	Plaur	0.343	0.109	0.458663	1.46452e-18	2.91513e-14
LEC	Micall1	0.301	0.092	0.486326	1.47898e-18	2.94391e-14
LEC	Cavin2	0.951	0.751	0.809671	2.17998e-18	4.33925e-14
LEC	Chrnb1	0.294	0.09	0.554011	2.2593e-18	4.49713e-14
LEC	Rapgef5	0.776	0.459	0.836113	2.34971e-18	4.67709e-14
LEC	Mgat4b	0.538	0.267	0.714031	2.46296e-18	4.90253e-14
LEC	Actn1	0.552	0.244	0.503491	3.00147e-18	5.97443e-14
LEC	Tspan5	0.322	0.108	0.497466	5.90682e-18	1.17575e-13
LEC	Stox2	0.531	0.262	0.923746	6.04548e-18	1.20335e-13
LEC	Tnfaip2	0.49	0.205	0.526584	6.04895e-18	1.20404e-13
LEC	Ltbp4	0.951	0.811	0.827144	6.72237e-18	1.33809e-13
LEC	Ssbp2	0.531	0.245	0.701976	7.99736e-18	1.59187e-13
LEC	Smyd2	0.392	0.151	0.604324	8.43854e-18	1.67969e-13
LEC	Tal1	0.329	0.105	0.42092	1.17645e-17	2.34172e-13
LEC	Galt	0.287	0.089	0.370436	1.6472e-17	3.27874e-13
LEC	Sh3tc1	0.35	0.115	0.350276	1.86088e-17	3.70409e-13
LEC	Dstn	0.839	0.697	0.739804	2.65553e-17	5.28583e-13
LEC	Thsd7a	0.455	0.189	0.651664	2.7329e-17	5.43984e-13
LEC	Pcsk6	0.65	0.285	0.444355	2.99126e-17	5.9541e-13
LEC	Otud1	0.42	0.17	0.646676	3.1483e-17	6.26668e-13
LEC	Fah	0.217	0.056	0.267249	3.38862e-17	6.74504e-13
LEC	Stmn2	0.608	0.281	0.69874	3.7077e-17	7.38019e-13
LEC	Gprc5b	0.385	0.15	0.512396	4.15316e-17	8.26686e-13
LEC	Rab11a	0.776	0.594	0.762445	4.26876e-17	8.49697e-13
LEC	Zfhx3	0.636	0.378	0.956096	7.56332e-17	1.50548e-12
LEC	Dennd2a	0.364	0.137	0.530401	1.00958e-16	2.00957e-12
LEC	Foxp1	0.825	0.622	0.715842	1.13286e-16	2.25495e-12
LEC	Mindy2	0.678	0.428	0.818568	1.28108e-16	2.54999e-12
LEC	Dock6	0.503	0.236	0.705195	1.55868e-16	3.10255e-12
LEC	Rcn3	0.706	0.343	0.51275	1.6509e-16	3.28612e-12
LEC	Exoc3l4	0.224	0.061	0.429794	1.75246e-16	3.48828e-12
LEC	Tpd52	0.427	0.164	0.33188	1.83052e-16	3.64366e-12
LEC	Serpine2	0.58	0.268	0.623103	2.06079e-16	4.102e-12
LEC	Zcchc14	0.51	0.249	0.676746	2.08359e-16	4.14739e-12
LEC	Tspan14	0.455	0.189	0.503468	2.52915e-16	5.03427e-12
LEC	Emp1	0.713	0.396	0.64689	2.55505e-16	5.08584e-12
LEC	Cald1	0.888	0.756	0.551535	3.20507e-16	6.37969e-12
LEC	Kalrn	0.259	0.077	0.341609	3.48854e-16	6.94394e-12
LEC	Grina	0.65	0.386	0.834587	3.74736e-16	7.45911e-12
LEC	Bik	0.294	0.094	0.373719	3.7911e-16	7.54618e-12
LEC	Cracr2b	0.706	0.383	0.635127	4.25682e-16	8.47319e-12
LEC	Gas6	0.839	0.655	0.851899	4.26998e-16	8.4994e-12
LEC	Spsb1	0.252	0.078	0.514781	5.47029e-16	1.08886e-11
LEC	Eml4	0.476	0.211	0.512742	5.86536e-16	1.1675e-11
LEC	AY036118	0.93	0.86	0.784858	8.11694e-16	1.61568e-11
LEC	Tanc2	0.364	0.142	0.614263	9.03941e-16	1.79929e-11
LEC	Bok	0.49	0.236	0.696956	9.27683e-16	1.84655e-11
LEC	Ephb4	0.601	0.294	0.51705	9.56911e-16	1.90473e-11
LEC	Marcksl1	0.392	0.154	0.540268	1.25591e-15	2.49988e-11
LEC	Mylk	0.476	0.196	0.273433	1.27398e-15	2.53585e-11
LEC	Igfbp4	0.755	0.397	0.599039	1.28988e-15	2.56751e-11
LEC	2900026A02Rik	0.671	0.371	0.6069	1.35308e-15	2.6933e-11
LEC	Cyp20a1	0.573	0.302	0.588659	1.46751e-15	2.92109e-11
LEC	Scarf1	0.392	0.147	0.367811	1.76934e-15	3.52187e-11
LEC	Il6st	0.741	0.462	0.753977	2.08392e-15	4.14804e-11
LEC	Tbc1d16	0.21	0.057	0.301549	2.7131e-15	5.40042e-11
LEC	Usp24	0.42	0.186	0.648403	3.10748e-15	6.18544e-11
LEC	Ephx1	0.713	0.423	0.595469	3.47372e-15	6.91444e-11
LEC	Mospd2	0.587	0.293	0.583058	3.71889e-15	7.40245e-11
LEC	Gls	0.804	0.576	0.875805	4.59852e-15	9.15335e-11
LEC	Amotl1	0.72	0.469	0.822573	5.00849e-15	9.96939e-11
LEC	Itpk1	0.28	0.093	0.33968	6.85013e-15	1.36352e-10
LEC	Mknk2	0.559	0.286	0.550417	6.89094e-15	1.37164e-10
LEC	Vsir	0.503	0.239	0.579457	8.23866e-15	1.63991e-10
LEC	Tgfb1	0.699	0.428	0.686636	9.31591e-15	1.85433e-10
LEC	Pald1	0.364	0.143	0.480794	1.03636e-14	2.06288e-10
LEC	Ptprk	0.483	0.216	0.472288	1.26067e-14	2.50935e-10
LEC	Ppp2r5a	0.783	0.527	0.558337	1.33623e-14	2.65977e-10
LEC	Sgcd	0.245	0.076	0.376691	1.46814e-14	2.92233e-10
LEC	Uhrf1bp1l	0.301	0.109	0.568966	2.51815e-14	5.01238e-10
LEC	Elmo1	0.497	0.245	0.556318	2.7631e-14	5.49995e-10
LEC	Ctsh	0.434	0.184	0.351053	2.9e-14	5.77245e-10
LEC	Lgmn	0.448	0.202	0.462859	3.05907e-14	6.08908e-10
LEC	Shc1	0.469	0.233	0.553241	3.06577e-14	6.10241e-10
LEC	S100a6	0.937	0.628	0.354655	3.22293e-14	6.41524e-10
LEC	Pgf	0.343	0.139	0.803447	3.42523e-14	6.81793e-10
LEC	Stxbp1	0.413	0.183	0.566996	3.62877e-14	7.22307e-10
LEC	Tpcn1	0.476	0.237	0.658362	3.77436e-14	7.51287e-10
LEC	Dtd1	0.441	0.198	0.466359	5.6782e-14	1.13025e-09
LEC	Notch1	0.783	0.503	0.618085	5.71282e-14	1.13714e-09
LEC	Abca3	0.35	0.136	0.44459	5.80649e-14	1.15578e-09
LEC	Wscd1	0.392	0.15	0.263176	6.51746e-14	1.2973e-09
LEC	Smad5	0.559	0.28	0.527559	7.02579e-14	1.39848e-09
LEC	Lyl1	0.224	0.067	0.301381	7.65749e-14	1.52422e-09
LEC	Pde3b	0.21	0.062	0.330919	8.16593e-14	1.62543e-09
LEC	Cd63	0.874	0.446	0.415676	1.09845e-13	2.18646e-09
LEC	Fbln5	0.594	0.314	0.757002	1.30436e-13	2.59633e-09
LEC	Gngt2	0.755	0.486	0.594282	1.42734e-13	2.84112e-09
LEC	Ahnak	0.979	0.875	0.61617	1.93052e-13	3.8427e-09
LEC	Arhgap29	0.818	0.6	0.64448	2.03907e-13	4.05876e-09
LEC	Rnaseh2b	0.273	0.095	0.256444	2.15824e-13	4.29597e-09
LEC	Snx9	0.615	0.364	0.482619	2.56289e-13	5.10143e-09
LEC	Smagp	0.713	0.394	0.464987	3.71363e-13	7.39199e-09
LEC	Marcks	0.909	0.851	0.54516	4.26751e-13	8.49447e-09
LEC	Rock2	0.804	0.667	0.654156	4.52319e-13	9.00342e-09
LEC	Zfp36l2	0.818	0.622	0.655368	4.72341e-13	9.40195e-09
LEC	Npdc1	0.769	0.519	0.522946	5.36477e-13	1.06786e-08
LEC	Esyt2	0.608	0.372	0.637853	5.53861e-13	1.10246e-08
LEC	Syn3	0.35	0.144	0.50433	6.51923e-13	1.29765e-08
LEC	Tnxb	0.601	0.285	0.571454	8.40087e-13	1.67219e-08
LEC	Asap1	0.685	0.482	0.605019	9.01371e-13	1.79418e-08
LEC	Serinc3	0.923	0.86	0.642888	9.13856e-13	1.81903e-08
LEC	Pdia5	0.203	0.061	0.281871	9.47395e-13	1.88579e-08
LEC	Etnk1	0.601	0.356	0.627436	1.05458e-12	2.09914e-08
LEC	Nans	0.434	0.203	0.382366	1.17183e-12	2.33252e-08
LEC	Pkig	0.601	0.376	0.646914	1.30667e-12	2.60093e-08
LEC	Jmy	0.441	0.216	0.533125	1.42073e-12	2.82797e-08
LEC	Pear1	0.469	0.228	0.55681	1.42454e-12	2.83555e-08
LEC	Zfp521	0.28	0.102	0.261725	1.44394e-12	2.87415e-08
LEC	P3h3	0.517	0.257	0.57296	1.95355e-12	3.88853e-08
LEC	Mrpl52	0.748	0.539	0.584472	2.02263e-12	4.02605e-08
LEC	Serf2	0.937	0.927	0.450409	2.19012e-12	4.35943e-08
LEC	Mras	0.252	0.089	0.333714	2.38001e-12	4.7374e-08
LEC	Slc31a2	0.51	0.277	0.564854	3.02108e-12	6.01346e-08
LEC	Acot7	0.322	0.129	0.306992	3.08522e-12	6.14113e-08
LEC	Enpp3	0.315	0.128	0.428945	3.30562e-12	6.57984e-08
LEC	Arhgap32	0.315	0.127	0.393667	3.33343e-12	6.63518e-08
LEC	Tifa	0.259	0.092	0.359486	3.51952e-12	7.00561e-08
LEC	Rcan1	0.357	0.151	0.416995	4.14503e-12	8.25069e-08
LEC	Mfsd4a	0.406	0.189	0.498513	4.4373e-12	8.83244e-08
LEC	1110008P14Rik	0.406	0.199	0.453748	5.27883e-12	1.05075e-07
LEC	Add3	0.769	0.523	0.638588	5.30416e-12	1.05579e-07
LEC	Mtss1	0.608	0.327	0.554823	5.35585e-12	1.06608e-07
LEC	Map4k2	0.448	0.216	0.514252	5.40789e-12	1.07644e-07
LEC	Ppp3ca	0.706	0.558	0.851673	7.20171e-12	1.4335e-07
LEC	Sncaip	0.336	0.135	0.362284	7.2132e-12	1.43579e-07
LEC	Il33	0.287	0.115	0.554371	8.55468e-12	1.70281e-07
LEC	Vav3	0.469	0.24	0.491347	9.93699e-12	1.97796e-07
LEC	Ube2g2	0.531	0.302	0.508118	1.04527e-11	2.08061e-07
LEC	Arhgap23	0.392	0.178	0.33227	1.51261e-11	3.01086e-07
LEC	Ttc4	0.399	0.186	0.412907	1.66357e-11	3.31134e-07
LEC	Map1lc3b	0.846	0.844	0.542861	1.74239e-11	3.46823e-07
LEC	Galnt1	0.601	0.397	0.631055	2.37841e-11	4.73422e-07
LEC	Lmcd1	0.517	0.274	0.542427	2.76345e-11	5.50064e-07
LEC	Nudt4	0.615	0.399	0.688573	2.78049e-11	5.53457e-07
LEC	Rabgap1l	0.399	0.189	0.557376	3.03165e-11	6.0345e-07
LEC	Akap13	0.832	0.626	0.628905	3.30384e-11	6.5763e-07
LEC	Plxna4	0.315	0.126	0.321815	3.42573e-11	6.81892e-07
LEC	Macf1	0.846	0.719	0.610449	3.61295e-11	7.19159e-07
LEC	Snap47	0.385	0.179	0.316931	3.7157e-11	7.3961e-07
LEC	Canx	0.769	0.608	0.588451	4.06865e-11	8.09865e-07
LEC	Wwp1	0.483	0.253	0.461548	4.47012e-11	8.89778e-07
LEC	Myh9	0.783	0.606	0.709074	5.1816e-11	1.0314e-06
LEC	Sorbs2	0.322	0.133	0.478396	5.63179e-11	1.12101e-06
LEC	H2-T23	0.825	0.682	0.552036	6.60885e-11	1.31549e-06
LEC	Nfatc1	0.364	0.171	0.539621	6.90304e-11	1.37405e-06
LEC	Sh3bgrl3	0.825	0.762	0.444729	7.67343e-11	1.5274e-06
LEC	Atp2b4	0.552	0.312	0.523428	7.85178e-11	1.5629e-06
LEC	Yes1	0.573	0.323	0.547251	7.86233e-11	1.565e-06
LEC	Atp6v0a2	0.406	0.202	0.470515	7.89615e-11	1.57173e-06
LEC	Fxyd5	0.706	0.494	0.495606	9.68685e-11	1.92817e-06
LEC	Sh3glb2	0.531	0.31	0.546324	1.03897e-10	2.06808e-06
LEC	Sumo3	0.678	0.484	0.579793	1.17176e-10	2.33238e-06
LEC	Tgfbi	0.378	0.182	0.753706	1.19203e-10	2.37273e-06
LEC	Wdr73	0.224	0.079	0.284362	1.25687e-10	2.5018e-06
LEC	Rab3il1	0.329	0.151	0.39135	1.30288e-10	2.59338e-06
LEC	Mmp14	0.434	0.215	0.477992	1.32161e-10	2.63066e-06
LEC	Ifi44	0.259	0.096	0.384915	1.32516e-10	2.63773e-06
LEC	Tppp3	0.517	0.333	1.25473	1.34529e-10	2.67781e-06
LEC	Sept9	0.434	0.219	0.400746	1.39031e-10	2.76741e-06
LEC	Chst15	0.336	0.147	0.415044	1.46884e-10	2.92372e-06
LEC	Ang	0.336	0.157	0.530315	1.47762e-10	2.94119e-06
LEC	Trib1	0.385	0.179	0.377785	1.48058e-10	2.9471e-06
LEC	Trappc6a	0.385	0.184	0.386418	1.57757e-10	3.14015e-06
LEC	Gpr146	0.441	0.205	0.274867	1.95048e-10	3.88243e-06
LEC	Tfeb	0.294	0.122	0.286474	1.99565e-10	3.97234e-06
LEC	Ugcg	0.455	0.247	0.799656	2.39459e-10	4.76643e-06
LEC	Lefty1	0.266	0.107	0.263976	2.76359e-10	5.50093e-06
LEC	Hs3st1	0.329	0.151	0.485694	2.79645e-10	5.56633e-06
LEC	Wls	0.552	0.33	0.470731	2.87166e-10	5.71603e-06
LEC	Eid1	0.671	0.5	0.563215	2.96714e-10	5.9061e-06
LEC	Gnas	0.972	0.977	0.410921	3.06685e-10	6.10457e-06
LEC	Rnf13	0.58	0.379	0.565202	3.33349e-10	6.63531e-06
LEC	Mgat5	0.259	0.104	0.321198	3.39516e-10	6.75807e-06
LEC	Rps11	0.958	0.98	0.290668	4.97617e-10	9.90506e-06
LEC	Frmd4b	0.448	0.234	0.451318	5.08897e-10	1.01296e-05
LEC	Ypel2	0.343	0.154	0.341127	5.11244e-10	1.01763e-05
LEC	Ctdspl	0.469	0.253	0.409493	5.40284e-10	1.07544e-05
LEC	Dph6	0.273	0.114	0.451247	5.42916e-10	1.08067e-05
LEC	Cers4	0.587	0.36	0.485791	5.64586e-10	1.12381e-05
LEC	Smtn	0.51	0.297	0.483546	5.77525e-10	1.14956e-05
LEC	Fcgrt	0.797	0.641	0.572466	6.33255e-10	1.26049e-05
LEC	Pgm1	0.378	0.188	0.407278	7.10426e-10	1.4141e-05
LEC	Ackr3	0.587	0.383	0.702969	7.32683e-10	1.4584e-05
LEC	Tgfbr3	0.531	0.3	0.438744	7.37832e-10	1.46866e-05
LEC	Pir	0.287	0.128	0.46681	7.44586e-10	1.4821e-05
LEC	Scamp1	0.343	0.157	0.280597	8.11876e-10	1.61604e-05
LEC	Slc10a6	0.231	0.087	0.267232	9.1983e-10	1.83092e-05
LEC	Rbms1	0.846	0.774	0.535013	9.24447e-10	1.84011e-05
LEC	Sigmar1	0.483	0.276	0.480431	9.25759e-10	1.84272e-05
LEC	Sgk3	0.357	0.173	0.482806	1.03302e-09	2.05623e-05
LEC	Sptssa	0.734	0.575	0.61826	1.05926e-09	2.10846e-05
LEC	Ubtd1	0.315	0.147	0.426856	1.08077e-09	2.15127e-05
LEC	Cnn3	0.706	0.524	0.513555	1.1859e-09	2.36054e-05
LEC	N4bp3	0.503	0.258	0.313994	1.19913e-09	2.38687e-05
LEC	Rassf9	0.657	0.366	0.340199	1.32991e-09	2.64718e-05
LEC	Arhgef10	0.385	0.186	0.348009	1.34595e-09	2.67912e-05
LEC	Glod4	0.448	0.25	0.484115	1.42134e-09	2.82918e-05
LEC	Endod1	0.336	0.161	0.39129	1.5445e-09	3.07433e-05
LEC	Plscr3	0.552	0.35	0.538291	1.68406e-09	3.35211e-05
LEC	Tmem109	0.748	0.578	0.505174	1.79289e-09	3.56875e-05
LEC	Ccdc88c	0.315	0.138	0.37234	1.85843e-09	3.6992e-05
LEC	Renbp	0.252	0.102	0.264884	2.33443e-09	4.64669e-05
LEC	Ppp1r11	0.72	0.526	0.458035	2.77019e-09	5.51407e-05
LEC	Pxn	0.497	0.294	0.477605	2.9035e-09	5.77943e-05
LEC	Cyb5b	0.392	0.204	0.373137	2.91729e-09	5.80686e-05
LEC	Yif1b	0.664	0.441	0.433896	2.99801e-09	5.96753e-05
LEC	Cox4i1	0.93	0.944	0.326072	3.34267e-09	6.65358e-05
LEC	Tmem238	0.315	0.142	0.296406	3.42641e-09	6.82028e-05
LEC	Layn	0.315	0.146	0.342661	3.63454e-09	7.23455e-05
LEC	Gnb1	0.825	0.794	0.393319	3.93841e-09	7.8394e-05
LEC	Ptms	0.902	0.849	0.429413	4.16354e-09	8.28753e-05
LEC	Sh2d3c	0.524	0.276	0.400077	4.25187e-09	8.46334e-05
LEC	Prkag2	0.203	0.076	0.350412	4.44846e-09	8.85466e-05
LEC	Agrn	0.35	0.164	0.337484	4.45711e-09	8.87189e-05
LEC	Ramp2	0.874	0.794	0.486007	4.63052e-09	9.21704e-05
LEC	Fam102b	0.559	0.365	0.555938	4.88687e-09	9.72731e-05
LEC	Tmtc1	0.378	0.189	0.41683	5.82216e-09	0.00011589
LEC	Cnrip1	0.378	0.195	0.400676	6.72562e-09	0.000133874
LEC	Dbndd2	0.245	0.1	0.305065	6.89509e-09	0.000137247
LEC	Dpysl3	0.483	0.305	0.62925	7.30732e-09	0.000145452
LEC	Foxp2	0.308	0.148	0.594063	7.54576e-09	0.000150198
LEC	Mdfic	0.552	0.354	0.504683	9.37551e-09	0.000186619
LEC	Phc2	0.594	0.382	0.404118	9.87137e-09	0.00019649
LEC	Cd55	0.497	0.268	0.408123	1.24676e-08	0.000248168
LEC	Tpst2	0.692	0.475	0.384311	1.25648e-08	0.000250102
LEC	Wipi1	0.42	0.241	0.519537	1.3629e-08	0.000271284
LEC	Anxa1	0.601	0.376	0.544653	1.47926e-08	0.000294447
LEC	Atp2b1	0.755	0.592	0.449898	1.87328e-08	0.000372877
LEC	Add1	0.636	0.447	0.465245	2.39627e-08	0.000476978
LEC	Sh3bp5	0.699	0.511	0.482959	2.56506e-08	0.000510576
LEC	Apaf1	0.259	0.117	0.523946	2.89868e-08	0.000576981
LEC	Capns1	0.783	0.72	0.503568	2.98384e-08	0.000593934
LEC	Sptbn1	0.979	0.955	0.407897	3.00421e-08	0.000597988
LEC	Luc7l2	0.867	0.731	0.582087	3.06931e-08	0.000610946
LEC	Csgalnact1	0.385	0.211	0.510219	3.10085e-08	0.000617224
LEC	Cyb5a	0.832	0.798	0.397401	3.503e-08	0.000697272
LEC	Cyp4b1	0.601	0.397	0.518774	3.72499e-08	0.00074146
LEC	C330007P06Rik	0.392	0.205	0.318549	3.86659e-08	0.000769644
LEC	Taok2	0.483	0.29	0.535872	4.17054e-08	0.000830146
LEC	G6pc3	0.266	0.121	0.264349	4.31616e-08	0.000859132
LEC	Ccm2l	0.483	0.259	0.429846	4.66592e-08	0.000928751
LEC	Nomo1	0.266	0.12	0.26515	4.84448e-08	0.000964294
LEC	Appl2	0.273	0.129	0.361745	6.09308e-08	0.00121283
LEC	Nucb1	0.685	0.494	0.438668	6.26136e-08	0.00124632
LEC	Hmgn5	0.336	0.176	0.339881	6.27686e-08	0.00124941
LEC	Mcu	0.308	0.151	0.294435	6.47119e-08	0.00128809
LEC	Cd164	0.622	0.437	0.50812	6.64902e-08	0.00132349
LEC	Ogt	0.65	0.47	0.520212	6.73398e-08	0.0013404
LEC	Anxa7	0.657	0.518	0.493595	6.80031e-08	0.0013536
LEC	Rufy3	0.301	0.147	0.34506	6.98443e-08	0.00139025
LEC	Lmna	0.713	0.595	0.652788	7.10271e-08	0.00141379
LEC	Nsd2	0.287	0.136	0.408659	7.15543e-08	0.00142429
LEC	Atp11c	0.329	0.163	0.389446	7.26037e-08	0.00144518
LEC	Peak1	0.664	0.479	0.469254	7.81992e-08	0.00155656
LEC	Sec63	0.622	0.445	0.399202	7.86031e-08	0.00156459
LEC	Stap2	0.329	0.157	0.284728	9.72526e-08	0.00193581
LEC	Agtpbp1	0.308	0.15	0.264334	1.03168e-07	0.00205356
LEC	Atp13a3	0.476	0.279	0.339213	1.07673e-07	0.00214322
LEC	Mrpl54	0.455	0.28	0.364175	1.08526e-07	0.00216021
LEC	Tpm4	0.783	0.725	0.480499	1.27192e-07	0.00253176
LEC	Anxa4	0.441	0.263	0.397346	1.33581e-07	0.00265893
LEC	Zfpm2	0.294	0.141	0.272636	1.3477e-07	0.00268259
LEC	Zfp512	0.322	0.167	0.513414	1.41501e-07	0.00281657
LEC	Fam53b	0.427	0.252	0.423945	1.55441e-07	0.00309406
LEC	Rps21	0.951	0.989	0.294085	1.58304e-07	0.00315104
LEC	Synm	0.406	0.232	0.454107	1.64622e-07	0.0032768
LEC	Fry	0.545	0.334	0.4055	1.66116e-07	0.00330654
LEC	Pard3	0.308	0.152	0.357897	1.68008e-07	0.0033442
LEC	Clstn1	0.622	0.444	0.493958	1.80606e-07	0.00359497
LEC	Senp6	0.678	0.499	0.460788	1.83097e-07	0.00364455
LEC	Tie1	0.734	0.464	0.369843	1.85846e-07	0.00369926
LEC	Unc13b	0.238	0.106	0.428706	1.8688e-07	0.00371984
LEC	Plekha5	0.308	0.159	0.368034	1.95791e-07	0.00389722
LEC	Smc4	0.42	0.243	0.389483	2.04047e-07	0.00406156
LEC	Cbfa2t3	0.678	0.489	0.401193	2.05428e-07	0.00408904
LEC	Serpinb6a	0.811	0.717	0.430543	2.12994e-07	0.00423964
LEC	Ralgds	0.301	0.15	0.304809	2.22609e-07	0.00443104
LEC	Aig1	0.517	0.317	0.314637	2.28578e-07	0.00454984
LEC	Kank3	0.755	0.484	0.317489	2.53106e-07	0.00503808
LEC	Arhgap6	0.329	0.169	0.276738	2.53859e-07	0.00505306
LEC	St3gal6	0.545	0.346	0.388119	2.8144e-07	0.00560206
LEC	Ikbkb	0.49	0.314	0.402811	2.86765e-07	0.00570805
LEC	S100a16	0.839	0.765	0.354694	3.06893e-07	0.0061087
LEC	Lrrcc1	0.329	0.167	0.314114	3.17885e-07	0.0063275
LEC	Tbcb	0.65	0.473	0.409604	3.28584e-07	0.00654046
LEC	Tmem260	0.252	0.115	0.333596	3.64263e-07	0.00725065
LEC	Calm2	0.923	0.891	0.296437	3.76934e-07	0.00750288
LEC	Guk1	0.524	0.357	0.480621	3.80973e-07	0.00758326
LEC	Nrip1	0.545	0.366	0.445893	3.81091e-07	0.00758563
LEC	Arap3	0.559	0.314	0.317679	3.84585e-07	0.00765517
LEC	Prex2	0.748	0.554	0.43935	3.8627e-07	0.0076887
LEC	Reep5	0.741	0.604	0.447214	4.02658e-07	0.00801491
LEC	Wdr44	0.357	0.198	0.38463	4.0452e-07	0.00805198
LEC	Tmbim4	0.699	0.485	0.310788	4.07521e-07	0.0081117
LEC	Bcar1	0.399	0.219	0.257274	4.21752e-07	0.00839498
LEC	Usp25	0.573	0.383	0.394666	4.23462e-07	0.008429
LEC	Angpt2	0.217	0.093	0.364465	4.34217e-07	0.00864309
LEC	1700025G04Rik	0.587	0.378	0.279883	4.55311e-07	0.00906296
LEC	Nova2	0.49	0.263	0.255485	4.69385e-07	0.00934312
LEC	Hint1	0.832	0.822	0.370343	5.0662e-07	0.0100843
LEC	Btbd3	0.462	0.279	0.371501	5.24686e-07	0.0104439
LEC	Ctsb	0.818	0.763	0.40411	5.24901e-07	0.0104482
LEC	Bin1	0.406	0.24	0.379999	5.31556e-07	0.0105806
LEC	Gmfb	0.455	0.272	0.298507	5.42805e-07	0.0108045
LEC	Vegfb	0.322	0.178	0.383082	5.54003e-07	0.0110274
LEC	Ptpn12	0.608	0.422	0.375591	5.54446e-07	0.0110362
LEC	Anxa11	0.566	0.38	0.375377	5.58968e-07	0.0111263
LEC	Vps28	0.657	0.502	0.391063	5.8577e-07	0.0116597
LEC	Itgav	0.385	0.221	0.414427	5.8624e-07	0.0116691
LEC	Bola2	0.58	0.399	0.345152	6.25093e-07	0.0124425
LEC	Itsn1	0.294	0.152	0.291472	6.72118e-07	0.0133785
LEC	Ctps2	0.273	0.133	0.261299	6.77216e-07	0.01348
LEC	Ecm2	0.615	0.439	0.430208	6.79379e-07	0.013523
LEC	Bst2	0.804	0.682	0.4332	6.82504e-07	0.0135852
LEC	Commd8	0.469	0.286	0.334265	7.13026e-07	0.0141928
LEC	Pdlim7	0.455	0.297	0.414751	7.34068e-07	0.0146116
LEC	Slc25a4	0.853	0.769	0.332887	7.56729e-07	0.0150627
LEC	Sft2d2	0.308	0.167	0.428247	7.6508e-07	0.0152289
LEC	Rhobtb3	0.252	0.123	0.325905	7.83028e-07	0.0155862
LEC	Agfg1	0.434	0.268	0.419408	8.01941e-07	0.0159626
LEC	Magi3	0.35	0.189	0.283272	8.26233e-07	0.0164462
LEC	Impad1	0.455	0.277	0.330222	8.31525e-07	0.0165515
LEC	Hacd4	0.371	0.202	0.393747	8.35301e-07	0.0166267
LEC	Pde8a	0.378	0.211	0.272275	8.49797e-07	0.0169152
LEC	Tia1	0.427	0.272	0.527391	9.50727e-07	0.0189242
LEC	Clta	0.804	0.786	0.384456	1.03659e-06	0.0206333
LEC	Carhsp1	0.517	0.346	0.340619	1.1096e-06	0.0220865
LEC	Agpat3	0.448	0.276	0.340121	1.15423e-06	0.022975
LEC	Pdlim1	0.65	0.502	0.443015	1.17819e-06	0.0234519
LEC	Adgra2	0.21	0.095	0.253202	1.25821e-06	0.0250447
LEC	Fkbp2	0.58	0.395	0.393632	1.39724e-06	0.0278121
LEC	Gja1	0.573	0.367	0.301769	1.48632e-06	0.0295851
LEC	Tspan3	0.622	0.393	0.323098	1.61154e-06	0.0320777
LEC	Set	0.769	0.672	0.373582	1.69365e-06	0.0337121
LEC	Wbp1l	0.343	0.197	0.417998	1.72758e-06	0.0343875
LEC	Nr1h3	0.259	0.129	0.262682	1.76998e-06	0.0352314
LEC	Mpp1	0.406	0.251	0.452758	1.85774e-06	0.0369783
LEC	Hspa4l	0.294	0.154	0.332627	1.97346e-06	0.0392816
LEC	Lztfl1	0.462	0.292	0.334019	2.02344e-06	0.0402765
LEC	Calhm2	0.315	0.17	0.305743	2.02641e-06	0.0403356
LEC	Gng12	0.587	0.413	0.366889	2.04416e-06	0.040689
LEC	Tmem30a	0.727	0.61	0.448531	2.10016e-06	0.0418036
LEC	Ophn1	0.308	0.164	0.397208	2.17275e-06	0.0432485
LEC	Actr2	0.72	0.58	0.358826	2.257e-06	0.0449256
LEC	Foxo1	0.531	0.347	0.318994	2.53627e-06	0.0504845
LEC	Fundc2	0.622	0.472	0.373193	2.57538e-06	0.051263
LEC	Ank	0.259	0.13	0.270781	2.65352e-06	0.0528184
LEC	Dst	0.818	0.662	0.539899	2.67179e-06	0.053182
LEC	Ide	0.448	0.282	0.44326	2.67431e-06	0.0532321
LEC	Srsf11	0.818	0.697	0.438635	2.70244e-06	0.0537921
LEC	Trp53inp1	0.266	0.136	0.260834	2.75895e-06	0.0549168
LEC	Ddx1	0.434	0.273	0.357245	2.77588e-06	0.0552539
LEC	Myo6	0.566	0.375	0.3557	2.86858e-06	0.0570991
LEC	App	0.937	0.904	0.276771	3.01385e-06	0.0599908
LEC	Cox6b1	0.846	0.851	0.309089	3.18549e-06	0.0634071
LEC	Lamp2	0.86	0.688	0.356849	3.35624e-06	0.066806
LEC	Crim1	0.65	0.462	0.488997	3.39262e-06	0.0675301
LEC	Clcn4	0.517	0.361	0.488978	3.51563e-06	0.0699786
LEC	Xist	0.944	0.923	0.38798	3.53508e-06	0.0703659
LEC	Aprt	0.615	0.481	0.388302	4.05817e-06	0.0807779
LEC	Crip2	0.916	0.905	0.344321	4.17168e-06	0.0830372
LEC	Blvrb	0.545	0.375	0.267304	4.32979e-06	0.0861846
LEC	Frmd6	0.406	0.242	0.356054	4.64876e-06	0.0925335
LEC	Slco2b1	0.357	0.222	0.587084	4.67749e-06	0.0931054
LEC	Cbx5	0.58	0.416	0.412885	5.09993e-06	0.101514
LEC	Sbf2	0.524	0.353	0.438634	5.27695e-06	0.105038
LEC	Dock4	0.483	0.296	0.350197	5.38562e-06	0.107201
LEC	Ndufa13	0.867	0.772	0.311549	5.40433e-06	0.107573
LEC	Itgb1	0.902	0.887	0.39228	5.44169e-06	0.108317
LEC	Dapk1	0.259	0.135	0.296999	5.59159e-06	0.111301
LEC	Ndufb4	0.776	0.698	0.338198	5.72377e-06	0.113932
LEC	Nrd1	0.517	0.364	0.429793	5.87546e-06	0.116951
LEC	Cers2	0.559	0.405	0.347134	6.12979e-06	0.122014
LEC	Magt1	0.552	0.392	0.430017	6.62639e-06	0.131898
LEC	Msrb3	0.406	0.252	0.392126	6.69565e-06	0.133277
LEC	Sbds	0.734	0.609	0.363669	7.18724e-06	0.143062
LEC	Chmp6	0.399	0.246	0.251702	7.39778e-06	0.147253
LEC	Thbd	0.692	0.573	0.50022	7.5161e-06	0.149608
LEC	Maml2	0.315	0.174	0.285085	7.60407e-06	0.151359
LEC	Golim4	0.559	0.391	0.333891	8.26308e-06	0.164477
LEC	Taok1	0.699	0.527	0.38666	8.98802e-06	0.178907
LEC	Crbn	0.308	0.176	0.336625	9.35409e-06	0.186193
LEC	Laptm4a	0.937	0.929	0.371771	9.55405e-06	0.190173
LEC	Tmem63a	0.329	0.188	0.299335	9.79489e-06	0.194967
LEC	Ctnnb1	0.846	0.773	0.360487	9.86049e-06	0.196273
LEC	Bcap31	0.671	0.584	0.420534	1.01011e-05	0.201062
LEC	Srpk2	0.503	0.359	0.395484	1.03002e-05	0.205025
LEC	Calr	0.839	0.842	0.454657	1.06525e-05	0.212037
LEC	Lrrc32	0.448	0.281	0.292384	1.07433e-05	0.213845
LEC	Tmem64	0.483	0.323	0.355872	1.09105e-05	0.217173
LEC	Ago3	0.364	0.211	0.253642	1.10831e-05	0.22061
LEC	Cpd	0.615	0.468	0.391779	1.13544e-05	0.22601
LEC	Prrc2b	0.657	0.481	0.263927	1.14691e-05	0.228292
LEC	Efna1	0.497	0.31	0.279127	1.17691e-05	0.234263
LEC	Nrxn2	0.287	0.16	0.514124	1.19936e-05	0.238733
LEC	Clcn3	0.413	0.261	0.345527	1.25701e-05	0.250209
LEC	Mbd2	0.734	0.631	0.290938	1.26099e-05	0.251001
LEC	Gas7	0.252	0.135	0.37	1.3488e-05	0.268478
LEC	Cmip	0.469	0.314	0.323557	1.35156e-05	0.269028
LEC	Lrrc58	0.685	0.599	0.427504	1.47663e-05	0.293924
LEC	Iscu	0.664	0.52	0.35814	1.53709e-05	0.305958
LEC	Ttc14	0.594	0.422	0.467569	1.62932e-05	0.324317
LEC	Ifitm3	0.965	0.962	0.328472	1.63265e-05	0.324979
LEC	Son	0.923	0.929	0.449655	1.66703e-05	0.331823
LEC	Reep3	0.811	0.73	0.300574	1.74363e-05	0.347069
LEC	Nckap1	0.615	0.468	0.326217	1.80878e-05	0.360037
LEC	Rab13	0.336	0.201	0.272192	1.80912e-05	0.360105
LEC	Mob2	0.517	0.365	0.576721	1.84627e-05	0.3675
LEC	Rab11fip5	0.28	0.158	0.301722	1.95506e-05	0.389154
LEC	Npr1	0.413	0.25	0.301966	2.03259e-05	0.404587
LEC	Vgll4	0.622	0.512	0.529202	2.04302e-05	0.406663
LEC	Rnaseh2a	0.231	0.118	0.255199	2.13003e-05	0.423982
LEC	Gas2l1	0.322	0.191	0.277219	2.17987e-05	0.433903
LEC	Sypl	0.797	0.634	0.303851	2.25376e-05	0.44861
LEC	Zmiz1	0.615	0.468	0.366964	2.2821e-05	0.454252
LEC	Abcg2	0.629	0.456	0.337998	2.33676e-05	0.465133
LEC	Hsp90b1	0.874	0.858	0.400299	2.42684e-05	0.483062
LEC	Thap12	0.406	0.263	0.26004	2.48304e-05	0.49425
LEC	Bzw1	0.671	0.526	0.297486	2.51979e-05	0.501563
LEC	Usf2	0.503	0.346	0.277326	2.56731e-05	0.511022
LEC	R3hdm1	0.538	0.375	0.349903	2.69268e-05	0.535978
LEC	Nenf	0.755	0.574	0.339032	2.75901e-05	0.549181
LEC	Trip4	0.273	0.153	0.336407	2.76133e-05	0.549642
LEC	Sult1a1	0.587	0.394	0.3335	2.87476e-05	0.57222
LEC	Atp5e	0.839	0.865	0.334323	2.88291e-05	0.573844
LEC	1700020I14Rik	0.713	0.575	0.305175	2.96739e-05	0.590659
LEC	Gns	0.406	0.265	0.329962	2.99681e-05	0.596514
LEC	Smarca4	0.413	0.266	0.367996	3.01597e-05	0.600328
LEC	Tubb5	0.804	0.76	0.352691	3.05846e-05	0.608786
LEC	Magi1	0.294	0.162	0.296517	3.27045e-05	0.650983
LEC	Mtmr6	0.322	0.189	0.334152	3.3195e-05	0.660747
LEC	Eps15	0.524	0.374	0.334259	3.44732e-05	0.686189
LEC	Chd7	0.343	0.197	0.380031	3.52438e-05	0.701528
LEC	Txndc9	0.587	0.421	0.274848	3.54537e-05	0.705705
LEC	Srd5a3	0.315	0.187	0.364936	3.56913e-05	0.710435
LEC	Ap3b1	0.399	0.261	0.350579	3.6532e-05	0.72717
LEC	Jup	0.818	0.695	0.25522	3.8264e-05	0.761645
LEC	Hspa9	0.545	0.391	0.318119	4.42302e-05	0.880401
LEC	Sash1	0.685	0.615	0.573022	4.5595e-05	0.907568
LEC	Phldb2	0.469	0.305	0.295152	4.76857e-05	0.949183
LEC	Ndufs8	0.601	0.442	0.288706	4.93443e-05	0.982198
LEC	Rras	0.818	0.793	0.326981	5.24955e-05	1
LEC	Dysf	0.378	0.23	0.326082	5.45188e-05	1
LEC	Ext2	0.483	0.332	0.27976	5.67523e-05	1
LEC	Fbl	0.427	0.3	0.347496	6.1928e-05	1
LEC	Prcp	0.357	0.223	0.27977	6.20624e-05	1
LEC	Golgb1	0.538	0.396	0.497826	6.20739e-05	1
LEC	Pdia3	0.86	0.784	0.448417	6.25786e-05	1
LEC	Anp32b	0.734	0.62	0.373543	6.3004e-05	1
LEC	Uvrag	0.42	0.279	0.341881	6.45492e-05	1
LEC	Usp8	0.399	0.266	0.357085	6.48926e-05	1
LEC	Fis1	0.734	0.621	0.279974	6.88792e-05	1
LEC	Rnf145	0.28	0.162	0.362175	6.93237e-05	1
LEC	2610008E11Rik	0.224	0.121	0.336234	7.11466e-05	1
LEC	Gdi2	0.79	0.755	0.336062	7.1276e-05	1
LEC	Pigt	0.371	0.24	0.296148	7.19486e-05	1
LEC	Xiap	0.741	0.595	0.309189	7.26397e-05	1
LEC	Zc3h13	0.503	0.369	0.381158	7.42303e-05	1
LEC	Plekha3	0.343	0.212	0.300976	7.52072e-05	1
LEC	Matr3	0.699	0.585	0.360675	8.05345e-05	1
LEC	Klf10	0.413	0.279	0.368015	8.06135e-05	1
LEC	Kank2	0.336	0.212	0.304513	8.14097e-05	1
LEC	Anapc16	0.531	0.391	0.255457	8.19124e-05	1
LEC	Lgals8	0.441	0.301	0.275359	8.21925e-05	1
LEC	Tram1	0.629	0.468	0.317762	8.23059e-05	1
LEC	Agtrap	0.357	0.22	0.296319	8.45537e-05	1
LEC	Leprot	0.664	0.507	0.319318	8.46713e-05	1
LEC	Stim1	0.469	0.317	0.309037	8.69185e-05	1
LEC	Usp10	0.266	0.154	0.272818	8.78937e-05	1
LEC	Selenof	0.888	0.87	0.254866	9.01e-05	1
LEC	Sh3pxd2a	0.385	0.248	0.348815	9.16299e-05	1
LEC	Dock1	0.517	0.364	0.286492	9.81521e-05	1
LEC	Ssrp1	0.559	0.407	0.26679	0.000104194	1
LEC	Gtf3c2	0.322	0.203	0.326907	0.000105827	1
LEC	Nop10	0.643	0.529	0.34512	0.00011143	1
LEC	Tmx3	0.559	0.43	0.365737	0.000118486	1
LEC	Luc7l3	0.643	0.5	0.433904	0.000124005	1
LEC	Cdc42bpb	0.497	0.356	0.32846	0.000124712	1
LEC	C1d	0.538	0.396	0.308399	0.000125328	1
LEC	Ifi27	0.769	0.724	0.352225	0.000125793	1
LEC	Tril	0.399	0.262	0.379354	0.000132075	1
LEC	Strn	0.266	0.151	0.32444	0.000132933	1
LEC	Tns1	0.79	0.673	0.360214	0.000145115	1
LEC	Plod1	0.601	0.474	0.40561	0.000153188	1
LEC	mt-Co1	1	0.998	0.508589	0.000155216	1
LEC	Amdhd2	0.203	0.109	0.250016	0.000156006	1
LEC	Slc25a37	0.21	0.113	0.322855	0.000160089	1
LEC	Anapc11	0.65	0.516	0.294689	0.000166454	1
LEC	Tmem205	0.517	0.371	0.255599	0.000166637	1
LEC	Ctcf	0.671	0.523	0.313524	0.000167167	1
LEC	Rrp1	0.643	0.512	0.275006	0.000167344	1
LEC	Hnrnpr	0.615	0.47	0.329999	0.000167962	1
LEC	Hipk1	0.497	0.367	0.336685	0.000169175	1
LEC	Pebp1	0.762	0.677	0.290755	0.000170928	1
LEC	Creb3l2	0.483	0.34	0.284102	0.000172765	1
LEC	Tnip1	0.245	0.138	0.261269	0.0001728	1
LEC	Nid2	0.308	0.198	0.261829	0.000173599	1
LEC	Acly	0.427	0.298	0.282787	0.000174667	1
LEC	Chmp3	0.615	0.517	0.374364	0.000183045	1
LEC	Kidins220	0.392	0.263	0.277442	0.000191255	1
LEC	Twf1	0.483	0.346	0.25224	0.000197142	1
LEC	Ppp6r3	0.469	0.332	0.340243	0.000227024	1
LEC	Ncl	0.804	0.727	0.267376	0.000228486	1
LEC	Serbp1	0.846	0.826	0.268541	0.000234261	1
LEC	Herc1	0.559	0.41	0.292554	0.000236961	1
LEC	Fus	0.916	0.853	0.300372	0.000249264	1
LEC	Metap2	0.692	0.573	0.335152	0.000262149	1
LEC	Slc3a2	0.629	0.503	0.37168	0.000270995	1
LEC	4932438A13Rik	0.462	0.331	0.358511	0.000297844	1
LEC	Cast	0.692	0.577	0.320039	0.000302587	1
LEC	Chka	0.294	0.175	0.297652	0.000307774	1
LEC	Zfp91	0.671	0.526	0.326232	0.000315802	1
LEC	Atp5g2	0.776	0.759	0.291381	0.000318962	1
LEC	Asph	0.49	0.347	0.26621	0.00032294	1
LEC	Clptm1	0.483	0.354	0.285935	0.000332954	1
LEC	Bub3	0.594	0.463	0.312187	0.000348601	1
LEC	Minos1	0.727	0.63	0.295553	0.000353417	1
LEC	Rsu1	0.748	0.682	0.29552	0.00035615	1
LEC	Tnrc6c	0.692	0.56	0.274841	0.000370348	1
LEC	Ppt2	0.315	0.202	0.279907	0.000389853	1
LEC	D5Ertd579e	0.35	0.227	0.255327	0.000392874	1
LEC	Zfp950	0.406	0.281	0.400532	0.000393185	1
LEC	Emc4	0.51	0.374	0.301425	0.000394176	1
LEC	Tardbp	0.49	0.352	0.392608	0.000400957	1
LEC	Ktn1	0.72	0.583	0.266842	0.000403948	1
LEC	Spats2l	0.287	0.184	0.279078	0.00041048	1
LEC	Pdxdc1	0.35	0.239	0.323223	0.000411773	1
LEC	Il6ra	0.217	0.121	0.279955	0.000411907	1
LEC	Kif1c	0.322	0.205	0.252292	0.000423152	1
LEC	Fn1	0.322	0.209	0.428536	0.000427221	1
LEC	Senp2	0.427	0.311	0.349242	0.000428774	1
LEC	Evi5	0.441	0.317	0.278061	0.00043606	1
LEC	Elovl1	0.545	0.406	0.273335	0.000459948	1
LEC	Eprs	0.524	0.397	0.267375	0.00046645	1
LEC	Ninj1	0.357	0.248	0.255454	0.000486828	1
LEC	Sdf4	0.727	0.62	0.267574	0.000508762	1
LEC	Apc	0.476	0.363	0.293506	0.000526342	1
LEC	Erbin	0.469	0.342	0.323103	0.000531206	1
LEC	Ap2a2	0.524	0.389	0.252939	0.000532464	1
LEC	Ssr1	0.587	0.481	0.250442	0.00055564	1
LEC	Csnk1g2	0.503	0.378	0.277707	0.000570729	1
LEC	Parva	0.448	0.339	0.433897	0.000577604	1
LEC	Txn2	0.608	0.486	0.272138	0.000579867	1
LEC	Sulf2	0.301	0.185	0.293607	0.000605708	1
LEC	Dip2c	0.294	0.187	0.320635	0.000625222	1
LEC	Tagln2	0.811	0.873	0.399028	0.00064314	1
LEC	Tmem256	0.713	0.66	0.290906	0.00066279	1
LEC	Slc39a1	0.462	0.342	0.346519	0.000702796	1
LEC	Unc5b	0.427	0.301	0.473313	0.000718149	1
LEC	Msn	0.867	0.805	0.250691	0.000721286	1
LEC	Dnajb4	0.483	0.35	0.25333	0.000727815	1
LEC	Dpp8	0.448	0.319	0.26583	0.000736036	1
LEC	Dhx30	0.357	0.244	0.408091	0.00073614	1
LEC	Insig2	0.42	0.305	0.270746	0.000737867	1
LEC	Naxd	0.531	0.391	0.260349	0.000783667	1
LEC	2010107E04Rik	0.734	0.658	0.306488	0.000805093	1
LEC	Rxrb	0.28	0.18	0.253905	0.000913208	1
LEC	Tns2	0.517	0.404	0.398433	0.00103354	1
LEC	Pea15a	0.699	0.655	0.260253	0.00109767	1
LEC	Zcchc17	0.427	0.327	0.368173	0.00121543	1
LEC	Aggf1	0.343	0.231	0.257391	0.00122712	1
LEC	Anxa6	0.524	0.406	0.285674	0.00131037	1
LEC	Bag6	0.427	0.31	0.291171	0.00131594	1
LEC	Pura	0.811	0.698	0.340269	0.00132244	1
LEC	B4gat1	0.364	0.257	0.28618	0.0013732	1
LEC	Scaf11	0.622	0.51	0.342505	0.0014686	1
LEC	Tnrc6a	0.587	0.46	0.328155	0.00146968	1
LEC	Ercc6l2	0.217	0.132	0.266072	0.00151199	1
LEC	Rbm5	0.629	0.509	0.333745	0.0015557	1
LEC	Zdhhc20	0.448	0.316	0.275021	0.00174037	1
LEC	Ube2a	0.371	0.266	0.262643	0.00175874	1
LEC	Mgat1	0.517	0.377	0.255757	0.00197397	1
LEC	Serpine1	0.224	0.133	0.299377	0.0019741	1
LEC	Zdhhc17	0.315	0.207	0.282031	0.00199676	1
LEC	Ddx18	0.497	0.379	0.293481	0.00200289	1
LEC	Creb5	0.441	0.327	0.305492	0.00206456	1
LEC	Thoc2	0.615	0.495	0.349358	0.00208799	1
LEC	Rap2a	0.434	0.32	0.273668	0.00209425	1
LEC	Dad1	0.769	0.758	0.257815	0.00213324	1
LEC	Mybbp1a	0.322	0.229	0.295849	0.00213932	1
LEC	Zmynd8	0.42	0.314	0.302799	0.00229159	1
LEC	Ccnd2	0.58	0.549	0.619305	0.00266107	1
LEC	Zcchc24	0.385	0.285	0.29447	0.00289406	1
LEC	Tgfb2	0.322	0.231	0.501998	0.00291415	1
LEC	Ghitm	0.552	0.452	0.257389	0.00295351	1
LEC	Eif5	0.755	0.693	0.301375	0.00302156	1
LEC	Nexn	0.238	0.151	0.306111	0.00318486	1
LEC	Tpd52l2	0.559	0.465	0.270444	0.0032649	1
LEC	Stag2	0.566	0.436	0.255008	0.0034246	1
LEC	Tecr	0.573	0.464	0.269284	0.00357897	1
LEC	Mafg	0.462	0.366	0.301884	0.00358911	1
LEC	Luc7l	0.413	0.305	0.318514	0.00373163	1
LEC	Taf1	0.35	0.258	0.276281	0.00397714	1
LEC	Atxn2	0.343	0.252	0.352904	0.00407975	1
LEC	Tead1	0.392	0.292	0.270126	0.00433751	1
LEC	Anapc5	0.643	0.557	0.258326	0.00436455	1
LEC	Map4k4	0.657	0.588	0.314778	0.00448258	1
LEC	Rnf14	0.357	0.255	0.275201	0.00472064	1
LEC	Prkce	0.287	0.188	0.266388	0.00476464	1
LEC	Aimp1	0.566	0.454	0.291433	0.00486207	1
LEC	Calu	0.594	0.482	0.254834	0.00505213	1
LEC	Ednrb	0.364	0.261	0.421911	0.00532978	1
LEC	Epc1	0.392	0.293	0.265334	0.00549088	1
LEC	Etfa	0.483	0.387	0.25779	0.00553964	1
LEC	1810058I24Rik	0.497	0.399	0.258787	0.00596306	1
LEC	Mycbp2	0.636	0.518	0.333712	0.00622307	1
LEC	Zcchc9	0.35	0.25	0.254713	0.00632045	1
LEC	Prpf38b	0.566	0.469	0.42695	0.00652922	1
LEC	Pbrm1	0.615	0.527	0.260723	0.0066067	1
LEC	Srrm2	0.853	0.831	0.29353	0.00660718	1
LEC	Map1s	0.21	0.135	0.377069	0.00670895	1
LEC	BC003331	0.364	0.27	0.27802	0.0073182	1
LEC	Ccnd1	0.629	0.55	0.315974	0.00748613	1
LEC	Tmcc1	0.42	0.324	0.274071	0.00797497	1
LEC	Arid4a	0.49	0.383	0.271998	0.0081382	1
LEC	Lars2	0.818	0.717	0.275661	0.00815071	1
LEC	Sympk	0.252	0.176	0.277953	0.00817624	1
LEC	Fto	0.343	0.267	0.29568	0.00951904	1

## Sheet: Schw.Cell
cluster	gene	pct_expressing_this_cluster	pct_expressing_other_clusters	avg_log2FC	p_val	p_val_adj
Schw.Cell	Prnp	0.986	0.407	4.74462	0	0
Schw.Cell	Kcna1	0.981	0.001	4.61977	0	0
Schw.Cell	Plp1	0.988	0.014	4.56047	0	0
Schw.Cell	Apod	0.851	0.109	4.43277	0	0
Schw.Cell	Scn7a	0.974	0.276	4.01089	0	0
Schw.Cell	Dbi	0.994	0.655	3.96837	0	0
Schw.Cell	Fxyd1	0.993	0.326	3.75168	0	0
Schw.Cell	S100b	0.958	0.013	3.39719	0	0
Schw.Cell	S100a4	0.877	0.109	3.37314	0	0
Schw.Cell	Cnp	0.952	0.135	3.31371	0	0
Schw.Cell	Kcna2	0.922	0.019	3.28564	0	0
Schw.Cell	Cdh19	0.951	0.086	3.25984	0	0
Schw.Cell	Nrn1	0.918	0.005	3.229	0	0
Schw.Cell	Gfra3	0.905	0.001	3.20574	0	0
Schw.Cell	Vwa1	0.964	0.504	3.19481	0	0
Schw.Cell	Mal	0.911	0.016	3.11408	0	0
Schw.Cell	Matn2	0.958	0.257	3.09523	0	0
Schw.Cell	Gpm6b	0.991	0.27	3.03576	0	0
Schw.Cell	Chl1	0.929	0.001	3.03209	0	0
Schw.Cell	Ptn	0.944	0.07	2.99573	0	0
Schw.Cell	Gpr37l1	0.902	0.001	2.96616	0	0
Schw.Cell	Cd59a	0.951	0.21	2.86363	0	0
Schw.Cell	Ank3	0.902	0.033	2.82803	0	0
Schw.Cell	Pdgfa	0.915	0.135	2.78537	0	0
Schw.Cell	Gatm	0.883	0.033	2.72174	0	0
Schw.Cell	Ncam1	0.912	0.03	2.68672	0	0
Schw.Cell	Cryab	0.9	0.256	2.6478	0	0
Schw.Cell	Lgi4	0.895	0.038	2.62447	0	0
Schw.Cell	Adam23	0.892	0.042	2.59225	0	0
Schw.Cell	Ptprz1	0.807	0.002	2.57541	0	0
Schw.Cell	Pdlim4	0.812	0.042	2.53639	0	0
Schw.Cell	Scd2	0.895	0.194	2.51525	0	0
Schw.Cell	Sox10	0.874	0.001	2.49639	0	0
Schw.Cell	L1cam	0.866	0.031	2.47932	0	0
Schw.Cell	Aspa	0.918	0.188	2.44997	0	0
Schw.Cell	Sostdc1	0.716	0.001	2.4262	0	0
Schw.Cell	Cd9	0.988	0.673	2.40009	0	0
Schw.Cell	Aldh1a1	0.814	0.216	2.39731	0	0
Schw.Cell	Zeb2	0.965	0.377	2.37499	0	0
Schw.Cell	Gas7	0.899	0.129	2.36026	0	0
Schw.Cell	Cadm4	0.795	0.006	2.28796	0	0
Schw.Cell	Iqgap2	0.781	0.034	2.26593	0	0
Schw.Cell	Cadm1	0.856	0.068	2.25891	0	0
Schw.Cell	Cadm2	0.76	0	2.22856	0	0
Schw.Cell	Rarres2	0.962	0.363	2.20918	0	0
Schw.Cell	Foxd3	0.768	0	2.17275	0	0
Schw.Cell	Cmtm5	0.782	0	2.12347	0	0
Schw.Cell	C4b	0.684	0.047	2.12334	0	0
Schw.Cell	Sparc	1	0.928	2.11698	0	0
Schw.Cell	Lgals3	0.622	0.04	2.11506	0	0
Schw.Cell	Gfra2	0.781	0.023	2.09928	0	0
Schw.Cell	Slitrk6	0.697	0.001	2.05346	0	0
Schw.Cell	Sdc4	0.889	0.27	2.04105	0	0
Schw.Cell	Sema3b	0.752	0.026	2.04103	0	0
Schw.Cell	Sfrp1	0.86	0.204	2.02605	0	0
Schw.Cell	Art3	0.921	0.256	1.98172	0	0
Schw.Cell	Csmd1	0.756	0.002	1.97885	0	0
Schw.Cell	Mbp	0.586	0.02	1.97516	0	0
Schw.Cell	Erbb3	0.789	0.002	1.97108	0	0
Schw.Cell	Tmod2	0.789	0.126	1.9479	0	0
Schw.Cell	Col18a1	0.762	0.093	1.94619	0	0
Schw.Cell	Egfl8	0.599	0.016	1.93144	0	0
Schw.Cell	Deptor	0.768	0.135	1.91908	0	0
Schw.Cell	Prss23	0.841	0.233	1.91186	0	0
Schw.Cell	Csrp1	0.952	0.55	1.91075	0	0
Schw.Cell	Dlgap1	0.762	0.004	1.88215	0	0
Schw.Cell	Postn	0.6	0.082	1.87651	0	0
Schw.Cell	Ttyh1	0.75	0.015	1.86885	0	0
Schw.Cell	Abca8b	0.784	0.215	1.86075	0	0
Schw.Cell	Grb14	0.726	0.039	1.84667	0	0
Schw.Cell	Pmp22	0.955	0.48	1.81515	0	0
Schw.Cell	Stmn1	0.844	0.227	1.80264	0	0
Schw.Cell	Plekhb1	0.719	0.007	1.75229	0	0
Schw.Cell	Mcam	0.81	0.231	1.74686	0	0
Schw.Cell	Rnd3	0.762	0.247	1.74543	0	0
Schw.Cell	Gm2115	0.687	0	1.73987	0	0
Schw.Cell	Aatk	0.713	0.031	1.73668	0	0
Schw.Cell	Itih5	0.753	0.222	1.73482	0	0
Schw.Cell	Gjc3	0.625	0	1.72274	0	0
Schw.Cell	Cdh2	0.638	0.035	1.69932	0	0
Schw.Cell	Fabp7	0.537	0.007	1.69573	0	0
Schw.Cell	Col16a1	0.711	0.097	1.68891	0	0
Schw.Cell	Cyp2j9	0.694	0.057	1.6542	0	0
Schw.Cell	Fign	0.599	0.01	1.65021	0	0
Schw.Cell	Paqr6	0.638	0.017	1.62639	0	0
Schw.Cell	Retreg1	0.716	0.06	1.62279	0	0
Schw.Cell	Alcam	0.629	0.052	1.61402	0	0
Schw.Cell	Syt11	0.716	0.167	1.60993	0	0
Schw.Cell	Sgcd	0.694	0.071	1.60921	0	0
Schw.Cell	Rxrg	0.645	0.004	1.60312	0	0
Schw.Cell	Moxd1	0.603	0.001	1.60007	0	0
Schw.Cell	Slc35f1	0.641	0.003	1.59986	0	0
Schw.Cell	Kcna6	0.631	0.001	1.59647	0	0
Schw.Cell	Zfp536	0.665	0	1.58792	0	0
Schw.Cell	Hmgcs2	0.639	0.129	1.56994	0	0
Schw.Cell	Sorbs2	0.739	0.128	1.56791	0	0
Schw.Cell	Wnt6	0.62	0.007	1.55595	0	0
Schw.Cell	Tspan15	0.833	0.258	1.54206	0	0
Schw.Cell	Plce1	0.704	0.126	1.53299	0	0
Schw.Cell	Pou3f1	0.589	0.07	1.5309	0	0
Schw.Cell	Fcgr2b	0.492	0.04	1.52187	0	0
Schw.Cell	Fez1	0.662	0.113	1.49409	0	0
Schw.Cell	Adam11	0.584	0.007	1.48999	0	0
Schw.Cell	Enho	0.603	0.055	1.47705	0	0
Schw.Cell	Adgrg6	0.597	0.016	1.46895	0	0
Schw.Cell	Pcbp4	0.726	0.174	1.46284	0	0
Schw.Cell	Pappa	0.447	0.027	1.46279	0	0
Schw.Cell	Fbxo7	0.664	0.126	1.44127	0	0
Schw.Cell	Flrt3	0.535	0.003	1.42861	0	0
Schw.Cell	Fst	0.463	0.035	1.42753	0	0
Schw.Cell	Ntng1	0.504	0.002	1.42081	0	0
Schw.Cell	Stard13	0.655	0.165	1.39126	0	0
Schw.Cell	Insc	0.58	0.004	1.38094	0	0
Schw.Cell	Prkca	0.625	0.134	1.37361	0	0
Schw.Cell	Itgb4	0.584	0.016	1.37188	0	0
Schw.Cell	Reln	0.518	0.002	1.36667	0	0
Schw.Cell	Nkd2	0.57	0.048	1.35401	0	0
Schw.Cell	Lhfpl2	0.606	0.08	1.34788	0	0
Schw.Cell	Olfml2b	0.609	0.105	1.34682	0	0
Schw.Cell	Itga4	0.582	0.036	1.33142	0	0
Schw.Cell	Edil3	0.548	0.007	1.3249	0	0
Schw.Cell	Matn4	0.472	0.014	1.29809	0	0
Schw.Cell	Shpk	0.547	0.017	1.29799	0	0
Schw.Cell	Mboat2	0.566	0.035	1.2935	0	0
Schw.Cell	Gas2l3	0.512	0.013	1.29255	0	0
Schw.Cell	Cyp2j6	0.687	0.18	1.29082	0	0
Schw.Cell	Fads1	0.613	0.151	1.28619	0	0
Schw.Cell	Metrn	0.541	0.056	1.27576	0	0
Schw.Cell	Serpind1	0.442	0.002	1.26945	0	0
Schw.Cell	Nkain4	0.486	0.004	1.26492	0	0
Schw.Cell	Pex5l	0.491	0.007	1.25328	0	0
Schw.Cell	Megf9	0.658	0.159	1.23009	0	0
Schw.Cell	Efemp1	0.671	0.16	1.21787	0	0
Schw.Cell	Snta1	0.56	0.061	1.19237	0	0
Schw.Cell	Fam19a5	0.54	0.052	1.17207	0	0
Schw.Cell	Aldh1a3	0.486	0.021	1.15806	0	0
Schw.Cell	Ephx2	0.478	0.02	1.15734	0	0
Schw.Cell	Asrgl1	0.54	0.089	1.15599	0	0
Schw.Cell	Sox6	0.491	0.031	1.15355	0	0
Schw.Cell	Shisa4	0.53	0.063	1.15328	0	0
Schw.Cell	Sfrp5	0.329	0	1.15236	0	0
Schw.Cell	Rasgef1c	0.481	0	1.14146	0	0
Schw.Cell	Nlgn3	0.446	0.012	1.13409	0	0
Schw.Cell	Epb41l4b	0.486	0.004	1.13369	0	0
Schw.Cell	1700047M11Rik	0.459	0.011	1.12687	0	0
Schw.Cell	Sema3c	0.509	0.076	1.12545	0	0
Schw.Cell	Phgdh	0.498	0.059	1.11379	0	0
Schw.Cell	Itgb8	0.46	0.074	1.0887	0	0
Schw.Cell	Sox2	0.411	0	1.07012	0	0
Schw.Cell	Tst	0.517	0.068	1.02924	0	0
Schw.Cell	Epdr1	0.514	0.09	1.02591	0	0
Schw.Cell	Cspg4	0.512	0.066	1.0214	0	0
Schw.Cell	Lrrc4c	0.434	0.006	1.01934	0	0
Schw.Cell	Camk2b	0.405	0.008	1.01864	0	0
Schw.Cell	Afap1l2	0.479	0.049	1.01514	0	0
Schw.Cell	Lpcat2	0.455	0.032	1.00261	0	0
Schw.Cell	Sema3e	0.426	0.001	0.99058	0	0
Schw.Cell	Specc1	0.456	0.075	0.963755	0	0
Schw.Cell	Ngfr	0.375	0.011	0.958723	0	0
Schw.Cell	Srcin1	0.356	0.003	0.951042	0	0
Schw.Cell	Acsbg1	0.368	0.001	0.920891	0	0
Schw.Cell	Dhh	0.365	0.008	0.919824	0	0
Schw.Cell	Zdhhc2	0.443	0.05	0.916499	0	0
Schw.Cell	Gpt2	0.391	0.018	0.916153	0	0
Schw.Cell	Atp6v0e2	0.439	0.061	0.881909	0	0
Schw.Cell	Snca	0.359	0.001	0.876498	0	0
Schw.Cell	Gng2	0.466	0.067	0.875541	0	0
Schw.Cell	Stk32a	0.391	0.001	0.861931	0	0
Schw.Cell	Cadm3	0.391	0.046	0.842127	0	0
Schw.Cell	Cnksr2	0.33	0	0.837662	0	0
Schw.Cell	Ajap1	0.317	0.003	0.837382	0	0
Schw.Cell	Slitrk2	0.348	0.009	0.83427	0	0
Schw.Cell	Kif21a	0.328	0.016	0.832201	0	0
Schw.Cell	Gm12688	0.358	0	0.830161	0	0
Schw.Cell	Psat1	0.355	0.026	0.812104	0	0
Schw.Cell	Sema4f	0.345	0.001	0.804255	0	0
Schw.Cell	Lgi1	0.289	0.001	0.801447	0	0
Schw.Cell	Col20a1	0.228	0.007	0.795631	0	0
Schw.Cell	Tmprss5	0.333	0.001	0.794118	0	0
Schw.Cell	Hspb2	0.397	0.057	0.793443	0	0
Schw.Cell	Zfhx4	0.339	0.034	0.78957	0	0
Schw.Cell	Sorcs2	0.346	0.03	0.780702	0	0
Schw.Cell	Nav2	0.32	0.027	0.771493	0	0
Schw.Cell	Itga2	0.322	0.018	0.769124	0	0
Schw.Cell	Chd5	0.317	0.001	0.766578	0	0
Schw.Cell	Galnt6	0.325	0.003	0.76466	0	0
Schw.Cell	Luzp2	0.271	0	0.750174	0	0
Schw.Cell	Arhgef26	0.39	0.056	0.742605	0	0
Schw.Cell	Ptpn13	0.349	0.025	0.74214	0	0
Schw.Cell	Arvcf	0.32	0.03	0.741106	0	0
Schw.Cell	Sh2d4a	0.333	0.024	0.739915	0	0
Schw.Cell	Gal3st1	0.32	0	0.725905	0	0
Schw.Cell	Stard10	0.367	0.046	0.711454	0	0
Schw.Cell	Smpd3	0.293	0.025	0.708979	0	0
Schw.Cell	Dtna	0.316	0.026	0.698107	0	0
Schw.Cell	Ephb2	0.319	0.007	0.692409	0	0
Schw.Cell	Megf10	0.306	0.015	0.678292	0	0
Schw.Cell	Gm13403	0.248	0	0.661542	0	0
Schw.Cell	Gria3	0.287	0.025	0.65347	0	0
Schw.Cell	Ispd	0.322	0.036	0.647319	0	0
Schw.Cell	Igsf11	0.276	0	0.643033	0	0
Schw.Cell	Pcdh20	0.26	0.002	0.639457	0	0
Schw.Cell	Prrg4	0.291	0.024	0.637509	0	0
Schw.Cell	Mmp17	0.297	0.029	0.631605	0	0
Schw.Cell	Ndst3	0.26	0.002	0.615372	0	0
Schw.Cell	Scg3	0.268	0.007	0.609233	0	0
Schw.Cell	Cfap100	0.245	0	0.600051	0	0
Schw.Cell	Mlph	0.245	0.007	0.598997	0	0
Schw.Cell	Fxyd7	0.214	0.016	0.591992	0	0
Schw.Cell	Igsf21	0.25	0.001	0.584454	0	0
Schw.Cell	Tenm1	0.208	0	0.564487	0	0
Schw.Cell	Kcnh8	0.238	0	0.563548	0	0
Schw.Cell	Pax3	0.218	0.001	0.548297	0	0
Schw.Cell	Ppp1r14c	0.24	0.017	0.530337	0	0
Schw.Cell	Col9a3	0.203	0.003	0.509119	0	0
Schw.Cell	Tfap2a	0.237	0.001	0.508401	0	0
Schw.Cell	Egfem1	0.211	0	0.506478	0	0
Schw.Cell	Diaph3	0.209	0.008	0.48998	0	0
Schw.Cell	Cela1	0.228	0.003	0.468009	0	0
Schw.Cell	Chmp4c	0.214	0.015	0.455196	0	0
Schw.Cell	E130114P18Rik	0.201	0.005	0.445299	0	0
Schw.Cell	Rab38	0.201	0.002	0.426016	0	0
Schw.Cell	Cdk18	0.212	0.015	0.418001	0	0
Schw.Cell	Kcnk13	0.201	0.011	0.402459	0	0
Schw.Cell	Pmepa1	0.955	0.462	1.87487	1.87183e-301	3.72587e-297
Schw.Cell	Mapt	0.378	0.056	0.77575	6.60344e-295	1.31441e-290
Schw.Cell	Col12a1	0.26	0.027	0.638336	5.44341e-294	1.08351e-289
Schw.Cell	Mrgprf	0.416	0.071	0.85373	1.40598e-291	2.7986e-287
Schw.Cell	Gpc1	0.248	0.025	0.531785	2.21293e-291	4.40484e-287
Schw.Cell	S100a6	0.986	0.625	1.86343	1.5255e-290	3.03651e-286
Schw.Cell	Antxr2	0.658	0.185	1.27081	1.61169e-289	3.20808e-285
Schw.Cell	Celf2	0.856	0.307	1.50914	7.62768e-289	1.51829e-284
Schw.Cell	Ppfibp2	0.401	0.065	0.80888	2.51577e-285	5.00764e-281
Schw.Cell	Daam2	0.349	0.049	0.653732	8.45956e-285	1.68387e-280
Schw.Cell	Dock5	0.209	0.018	0.479193	1.09695e-284	2.18348e-280
Schw.Cell	Lpar1	0.739	0.228	1.38718	3.31984e-283	6.60815e-279
Schw.Cell	Anxa5	0.978	0.874	1.46491	2.24403e-281	4.46673e-277
Schw.Cell	Marcks	0.975	0.85	1.50069	6.5936e-278	1.31246e-273
Schw.Cell	Apoe	0.993	0.732	1.83338	2.0018e-275	3.98459e-271
Schw.Cell	Il34	0.304	0.039	0.636162	4.31345e-275	8.58593e-271
Schw.Cell	Plpp2	0.24	0.025	0.511047	5.93599e-272	1.18156e-267
Schw.Cell	Gpnmb	0.287	0.036	0.805978	9.99057e-272	1.98862e-267
Schw.Cell	Anxa1	0.859	0.372	1.84237	4.15272e-271	8.26599e-267
Schw.Cell	Arhgap39	0.27	0.032	0.590287	2.19216e-264	4.36349e-260
Schw.Cell	Srebf1	0.551	0.135	1.06898	1.87513e-263	3.73245e-259
Schw.Cell	Efhd1	0.472	0.094	0.860544	1.23507e-260	2.45841e-256
Schw.Cell	Gtdc1	0.388	0.067	0.902505	1.14558e-259	2.28028e-255
Schw.Cell	P2rx7	0.346	0.054	0.74016	1.26213e-255	2.51227e-251
Schw.Cell	Col27a1	0.556	0.141	1.24288	2.96564e-252	5.9031e-248
Schw.Cell	Prdx6	0.833	0.398	1.46091	8.71794e-252	1.73531e-247
Schw.Cell	Dmd	0.698	0.228	1.26164	4.51355e-249	8.98421e-245
Schw.Cell	Abca8a	0.902	0.319	1.39828	5.75441e-249	1.14542e-244
Schw.Cell	Lbh	0.747	0.27	1.32343	2.62923e-247	5.23348e-243
Schw.Cell	Dock7	0.569	0.154	1.09916	5.97489e-246	1.1893e-241
Schw.Cell	Il1rap	0.394	0.072	0.77843	8.99221e-246	1.7899e-241
Schw.Cell	Adk	0.667	0.218	1.14522	1.89984e-241	3.78164e-237
Schw.Cell	F3	0.537	0.135	1.24301	3.36358e-240	6.6952e-236
Schw.Cell	Fth1	0.993	0.979	1.18204	1.68713e-237	3.35824e-233
Schw.Cell	Sat1	0.967	0.712	1.6236	3.12318e-237	6.21669e-233
Schw.Cell	Tnik	0.413	0.081	0.799518	3.62967e-236	7.22485e-232
Schw.Cell	Vgll3	0.563	0.148	1.07066	1.02625e-235	2.04276e-231
Schw.Cell	Ddr1	0.346	0.059	0.6164	2.50282e-233	4.98187e-229
Schw.Cell	Itgav	0.648	0.218	1.23937	4.37377e-232	8.70599e-228
Schw.Cell	Cnn3	0.88	0.522	1.41031	1.37171e-231	2.73039e-227
Schw.Cell	Malat1	0.999	0.998	1.19191	2.36439e-227	4.70632e-223
Schw.Cell	Rtkn	0.388	0.076	0.752506	4.06303e-226	8.08746e-222
Schw.Cell	Ndrg1	0.898	0.502	1.44048	9.93299e-225	1.97716e-220
Schw.Cell	Fndc1	0.616	0.179	1.17014	2.62369e-224	5.22245e-220
Schw.Cell	Sntb1	0.276	0.038	0.521909	5.44356e-224	1.08354e-219
Schw.Cell	Tmem176a	0.612	0.168	1.03317	3.57669e-222	7.1194e-218
Schw.Cell	Lmo4	0.84	0.439	1.47016	2.01187e-218	4.00463e-214
Schw.Cell	Ndrg2	0.789	0.307	1.20042	3.46541e-218	6.89789e-214
Schw.Cell	Cystm1	0.675	0.221	0.973796	1.29717e-216	2.58202e-212
Schw.Cell	Lrrc8b	0.359	0.065	0.614584	5.8487e-216	1.16418e-211
Schw.Cell	Hbegf	0.694	0.238	1.26876	8.54345e-214	1.70057e-209
Schw.Cell	Arpc1b	0.961	0.823	1.33047	2.78012e-212	5.53383e-208
Schw.Cell	Maf	0.417	0.084	0.604962	2.44639e-210	4.86954e-206
Schw.Cell	Tmod1	0.287	0.044	0.542005	1.86691e-209	3.71609e-205
Schw.Cell	Cotl1	0.6	0.183	1.00351	4.49562e-208	8.94853e-204
Schw.Cell	Dag1	0.859	0.491	1.32475	1.60416e-207	3.19308e-203
Schw.Cell	Rassf4	0.551	0.149	0.998784	3.65403e-205	7.27334e-201
Schw.Cell	Comt	0.844	0.493	1.36902	2.96606e-203	5.90394e-199
Schw.Cell	Tecr	0.843	0.461	1.20348	5.78477e-203	1.15146e-198
Schw.Cell	Gpsm2	0.29	0.047	0.562525	6.52074e-203	1.29795e-198
Schw.Cell	Itpk1	0.41	0.09	0.768503	1.69707e-201	3.37802e-197
Schw.Cell	Tax1bp3	0.874	0.531	1.28226	1.25352e-200	2.49513e-196
Schw.Cell	Mpp7	0.348	0.066	0.701123	6.35838e-200	1.26564e-195
Schw.Cell	Mid1ip1	0.71	0.292	1.23909	9.70769e-200	1.93232e-195
Schw.Cell	Tuba1a	0.965	0.829	1.38827	1.60455e-198	3.19385e-194
Schw.Cell	Lgr4	0.315	0.056	0.626765	7.81804e-197	1.55618e-192
Schw.Cell	Olfml2a	0.413	0.095	0.840242	7.3009e-196	1.45324e-191
Schw.Cell	Slc27a1	0.254	0.038	0.546107	1.1224e-195	2.23414e-191
Schw.Cell	Hoxb3os	0.297	0.049	0.611863	5.02044e-195	9.99318e-191
Schw.Cell	Bcar3	0.378	0.076	0.656011	1.16455e-194	2.31804e-190
Schw.Cell	Col5a3	0.68	0.226	1.00646	1.11921e-192	2.22778e-188
Schw.Cell	Tns3	0.453	0.117	0.894741	2.83698e-190	5.64702e-186
Schw.Cell	Bcl2	0.711	0.295	1.19261	2.90579e-188	5.78398e-184
Schw.Cell	Atp1a2	0.743	0.292	1.17618	7.6273e-188	1.51821e-183
Schw.Cell	Selenom	0.965	0.76	1.11354	9.43442e-188	1.87792e-183
Schw.Cell	Emp2	0.794	0.398	1.19277	2.0612e-186	4.10282e-182
Schw.Cell	Map3k4	0.59	0.199	1.04727	2.18911e-185	4.35742e-181
Schw.Cell	Agap1	0.701	0.295	1.18394	5.48347e-182	1.09148e-177
Schw.Cell	Serpine2	0.694	0.265	1.36269	3.50734e-181	6.98136e-177
Schw.Cell	Ldhb	0.74	0.317	0.997739	1.02241e-180	2.03511e-176
Schw.Cell	Gulp1	0.67	0.274	1.16649	5.39641e-180	1.07416e-175
Schw.Cell	Mvb12b	0.433	0.11	0.748541	1.85425e-176	3.69088e-172
Schw.Cell	Dst	0.918	0.66	1.22226	1.88228e-176	3.74669e-172
Schw.Cell	Vim	0.986	0.887	1.04298	3.64612e-176	7.25761e-172
Schw.Cell	Ttyh2	0.287	0.051	0.554157	1.98464e-174	3.95042e-170
Schw.Cell	Rftn2	0.39	0.094	0.774692	6.85712e-173	1.36491e-168
Schw.Cell	Mettl7a1	0.597	0.217	1.0763	1.52803e-171	3.04154e-167
Schw.Cell	Bpgm	0.335	0.07	0.598003	1.62691e-171	3.23836e-167
Schw.Cell	Map1b	0.734	0.326	1.10542	2.60987e-166	5.19494e-162
Schw.Cell	Josd2	0.612	0.236	0.971833	3.53081e-166	7.02807e-162
Schw.Cell	Mthfsl	0.45	0.127	0.768464	9.63645e-163	1.91814e-158
Schw.Cell	Cdkn2c	0.558	0.194	0.976534	1.47768e-162	2.94131e-158
Schw.Cell	Phlda3	0.768	0.376	1.17818	5.99252e-162	1.19281e-157
Schw.Cell	Klk8	0.697	0.273	1.03968	9.75876e-162	1.94248e-157
Schw.Cell	Galnt17	0.244	0.041	0.526137	1.56165e-161	3.10847e-157
Schw.Cell	Efs	0.369	0.089	0.663864	1.71069e-161	3.40513e-157
Schw.Cell	Mtss1l	0.45	0.128	0.826356	3.0811e-161	6.13292e-157
Schw.Cell	Stx7	0.739	0.376	1.10881	8.12404e-161	1.61709e-156
Schw.Cell	Scd1	0.478	0.145	0.876872	9.10252e-161	1.81186e-156
Schw.Cell	Tmem176b	0.683	0.247	0.829883	9.8345e-161	1.95756e-156
Schw.Cell	Cald1	0.948	0.755	0.962835	1.29319e-159	2.57409e-155
Schw.Cell	Sorbs1	0.752	0.337	0.999097	1.14821e-156	2.28551e-152
Schw.Cell	Sgcb	0.57	0.218	1.02237	9.75235e-156	1.94121e-151
Schw.Cell	Mt1	0.792	0.353	0.815366	1.47147e-154	2.92897e-150
Schw.Cell	Enpp5	0.408	0.109	0.683112	8.51458e-153	1.69483e-148
Schw.Cell	Acot1	0.302	0.064	0.626952	1.05901e-152	2.10796e-148
Schw.Cell	Nkd1	0.237	0.04	0.489753	2.31483e-152	4.60766e-148
Schw.Cell	Adgrl3	0.315	0.068	0.64597	5.61001e-152	1.11667e-147
Schw.Cell	Dhrs1	0.525	0.187	0.92225	2.66143e-151	5.29757e-147
Schw.Cell	Acyp2	0.548	0.196	0.931178	7.43416e-151	1.47977e-146
Schw.Cell	Htra1	0.698	0.315	1.25119	1.25456e-149	2.49719e-145
Schw.Cell	Ptprj	0.367	0.093	0.685883	4.61519e-149	9.18654e-145
Schw.Cell	Rcan2	0.281	0.053	0.453192	8.76296e-149	1.74427e-144
Schw.Cell	Kirrel	0.413	0.118	0.751031	1.16207e-148	2.31311e-144
Schw.Cell	Snx1	0.688	0.331	1.0186	3.89253e-148	7.74808e-144
Schw.Cell	Qk	0.939	0.825	0.95165	1.90004e-147	3.78203e-143
Schw.Cell	9530068E07Rik	0.737	0.392	1.00002	2.07544e-146	4.13116e-142
Schw.Cell	Slc22a17	0.3	0.065	0.650147	2.45285e-145	4.8824e-141
Schw.Cell	Tppp3	0.7	0.33	1.26464	3.36412e-145	6.69629e-141
Schw.Cell	Tbc1d7	0.296	0.063	0.530529	7.9643e-145	1.58529e-140
Schw.Cell	Eid1	0.797	0.498	1.10277	3.24482e-144	6.45881e-140
Schw.Cell	Ifi27	0.906	0.722	1.07291	3.64285e-144	7.25109e-140
Schw.Cell	Rhoc	0.921	0.765	0.965024	4.3912e-144	8.74068e-140
Schw.Cell	Fam89a	0.506	0.158	0.775039	4.22926e-142	8.41833e-138
Schw.Cell	Mthfd2	0.222	0.038	0.461897	2.63024e-141	5.23549e-137
Schw.Cell	Tspan3	0.768	0.39	0.962472	1.05389e-140	2.09778e-136
Schw.Cell	Gstm5	0.603	0.234	0.84987	4.84651e-137	9.64697e-133
Schw.Cell	Ppip5k2	0.371	0.098	0.642507	8.75164e-137	1.74201e-132
Schw.Cell	Frmd6	0.593	0.24	0.936473	2.73057e-136	5.4352e-132
Schw.Cell	Cyp39a1	0.294	0.066	0.57266	5.02067e-136	9.99364e-132
Schw.Cell	Arhgef19	0.206	0.034	0.388527	7.33005e-136	1.45905e-131
Schw.Cell	Limch1	0.722	0.325	0.950696	1.21375e-135	2.41597e-131
Schw.Cell	Rab32	0.228	0.042	0.459081	1.76607e-134	3.51536e-130
Schw.Cell	Itm2a	0.661	0.268	0.911439	9.47181e-134	1.88536e-129
Schw.Cell	Paqr7	0.232	0.043	0.455284	3.2366e-133	6.44245e-129
Schw.Cell	Hmgn3	0.554	0.217	0.856623	1.09439e-132	2.17839e-128
Schw.Cell	Sort1	0.343	0.087	0.610058	9.2508e-132	1.84137e-127
Schw.Cell	Npdc1	0.807	0.517	1.00736	1.97886e-131	3.93891e-127
Schw.Cell	Lmna	0.866	0.593	1.06509	3.73857e-131	7.44163e-127
Schw.Cell	Fstl3	0.268	0.057	0.525825	1.94566e-130	3.87284e-126
Schw.Cell	Endod1	0.468	0.158	0.748225	1.66033e-129	3.30489e-125
Schw.Cell	Plekha5	0.463	0.157	0.734399	4.11749e-128	8.19586e-124
Schw.Cell	Dynlrb1	0.869	0.702	0.998823	3.79992e-127	7.56374e-123
Schw.Cell	Mthfs	0.328	0.084	0.572566	3.89284e-127	7.74869e-123
Schw.Cell	Tead1	0.631	0.289	0.920509	3.1062e-126	6.18288e-122
Schw.Cell	Gab1	0.449	0.15	0.742468	3.54759e-125	7.06148e-121
Schw.Cell	Uchl1	0.342	0.092	0.8426	4.53753e-125	9.03195e-121
Schw.Cell	Selenof	0.947	0.869	0.758007	5.45013e-123	1.08485e-118
Schw.Cell	Csf2ra	0.303	0.073	0.582949	3.80962e-122	7.58304e-118
Schw.Cell	Trim35	0.649	0.312	0.904463	2.29904e-121	4.57625e-117
Schw.Cell	C1qtnf12	0.367	0.107	0.633794	3.72534e-121	7.41528e-117
Schw.Cell	Inpp5f	0.401	0.125	0.646528	4.52062e-120	8.99829e-116
Schw.Cell	Emp3	0.824	0.405	0.849815	2.29909e-119	4.57635e-115
Schw.Cell	Mrpl33	0.823	0.595	0.971823	9.18946e-119	1.82916e-114
Schw.Cell	Col3a1	0.831	0.34	0.619457	5.40838e-118	1.07654e-113
Schw.Cell	Tubb2b	0.414	0.136	0.970313	1.2264e-117	2.44115e-113
Schw.Cell	Timp2	0.885	0.41	0.641238	9.00271e-117	1.79199e-112
Schw.Cell	Epb41l3	0.317	0.085	0.577228	7.1545e-116	1.4241e-111
Schw.Cell	Meg3	0.639	0.257	0.802585	2.91938e-115	5.81103e-111
Schw.Cell	Sgce	0.697	0.369	0.891188	8.57471e-115	1.7068e-110
Schw.Cell	Nr2f2	0.597	0.246	0.733009	2.73127e-114	5.43659e-110
Schw.Cell	Frmd4a	0.61	0.285	0.995548	3.66942e-114	7.30398e-110
Schw.Cell	Flot1	0.574	0.269	0.889034	3.84458e-114	7.65264e-110
Schw.Cell	Uqcc2	0.792	0.525	0.892091	1.43757e-113	2.86148e-109
Schw.Cell	Ptprs	0.443	0.16	0.770867	1.43744e-112	2.86121e-108
Schw.Cell	Tmem237	0.462	0.171	0.735295	1.4945e-112	2.9748e-108
Schw.Cell	Arl8a	0.678	0.371	0.885107	2.46544e-112	4.90746e-108
Schw.Cell	Rhobtb3	0.381	0.121	0.67646	2.97507e-112	5.92187e-108
Schw.Cell	Map1lc3a	0.801	0.561	1.0161	3.2247e-112	6.41877e-108
Schw.Cell	Capg	0.639	0.315	0.920004	8.45398e-112	1.68277e-107
Schw.Cell	Nradd	0.268	0.064	0.444711	1.91375e-111	3.80933e-107
Schw.Cell	Timp3	0.98	0.861	0.803693	5.82456e-111	1.15938e-106
Schw.Cell	Fam129a	0.579	0.276	1.01288	4.24863e-110	8.4569e-106
Schw.Cell	Ankrd28	0.351	0.104	0.697295	9.0631e-110	1.80401e-105
Schw.Cell	Ahnak2	0.548	0.219	0.768283	3.14069e-109	6.25154e-105
Schw.Cell	Cys1	0.452	0.167	0.743029	3.72799e-109	7.42057e-105
Schw.Cell	Mocs2	0.668	0.361	0.833326	6.65068e-109	1.32382e-104
Schw.Cell	Pmm1	0.558	0.246	0.741826	6.85303e-109	1.3641e-104
Schw.Cell	Mt2	0.431	0.144	0.638211	1.70091e-108	3.38566e-104
Schw.Cell	Nacc2	0.355	0.109	0.548685	6.61511e-106	1.31674e-101
Schw.Cell	Dpysl2	0.864	0.667	0.84639	4.67825e-105	9.31205e-101
Schw.Cell	Atp1b2	0.407	0.125	0.501484	9.83504e-105	1.95766e-100
Schw.Cell	Ivns1abp	0.577	0.268	0.84324	1.77025e-104	3.52368e-100
Schw.Cell	Macrod2	0.247	0.057	0.481545	9.61344e-104	1.91356e-99
Schw.Cell	Mpc1	0.755	0.475	0.77864	1.61852e-103	3.22166e-99
Schw.Cell	Ptprf	0.232	0.053	0.439962	2.56403e-103	5.1037e-99
Schw.Cell	Ctgf	0.545	0.227	1.28475	1.01039e-102	2.01118e-98
Schw.Cell	Fam234a	0.352	0.111	0.557654	1.57702e-102	3.13905e-98
Schw.Cell	Src	0.209	0.044	0.361765	2.78407e-102	5.5417e-98
Schw.Cell	Fam26e	0.241	0.057	0.526373	3.98704e-102	7.93619e-98
Schw.Cell	Slc43a2	0.235	0.053	0.452236	3.32005e-101	6.60856e-97
Schw.Cell	Bicd1	0.281	0.074	0.562593	3.34135e-101	6.65095e-97
Schw.Cell	Angptl2	0.61	0.266	0.719385	6.42208e-100	1.27831e-95
Schw.Cell	Psph	0.293	0.079	0.439775	7.36857e-99	1.46671e-94
Schw.Cell	Fzd1	0.371	0.125	0.662458	1.35305e-98	2.69324e-94
Schw.Cell	Slc44a1	0.687	0.383	0.828362	1.63875e-97	3.26194e-93
Schw.Cell	Asap2	0.709	0.382	0.818067	5.13074e-97	1.02127e-92
Schw.Cell	Timp1	0.289	0.08	0.594923	1.09595e-96	2.18149e-92
Schw.Cell	Zfand6	0.768	0.493	0.788616	5.75767e-96	1.14606e-91
Schw.Cell	Tmem205	0.657	0.369	0.844719	6.02289e-96	1.19886e-91
Schw.Cell	Fmnl2	0.408	0.148	0.634338	6.56056e-96	1.30588e-91
Schw.Cell	Tmsb10	0.947	0.818	0.822752	7.13261e-96	1.41975e-91
Schw.Cell	Vcl	0.697	0.393	0.802129	1.18607e-95	2.36087e-91
Schw.Cell	Sipa1l2	0.382	0.127	0.585415	4.85488e-94	9.66365e-90
Schw.Cell	Tmem5	0.613	0.318	0.773373	4.94986e-94	9.85269e-90
Schw.Cell	Haus8	0.24	0.059	0.450501	6.49405e-94	1.29264e-89
Schw.Cell	P3h2	0.214	0.048	0.354875	7.56208e-94	1.50523e-89
Schw.Cell	Otud1	0.44	0.169	0.686983	1.00667e-93	2.00378e-89
Schw.Cell	Ckb	0.841	0.595	0.905616	5.87218e-93	1.16886e-88
Schw.Cell	Fasn	0.274	0.076	0.53703	6.69763e-93	1.33316e-88
Schw.Cell	Bsg	0.945	0.853	0.583964	1.43156e-92	2.84952e-88
Schw.Cell	Gpx4	0.944	0.886	0.663391	1.6615e-92	3.30722e-88
Schw.Cell	Sspn	0.515	0.234	0.747071	1.62884e-91	3.24221e-87
Schw.Cell	Trim2	0.418	0.161	0.725257	1.7152e-91	3.4141e-87
Schw.Cell	Zfp462	0.304	0.09	0.567273	2.44651e-91	4.86977e-87
Schw.Cell	Sirt2	0.706	0.455	0.790407	1.24576e-90	2.47968e-86
Schw.Cell	Lamp1	0.945	0.863	0.650294	1.30343e-90	2.59447e-86
Schw.Cell	Hmgb1	0.968	0.943	0.559601	2.89294e-90	5.75839e-86
Schw.Cell	Rsph9	0.231	0.057	0.418175	5.23348e-90	1.04173e-85
Schw.Cell	Frmd8	0.398	0.147	0.597912	1.41101e-89	2.80861e-85
Schw.Cell	Vapa	0.801	0.621	0.799635	1.61339e-89	3.21146e-85
Schw.Cell	Pebp1	0.866	0.675	0.723543	4.95666e-89	9.86624e-85
Schw.Cell	Hspa12a	0.287	0.084	0.547122	6.05858e-89	1.20596e-84
Schw.Cell	Ntn4	0.427	0.168	0.700046	8.17624e-89	1.62748e-84
Schw.Cell	Clasp2	0.508	0.235	0.754209	1.9197e-88	3.82117e-84
Schw.Cell	Ifi27l2a	0.7	0.354	1.21113	2.20313e-88	4.38533e-84
Schw.Cell	Fnta	0.602	0.332	0.776578	5.61304e-88	1.11728e-83
Schw.Cell	Naaa	0.407	0.159	0.644378	2.03471e-87	4.05009e-83
Schw.Cell	Abhd14a	0.439	0.179	0.597582	6.56192e-87	1.30615e-82
Schw.Cell	Lgals1	0.863	0.479	0.824549	2.19798e-86	4.37509e-82
Schw.Cell	Synm	0.508	0.23	0.763098	3.14788e-86	6.26586e-82
Schw.Cell	Clstn1	0.709	0.442	0.784967	1.22241e-85	2.43321e-81
Schw.Cell	Fgf2	0.358	0.128	0.596998	4.31174e-85	8.58252e-81
Schw.Cell	Tmem50a	0.926	0.834	0.687674	8.03497e-85	1.59936e-80
Schw.Cell	Ctsl	0.958	0.861	0.652697	3.89793e-84	7.75884e-80
Schw.Cell	Nf1	0.512	0.239	0.73104	7.42522e-84	1.47799e-79
Schw.Cell	Gpx8	0.57	0.274	0.637279	1.64079e-83	3.26599e-79
Schw.Cell	Svip	0.237	0.061	0.412795	4.67851e-83	9.31257e-79
Schw.Cell	Smyd2	0.39	0.149	0.586163	1.60607e-82	3.19688e-78
Schw.Cell	Sh3pxd2a	0.508	0.246	0.846626	6.11598e-82	1.21739e-77
Schw.Cell	Fdps	0.388	0.149	0.642276	7.58067e-82	1.50893e-77
Schw.Cell	Fkbp2	0.67	0.393	0.78326	1.59862e-81	3.18206e-77
Schw.Cell	Pik3ip1	0.481	0.211	0.67479	3.43182e-81	6.83104e-77
Schw.Cell	Ten1	0.398	0.159	0.598088	8.16125e-81	1.6245e-76
Schw.Cell	Fam181b	0.408	0.151	0.518416	1.49763e-80	2.98103e-76
Schw.Cell	Rock2	0.837	0.666	0.786973	5.76548e-80	1.14762e-75
Schw.Cell	Nfic	0.856	0.621	0.716669	6.47412e-80	1.28867e-75
Schw.Cell	Sema3d	0.216	0.055	0.445301	9.06402e-80	1.80419e-75
Schw.Cell	Pithd1	0.349	0.125	0.509609	2.66308e-79	5.30087e-75
Schw.Cell	Mcee	0.534	0.269	0.682513	3.81792e-79	7.59957e-75
Schw.Cell	Rasa2	0.427	0.176	0.639545	7.4631e-79	1.48553e-74
Schw.Cell	Rnf121	0.423	0.179	0.713178	4.82614e-78	9.60643e-74
Schw.Cell	Agrn	0.405	0.162	0.600608	9.43845e-78	1.87872e-73
Schw.Cell	Sec11c	0.597	0.334	0.738412	1.25745e-77	2.50295e-73
Schw.Cell	Itch	0.631	0.365	0.772872	2.06207e-77	4.10455e-73
Schw.Cell	Fam213b	0.325	0.114	0.535105	1.03789e-76	2.06593e-72
Schw.Cell	Dctn2	0.795	0.621	0.67168	1.26035e-76	2.50873e-72
Schw.Cell	Lgmn	0.463	0.201	0.505919	1.59002e-76	3.16493e-72
Schw.Cell	Cd63	0.908	0.443	0.552529	2.52509e-75	5.02619e-71
Schw.Cell	Ptpre	0.392	0.147	0.555989	4.84559e-75	9.64514e-71
Schw.Cell	Vldlr	0.281	0.091	0.554573	6.14633e-75	1.22343e-70
Schw.Cell	Serinc5	0.263	0.079	0.421958	1.447e-74	2.88025e-70
Schw.Cell	Zfyve21	0.506	0.251	0.650373	3.80457e-74	7.57299e-70
Schw.Cell	Ssbp2	0.508	0.243	0.613284	1.19965e-73	2.38791e-69
Schw.Cell	Taf13	0.42	0.176	0.633186	1.72473e-73	3.43308e-69
Schw.Cell	Gpcpd1	0.429	0.184	0.613464	1.48103e-72	2.94798e-68
Schw.Cell	Adgra2	0.284	0.094	0.468854	2.25293e-72	4.48445e-68
Schw.Cell	Hook3	0.789	0.587	0.768277	6.35849e-72	1.26566e-67
Schw.Cell	Slc31a2	0.535	0.276	0.67738	6.7141e-72	1.33644e-67
Schw.Cell	Igfbp7	0.977	0.932	0.641939	8.16046e-72	1.62434e-67
Schw.Cell	Nenf	0.827	0.572	0.646491	1.25259e-71	2.49328e-67
Schw.Cell	Tanc2	0.364	0.141	0.571715	1.5797e-71	3.14439e-67
Schw.Cell	Arpc1a	0.762	0.571	0.703866	3.62551e-71	7.21657e-67
Schw.Cell	Tmem14a	0.258	0.081	0.471823	4.46282e-71	8.88325e-67
Schw.Cell	Lysmd2	0.606	0.348	0.711317	5.15435e-71	1.02597e-66
Schw.Cell	Clcn3	0.515	0.259	0.634874	2.23282e-70	4.44443e-66
Schw.Cell	Abi3bp	0.491	0.227	0.696749	3.65651e-70	7.27828e-66
Schw.Cell	Pam	0.732	0.43	0.649084	4.77127e-70	9.49721e-66
Schw.Cell	Cdc42ep5	0.499	0.249	0.652869	5.12967e-70	1.02106e-65
Schw.Cell	Manbal	0.521	0.275	0.635502	2.783e-69	5.53956e-65
Schw.Cell	Zbtb38	0.626	0.373	0.69104	6.05991e-69	1.20623e-64
Schw.Cell	Col5a2	0.531	0.261	0.677767	8.01738e-69	1.59586e-64
Schw.Cell	Rex1bd	0.71	0.506	0.688559	3.73393e-68	7.43238e-64
Schw.Cell	Ss18l2	0.372	0.157	0.662524	7.82643e-68	1.55785e-63
Schw.Cell	Rcn1	0.622	0.368	0.716717	2.16213e-67	4.30373e-63
Schw.Cell	Msmo1	0.359	0.144	0.590139	3.98585e-67	7.93384e-63
Schw.Cell	G0s2	0.67	0.313	0.619424	4.13087e-67	8.22249e-63
Schw.Cell	Ywhae	0.9	0.805	0.57156	4.42609e-67	8.81013e-63
Schw.Cell	Snx10	0.463	0.221	0.625559	6.8782e-67	1.36911e-62
Schw.Cell	Atpif1	0.798	0.589	0.585398	1.10162e-66	2.19278e-62
Schw.Cell	Palld	0.247	0.073	0.28681	1.70889e-66	3.40154e-62
Schw.Cell	Cyp51	0.228	0.067	0.39665	1.9517e-66	3.88487e-62
Schw.Cell	Oaz1	0.968	0.924	0.464855	2.3892e-66	4.75571e-62
Schw.Cell	S100a16	0.909	0.764	0.598294	3.57893e-66	7.12386e-62
Schw.Cell	Casp12	0.427	0.195	0.567868	3.64859e-66	7.26252e-62
Schw.Cell	Kif1b	0.736	0.529	0.689525	4.7427e-66	9.44035e-62
Schw.Cell	Tbc1d10a	0.494	0.255	0.603191	6.10758e-66	1.21571e-61
Schw.Cell	Tnfrsf12a	0.426	0.194	0.709176	6.59775e-66	1.31328e-61
Schw.Cell	Nol3	0.219	0.065	0.404356	1.00704e-65	2.00452e-61
Schw.Cell	Ppp1r9a	0.219	0.064	0.431276	1.03114e-65	2.05248e-61
Schw.Cell	Ybx3	0.824	0.664	0.678766	5.8747e-65	1.16936e-60
Schw.Cell	Scarb2	0.672	0.429	0.67383	1.51349e-64	3.01261e-60
Schw.Cell	Papss1	0.537	0.297	0.614241	2.41573e-64	4.80851e-60
Schw.Cell	Ccdc107	0.488	0.246	0.586671	2.64543e-64	5.26572e-60
Schw.Cell	Rab34	0.455	0.22	0.602482	3.57814e-64	7.12229e-60
Schw.Cell	Thap2	0.426	0.197	0.587636	6.13601e-64	1.22137e-59
Schw.Cell	Mdh1	0.713	0.485	0.627469	8.42781e-64	1.67756e-59
Schw.Cell	Txndc12	0.571	0.339	0.697134	1.31477e-63	2.61705e-59
Schw.Cell	Cox7c	0.938	0.883	0.499806	3.18311e-63	6.33599e-59
Schw.Cell	Add3	0.749	0.522	0.671268	3.41021e-63	6.78801e-59
Schw.Cell	Pdp1	0.247	0.08	0.405354	1.38954e-62	2.76589e-58
Schw.Cell	Ptov1	0.644	0.413	0.657608	4.38937e-62	8.73705e-58
Schw.Cell	Hint1	0.899	0.822	0.553182	9.31544e-62	1.85424e-57
Schw.Cell	Rnf5	0.358	0.151	0.529016	1.54848e-61	3.08224e-57
Schw.Cell	Ifit3	0.387	0.163	0.693875	2.20725e-61	4.39354e-57
Schw.Cell	Creb5	0.576	0.325	0.657719	9.2981e-61	1.85079e-56
Schw.Cell	Zfp24	0.446	0.213	0.553966	1.01024e-60	2.01088e-56
Schw.Cell	Fgl2	0.378	0.159	0.817098	2.04595e-60	4.07247e-56
Schw.Cell	Fktn	0.322	0.126	0.486722	2.28317e-60	4.54464e-56
Schw.Cell	Hspa4l	0.359	0.153	0.551735	5.10232e-60	1.01562e-55
Schw.Cell	Zfp706	0.727	0.541	0.667127	7.43577e-60	1.48009e-55
Schw.Cell	Nop16	0.319	0.127	0.534952	5.53912e-59	1.10256e-54
Schw.Cell	Pgp	0.587	0.361	0.620666	6.98751e-59	1.39086e-54
Schw.Cell	Tm7sf3	0.538	0.306	0.601808	8.94141e-59	1.77979e-54
Schw.Cell	Itfg1	0.473	0.256	0.63172	2.21668e-58	4.4123e-54
Schw.Cell	Ppp1r12b	0.315	0.12	0.422473	3.44941e-58	6.86606e-54
Schw.Cell	Rabac1	0.957	0.902	0.462717	4.94485e-58	9.84272e-54
Schw.Cell	Pcyt2	0.232	0.075	0.351093	1.76618e-57	3.51558e-53
Schw.Cell	Capns1	0.848	0.719	0.581043	2.13522e-57	4.25015e-53
Schw.Cell	Tspo	0.885	0.761	0.585155	8.06443e-57	1.60523e-52
Schw.Cell	Phyh	0.413	0.198	0.505289	8.53497e-57	1.69889e-52
Schw.Cell	Utrn	0.782	0.567	0.668256	1.45577e-56	2.89772e-52
Schw.Cell	Sirpa	0.312	0.124	0.479627	1.49921e-56	2.98418e-52
Schw.Cell	Laptm4b	0.485	0.259	0.584368	2.65239e-56	5.27958e-52
Schw.Cell	Igf1r	0.625	0.401	0.648211	4.25945e-56	8.47844e-52
Schw.Cell	Slc9a3r1	0.294	0.11	0.396346	7.14161e-56	1.42154e-51
Schw.Cell	Hipk2	0.307	0.122	0.425663	2.06894e-55	4.11822e-51
Schw.Cell	Nek6	0.254	0.09	0.41003	2.15831e-55	4.29612e-51
Schw.Cell	Arhgef10	0.398	0.184	0.512908	2.15834e-55	4.29617e-51
Schw.Cell	Ninj1	0.475	0.247	0.516065	2.51246e-55	5.00106e-51
Schw.Cell	Nr2f1	0.261	0.092	0.403124	3.13997e-55	6.25011e-51
Schw.Cell	Ncald	0.447	0.225	0.555078	3.35517e-55	6.67846e-51
Schw.Cell	Zfp180	0.278	0.105	0.437505	3.78237e-55	7.52881e-51
Schw.Cell	Gnai1	0.247	0.082	0.305591	4.53088e-55	9.01871e-51
Schw.Cell	Ppia	0.978	0.98	0.379306	4.55817e-55	9.07303e-51
Schw.Cell	Hsp90b1	0.926	0.857	0.59226	5.86084e-55	1.1666e-50
Schw.Cell	Rasa3	0.392	0.183	0.576326	6.47967e-55	1.28978e-50
Schw.Cell	Cttnbp2nl	0.527	0.298	0.597051	1.64078e-54	3.26597e-50
Schw.Cell	Emc10	0.734	0.549	0.601347	2.27294e-54	4.52429e-50
Schw.Cell	Cd44	0.26	0.092	0.306256	2.61187e-54	5.19892e-50
Schw.Cell	Wipi1	0.457	0.239	0.584725	3.21882e-54	6.40706e-50
Schw.Cell	Emc7	0.784	0.614	0.551544	4.24153e-54	8.44277e-50
Schw.Cell	Phldb1	0.512	0.282	0.580571	4.43081e-54	8.81953e-50
Schw.Cell	Tmed10	0.899	0.812	0.527487	7.27531e-54	1.44815e-49
Schw.Cell	Pten	0.755	0.575	0.566362	7.62434e-54	1.51763e-49
Schw.Cell	Fam78b	0.242	0.083	0.365475	1.20148e-53	2.39154e-49
Schw.Cell	Map1a	0.307	0.126	0.463285	1.81784e-53	3.6184e-49
Schw.Cell	Ccnd1	0.768	0.548	0.671637	2.73758e-53	5.44916e-49
Schw.Cell	Dbn1	0.338	0.145	0.461175	6.11535e-53	1.21726e-48
Schw.Cell	Fam49a	0.367	0.168	0.499915	6.20969e-53	1.23604e-48
Schw.Cell	Bphl	0.294	0.118	0.376377	7.91371e-53	1.57522e-48
Schw.Cell	Ahr	0.446	0.21	0.535369	8.39088e-53	1.6702e-48
Schw.Cell	Cdc42se1	0.466	0.257	0.608027	1.21735e-52	2.42314e-48
Schw.Cell	Ak1	0.254	0.094	0.374466	2.20119e-52	4.38147e-48
Schw.Cell	Lrrc8d	0.351	0.155	0.462485	2.23793e-52	4.45461e-48
Schw.Cell	Crip1	0.973	0.94	0.444223	2.42387e-52	4.82471e-48
Schw.Cell	Txndc16	0.294	0.12	0.449633	3.19269e-52	6.35506e-48
Schw.Cell	Lgalsl	0.515	0.285	0.495697	5.66896e-52	1.12841e-47
Schw.Cell	Ndufb4	0.83	0.697	0.548417	1.21726e-51	2.42296e-47
Schw.Cell	Map2	0.225	0.076	0.352636	1.68917e-51	3.36229e-47
Schw.Cell	Snapin	0.439	0.232	0.523149	3.05476e-51	6.0805e-47
Schw.Cell	Sppl2b	0.266	0.101	0.397919	3.98558e-51	7.9333e-47
Schw.Cell	Smap1	0.694	0.529	0.585787	6.65779e-51	1.32523e-46
Schw.Cell	Tmem19	0.287	0.115	0.407413	7.05242e-51	1.40378e-46
Schw.Cell	Ptk2	0.618	0.391	0.573081	1.06573e-50	2.12134e-46
Schw.Cell	Taldo1	0.722	0.598	0.646901	1.07178e-50	2.13337e-46
Schw.Cell	Hadh	0.55	0.338	0.588795	1.18186e-50	2.35249e-46
Schw.Cell	Ppib	0.944	0.869	0.46155	1.38062e-50	2.74813e-46
Schw.Cell	St3gal5	0.293	0.115	0.405663	1.53751e-50	3.06042e-46
Schw.Cell	Ddah2	0.799	0.611	0.561395	1.98954e-50	3.96018e-46
Schw.Cell	Atl1	0.232	0.081	0.361762	2.96746e-50	5.90673e-46
Schw.Cell	Cxxc5	0.456	0.25	0.597912	4.98361e-50	9.91988e-46
Schw.Cell	Prkg1	0.237	0.083	0.330501	5.01922e-50	9.99076e-46
Schw.Cell	Map6	0.224	0.076	0.299609	1.10023e-49	2.19001e-45
Schw.Cell	Dad1	0.869	0.757	0.483955	1.25832e-49	2.50469e-45
Schw.Cell	1810043G02Rik	0.238	0.087	0.36683	1.27572e-49	2.53933e-45
Schw.Cell	Raly	0.788	0.638	0.541607	1.37708e-49	2.74107e-45
Schw.Cell	Sh3pxd2b	0.326	0.143	0.457511	1.41197e-49	2.81052e-45
Schw.Cell	Stard3nl	0.491	0.281	0.547755	1.59526e-49	3.17536e-45
Schw.Cell	Mpc2	0.746	0.555	0.52544	3.00285e-49	5.97717e-45
Schw.Cell	Rcan1	0.336	0.15	0.668278	4.04245e-49	8.04649e-45
Schw.Cell	Tle3	0.421	0.222	0.562135	5.23628e-49	1.04228e-44
Schw.Cell	B4gat1	0.457	0.255	0.569124	7.4664e-49	1.48619e-44
Schw.Cell	Pafah1b1	0.828	0.717	0.517698	9.89451e-49	1.9695e-44
Schw.Cell	Tpd52	0.367	0.163	0.378133	1.22933e-48	2.44698e-44
Schw.Cell	Hmgn1	0.762	0.56	0.552086	1.30364e-48	2.5949e-44
Schw.Cell	Casc4	0.336	0.152	0.478646	2.98889e-48	5.94939e-44
Schw.Cell	Cyp2d22	0.608	0.377	0.573375	6.44648e-48	1.28317e-43
Schw.Cell	Idi1	0.263	0.102	0.440716	8.7779e-48	1.74724e-43
Schw.Cell	Cab39l	0.398	0.205	0.602829	1.05966e-47	2.10925e-43
Schw.Cell	Prdx1	0.926	0.876	0.499874	1.18862e-47	2.36595e-43
Schw.Cell	Tmem41b	0.367	0.177	0.457556	1.49463e-47	2.97506e-43
Schw.Cell	Arhgap32	0.296	0.126	0.474185	1.54579e-47	3.07689e-43
Schw.Cell	Prdx4	0.672	0.476	0.557003	1.93582e-47	3.85325e-43
Schw.Cell	Ahi1	0.258	0.101	0.406731	2.13395e-47	4.24763e-43
Schw.Cell	Itpr3	0.24	0.087	0.340175	3.21244e-47	6.39436e-43
Schw.Cell	Sdf2l1	0.342	0.158	0.469218	8.05125e-47	1.6026e-42
Schw.Cell	Nudt3	0.434	0.237	0.555229	9.34073e-47	1.85927e-42
Schw.Cell	Cdk6	0.335	0.156	0.536134	2.62328e-46	5.22164e-42
Schw.Cell	Srgap1	0.276	0.109	0.389983	2.91305e-46	5.79843e-42
Schw.Cell	Atp1a1	0.606	0.412	0.657938	2.92135e-46	5.81494e-42
Schw.Cell	Siva1	0.501	0.297	0.50619	3.35908e-46	6.68626e-42
Schw.Cell	Xylt1	0.215	0.076	0.347625	4.61317e-46	9.18251e-42
Schw.Cell	Spcs2	0.843	0.738	0.488648	6.3502e-46	1.26401e-41
Schw.Cell	Plec	0.595	0.396	0.587514	9.28498e-46	1.84817e-41
Schw.Cell	Maged2	0.475	0.251	0.44506	9.52715e-46	1.89638e-41
Schw.Cell	Snx7	0.328	0.152	0.457175	1.53148e-45	3.04841e-41
Schw.Cell	Cpne2	0.343	0.161	0.436632	2.10057e-45	4.18118e-41
Schw.Cell	Atp6v1g1	0.827	0.754	0.483734	3.56053e-45	7.08723e-41
Schw.Cell	Hs2st1	0.4	0.209	0.500951	1.46737e-44	2.92079e-40
Schw.Cell	Nipa1	0.245	0.095	0.343437	1.52172e-44	3.02898e-40
Schw.Cell	Mpst	0.367	0.187	0.513126	1.96286e-44	3.90708e-40
Schw.Cell	Prdx5	0.67	0.484	0.526279	2.35773e-44	4.69306e-40
Schw.Cell	Wdr47	0.228	0.084	0.399203	2.5316e-44	5.03916e-40
Schw.Cell	Cfl2	0.642	0.476	0.594029	3.18429e-44	6.33832e-40
Schw.Cell	Il6st	0.665	0.461	0.586454	6.44056e-44	1.28199e-39
Schw.Cell	Paip2b	0.245	0.096	0.375002	8.38006e-44	1.66805e-39
Schw.Cell	Ormdl2	0.416	0.22	0.466551	9.76983e-44	1.94468e-39
Schw.Cell	Pqlc3	0.294	0.129	0.411925	1.01393e-43	2.01824e-39
Schw.Cell	Asah1	0.648	0.471	0.573924	1.95893e-43	3.89926e-39
Schw.Cell	Pmvk	0.299	0.129	0.388185	2.17021e-43	4.31979e-39
Schw.Cell	Synpo	0.26	0.106	0.392767	2.32574e-43	4.62939e-39
Schw.Cell	Cirbp	0.534	0.328	0.542293	3.21961e-43	6.40864e-39
Schw.Cell	Cbr3	0.398	0.211	0.451766	6.15234e-43	1.22462e-38
Schw.Cell	Prex2	0.768	0.552	0.514096	1.20955e-42	2.40762e-38
Schw.Cell	Pnisr	0.766	0.618	0.590004	1.34854e-42	2.68426e-38
Schw.Cell	Vdac3	0.737	0.604	0.491755	2.36842e-42	4.71435e-38
Schw.Cell	Polr2f	0.706	0.552	0.5402	2.79419e-42	5.56184e-38
Schw.Cell	Pex2	0.416	0.228	0.456568	4.89535e-42	9.7442e-38
Schw.Cell	Zfp503	0.355	0.171	0.46318	5.45654e-42	1.08613e-37
Schw.Cell	Nfix	0.797	0.508	0.382206	5.5158e-42	1.09792e-37
Schw.Cell	Arl3	0.563	0.373	0.506303	5.60971e-42	1.11661e-37
Schw.Cell	Secisbp2l	0.515	0.32	0.560973	5.67608e-42	1.12982e-37
Schw.Cell	Mbnl2	0.851	0.758	0.48159	1.34991e-41	2.68699e-37
Schw.Cell	Coro2b	0.384	0.194	0.427228	1.60863e-41	3.20197e-37
Schw.Cell	Fam58b	0.374	0.19	0.41606	2.2467e-41	4.47206e-37
Schw.Cell	Ptpn21	0.31	0.145	0.404436	3.06787e-41	6.10659e-37
Schw.Cell	Rhbdf1	0.342	0.17	0.436025	5.46384e-41	1.08758e-36
Schw.Cell	Glo1	0.567	0.377	0.488341	8.3437e-41	1.66081e-36
Schw.Cell	Commd6	0.509	0.319	0.492356	1.00287e-40	1.9962e-36
Schw.Cell	Dync1i2	0.797	0.687	0.500735	1.01509e-40	2.02053e-36
Schw.Cell	Eif3j1	0.655	0.481	0.50785	1.1359e-40	2.26102e-36
Schw.Cell	Pdia3	0.879	0.783	0.520642	1.3218e-40	2.63104e-36
Schw.Cell	Mrpl13	0.517	0.335	0.507948	2.06645e-40	4.11328e-36
Schw.Cell	Ccser2	0.73	0.557	0.492447	3.17303e-40	6.31591e-36
Schw.Cell	Ift57	0.29	0.134	0.417751	3.29798e-40	6.56462e-36
Schw.Cell	Tln2	0.413	0.227	0.4667	7.75251e-40	1.54314e-35
Schw.Cell	Tkt	0.616	0.454	0.565422	1.20046e-39	2.38952e-35
Schw.Cell	Rcn3	0.613	0.341	0.369251	1.27818e-39	2.54422e-35
Schw.Cell	Commd1	0.603	0.43	0.494789	2.41625e-39	4.80954e-35
Schw.Cell	Fibin	0.447	0.226	0.287391	2.48919e-39	4.95473e-35
Schw.Cell	Prmt2	0.315	0.15	0.406694	2.57898e-39	5.13345e-35
Schw.Cell	Bmpr1a	0.391	0.212	0.503915	2.85704e-39	5.68693e-35
Schw.Cell	Dstn	0.831	0.696	0.321093	5.0258e-39	1.00039e-34
Schw.Cell	Scn1b	0.371	0.196	0.465048	6.71681e-39	1.33698e-34
Schw.Cell	Vamp8	0.694	0.527	0.471243	7.52055e-39	1.49697e-34
Schw.Cell	Olfm1	0.319	0.158	0.42494	8.6664e-39	1.72505e-34
Schw.Cell	Ift22	0.242	0.101	0.336467	9.16178e-39	1.82365e-34
Schw.Cell	Prdx2	0.807	0.683	0.475719	1.41112e-38	2.80884e-34
Schw.Cell	Morf4l1	0.937	0.902	0.355116	2.34303e-38	4.66381e-34
Schw.Cell	Pon2	0.67	0.523	0.53765	3.04016e-38	6.05144e-34
Schw.Cell	Ndufa13	0.872	0.772	0.41239	3.38991e-38	6.74761e-34
Schw.Cell	Ctsd	0.823	0.707	0.479189	4.4995e-38	8.95625e-34
Schw.Cell	Myo18a	0.547	0.324	0.421624	4.72369e-38	9.40251e-34
Schw.Cell	Naxd	0.57	0.39	0.454821	7.76477e-38	1.54558e-33
Schw.Cell	Med12	0.291	0.135	0.423191	7.92039e-38	1.57655e-33
Schw.Cell	Tsc22d4	0.618	0.446	0.546533	8.54462e-38	1.70081e-33
Schw.Cell	Cbx3	0.759	0.624	0.496239	9.75779e-38	1.94229e-33
Schw.Cell	Ergic3	0.674	0.489	0.497525	1.18948e-37	2.36766e-33
Schw.Cell	Marcksl1	0.33	0.153	0.251269	1.48408e-37	2.95407e-33
Schw.Cell	Flna	0.616	0.433	0.33632	1.72807e-37	3.43973e-33
Schw.Cell	1500011K16Rik	0.424	0.248	0.506483	2.29188e-37	4.56198e-33
Schw.Cell	Gstp1	0.332	0.169	0.442114	2.65238e-37	5.27955e-33
Schw.Cell	Ddhd1	0.274	0.125	0.444654	2.7664e-37	5.50653e-33
Schw.Cell	Wls	0.514	0.329	0.497747	2.78011e-37	5.53381e-33
Schw.Cell	Abcd3	0.356	0.187	0.428525	3.47632e-37	6.91962e-33
Schw.Cell	4931406C07Rik	0.267	0.12	0.370361	3.7536e-37	7.47154e-33
Schw.Cell	Mrpl23	0.651	0.49	0.516776	4.41059e-37	8.77927e-33
Schw.Cell	Tagln2	0.911	0.872	0.478737	5.75416e-37	1.14537e-32
Schw.Cell	Psmb3	0.784	0.685	0.472308	1.35821e-36	2.70351e-32
Schw.Cell	Trappc2	0.299	0.14	0.340619	1.37699e-36	2.7409e-32
Schw.Cell	Sptssa	0.727	0.574	0.462369	1.56619e-36	3.11751e-32
Schw.Cell	Eif1b	0.71	0.563	0.464458	2.50544e-36	4.98709e-32
Schw.Cell	Mrpl52	0.703	0.538	0.46683	5.81344e-36	1.15716e-31
Schw.Cell	Pepd	0.27	0.122	0.288983	6.85194e-36	1.36388e-31
Schw.Cell	Cdk5rap2	0.235	0.1	0.326478	7.01638e-36	1.39661e-31
Schw.Cell	Spire1	0.209	0.083	0.324296	8.79243e-36	1.75013e-31
Schw.Cell	Ccdc50	0.561	0.394	0.538406	1.04211e-35	2.07431e-31
Schw.Cell	Cnbp	0.909	0.869	0.393658	1.40991e-35	2.80643e-31
Schw.Cell	Mesd	0.558	0.38	0.466823	1.79195e-35	3.56688e-31
Schw.Cell	Higd2a	0.706	0.555	0.464556	2.06343e-35	4.10726e-31
Schw.Cell	Ndfip1	0.436	0.262	0.450631	2.18002e-35	4.33934e-31
Schw.Cell	Ppp1r14b	0.537	0.348	0.456812	3.88179e-35	7.7267e-31
Schw.Cell	Fam173a	0.45	0.281	0.474238	4.10712e-35	8.17523e-31
Schw.Cell	Atp6v0e	0.827	0.745	0.457934	5.16014e-35	1.02713e-30
Schw.Cell	Rara	0.328	0.172	0.479439	5.62179e-35	1.11902e-30
Schw.Cell	Ltbp3	0.378	0.206	0.439251	9.32365e-35	1.85587e-30
Schw.Cell	Slc44a2	0.485	0.303	0.439325	9.58561e-35	1.90802e-30
Schw.Cell	Kif3a	0.362	0.198	0.432176	1.22074e-34	2.42989e-30
Schw.Cell	Acadl	0.628	0.461	0.431263	1.34455e-34	2.67633e-30
Schw.Cell	Ilvbl	0.28	0.134	0.374279	1.43526e-34	2.85689e-30
Schw.Cell	Paics	0.55	0.387	0.478128	2.44482e-34	4.86642e-30
Schw.Cell	1500009L16Rik	0.202	0.083	0.360964	3.6011e-34	7.16799e-30
Schw.Cell	Nrbp2	0.208	0.084	0.34333	3.64703e-34	7.25942e-30
Schw.Cell	Mettl26	0.303	0.153	0.392157	3.71697e-34	7.39864e-30
Schw.Cell	Tnfaip6	0.26	0.115	0.316082	4.57716e-34	9.11083e-30
Schw.Cell	Bhlhe40	0.554	0.357	0.491294	5.96828e-34	1.18799e-29
Schw.Cell	St13	0.81	0.704	0.421156	9.37009e-34	1.86512e-29
Schw.Cell	Serf1	0.244	0.11	0.371149	1.24578e-33	2.47972e-29
Schw.Cell	Nid2	0.361	0.196	0.443317	1.47685e-33	2.93967e-29
Schw.Cell	Hsd17b10	0.527	0.359	0.466026	1.65637e-33	3.297e-29
Schw.Cell	Dhrs4	0.326	0.173	0.38288	1.77837e-33	3.53984e-29
Schw.Cell	Adamtsl5	0.225	0.097	0.308058	2.12842e-33	4.23663e-29
Schw.Cell	Brk1	0.771	0.664	0.413258	2.14574e-33	4.27109e-29
Schw.Cell	Txnl1	0.668	0.534	0.455765	2.1828e-33	4.34487e-29
Schw.Cell	Selenos	0.595	0.415	0.484271	2.70302e-33	5.38037e-29
Schw.Cell	Pik3r1	0.543	0.37	0.502865	5.57794e-33	1.11029e-28
Schw.Cell	Tgfb2	0.395	0.23	0.52629	6.70134e-33	1.3339e-28
Schw.Cell	Tmem184c	0.216	0.092	0.310374	7.45093e-33	1.48311e-28
Schw.Cell	Nudt2	0.284	0.139	0.358254	8.95284e-33	1.78206e-28
Schw.Cell	Sssca1	0.32	0.167	0.371946	2.45289e-32	4.88247e-28
Schw.Cell	Snrnp70	0.749	0.622	0.478874	2.90918e-32	5.79071e-28
Schw.Cell	Fam102a	0.38	0.197	0.303057	4.05029e-32	8.06211e-28
Schw.Cell	Rexo2	0.691	0.564	0.446608	4.22826e-32	8.41635e-28
Schw.Cell	Asph	0.514	0.346	0.508874	4.56622e-32	9.08907e-28
Schw.Cell	Rps27l	0.82	0.755	0.456211	5.22153e-32	1.03934e-27
Schw.Cell	Atraid	0.75	0.619	0.423407	5.3512e-32	1.06516e-27
Schw.Cell	Jmy	0.378	0.215	0.415828	1.29764e-31	2.58295e-27
Schw.Cell	Zfp91	0.664	0.525	0.449799	1.56007e-31	3.10532e-27
Schw.Cell	Creb3l2	0.518	0.339	0.474717	2.60025e-31	5.1758e-27
Schw.Cell	Foxo1	0.517	0.346	0.475165	2.61277e-31	5.20071e-27
Schw.Cell	Mmp14	0.384	0.213	0.384707	3.60877e-31	7.18326e-27
Schw.Cell	Psmb2	0.749	0.631	0.431723	3.72887e-31	7.42232e-27
Schw.Cell	Akr1a1	0.824	0.748	0.389521	7.28943e-31	1.45096e-26
Schw.Cell	Bcl7a	0.316	0.165	0.426707	7.72033e-31	1.53673e-26
Schw.Cell	Psma2	0.773	0.693	0.409676	9.00253e-31	1.79195e-26
Schw.Cell	Pgk1	0.545	0.392	0.487117	9.59702e-31	1.91029e-26
Schw.Cell	Slc25a23	0.212	0.092	0.350289	1.00112e-30	1.99273e-26
Schw.Cell	Ifnar2	0.603	0.46	0.488611	1.05494e-30	2.09987e-26
Schw.Cell	Abhd4	0.316	0.17	0.393109	1.06396e-30	2.11781e-26
Schw.Cell	Ccdc34	0.388	0.231	0.566487	1.08576e-30	2.16121e-26
Schw.Cell	Fbln5	0.534	0.313	0.325647	1.61416e-30	3.21298e-26
Schw.Cell	Pbxip1	0.466	0.294	0.378387	1.79599e-30	3.57492e-26
Schw.Cell	Serinc1	0.791	0.688	0.410632	1.84176e-30	3.66601e-26
Schw.Cell	Anks1	0.29	0.144	0.348304	1.96537e-30	3.91207e-26
Schw.Cell	Gprc5b	0.29	0.149	0.366323	2.30324e-30	4.5846e-26
Schw.Cell	Ndufb9	0.854	0.773	0.329619	2.36016e-30	4.69789e-26
Schw.Cell	Nedd4	0.913	0.788	0.395699	2.86608e-30	5.70493e-26
Schw.Cell	Rnf215	0.483	0.314	0.402919	3.05303e-30	6.07706e-26
Schw.Cell	Clip3	0.264	0.131	0.371888	3.36604e-30	6.7001e-26
Schw.Cell	Ggh	0.57	0.41	0.422843	3.39459e-30	6.75693e-26
Schw.Cell	Orai1	0.472	0.304	0.434223	3.70135e-30	7.36753e-26
Schw.Cell	Arl5a	0.41	0.252	0.420371	3.70695e-30	7.37868e-26
Schw.Cell	Dhrs7	0.696	0.546	0.443031	5.07812e-30	1.0108e-25
Schw.Cell	Vkorc1	0.616	0.438	0.447205	6.627e-30	1.3191e-25
Schw.Cell	Pkig	0.556	0.375	0.337701	6.91461e-30	1.37635e-25
Schw.Cell	Gamt	0.385	0.227	0.460528	8.07536e-30	1.6074e-25
Schw.Cell	Nedd4l	0.261	0.124	0.300731	9.84681e-30	1.96001e-25
Schw.Cell	Trp53i13	0.369	0.216	0.407169	1.06013e-29	2.11019e-25
Schw.Cell	Plscr4	0.609	0.437	0.463301	1.61751e-29	3.21966e-25
Schw.Cell	Ckap5	0.411	0.25	0.389574	2.26781e-29	4.51408e-25
Schw.Cell	Slc35b2	0.315	0.171	0.38539	2.44012e-29	4.85705e-25
Schw.Cell	Ift43	0.426	0.259	0.36091	2.85991e-29	5.69264e-25
Schw.Cell	Anapc16	0.54	0.39	0.431422	2.98806e-29	5.94774e-25
Schw.Cell	B230118H07Rik	0.322	0.175	0.354674	3.26811e-29	6.50517e-25
Schw.Cell	Pja1	0.397	0.241	0.38908	3.81615e-29	7.59605e-25
Schw.Cell	Dennd2a	0.271	0.136	0.317142	6.38729e-29	1.27139e-24
Schw.Cell	Antxr1	0.333	0.185	0.46186	8.42043e-29	1.67609e-24
Schw.Cell	Pja2	0.541	0.384	0.444632	8.58735e-29	1.70931e-24
Schw.Cell	Psmb6	0.781	0.705	0.379675	1.16433e-28	2.3176e-24
Schw.Cell	Tbcb	0.6	0.473	0.429593	1.57188e-28	3.12884e-24
Schw.Cell	Glt8d1	0.335	0.189	0.378237	1.63606e-28	3.25658e-24
Schw.Cell	Cyb561d2	0.215	0.097	0.270152	4.2469e-28	8.45346e-24
Schw.Cell	Park7	0.823	0.704	0.348826	6.1921e-28	1.23254e-23
Schw.Cell	Gnb5	0.227	0.106	0.284605	9.67371e-28	1.92555e-23
Schw.Cell	Adamts12	0.202	0.09	0.342232	1.68187e-27	3.34776e-23
Schw.Cell	Ndst1	0.27	0.139	0.354474	1.82534e-27	3.63334e-23
Schw.Cell	Prpf19	0.455	0.303	0.415255	2.3214e-27	4.62075e-23
Schw.Cell	Pfdn1	0.567	0.424	0.405885	2.32398e-27	4.62589e-23
Schw.Cell	B9d1	0.222	0.104	0.312843	2.38363e-27	4.74462e-23
Schw.Cell	Cuedc2	0.589	0.444	0.396366	2.81575e-27	5.60475e-23
Schw.Cell	Reep5	0.723	0.603	0.41631	3.06879e-27	6.10842e-23
Schw.Cell	Psip1	0.556	0.398	0.434915	3.30361e-27	6.57583e-23
Schw.Cell	Canx	0.732	0.607	0.454085	3.49899e-27	6.96475e-23
Schw.Cell	Ube2e3	0.56	0.415	0.403565	4.80972e-27	9.57374e-23
Schw.Cell	Pcgf5	0.33	0.187	0.364273	5.41567e-27	1.07799e-22
Schw.Cell	Psma4	0.698	0.587	0.391474	7.16929e-27	1.42705e-22
Schw.Cell	Pfn2	0.211	0.097	0.294325	9.38268e-27	1.86762e-22
Schw.Cell	Rab10	0.661	0.541	0.445953	1.06004e-26	2.11e-22
Schw.Cell	Mlf2	0.677	0.545	0.35715	1.10385e-26	2.19722e-22
Schw.Cell	Aldh6a1	0.273	0.142	0.339591	1.50968e-26	3.00501e-22
Schw.Cell	Arl2	0.316	0.175	0.33464	1.65152e-26	3.28736e-22
Schw.Cell	Erf	0.38	0.228	0.352412	1.73607e-26	3.45565e-22
Schw.Cell	Adam10	0.569	0.414	0.427756	1.83309e-26	3.64876e-22
Schw.Cell	Cops9	0.688	0.564	0.420903	2.27472e-26	4.52783e-22
Schw.Cell	Spcs1	0.7	0.586	0.386759	2.92774e-26	5.82767e-22
Schw.Cell	Smim15	0.53	0.394	0.478256	3.1627e-26	6.29535e-22
Schw.Cell	Etfrf1	0.209	0.096	0.273492	3.33683e-26	6.64196e-22
Schw.Cell	Il17rc	0.235	0.115	0.291307	4.31771e-26	8.5944e-22
Schw.Cell	Scp2	0.747	0.649	0.398568	4.64684e-26	9.24953e-22
Schw.Cell	Mill2	0.341	0.199	0.438513	5.1442e-26	1.02395e-21
Schw.Cell	1110004F10Rik	0.688	0.587	0.399693	5.1993e-26	1.03492e-21
Schw.Cell	Rab8b	0.395	0.25	0.394057	6.63332e-26	1.32036e-21
Schw.Cell	Cd151	0.743	0.667	0.45179	8.68579e-26	1.72891e-21
Schw.Cell	Atxn10	0.455	0.307	0.398675	1.08959e-25	2.16883e-21
Schw.Cell	Spata13	0.268	0.134	0.287658	1.12194e-25	2.23322e-21
Schw.Cell	Tsen34	0.58	0.442	0.427126	1.54653e-25	3.07837e-21
Schw.Cell	Slc35e4	0.209	0.099	0.295174	1.60494e-25	3.19463e-21
Schw.Cell	Atp9a	0.368	0.222	0.375041	1.89395e-25	3.7699e-21
Schw.Cell	Tmem33	0.468	0.322	0.429546	2.51391e-25	5.00394e-21
Schw.Cell	Jpt1	0.641	0.475	0.317052	2.53487e-25	5.04565e-21
Schw.Cell	Ndfip2	0.58	0.434	0.35544	4.27706e-25	8.51348e-21
Schw.Cell	Tcn2	0.566	0.422	0.400648	4.77185e-25	9.49836e-21
Schw.Cell	Sc5d	0.228	0.111	0.327305	4.9645e-25	9.88185e-21
Schw.Cell	1110065P20Rik	0.332	0.199	0.415249	5.46511e-25	1.08783e-20
Schw.Cell	Alg14	0.388	0.238	0.391543	5.62576e-25	1.11981e-20
Schw.Cell	Gfra1	0.297	0.155	0.286087	5.77132e-25	1.14878e-20
Schw.Cell	Smarcd1	0.341	0.203	0.376546	7.36583e-25	1.46617e-20
Schw.Cell	Sod2	0.519	0.373	0.391997	7.54078e-25	1.50099e-20
Schw.Cell	Acsl3	0.229	0.113	0.291577	1.61898e-24	3.22258e-20
Schw.Cell	Rcc2	0.25	0.129	0.353373	1.65637e-24	3.297e-20
Schw.Cell	Tmem258	0.652	0.53	0.412796	2.72542e-24	5.42496e-20
Schw.Cell	Rab14	0.848	0.782	0.32774	3.01664e-24	6.00462e-20
Schw.Cell	Rassf8	0.214	0.103	0.291333	3.1169e-24	6.20419e-20
Schw.Cell	Stambp	0.255	0.134	0.308207	3.48013e-24	6.9272e-20
Schw.Cell	Syde1	0.329	0.194	0.354371	3.7834e-24	7.53087e-20
Schw.Cell	Hexa	0.567	0.425	0.365763	4.24583e-24	8.45132e-20
Schw.Cell	Camk2d	0.613	0.477	0.42793	5.57664e-24	1.11003e-19
Schw.Cell	Agpat3	0.414	0.276	0.394205	6.00653e-24	1.1956e-19
Schw.Cell	Snx6	0.636	0.507	0.372629	6.93666e-24	1.38074e-19
Schw.Cell	Atp6ap1	0.638	0.501	0.38105	6.95827e-24	1.38504e-19
Schw.Cell	Ddx1	0.407	0.272	0.381348	8.44791e-24	1.68156e-19
Schw.Cell	Ndufa7	0.851	0.773	0.320478	1.17353e-23	2.3359e-19
Schw.Cell	Mrpl58	0.46	0.322	0.36911	1.47028e-23	2.9266e-19
Schw.Cell	Acaa1a	0.553	0.419	0.367216	2.00488e-23	3.99071e-19
Schw.Cell	Mrps36	0.465	0.322	0.350146	2.88131e-23	5.73525e-19
Schw.Cell	Rsu1	0.762	0.681	0.347239	3.13076e-23	6.23178e-19
Schw.Cell	Sipa1l1	0.26	0.139	0.342859	3.16416e-23	6.29826e-19
Schw.Cell	P2rx4	0.336	0.201	0.346368	3.57476e-23	7.11556e-19
Schw.Cell	Eif1ax	0.499	0.368	0.41443	3.62938e-23	7.22427e-19
Schw.Cell	Nol7	0.707	0.615	0.361487	3.75371e-23	7.47175e-19
Schw.Cell	Anxa6	0.532	0.405	0.40458	4.11651e-23	8.19392e-19
Schw.Cell	Snx16	0.241	0.124	0.297423	4.52287e-23	9.00278e-19
Schw.Cell	Ndufb8	0.766	0.684	0.343617	4.65849e-23	9.27272e-19
Schw.Cell	Strn4	0.418	0.278	0.358876	5.19451e-23	1.03397e-18
Schw.Cell	Adprh	0.553	0.419	0.372925	5.19919e-23	1.0349e-18
Schw.Cell	Nr2c2ap	0.255	0.136	0.283089	6.96523e-23	1.38643e-18
Schw.Cell	Emp1	0.59	0.395	0.389559	7.13193e-23	1.41961e-18
Schw.Cell	Mff	0.551	0.419	0.344595	7.22615e-23	1.43836e-18
Schw.Cell	Tom1l2	0.273	0.151	0.328862	8.49555e-23	1.69104e-18
Schw.Cell	Ndufv1	0.583	0.45	0.355472	8.69133e-23	1.73001e-18
Schw.Cell	Echs1	0.452	0.318	0.389911	8.84787e-23	1.76117e-18
Schw.Cell	Srp14	0.76	0.678	0.344959	9.84021e-23	1.95869e-18
Schw.Cell	Add1	0.57	0.446	0.397007	1.02719e-22	2.04462e-18
Schw.Cell	Rab6b	0.413	0.272	0.331414	1.1707e-22	2.33028e-18
Schw.Cell	Gm1673	0.248	0.129	0.308137	1.26949e-22	2.52691e-18
Schw.Cell	Ctnna1	0.81	0.716	0.320974	1.2748e-22	2.53749e-18
Schw.Cell	Pros1	0.515	0.374	0.381965	1.51728e-22	3.02014e-18
Schw.Cell	Psmd6	0.525	0.401	0.380665	1.52414e-22	3.03381e-18
Schw.Cell	Psenen	0.719	0.617	0.357955	1.56304e-22	3.11124e-18
Schw.Cell	Iah1	0.475	0.34	0.416351	1.614e-22	3.21266e-18
Schw.Cell	Rab31	0.244	0.129	0.314849	1.6638e-22	3.3118e-18
Schw.Cell	Dkc1	0.354	0.217	0.368131	2.34321e-22	4.66415e-18
Schw.Cell	Mical3	0.247	0.127	0.272725	2.44179e-22	4.86039e-18
Schw.Cell	Pde8a	0.349	0.21	0.308305	2.58499e-22	5.14542e-18
Schw.Cell	Psma1	0.646	0.551	0.403961	3.79184e-22	7.54766e-18
Schw.Cell	Aldh7a1	0.323	0.193	0.321411	3.83183e-22	7.62725e-18
Schw.Cell	Psma6	0.642	0.538	0.376461	4.26056e-22	8.48065e-18
Schw.Cell	Ap3m1	0.3	0.174	0.317118	4.9079e-22	9.76917e-18
Schw.Cell	Pura	0.775	0.697	0.373535	4.95007e-22	9.85311e-18
Schw.Cell	Txndc9	0.547	0.421	0.379268	4.96504e-22	9.8829e-18
Schw.Cell	Smim8	0.228	0.116	0.276362	5.17264e-22	1.02961e-17
Schw.Cell	Chpt1	0.413	0.276	0.374506	6.05845e-22	1.20593e-17
Schw.Cell	Cldnd1	0.551	0.428	0.389659	6.2894e-22	1.25191e-17
Schw.Cell	Utp11	0.545	0.413	0.384262	6.67442e-22	1.32854e-17
Schw.Cell	Fuca1	0.55	0.413	0.367385	6.67622e-22	1.3289e-17
Schw.Cell	Prmt1	0.557	0.432	0.359549	7.00112e-22	1.39357e-17
Schw.Cell	Arhgef25	0.325	0.194	0.312163	7.19991e-22	1.43314e-17
Schw.Cell	Swi5	0.791	0.702	0.328027	7.52133e-22	1.49712e-17
Schw.Cell	Tenm3	0.202	0.1	0.303627	8.07025e-22	1.60638e-17
Schw.Cell	Zbtb44	0.329	0.204	0.428242	8.60817e-22	1.71346e-17
Schw.Cell	Gnaq	0.59	0.454	0.377	1.10897e-21	2.2074e-17
Schw.Cell	Ostc	0.674	0.553	0.373439	1.11992e-21	2.2292e-17
Schw.Cell	Pdzd2	0.75	0.589	0.263477	1.14046e-21	2.27009e-17
Schw.Cell	Hsbp1	0.737	0.653	0.362871	1.22011e-21	2.42864e-17
Schw.Cell	Acsl4	0.307	0.183	0.352336	1.2902e-21	2.56815e-17
Schw.Cell	Ndufs7	0.724	0.622	0.310203	1.59286e-21	3.17058e-17
Schw.Cell	Bach1	0.41	0.273	0.388423	1.80276e-21	3.58839e-17
Schw.Cell	Atp5g1	0.759	0.666	0.338274	1.82349e-21	3.62965e-17
Schw.Cell	2610001J05Rik	0.491	0.356	0.336569	2.70817e-21	5.39061e-17
Schw.Cell	Appl2	0.24	0.128	0.289775	2.71706e-21	5.40831e-17
Schw.Cell	4632415L05Rik	0.242	0.128	0.316576	2.80021e-21	5.57382e-17
Schw.Cell	Vdac1	0.564	0.448	0.368666	2.92455e-21	5.82131e-17
Schw.Cell	Cdk2ap1	0.498	0.376	0.37196	2.97007e-21	5.91193e-17
Schw.Cell	Hsd17b4	0.387	0.258	0.379158	3.14992e-21	6.26992e-17
Schw.Cell	Gnptg	0.323	0.197	0.364811	3.19248e-21	6.35464e-17
Schw.Cell	Dynlt3	0.605	0.485	0.332657	3.85582e-21	7.67502e-17
Schw.Cell	Mapk9	0.312	0.19	0.326702	4.71842e-21	9.39202e-17
Schw.Cell	Psmd7	0.714	0.646	0.378624	5.17281e-21	1.02965e-16
Schw.Cell	Atrn	0.322	0.194	0.344055	5.23018e-21	1.04107e-16
Schw.Cell	Chchd6	0.232	0.124	0.299823	5.4418e-21	1.08319e-16
Schw.Cell	Cuta	0.606	0.499	0.353742	5.8744e-21	1.1693e-16
Schw.Cell	Hmgcs1	0.348	0.22	0.416917	6.30525e-21	1.25506e-16
Schw.Cell	Magt1	0.525	0.391	0.375925	6.43603e-21	1.28109e-16
Schw.Cell	Lman2l	0.214	0.107	0.282455	7.20408e-21	1.43397e-16
Schw.Cell	Sgta	0.54	0.42	0.375633	7.314e-21	1.45585e-16
Schw.Cell	Tlr4	0.211	0.108	0.276151	7.76726e-21	1.54607e-16
Schw.Cell	Cbx5	0.55	0.416	0.390094	7.7882e-21	1.55024e-16
Schw.Cell	Smc3	0.619	0.51	0.433116	7.89352e-21	1.57121e-16
Schw.Cell	Hexb	0.527	0.399	0.370205	8.76383e-21	1.74444e-16
Schw.Cell	Mfn1	0.258	0.144	0.299427	9.76065e-21	1.94286e-16
Schw.Cell	Gpr137b	0.297	0.172	0.293084	1.07712e-20	2.144e-16
Schw.Cell	Kmt5a	0.345	0.22	0.404057	1.28776e-20	2.56328e-16
Schw.Cell	Col5a1	0.394	0.237	0.266207	1.30886e-20	2.60529e-16
Schw.Cell	Ddost	0.659	0.535	0.380996	1.45146e-20	2.88913e-16
Schw.Cell	Naxe	0.494	0.364	0.363769	1.48312e-20	2.95214e-16
Schw.Cell	Nap1l1	0.632	0.524	0.40629	1.56953e-20	3.12415e-16
Schw.Cell	Ppp2r2a	0.569	0.439	0.343638	1.86171e-20	3.70573e-16
Schw.Cell	Acadvl	0.427	0.297	0.33552	1.95712e-20	3.89565e-16
Schw.Cell	Dact3	0.29	0.17	0.301123	1.97082e-20	3.92292e-16
Schw.Cell	Degs1	0.603	0.483	0.385512	2.53325e-20	5.04244e-16
Schw.Cell	Smdt1	0.797	0.74	0.33867	3.02607e-20	6.0234e-16
Schw.Cell	Taok1	0.629	0.526	0.383381	3.69503e-20	7.35495e-16
Schw.Cell	Pdia6	0.798	0.724	0.390422	3.71783e-20	7.40033e-16
Schw.Cell	Ppt1	0.465	0.334	0.34879	4.03437e-20	8.03041e-16
Schw.Cell	Jkamp	0.483	0.349	0.313716	4.57502e-20	9.10657e-16
Schw.Cell	Cisd1	0.434	0.307	0.375346	4.59988e-20	9.15605e-16
Schw.Cell	Acp1	0.521	0.398	0.373869	4.68027e-20	9.31608e-16
Schw.Cell	Gnb4	0.514	0.367	0.260646	5.22118e-20	1.03927e-15
Schw.Cell	Ebp	0.475	0.35	0.343281	5.34451e-20	1.06383e-15
Schw.Cell	Mrpl20	0.628	0.525	0.352028	5.71789e-20	1.13815e-15
Schw.Cell	Myo9b	0.242	0.133	0.258177	5.93292e-20	1.18095e-15
Schw.Cell	Nagk	0.374	0.247	0.33046	7.271e-20	1.44729e-15
Schw.Cell	Arsk	0.276	0.163	0.327948	7.3374e-20	1.46051e-15
Schw.Cell	M6pr	0.473	0.344	0.353075	7.48083e-20	1.48906e-15
Schw.Cell	Bcap31	0.681	0.583	0.376163	7.49649e-20	1.49218e-15
Schw.Cell	Litaf	0.599	0.476	0.387139	8.04985e-20	1.60232e-15
Schw.Cell	Oat	0.714	0.598	0.355798	8.60437e-20	1.7127e-15
Schw.Cell	Psmd13	0.551	0.445	0.383087	8.75756e-20	1.74319e-15
Schw.Cell	Dip2b	0.439	0.296	0.340169	9.27226e-20	1.84564e-15
Schw.Cell	Fmc1	0.508	0.377	0.369766	1.01971e-19	2.02972e-15
Schw.Cell	Rtn4	0.769	0.723	0.345076	1.06761e-19	2.12508e-15
Schw.Cell	Clpb	0.254	0.142	0.272512	1.28067e-19	2.54918e-15
Schw.Cell	Crip2	0.942	0.905	0.285313	1.39545e-19	2.77763e-15
Schw.Cell	Cnpy2	0.618	0.501	0.356082	1.41361e-19	2.8138e-15
Schw.Cell	Osgep	0.452	0.328	0.341443	1.51619e-19	3.01797e-15
Schw.Cell	N6amt1	0.235	0.127	0.265775	1.52855e-19	3.04259e-15
Schw.Cell	Nedd8	0.815	0.746	0.292772	1.54977e-19	3.08482e-15
Schw.Cell	Galnt1	0.517	0.396	0.348107	1.57855e-19	3.1421e-15
Schw.Cell	Rer1	0.713	0.643	0.349566	1.61272e-19	3.21013e-15
Schw.Cell	Srebf2	0.343	0.222	0.34487	1.95576e-19	3.89295e-15
Schw.Cell	Arhgap5	0.68	0.575	0.351737	1.96103e-19	3.90343e-15
Schw.Cell	Inf2	0.312	0.183	0.291758	2.27542e-19	4.52923e-15
Schw.Cell	Lamtor2	0.657	0.556	0.338078	2.31988e-19	4.61772e-15
Schw.Cell	Ppp1r18	0.423	0.296	0.364462	2.38044e-19	4.73826e-15
Schw.Cell	Evi5	0.443	0.316	0.35371	2.4415e-19	4.85981e-15
Schw.Cell	Ift74	0.216	0.114	0.26531	3.03851e-19	6.04815e-15
Schw.Cell	Selenok	0.9	0.883	0.272416	3.24537e-19	6.45991e-15
Schw.Cell	Polr2i	0.531	0.414	0.386667	3.31115e-19	6.59084e-15
Schw.Cell	Slc25a4	0.848	0.769	0.258497	3.55843e-19	7.08305e-15
Schw.Cell	Slc25a1	0.211	0.112	0.272371	3.55942e-19	7.08502e-15
Schw.Cell	Plat	0.583	0.453	0.313891	3.81435e-19	7.59246e-15
Schw.Cell	Anapc13	0.543	0.419	0.338547	3.96953e-19	7.90134e-15
Schw.Cell	Arfip1	0.32	0.204	0.328307	4.59532e-19	9.14699e-15
Schw.Cell	Lonp2	0.39	0.266	0.347971	5.00955e-19	9.9715e-15
Schw.Cell	Gmfb	0.397	0.271	0.319813	6.44641e-19	1.28316e-14
Schw.Cell	Jtb	0.496	0.379	0.346286	7.13255e-19	1.41973e-14
Schw.Cell	Txndc15	0.528	0.405	0.339365	7.77062e-19	1.54674e-14
Schw.Cell	Tef	0.224	0.122	0.297907	8.53601e-19	1.69909e-14
Schw.Cell	Dusp6	0.511	0.368	0.413149	8.71095e-19	1.73392e-14
Schw.Cell	Syn3	0.257	0.144	0.264678	9.07908e-19	1.80719e-14
Schw.Cell	Commd3	0.522	0.417	0.34515	1.21991e-18	2.42823e-14
Schw.Cell	Zfhx3	0.515	0.377	0.354528	1.22954e-18	2.4474e-14
Schw.Cell	Dpm3	0.749	0.639	0.314591	1.40027e-18	2.78725e-14
Schw.Cell	Mrpl48	0.469	0.354	0.396266	1.5161e-18	3.0178e-14
Schw.Cell	Zfp639	0.369	0.247	0.336415	1.74853e-18	3.48046e-14
Schw.Cell	Npc1	0.281	0.167	0.313693	1.87553e-18	3.73324e-14
Schw.Cell	Hsdl2	0.267	0.156	0.274733	2.01706e-18	4.01496e-14
Schw.Cell	Rdm1	0.388	0.261	0.300611	2.14681e-18	4.27322e-14
Schw.Cell	Peg3	0.281	0.168	0.374229	2.2218e-18	4.42249e-14
Schw.Cell	Snrpd2	0.717	0.628	0.323008	2.27706e-18	4.53248e-14
Schw.Cell	Idh1	0.325	0.21	0.328845	2.6427e-18	5.26029e-14
Schw.Cell	Nucks1	0.752	0.648	0.299885	3.10228e-18	6.17509e-14
Schw.Cell	Rap2b	0.325	0.204	0.303878	3.25476e-18	6.4786e-14
Schw.Cell	Stx8	0.431	0.314	0.313406	3.31812e-18	6.60471e-14
Schw.Cell	Hsd17b12	0.39	0.273	0.367502	3.4713e-18	6.90962e-14
Schw.Cell	Cox5b	0.863	0.818	0.262934	3.9615e-18	7.88537e-14
Schw.Cell	Sfr1	0.778	0.679	0.351214	4.43264e-18	8.82317e-14
Schw.Cell	Pkia	0.219	0.121	0.25235	4.71413e-18	9.38348e-14
Schw.Cell	Srpk2	0.475	0.358	0.321069	4.72663e-18	9.40837e-14
Schw.Cell	Ctso	0.437	0.313	0.314942	6.48971e-18	1.29178e-13
Schw.Cell	Tmem160	0.567	0.471	0.373795	6.4918e-18	1.29219e-13
Schw.Cell	Rpp25l	0.345	0.223	0.251459	6.67689e-18	1.32904e-13
Schw.Cell	Tmed1	0.372	0.252	0.340284	7.17758e-18	1.4287e-13
Schw.Cell	Snx27	0.33	0.215	0.336556	7.90008e-18	1.57251e-13
Schw.Cell	Gm2a	0.388	0.271	0.32968	8.70902e-18	1.73353e-13
Schw.Cell	Lrch3	0.437	0.308	0.320661	9.3445e-18	1.86002e-13
Schw.Cell	Marveld1	0.365	0.247	0.333884	9.47533e-18	1.88606e-13
Schw.Cell	Metrnl	0.271	0.161	0.291376	9.78279e-18	1.94726e-13
Schw.Cell	Mindy2	0.541	0.428	0.365022	1.00255e-17	1.99557e-13
Schw.Cell	Cers4	0.494	0.359	0.289819	1.11656e-17	2.22252e-13
Schw.Cell	Mif4gd	0.364	0.239	0.290212	1.19363e-17	2.37592e-13
Schw.Cell	Foxp1	0.736	0.622	0.268476	1.32136e-17	2.63016e-13
Schw.Cell	Ywhaq	0.821	0.795	0.27094	1.33102e-17	2.6494e-13
Schw.Cell	Vmp1	0.473	0.356	0.435082	1.6816e-17	3.34722e-13
Schw.Cell	Fkbp9	0.603	0.477	0.316082	1.73825e-17	3.45999e-13
Schw.Cell	Psmc6	0.626	0.55	0.349635	2.01841e-17	4.01764e-13
Schw.Cell	Churc1	0.496	0.383	0.314692	2.52629e-17	5.02858e-13
Schw.Cell	Ndufb3	0.672	0.584	0.308353	2.54271e-17	5.06127e-13
Schw.Cell	Lpcat1	0.361	0.236	0.281723	2.9569e-17	5.88571e-13
Schw.Cell	Ndufv2	0.632	0.536	0.290764	2.98195e-17	5.93556e-13
Schw.Cell	Map4	0.613	0.502	0.33304	3.49324e-17	6.95329e-13
Schw.Cell	Ctsf	0.32	0.208	0.341548	3.54811e-17	7.06252e-13
Schw.Cell	Rgmb	0.443	0.328	0.383984	4.00477e-17	7.97149e-13
Schw.Cell	Cers2	0.512	0.405	0.343264	4.67049e-17	9.29662e-13
Schw.Cell	Atg3	0.447	0.339	0.329812	5.18006e-17	1.03109e-12
Schw.Cell	Dnlz	0.329	0.219	0.309284	5.18284e-17	1.03164e-12
Schw.Cell	Tmed9	0.81	0.74	0.283436	6.18279e-17	1.23068e-12
Schw.Cell	Ubl5	0.81	0.755	0.27827	6.91457e-17	1.37635e-12
Schw.Cell	Tmem55a	0.251	0.148	0.250151	7.35736e-17	1.46448e-12
Schw.Cell	Cct3	0.615	0.528	0.323408	7.64883e-17	1.5225e-12
Schw.Cell	R3hdm4	0.436	0.323	0.351873	7.66935e-17	1.52658e-12
Schw.Cell	Pa2g4	0.531	0.432	0.340918	7.76413e-17	1.54545e-12
Schw.Cell	Elof1	0.453	0.337	0.316192	1.1269e-16	2.24309e-12
Schw.Cell	Atp5d	0.812	0.761	0.261255	1.13708e-16	2.26336e-12
Schw.Cell	Bcas2	0.561	0.465	0.322238	1.18959e-16	2.36788e-12
Schw.Cell	Bola2	0.512	0.398	0.308175	1.46492e-16	2.91593e-12
Schw.Cell	Tgfb1i1	0.55	0.442	0.335735	1.66387e-16	3.31193e-12
Schw.Cell	Psmc2	0.563	0.468	0.328076	2.27053e-16	4.51948e-12
Schw.Cell	Cfap36	0.332	0.219	0.284615	2.32877e-16	4.63543e-12
Schw.Cell	Son	0.949	0.928	0.260909	2.40781e-16	4.79274e-12
Schw.Cell	Rab11fip2	0.382	0.264	0.295814	2.49077e-16	4.95788e-12
Schw.Cell	Nme1	0.551	0.454	0.338848	2.50554e-16	4.98728e-12
Schw.Cell	Ssbp1	0.404	0.295	0.353061	2.68454e-16	5.34357e-12
Schw.Cell	Parp14	0.502	0.373	0.292297	2.73451e-16	5.44305e-12
Schw.Cell	Trip6	0.273	0.169	0.265084	2.90073e-16	5.77391e-12
Schw.Cell	Tmco1	0.727	0.65	0.305679	2.9057e-16	5.7838e-12
Schw.Cell	Scamp2	0.416	0.299	0.305391	2.94615e-16	5.86431e-12
Schw.Cell	Gsk3b	0.694	0.619	0.364643	3.13643e-16	6.24307e-12
Schw.Cell	Tmem189	0.257	0.154	0.250263	3.17699e-16	6.3238e-12
Schw.Cell	Zranb2	0.561	0.467	0.357836	3.18332e-16	6.3364e-12
Schw.Cell	Pdcd6	0.632	0.534	0.261401	3.30937e-16	6.58729e-12
Schw.Cell	Zmat5	0.374	0.259	0.261198	3.40349e-16	6.77464e-12
Schw.Cell	Agpat2	0.212	0.12	0.251286	3.53394e-16	7.0343e-12
Schw.Cell	Map2k1	0.364	0.251	0.291214	3.85109e-16	7.6656e-12
Schw.Cell	Cct5	0.69	0.623	0.316073	3.85196e-16	7.66732e-12
Schw.Cell	Psmc3	0.693	0.623	0.292882	4.0159e-16	7.99364e-12
Schw.Cell	Ndufc1	0.69	0.622	0.335172	4.02185e-16	8.00549e-12
Schw.Cell	Tbl1xr1	0.25	0.151	0.299341	4.78404e-16	9.52263e-12
Schw.Cell	Nsmce1	0.47	0.363	0.316522	5.07053e-16	1.00929e-11
Schw.Cell	Zbtb20	0.935	0.851	0.250636	5.58857e-16	1.11241e-11
Schw.Cell	Atp8a1	0.283	0.173	0.351338	5.79075e-16	1.15265e-11
Schw.Cell	H2afv	0.726	0.632	0.297362	5.99592e-16	1.19349e-11
Schw.Cell	Anxa2	0.873	0.815	0.289931	6.59149e-16	1.31204e-11
Schw.Cell	Galk1	0.287	0.183	0.268169	6.6916e-16	1.33196e-11
Schw.Cell	Azin1	0.511	0.394	0.312521	7.35085e-16	1.46319e-11
Schw.Cell	Ivd	0.206	0.116	0.261136	7.44041e-16	1.48101e-11
Schw.Cell	Pigp	0.522	0.42	0.340656	7.67176e-16	1.52706e-11
Schw.Cell	Psmb5	0.7	0.636	0.283459	9.50516e-16	1.892e-11
Schw.Cell	Vamp7	0.384	0.27	0.306567	1.00534e-15	2.00113e-11
Schw.Cell	Wdr61	0.437	0.326	0.313804	1.03038e-15	2.05097e-11
Schw.Cell	Hint2	0.369	0.258	0.298057	1.04738e-15	2.08481e-11
Schw.Cell	Atp6v1f	0.75	0.674	0.283246	1.08545e-15	2.16059e-11
Schw.Cell	Psmd14	0.411	0.308	0.299265	1.09017e-15	2.16999e-11
Schw.Cell	AC149090.1	0.518	0.42	0.397934	1.13145e-15	2.25216e-11
Schw.Cell	Prpsap1	0.411	0.302	0.328101	1.16499e-15	2.31892e-11
Schw.Cell	Suclg1	0.534	0.425	0.265562	1.24448e-15	2.47713e-11
Schw.Cell	Babam2	0.364	0.252	0.28951	1.27358e-15	2.53506e-11
Schw.Cell	Ndufa11	0.67	0.589	0.274963	1.39362e-15	2.77401e-11
Schw.Cell	Snrpd3	0.57	0.484	0.349793	1.42544e-15	2.83735e-11
Schw.Cell	Eif4h	0.766	0.699	0.263766	1.46839e-15	2.92284e-11
Schw.Cell	Ctsz	0.81	0.674	0.250583	1.48021e-15	2.94635e-11
Schw.Cell	Nudc	0.691	0.609	0.297087	1.59182e-15	3.16851e-11
Schw.Cell	Rnf13	0.488	0.379	0.32563	1.82355e-15	3.62978e-11
Schw.Cell	Phb	0.368	0.26	0.310374	1.86531e-15	3.71289e-11
Schw.Cell	Dgcr6	0.32	0.214	0.270186	2.02727e-15	4.03527e-11
Schw.Cell	Psma5	0.592	0.522	0.316395	2.26544e-15	4.50936e-11
Schw.Cell	Dtymk	0.335	0.226	0.281004	2.28431e-15	4.54691e-11
Schw.Cell	2310011J03Rik	0.4	0.285	0.258255	2.38333e-15	4.74401e-11
Schw.Cell	Ttc1	0.313	0.207	0.267739	2.8937e-15	5.7599e-11
Schw.Cell	Pigyl	0.339	0.232	0.277381	3.03123e-15	6.03367e-11
Schw.Cell	Os9	0.528	0.423	0.336516	3.11081e-15	6.19206e-11
Schw.Cell	Ebpl	0.309	0.204	0.300531	3.18889e-15	6.34748e-11
Schw.Cell	Mrps14	0.618	0.519	0.259511	3.61486e-15	7.19538e-11
Schw.Cell	Acadm	0.455	0.344	0.290117	3.84662e-15	7.6567e-11
Schw.Cell	Calhm2	0.268	0.17	0.282752	4.08385e-15	8.1289e-11
Schw.Cell	Tmco3	0.258	0.16	0.250169	4.72715e-15	9.4094e-11
Schw.Cell	Chd9	0.411	0.302	0.377332	4.91149e-15	9.77632e-11
Schw.Cell	Tmem208	0.501	0.396	0.291803	5.54961e-15	1.10465e-10
Schw.Cell	Mydgf	0.625	0.523	0.278437	5.66343e-15	1.1273e-10
Schw.Cell	Leng8	0.417	0.305	0.323203	6.32248e-15	1.25849e-10
Schw.Cell	Saraf	0.694	0.631	0.298402	7.14118e-15	1.42145e-10
Schw.Cell	Clcn4	0.468	0.36	0.294685	8.1003e-15	1.61236e-10
Schw.Cell	Psmd1	0.517	0.428	0.370231	9.75404e-15	1.94154e-10
Schw.Cell	Atp6v0b	0.772	0.725	0.269835	9.97019e-15	1.98457e-10
Schw.Cell	AY036118	0.898	0.86	0.372022	1.04979e-14	2.0896e-10
Schw.Cell	Coq2	0.306	0.204	0.297995	1.05198e-14	2.09397e-10
Schw.Cell	Clptm1l	0.403	0.295	0.257474	1.0984e-14	2.18636e-10
Schw.Cell	Timm13	0.631	0.546	0.302731	1.10472e-14	2.19895e-10
Schw.Cell	Sox4	0.476	0.358	0.343811	1.4651e-14	2.91627e-10
Schw.Cell	Tgfbr3	0.416	0.299	0.296611	1.53374e-14	3.05291e-10
Schw.Cell	Zfp395	0.242	0.149	0.272989	1.54577e-14	3.07686e-10
Schw.Cell	Calr	0.886	0.841	0.301859	1.8525e-14	3.68741e-10
Schw.Cell	Borcs7	0.242	0.15	0.261049	1.87728e-14	3.73673e-10
Schw.Cell	Eprs	0.492	0.396	0.388524	1.91607e-14	3.81395e-10
Schw.Cell	Pdcd5	0.667	0.603	0.28628	1.94625e-14	3.874e-10
Schw.Cell	Eif3c	0.722	0.659	0.310632	1.96998e-14	3.92125e-10
Schw.Cell	Cyhr1	0.488	0.388	0.306494	2.1591e-14	4.29769e-10
Schw.Cell	Psmd11	0.587	0.508	0.310261	2.16224e-14	4.30393e-10
Schw.Cell	Gkap1	0.457	0.353	0.331816	2.34794e-14	4.67358e-10
Schw.Cell	Gtf2h5	0.629	0.545	0.314461	2.36533e-14	4.70818e-10
Schw.Cell	Pdia4	0.466	0.366	0.318418	2.59689e-14	5.16912e-10
Schw.Cell	Eif6	0.574	0.48	0.276067	2.64458e-14	5.26404e-10
Schw.Cell	Spred1	0.522	0.415	0.295203	2.67464e-14	5.32387e-10
Schw.Cell	Dnajb2	0.365	0.264	0.306258	2.98417e-14	5.93999e-10
Schw.Cell	Erg28	0.354	0.247	0.250318	3.01714e-14	6.00561e-10
Schw.Cell	Tle1	0.294	0.193	0.300868	4.1425e-14	8.24565e-10
Schw.Cell	Rpn2	0.688	0.605	0.318278	4.37095e-14	8.70037e-10
Schw.Cell	Fam219a	0.248	0.152	0.265093	4.57092e-14	9.09841e-10
Schw.Cell	Rab9	0.414	0.314	0.282767	4.58387e-14	9.1242e-10
Schw.Cell	Abhd12	0.3	0.199	0.261707	5.18029e-14	1.03114e-09
Schw.Cell	Soat1	0.26	0.166	0.265333	5.96264e-14	1.18686e-09
Schw.Cell	Mphosph10	0.343	0.235	0.280439	6.38153e-14	1.27024e-09
Schw.Cell	Vps28	0.597	0.502	0.26609	6.74669e-14	1.34293e-09
Schw.Cell	Adrm1	0.46	0.36	0.2705	6.98538e-14	1.39044e-09
Schw.Cell	Mrpl30	0.566	0.471	0.308088	7.13389e-14	1.42e-09
Schw.Cell	Metap2	0.646	0.572	0.300828	7.14177e-14	1.42157e-09
Schw.Cell	Ndufs6	0.645	0.574	0.273302	7.22092e-14	1.43732e-09
Schw.Cell	Otud7b	0.293	0.193	0.283844	7.74914e-14	1.54247e-09
Schw.Cell	Tm9sf3	0.736	0.661	0.270832	7.83733e-14	1.56002e-09
Schw.Cell	Reck	0.216	0.131	0.271535	8.35965e-14	1.66399e-09
Schw.Cell	Lamtor4	0.543	0.445	0.272655	8.56609e-14	1.70508e-09
Schw.Cell	Cat	0.349	0.25	0.307396	8.69962e-14	1.73166e-09
Schw.Cell	Nt5c	0.443	0.345	0.297119	1.12317e-13	2.23567e-09
Schw.Cell	Eci1	0.424	0.319	0.3004	1.15795e-13	2.3049e-09
Schw.Cell	Lin7c	0.411	0.305	0.266359	1.23326e-13	2.45481e-09
Schw.Cell	Bub3	0.553	0.463	0.288635	1.44526e-13	2.87678e-09
Schw.Cell	Cpne8	0.449	0.336	0.262423	1.50985e-13	3.00536e-09
Schw.Cell	Abcc5	0.403	0.297	0.298017	1.54409e-13	3.07351e-09
Schw.Cell	Pcdh9	0.232	0.141	0.284384	1.5532e-13	3.09165e-09
Schw.Cell	Cdc123	0.362	0.266	0.282824	1.76274e-13	3.50873e-09
Schw.Cell	Ncbp2	0.387	0.283	0.269848	2.07195e-13	4.12422e-09
Schw.Cell	Anapc11	0.6	0.515	0.254495	2.36652e-13	4.71057e-09
Schw.Cell	Pafah1b2	0.45	0.352	0.304139	2.53309e-13	5.04212e-09
Schw.Cell	Stk16	0.394	0.29	0.270824	2.58638e-13	5.14819e-09
Schw.Cell	Bcap29	0.216	0.131	0.252012	2.77146e-13	5.51658e-09
Schw.Cell	Sec11a	0.651	0.565	0.258305	3.06506e-13	6.10101e-09
Schw.Cell	Auh	0.315	0.215	0.256817	3.19534e-13	6.36032e-09
Schw.Cell	Ss18	0.394	0.3	0.33388	3.26918e-13	6.5073e-09
Schw.Cell	Plin3	0.498	0.396	0.278272	3.58407e-13	7.13409e-09
Schw.Cell	Mrpl41	0.323	0.225	0.250603	3.62292e-13	7.21142e-09
Schw.Cell	Nars	0.531	0.454	0.322341	3.81944e-13	7.60259e-09
Schw.Cell	Bola1	0.312	0.217	0.283065	4.11825e-13	8.19737e-09
Schw.Cell	Cdk2ap2	0.498	0.395	0.264141	4.82616e-13	9.60648e-09
Schw.Cell	Atf5	0.38	0.272	0.382192	4.85167e-13	9.65724e-09
Schw.Cell	Sars	0.492	0.4	0.304371	5.01988e-13	9.99206e-09
Schw.Cell	Vezf1	0.584	0.499	0.289976	5.31948e-13	1.05884e-08
Schw.Cell	Ick	0.293	0.195	0.252116	5.33045e-13	1.06103e-08
Schw.Cell	Fbxo3	0.336	0.237	0.293451	5.61367e-13	1.1174e-08
Schw.Cell	Spg7	0.258	0.166	0.259249	5.88443e-13	1.17129e-08
Schw.Cell	Cwc15	0.638	0.572	0.28759	6.00601e-13	1.1955e-08
Schw.Cell	Tmed7	0.532	0.442	0.303482	6.37208e-13	1.26836e-08
Schw.Cell	Dnajc19	0.475	0.381	0.27738	8.38235e-13	1.66851e-08
Schw.Cell	Samd4b	0.375	0.284	0.330398	9.37518e-13	1.86613e-08
Schw.Cell	Phc2	0.489	0.382	0.263517	9.76407e-13	1.94354e-08
Schw.Cell	Psmb7	0.515	0.439	0.287032	1.41657e-12	2.81968e-08
Schw.Cell	Pgls	0.514	0.428	0.319291	1.48835e-12	2.96256e-08
Schw.Cell	Mpdz	0.385	0.288	0.312858	1.76658e-12	3.51637e-08
Schw.Cell	Snapc5	0.511	0.427	0.274317	1.84506e-12	3.6726e-08
Schw.Cell	Ndufb2	0.603	0.509	0.264466	1.89368e-12	3.76938e-08
Schw.Cell	Ndufb6	0.553	0.478	0.275972	3.51087e-12	6.98838e-08
Schw.Cell	Dctn4	0.491	0.393	0.28271	3.62152e-12	7.20864e-08
Schw.Cell	Cops5	0.455	0.359	0.258414	3.65094e-12	7.2672e-08
Schw.Cell	Negr1	0.245	0.16	0.283681	4.66646e-12	9.2886e-08
Schw.Cell	Surf1	0.385	0.29	0.284148	5.39442e-12	1.07376e-07
Schw.Cell	Gatad2b	0.517	0.431	0.311534	5.8936e-12	1.17312e-07
Schw.Cell	Faap20	0.278	0.189	0.259722	6.45984e-12	1.28583e-07
Schw.Cell	Pgam1	0.618	0.53	0.252649	7.20502e-12	1.43416e-07
Schw.Cell	Pfdn6	0.466	0.384	0.28003	8.31219e-12	1.65454e-07
Schw.Cell	Hibadh	0.403	0.312	0.257162	9.47234e-12	1.88547e-07
Schw.Cell	Thra	0.623	0.54	0.31344	1.27171e-11	2.53134e-07
Schw.Cell	Fkbp7	0.433	0.33	0.253495	1.3504e-11	2.68798e-07
Schw.Cell	Zfand2b	0.281	0.192	0.257422	1.57528e-11	3.1356e-07
Schw.Cell	Ctnnd1	0.486	0.399	0.300713	1.80467e-11	3.59219e-07
Schw.Cell	Tmem126a	0.364	0.277	0.279395	1.93091e-11	3.84347e-07
Schw.Cell	Pcm1	0.54	0.459	0.298921	1.97886e-11	3.93892e-07
Schw.Cell	2010107E04Rik	0.704	0.657	0.25508	2.22628e-11	4.43142e-07
Schw.Cell	Cox7b	0.714	0.677	0.277249	3.20366e-11	6.37689e-07
Schw.Cell	Tubb5	0.775	0.76	0.317537	4.34672e-11	8.65215e-07
Schw.Cell	Appl1	0.453	0.372	0.312194	5.05899e-11	1.00699e-06
Schw.Cell	Mtfr1l	0.392	0.304	0.274598	5.14931e-11	1.02497e-06
Schw.Cell	Vcp	0.7	0.68	0.353585	5.39914e-11	1.0747e-06
Schw.Cell	Diablo	0.398	0.312	0.261156	5.57886e-11	1.11047e-06
Schw.Cell	Puf60	0.582	0.52	0.293868	5.96625e-11	1.18758e-06
Schw.Cell	Mrps28	0.384	0.294	0.251794	6.05663e-11	1.20557e-06
Schw.Cell	Cbx4	0.27	0.186	0.255087	6.35877e-11	1.26571e-06
Schw.Cell	Tcaf1	0.348	0.265	0.34043	7.49327e-11	1.49154e-06
Schw.Cell	Sdf2	0.496	0.414	0.269851	7.59617e-11	1.51202e-06
Schw.Cell	Wdr83os	0.481	0.403	0.268512	7.93702e-11	1.57986e-06
Schw.Cell	Metap1d	0.201	0.126	0.257475	8.49299e-11	1.69053e-06
Schw.Cell	Tmed4	0.421	0.335	0.289028	9.19185e-11	1.82964e-06
Schw.Cell	Hikeshi	0.408	0.327	0.272596	1.03529e-10	2.06075e-06
Schw.Cell	Vegfb	0.258	0.177	0.259108	1.0437e-10	2.07749e-06
Schw.Cell	Usf2	0.431	0.345	0.264718	1.10954e-10	2.20854e-06
Schw.Cell	Ttc3	0.543	0.454	0.295083	1.13946e-10	2.2681e-06
Schw.Cell	Mrps17	0.437	0.349	0.296163	1.17556e-10	2.33995e-06
Schw.Cell	2410015M20Rik	0.606	0.537	0.260007	1.38233e-10	2.75153e-06
Schw.Cell	Taf15	0.478	0.392	0.263561	1.40705e-10	2.80074e-06
Schw.Cell	Tmem106b	0.421	0.334	0.262042	1.87369e-10	3.72958e-06
Schw.Cell	Trim44	0.384	0.297	0.259449	2.21029e-10	4.39959e-06
Schw.Cell	Sh3d19	0.335	0.245	0.265908	2.42851e-10	4.83394e-06
Schw.Cell	Ogt	0.56	0.469	0.256008	2.63977e-10	5.25446e-06
Schw.Cell	Hp1bp3	0.606	0.541	0.299623	2.81422e-10	5.6017e-06
Schw.Cell	Pcnp	0.612	0.552	0.264272	2.86124e-10	5.6953e-06
Schw.Cell	Eapp	0.481	0.397	0.25103	2.86731e-10	5.70738e-06
Schw.Cell	Luc7l2	0.797	0.73	0.25911	3.05711e-10	6.08518e-06
Schw.Cell	Ccnh	0.3	0.218	0.262897	3.11551e-10	6.20143e-06
Schw.Cell	Tcea1	0.628	0.559	0.259821	3.68364e-10	7.33228e-06
Schw.Cell	Romo1	0.684	0.631	0.267144	3.88796e-10	7.73898e-06
Schw.Cell	Thsd7a	0.27	0.189	0.271598	4.35192e-10	8.6625e-06
Schw.Cell	Zmat2	0.502	0.424	0.281862	5.374e-10	1.06969e-05
Schw.Cell	Ccs	0.372	0.29	0.29202	6.83253e-10	1.36002e-05
Schw.Cell	Gltp	0.397	0.314	0.261994	6.83748e-10	1.361e-05
Schw.Cell	Fkbp4	0.603	0.553	0.25285	1.29972e-09	2.58709e-05
Schw.Cell	Fkbp8	0.609	0.559	0.2672	1.60779e-09	3.20031e-05
Schw.Cell	Nek7	0.455	0.381	0.294599	1.68741e-09	3.35878e-05
Schw.Cell	Hnrnpr	0.54	0.469	0.257276	2.51977e-09	5.0156e-05
Schw.Cell	Stub1	0.622	0.567	0.252836	2.96795e-09	5.90771e-05
Schw.Cell	Cdk14	0.32	0.245	0.286886	3.17754e-09	6.32489e-05
Schw.Cell	Ddt	0.388	0.314	0.256676	3.70367e-09	7.37215e-05
Schw.Cell	Ssbp3	0.407	0.33	0.257816	6.79586e-09	0.000135272
Schw.Cell	Zc3h14	0.364	0.291	0.265843	8.02735e-09	0.000159784
Schw.Cell	Atxn2	0.325	0.252	0.290033	1.10959e-08	0.000220863
Schw.Cell	Psmd2	0.462	0.406	0.255858	1.11737e-08	0.000222412
Schw.Cell	Atad1	0.315	0.244	0.265394	1.94839e-08	0.000387826
Schw.Cell	Phlda1	0.505	0.406	0.503866	2.33771e-08	0.000465321
Schw.Cell	Esd	0.603	0.568	0.252846	7.94087e-08	0.00158063
Schw.Cell	Eci2	0.408	0.339	0.263355	8.71992e-08	0.0017357
Schw.Cell	Etnk1	0.423	0.356	0.301264	1.79077e-07	0.00356452
Schw.Cell	Ccnd3	0.518	0.471	0.29468	2.1653e-07	0.00431002
Schw.Cell	Zfp950	0.351	0.281	0.261887	2.40273e-07	0.00478263
Schw.Cell	Luc7l3	0.553	0.499	0.252967	5.55096e-07	0.0110492
Schw.Cell	Kifap3	0.351	0.3	0.266166	5.17912e-06	0.10309
Schw.Cell	Spry2	0.264	0.209	0.256307	7.92663e-06	0.15778

## Sheet: Endothelial cell
cluster	gene	pct_expressing_this_cluster	pct_expressing_other_clusters	avg_log2FC	p_val	p_val_adj
Endothelial cell	Fabp4	0.995	0.708	4.57806	0	0
Endothelial cell	Ly6c1	0.972	0.331	3.70171	0	0
Endothelial cell	Gpihbp1	0.942	0.154	3.66429	0	0
Endothelial cell	Cd36	0.981	0.304	3.64985	0	0
Endothelial cell	Kdr	0.953	0.136	3.34531	0	0
Endothelial cell	Egfl7	0.978	0.196	3.32829	0	0
Endothelial cell	Mgll	0.967	0.375	3.32265	0	0
Endothelial cell	Aqp1	0.682	0.154	3.28611	0	0
Endothelial cell	Flt1	0.957	0.122	3.21667	0	0
Endothelial cell	Rgcc	0.916	0.191	3.21293	0	0
Endothelial cell	Cav1	0.977	0.275	3.16028	0	0
Endothelial cell	Cdh5	0.957	0.117	3.09089	0	0
Endothelial cell	Cd300lg	0.916	0.124	3.05639	0	0
Endothelial cell	Id1	0.936	0.442	3.02405	0	0
Endothelial cell	Cldn5	0.758	0.103	3.00784	0	0
Endothelial cell	Tspan13	0.952	0.192	2.94414	0	0
Endothelial cell	Cavin2	0.974	0.42	2.90529	0	0
Endothelial cell	Tcim	0.904	0.275	2.82888	0	0
Endothelial cell	Cxcl12	0.95	0.679	2.82556	0	0
Endothelial cell	Ptprb	0.889	0.144	2.76257	0	0
Endothelial cell	Emcn	0.902	0.101	2.76148	0	0
Endothelial cell	Adgrf5	0.926	0.144	2.75747	0	0
Endothelial cell	Pecam1	0.931	0.137	2.7496	0	0
Endothelial cell	Slc9a3r2	0.952	0.469	2.7377	0	0
Endothelial cell	Cyyr1	0.891	0.094	2.66162	0	0
Endothelial cell	Rbp7	0.65	0.094	2.63831	0	0
Endothelial cell	Adgrl4	0.853	0.092	2.50476	0	0
Endothelial cell	Sgk1	0.884	0.461	2.46791	0	0
Endothelial cell	Kitl	0.924	0.362	2.46408	0	0
Endothelial cell	Icam2	0.863	0.101	2.46347	0	0
Endothelial cell	Timp4	0.633	0.078	2.39762	0	0
Endothelial cell	C1qtnf9	0.803	0.084	2.39222	0	0
Endothelial cell	Clic5	0.822	0.086	2.3904	0	0
Endothelial cell	Cd93	0.867	0.165	2.3752	0	0
Endothelial cell	Tcf15	0.865	0.197	2.37227	0	0
Endothelial cell	S1pr1	0.851	0.129	2.35524	0	0
Endothelial cell	Btnl9	0.673	0.074	2.34849	0	0
Endothelial cell	Myct1	0.831	0.081	2.30361	0	0
Endothelial cell	Sox18	0.758	0.074	2.26983	0	0
Endothelial cell	Cav2	0.88	0.228	2.24251	0	0
Endothelial cell	Palmd	0.778	0.074	2.20879	0	0
Endothelial cell	Esam	0.939	0.247	2.19177	0	0
Endothelial cell	Podxl	0.793	0.093	2.18921	0	0
Endothelial cell	Car4	0.643	0.059	2.18044	0	0
Endothelial cell	Ly6a	0.966	0.567	2.17131	0	0
Endothelial cell	Ctla2a	0.675	0.095	2.16716	0	0
Endothelial cell	Lims2	0.878	0.339	2.15268	0	0
Endothelial cell	Itga6	0.783	0.116	2.15188	0	0
Endothelial cell	Tspan7	0.823	0.241	2.14049	0	0
Endothelial cell	Eng	0.929	0.636	2.10895	0	0
Endothelial cell	Gimap6	0.838	0.174	2.10338	0	0
Endothelial cell	AW112010	0.856	0.414	2.09535	0	0
Endothelial cell	8430408G22Rik	0.536	0.073	2.08755	0	0
Endothelial cell	Jam2	0.854	0.333	2.0813	0	0
Endothelial cell	Tmem88	0.788	0.145	2.04282	0	0
Endothelial cell	Slc6a6	0.722	0.335	2.01865	0	0
Endothelial cell	Ushbp1	0.755	0.09	1.99261	0	0
Endothelial cell	Aqp7	0.695	0.066	1.98786	0	0
Endothelial cell	Ecscr	0.763	0.092	1.94622	0	0
Endothelial cell	Rasip1	0.755	0.08	1.94255	0	0
Endothelial cell	Itpkb	0.843	0.364	1.93737	0	0
Endothelial cell	Fabp5	0.89	0.431	1.9084	0	0
Endothelial cell	Arhgap31	0.872	0.399	1.89895	0	0
Endothelial cell	Rsad2	0.532	0.083	1.89666	0	0
Endothelial cell	Tm4sf1	0.941	0.764	1.88544	0	0
Endothelial cell	Ly6e	0.974	0.767	1.8715	0	0
Endothelial cell	Cd200	0.817	0.31	1.8679	0	0
Endothelial cell	F11r	0.759	0.11	1.86596	0	0
Endothelial cell	Tie1	0.721	0.084	1.85197	0	0
Endothelial cell	Rflnb	0.697	0.221	1.8407	0	0
Endothelial cell	Kank3	0.732	0.116	1.83111	0	0
Endothelial cell	Srgn	0.937	0.267	1.82616	0	0
Endothelial cell	Plk2	0.677	0.258	1.79867	0	0
Endothelial cell	Pdgfb	0.708	0.125	1.78449	0	0
Endothelial cell	Pim3	0.758	0.38	1.77985	0	0
Endothelial cell	Myo10	0.681	0.2	1.77728	0	0
Endothelial cell	Gngt2	0.702	0.166	1.76716	0	0
Endothelial cell	Sox17	0.514	0.059	1.75901	0	0
Endothelial cell	Mmrn2	0.667	0.081	1.71757	0	0
Endothelial cell	Rassf9	0.578	0.054	1.71193	0	0
Endothelial cell	Clec1a	0.633	0.066	1.71102	0	0
Endothelial cell	Stmn2	0.435	0.052	1.7091	0	0
Endothelial cell	Afdn	0.775	0.379	1.70316	0	0
Endothelial cell	Nrp1	0.943	0.742	1.69606	0	0
Endothelial cell	Ctnnbip1	0.723	0.21	1.69546	0	0
Endothelial cell	Cyp4b1	0.598	0.1	1.66477	0	0
Endothelial cell	Slfn5	0.884	0.648	1.63687	0	0
Endothelial cell	Apold1	0.581	0.151	1.62091	0	0
Endothelial cell	Unc45b	0.649	0.076	1.61943	0	0
Endothelial cell	Gng11	0.969	0.798	1.6107	0	0
Endothelial cell	Ets1	0.856	0.499	1.59803	0	0
Endothelial cell	Adgrg1	0.631	0.06	1.59409	0	0
Endothelial cell	Rasgrp3	0.641	0.092	1.59199	0	0
Endothelial cell	Clec14a	0.627	0.154	1.55749	0	0
Endothelial cell	Arhgef15	0.628	0.069	1.55243	0	0
Endothelial cell	Plcb4	0.722	0.32	1.53506	0	0
Endothelial cell	Car8	0.592	0.148	1.52559	0	0
Endothelial cell	Tinagl1	0.795	0.228	1.52441	0	0
Endothelial cell	Smco4	0.736	0.401	1.51847	0	0
Endothelial cell	Ets2	0.73	0.325	1.51811	0	0
Endothelial cell	Slc28a2	0.586	0.083	1.51478	0	0
Endothelial cell	Cdkn1c	0.725	0.537	1.50043	0	0
Endothelial cell	Ehd2	0.841	0.576	1.49944	0	0
Endothelial cell	Thbd	0.709	0.37	1.49415	0	0
Endothelial cell	Hspb1	0.954	0.831	1.48558	0	0
Endothelial cell	Klf2	0.975	0.85	1.47617	0	0
Endothelial cell	Thrsp	0.54	0.054	1.47379	0	0
Endothelial cell	Epas1	0.85	0.492	1.47284	0	0
Endothelial cell	H2-Q7	0.67	0.195	1.46903	0	0
Endothelial cell	Fmo1	0.65	0.297	1.46611	0	0
Endothelial cell	Fnbp1l	0.629	0.172	1.46083	0	0
Endothelial cell	Plscr2	0.547	0.09	1.45849	0	0
Endothelial cell	Cmtm8	0.579	0.056	1.44762	0	0
Endothelial cell	Fli1	0.674	0.26	1.43404	0	0
Endothelial cell	Lrrc8c	0.681	0.262	1.4287	0	0
Endothelial cell	Ramp2	0.895	0.644	1.42042	0	0
Endothelial cell	Etl4	0.589	0.124	1.41749	0	0
Endothelial cell	Pitpnc1	0.617	0.188	1.41667	0	0
Endothelial cell	Slc26a10	0.502	0.058	1.41201	0	0
Endothelial cell	Tmsb4x	0.998	0.992	1.39226	0	0
Endothelial cell	Efnb2	0.512	0.086	1.38961	0	0
Endothelial cell	Elk3	0.708	0.336	1.38225	0	0
Endothelial cell	Cdh13	0.532	0.07	1.3763	0	0
Endothelial cell	Mcf2l	0.514	0.061	1.37452	0	0
Endothelial cell	Nrp2	0.569	0.207	1.3625	0	0
Endothelial cell	Ceacam1	0.537	0.058	1.36149	0	0
Endothelial cell	Kctd12b	0.502	0.236	1.34879	0	0
Endothelial cell	Calm1	0.983	0.971	1.34687	0	0
Endothelial cell	Meox2	0.606	0.234	1.33998	0	0
Endothelial cell	Iigp1	0.378	0.162	1.3398	0	0
Endothelial cell	Plxnd1	0.653	0.285	1.33658	0	0
Endothelial cell	Pcdh17	0.462	0.047	1.33636	0	0
Endothelial cell	H2-K1	0.975	0.93	1.33404	0	0
Endothelial cell	Gimap4	0.548	0.069	1.32461	0	0
Endothelial cell	4931406P16Rik	0.699	0.35	1.32382	0	0
Endothelial cell	Ablim1	0.774	0.493	1.32331	0	0
Endothelial cell	Dusp3	0.774	0.541	1.30798	0	0
Endothelial cell	Anxa3	0.811	0.47	1.29864	0	0
Endothelial cell	Gm12002	0.47	0.053	1.29784	0	0
Endothelial cell	Arid5b	0.768	0.535	1.29614	0	0
Endothelial cell	Abcb1a	0.488	0.056	1.29362	0	0
Endothelial cell	Arhgap18	0.612	0.273	1.28124	0	0
Endothelial cell	Fgd5	0.551	0.113	1.27384	0	0
Endothelial cell	Efnb1	0.568	0.248	1.26842	0	0
Endothelial cell	Ablim3	0.515	0.105	1.25172	0	0
Endothelial cell	Cracr2b	0.559	0.122	1.24839	0	0
Endothelial cell	Itga1	0.828	0.477	1.24067	0	0
Endothelial cell	Pkp4	0.514	0.148	1.23928	0	0
Endothelial cell	Robo4	0.496	0.049	1.22913	0	0
Endothelial cell	Trp53i11	0.464	0.155	1.22844	0	0
Endothelial cell	Adgrl2	0.573	0.205	1.22605	0	0
Endothelial cell	Ehd1	0.751	0.513	1.2182	0	0
Endothelial cell	Cavin1	0.886	0.722	1.2168	0	0
Endothelial cell	Smad7	0.731	0.509	1.21561	0	0
Endothelial cell	Ybx1	0.972	0.952	1.21416	0	0
Endothelial cell	Afap1l1	0.518	0.07	1.20695	0	0
Endothelial cell	Ccnd1	0.653	0.397	1.20667	0	0
Endothelial cell	Gata2	0.475	0.05	1.20278	0	0
Endothelial cell	Abcg2	0.592	0.253	1.20012	0	0
Endothelial cell	Gimap1	0.535	0.072	1.19723	0	0
Endothelial cell	H2-Q6	0.501	0.107	1.19429	0	0
Endothelial cell	Tmem140	0.692	0.462	1.18868	0	0
Endothelial cell	Fam43a	0.58	0.245	1.18475	0	0
Endothelial cell	Aplnr	0.356	0.032	1.1748	0	0
Endothelial cell	Sema6a	0.548	0.212	1.17424	0	0
Endothelial cell	Dll4	0.442	0.052	1.17197	0	0
Endothelial cell	Cd38	0.488	0.081	1.1692	0	0
Endothelial cell	Ptprg	0.6	0.314	1.16828	0	0
Endothelial cell	Jcad	0.558	0.255	1.16164	0	0
Endothelial cell	Rapgef5	0.612	0.234	1.15812	0	0
Endothelial cell	Lpar6	0.459	0.161	1.15749	0	0
Endothelial cell	Nes	0.566	0.242	1.15423	0	0
Endothelial cell	H2-D1	0.987	0.953	1.15092	0	0
Endothelial cell	Ccdc85a	0.434	0.037	1.15032	0	0
Endothelial cell	Hspa12b	0.497	0.114	1.14918	0	0
Endothelial cell	Anp32a	0.86	0.802	1.14455	0	0
Endothelial cell	Apbb2	0.652	0.345	1.14102	0	0
Endothelial cell	Ndrg1	0.64	0.304	1.13993	0	0
Endothelial cell	Tjp1	0.635	0.406	1.13459	0	0
Endothelial cell	Dennd5b	0.568	0.259	1.13336	0	0
Endothelial cell	Nck1	0.686	0.486	1.13192	0	0
Endothelial cell	Sult1a1	0.522	0.205	1.13001	0	0
Endothelial cell	Lmo7	0.448	0.055	1.12375	0	0
Endothelial cell	Arhgap29	0.708	0.44	1.12337	0	0
Endothelial cell	Jup	0.774	0.58	1.12063	0	0
Endothelial cell	Gja1	0.47	0.216	1.11934	0	0
Endothelial cell	Dock9	0.528	0.195	1.11747	0	0
Endothelial cell	Mndal	0.711	0.498	1.11623	0	0
Endothelial cell	Rapgef3	0.477	0.095	1.1121	0	0
Endothelial cell	Aplp2	0.93	0.896	1.10559	0	0
Endothelial cell	Arap3	0.476	0.075	1.10315	0	0
Endothelial cell	Plcb1	0.449	0.094	1.09335	0	0
Endothelial cell	Adam15	0.624	0.417	1.0903	0	0
Endothelial cell	Dach1	0.42	0.051	1.08948	0	0
Endothelial cell	Efna1	0.455	0.094	1.08428	0	0
Endothelial cell	Snrk	0.777	0.582	1.08283	0	0
Endothelial cell	Gbp7	0.537	0.341	1.08162	0	0
Endothelial cell	Cxcl9	0.289	0.025	1.07554	0	0
Endothelial cell	Mcc	0.517	0.246	1.06388	0	0
Endothelial cell	Ppp1r2	0.846	0.777	1.0579	0	0
Endothelial cell	Id3	0.964	0.846	1.05615	0	0
Endothelial cell	St8sia4	0.47	0.12	1.0499	0	0
Endothelial cell	Ctnnb1	0.803	0.728	1.0466	0	0
Endothelial cell	Ifi203	0.738	0.547	1.04605	0	0
Endothelial cell	Mmp15	0.453	0.08	1.044	0	0
Endothelial cell	Notch1	0.609	0.346	1.04217	0	0
Endothelial cell	Sox7	0.441	0.101	1.04117	0	0
Endothelial cell	Klf7	0.813	0.717	1.04007	0	0
Endothelial cell	S100a13	0.877	0.784	1.0385	0	0
Endothelial cell	Pparg	0.441	0.088	1.03351	0	0
Endothelial cell	Dab2ip	0.69	0.481	1.03288	0	0
Endothelial cell	Qk	0.854	0.784	1.03079	0	0
Endothelial cell	Pdzd2	0.674	0.466	1.02987	0	0
Endothelial cell	Bcam	0.609	0.221	1.02954	0	0
Endothelial cell	Alpl	0.357	0.088	1.0231	0	0
Endothelial cell	Adcy4	0.439	0.092	1.02143	0	0
Endothelial cell	Rassf3	0.531	0.201	1.0206	0	0
Endothelial cell	Ctnna1	0.765	0.646	1.01984	0	0
Endothelial cell	Nedd9	0.581	0.376	1.0173	0	0
Endothelial cell	Tanc1	0.537	0.259	1.01558	0	0
Endothelial cell	Uaca	0.482	0.216	1.0151	0	0
Endothelial cell	Sptbn1	0.979	0.919	1.01319	0	0
Endothelial cell	Myl12b	0.902	0.874	1.00992	0	0
Endothelial cell	Bst2	0.717	0.631	1.00676	0	0
Endothelial cell	Tbx3	0.423	0.13	1.00514	0	0
Endothelial cell	Txnip	0.949	0.922	1.0037	0	0
Endothelial cell	Psmb8	0.753	0.598	1.00187	0	0
Endothelial cell	Tnfsf10	0.382	0.046	0.999812	0	0
Endothelial cell	Dhrs3	0.673	0.478	0.998984	0	0
Endothelial cell	Prkch	0.431	0.064	0.997855	0	0
Endothelial cell	Psmb9	0.581	0.328	0.99545	0	0
Endothelial cell	Tek	0.593	0.371	0.993474	0	0
Endothelial cell	Dok4	0.415	0.081	0.99279	0	0
Endothelial cell	Col4a2	0.805	0.673	0.992733	0	0
Endothelial cell	Sypl	0.698	0.54	0.986795	0	0
Endothelial cell	Nova2	0.412	0.044	0.985894	0	0
Endothelial cell	Tsc22d1	0.769	0.613	0.978647	0	0
Endothelial cell	Gnai2	0.959	0.955	0.978283	0	0
Endothelial cell	Ggta1	0.466	0.124	0.978236	0	0
Endothelial cell	She	0.411	0.05	0.976668	0	0
Endothelial cell	Grrp1	0.367	0.037	0.976413	0	0
Endothelial cell	Klk8	0.414	0.073	0.97564	0	0
Endothelial cell	Shank3	0.399	0.053	0.972524	0	0
Endothelial cell	BC028528	0.508	0.237	0.972297	0	0
Endothelial cell	Ccm2l	0.403	0.047	0.970355	0	0
Endothelial cell	Eva1a	0.382	0.035	0.96904	0	0
Endothelial cell	Xiap	0.65	0.514	0.966559	0	0
Endothelial cell	Prex2	0.63	0.442	0.957609	0	0
Endothelial cell	9930111J21Rik2	0.507	0.222	0.955768	0	0
Endothelial cell	Luzp1	0.698	0.524	0.955473	0	0
Endothelial cell	Gm26825	0.628	0.517	0.952426	0	0
Endothelial cell	Cdc42ep3	0.568	0.325	0.948802	0	0
Endothelial cell	Xdh	0.572	0.435	0.946629	0	0
Endothelial cell	Plekho1	0.545	0.197	0.944778	0	0
Endothelial cell	Wasf2	0.829	0.777	0.939162	0	0
Endothelial cell	Clec2d	0.633	0.504	0.938132	0	0
Endothelial cell	N4bp3	0.394	0.058	0.934737	0	0
Endothelial cell	S100a16	0.831	0.668	0.931381	0	0
Endothelial cell	Pdgfd	0.402	0.098	0.930631	0	0
Endothelial cell	Cdkn1a	0.749	0.587	0.930327	0	0
Endothelial cell	H2-Q4	0.652	0.48	0.929568	0	0
Endothelial cell	Plxna2	0.473	0.244	0.925971	0	0
Endothelial cell	Sptan1	0.776	0.708	0.921574	0	0
Endothelial cell	Egln1	0.614	0.552	0.913807	0	0
Endothelial cell	Myo18a	0.434	0.166	0.913382	0	0
Endothelial cell	B2m	0.975	0.937	0.912398	0	0
Endothelial cell	Scarb1	0.384	0.085	0.907595	0	0
Endothelial cell	Adamts9	0.36	0.101	0.906727	0	0
Endothelial cell	Bcl6b	0.357	0.05	0.90411	0	0
Endothelial cell	Gbp4	0.312	0.043	0.901683	0	0
Endothelial cell	Nos3	0.381	0.051	0.899187	0	0
Endothelial cell	Eepd1	0.4	0.106	0.897847	0	0
Endothelial cell	Plpp3	0.874	0.735	0.895016	0	0
Endothelial cell	Rapgef1	0.454	0.211	0.894206	0	0
Endothelial cell	Tmem204	0.647	0.446	0.888723	0	0
Endothelial cell	Tpst2	0.556	0.355	0.886343	0	0
Endothelial cell	Tcf4	0.975	0.923	0.881491	0	0
Endothelial cell	Hist1h2bc	0.624	0.53	0.879774	0	0
Endothelial cell	Jag2	0.356	0.043	0.878603	0	0
Endothelial cell	Cep85l	0.445	0.219	0.878355	0	0
Endothelial cell	Arl4d	0.366	0.113	0.877422	0	0
Endothelial cell	Ptprm	0.428	0.18	0.870145	0	0
Endothelial cell	Sema7a	0.35	0.055	0.867865	0	0
Endothelial cell	Rab11a	0.647	0.516	0.867438	0	0
Endothelial cell	Ramp3	0.359	0.058	0.867047	0	0
Endothelial cell	Tnfaip1	0.614	0.46	0.866814	0	0
Endothelial cell	Yes1	0.423	0.175	0.86587	0	0
Endothelial cell	Ppp1r16b	0.369	0.05	0.86177	0	0
Endothelial cell	2900026A02Rik	0.467	0.23	0.860578	0	0
Endothelial cell	Mtss1	0.444	0.155	0.852893	0	0
Endothelial cell	Dusp1	0.912	0.845	0.851696	0	0
Endothelial cell	Plscr1	0.396	0.157	0.848984	0	0
Endothelial cell	Sh2d3c	0.399	0.094	0.848342	0	0
Endothelial cell	Smagp	0.531	0.191	0.848064	0	0
Endothelial cell	Wwtr1	0.675	0.568	0.846212	0	0
Endothelial cell	Fmo2	0.515	0.347	0.845201	0	0
Endothelial cell	Syne1	0.591	0.475	0.842708	0	0
Endothelial cell	S100a1	0.528	0.328	0.842291	0	0
Endothelial cell	Psme1	0.75	0.696	0.837968	0	0
Endothelial cell	Tubb4b	0.718	0.651	0.836436	0	0
Endothelial cell	Msn	0.821	0.78	0.833871	0	0
Endothelial cell	Zfp979	0.372	0.089	0.832963	0	0
Endothelial cell	Hey1	0.278	0.102	0.831678	0	0
Endothelial cell	Gbp9	0.338	0.068	0.83001	0	0
Endothelial cell	Tmod3	0.787	0.732	0.82777	0	0
Endothelial cell	Fkbp1a	0.868	0.863	0.827246	0	0
Endothelial cell	Mapk3	0.672	0.59	0.827119	0	0
Endothelial cell	Limch1	0.428	0.179	0.826395	0	0
Endothelial cell	Ephb4	0.398	0.142	0.825959	0	0
Endothelial cell	Fzd4	0.588	0.405	0.824142	0	0
Endothelial cell	Dock4	0.39	0.157	0.821484	0	0
Endothelial cell	Samd9l	0.438	0.266	0.816117	0	0
Endothelial cell	Cltb	0.685	0.6	0.815361	0	0
Endothelial cell	Pcdh12	0.327	0.044	0.812887	0	0
Endothelial cell	Lipe	0.36	0.099	0.811218	0	0
Endothelial cell	Flnb	0.426	0.207	0.809969	0	0
Endothelial cell	Mecom	0.523	0.441	0.809071	0	0
Endothelial cell	Lmcd1	0.393	0.099	0.808664	0	0
Endothelial cell	Wwc2	0.612	0.519	0.804605	0	0
Endothelial cell	Lyn	0.496	0.207	0.803302	0	0
Endothelial cell	Caskin2	0.398	0.138	0.801769	0	0
Endothelial cell	Sp100	0.593	0.455	0.801755	0	0
Endothelial cell	Utrn	0.628	0.481	0.800634	0	0
Endothelial cell	Ece1	0.684	0.601	0.800628	0	0
Endothelial cell	Ednrb	0.372	0.097	0.800009	0	0
Endothelial cell	Clic4	0.76	0.736	0.799458	0	0
Endothelial cell	Atp5j	0.919	0.923	0.794732	0	0
Endothelial cell	Abi3	0.343	0.054	0.794491	0	0
Endothelial cell	Klf4	0.891	0.787	0.794242	0	0
Endothelial cell	Fcho2	0.649	0.594	0.791797	0	0
Endothelial cell	Ptp4a3	0.701	0.426	0.791551	0	0
Endothelial cell	Kcna5	0.391	0.114	0.790005	0	0
Endothelial cell	H2-T23	0.717	0.632	0.788839	0	0
Endothelial cell	Hpcal1	0.488	0.301	0.784853	0	0
Endothelial cell	Fas	0.446	0.29	0.784048	0	0
Endothelial cell	Ptbp3	0.7	0.623	0.783501	0	0
Endothelial cell	Ripor1	0.45	0.25	0.782799	0	0
Endothelial cell	Amotl2	0.496	0.314	0.780933	0	0
Endothelial cell	Klhl24	0.61	0.524	0.780642	0	0
Endothelial cell	Ostf1	0.742	0.678	0.779314	0	0
Endothelial cell	Wt1	0.3	0.032	0.775393	0	0
Endothelial cell	4930523C07Rik	0.715	0.623	0.774595	0	0
Endothelial cell	B4galt4	0.369	0.137	0.772249	0	0
Endothelial cell	Parvb	0.352	0.072	0.772173	0	0
Endothelial cell	Rnd1	0.245	0.07	0.769184	0	0
Endothelial cell	Hdac7	0.5	0.35	0.767038	0	0
Endothelial cell	Actn4	0.749	0.69	0.765295	0	0
Endothelial cell	Myl12a	0.913	0.918	0.763827	0	0
Endothelial cell	Xaf1	0.462	0.31	0.76291	0	0
Endothelial cell	Nav3	0.282	0.046	0.76289	0	0
Endothelial cell	Tshz2	0.553	0.448	0.760513	0	0
Endothelial cell	Ier5l	0.595	0.605	0.758801	0	0
Endothelial cell	Dysf	0.34	0.069	0.756729	0	0
Endothelial cell	Plpp1	0.649	0.6	0.753135	0	0
Endothelial cell	Arpc3	0.889	0.884	0.751494	0	0
Endothelial cell	Zfp366	0.301	0.032	0.746403	0	0
Endothelial cell	Fez2	0.567	0.432	0.745417	0	0
Endothelial cell	Tmcc3	0.46	0.332	0.743321	0	0
Endothelial cell	Tspan12	0.443	0.222	0.743114	0	0
Endothelial cell	Ccdc85b	0.433	0.238	0.737055	0	0
Endothelial cell	AC160336.1	0.555	0.446	0.735158	0	0
Endothelial cell	Adipor1	0.595	0.493	0.734558	0	0
Endothelial cell	Fbxl7	0.48	0.344	0.734179	0	0
Endothelial cell	Reep3	0.735	0.723	0.72931	0	0
Endothelial cell	Syne2	0.595	0.49	0.727632	0	0
Endothelial cell	Isg15	0.363	0.28	0.72721	0	0
Endothelial cell	Sec14l1	0.562	0.468	0.725667	0	0
Endothelial cell	Grap	0.421	0.208	0.722764	0	0
Endothelial cell	Lgals9	0.522	0.417	0.722534	0	0
Endothelial cell	Ndufa8	0.67	0.656	0.722118	0	0
Endothelial cell	Znrf1	0.429	0.258	0.720692	0	0
Endothelial cell	Rtl8a	0.496	0.431	0.719458	0	0
Endothelial cell	Dgkh	0.377	0.173	0.715456	0	0
Endothelial cell	Picalm	0.715	0.682	0.715316	0	0
Endothelial cell	Psmb10	0.63	0.575	0.713355	0	0
Endothelial cell	Fam212a	0.372	0.174	0.712606	0	0
Endothelial cell	Cd81	0.978	0.969	0.712572	0	0
Endothelial cell	St6galnac3	0.276	0.029	0.711593	0	0
Endothelial cell	Mfng	0.301	0.049	0.711484	0	0
Endothelial cell	Ndel1	0.656	0.594	0.710601	0	0
Endothelial cell	Rasgrf2	0.284	0.035	0.707738	0	0
Endothelial cell	Dram2	0.435	0.276	0.706517	0	0
Endothelial cell	Sgms1	0.459	0.301	0.706007	0	0
Endothelial cell	Galnt18	0.343	0.089	0.704631	0	0
Endothelial cell	Ppp1r13b	0.326	0.089	0.703574	0	0
Endothelial cell	Trim24	0.42	0.273	0.703209	0	0
Endothelial cell	Tmbim6	0.87	0.881	0.702945	0	0
Endothelial cell	Rnf125	0.322	0.092	0.701651	0	0
Endothelial cell	Tgm2	0.446	0.302	0.701495	0	0
Endothelial cell	Pcdh1	0.372	0.131	0.701413	0	0
Endothelial cell	Klf13	0.75	0.728	0.700177	0	0
Endothelial cell	Foxp1	0.638	0.6	0.698717	0	0
Endothelial cell	Myo6	0.429	0.295	0.69253	0	0
Endothelial cell	Bvht	0.376	0.175	0.692189	0	0
Endothelial cell	Ahr	0.305	0.074	0.690871	0	0
Endothelial cell	Notch4	0.291	0.046	0.689418	0	0
Endothelial cell	Kif26a	0.297	0.053	0.688302	0	0
Endothelial cell	Ldb2	0.293	0.051	0.685132	0	0
Endothelial cell	Ralgapa1	0.451	0.333	0.683651	0	0
Endothelial cell	Cyth1	0.36	0.158	0.682693	0	0
Endothelial cell	Tmem245	0.441	0.334	0.681513	0	0
Endothelial cell	Gpr4	0.286	0.032	0.681234	0	0
Endothelial cell	Tsnax	0.465	0.402	0.680825	0	0
Endothelial cell	Fscn1	0.385	0.22	0.680447	0	0
Endothelial cell	Gbp2	0.42	0.313	0.679299	0	0
Endothelial cell	App	0.915	0.889	0.678308	0	0
Endothelial cell	Prkd2	0.347	0.137	0.677889	0	0
Endothelial cell	Git2	0.477	0.379	0.677371	0	0
Endothelial cell	Phactr4	0.38	0.234	0.67619	0	0
Endothelial cell	Ankrd37	0.274	0.112	0.675662	0	0
Endothelial cell	Ktn1	0.604	0.552	0.673135	0	0
Endothelial cell	Lrrc8a	0.501	0.392	0.672899	0	0
Endothelial cell	Nostrin	0.392	0.144	0.672814	0	0
Endothelial cell	Tspan18	0.327	0.123	0.670406	0	0
Endothelial cell	Gna11	0.659	0.625	0.668443	0	0
Endothelial cell	AU021092	0.212	0.022	0.667713	0	0
Endothelial cell	Rnf130	0.619	0.559	0.665419	0	0
Endothelial cell	Adarb1	0.314	0.138	0.663182	0	0
Endothelial cell	Tecpr1	0.391	0.244	0.662577	0	0
Endothelial cell	Rassf1	0.629	0.577	0.661887	0	0
Endothelial cell	Il10rb	0.549	0.438	0.661161	0	0
Endothelial cell	Rasal2	0.477	0.314	0.661068	0	0
Endothelial cell	Cr1l	0.624	0.6	0.660545	0	0
Endothelial cell	Ppp2r5a	0.559	0.481	0.660356	0	0
Endothelial cell	Apol10b	0.253	0.028	0.660005	0	0
Endothelial cell	Prag1	0.28	0.049	0.659447	0	0
Endothelial cell	Crim1	0.52	0.377	0.658435	0	0
Endothelial cell	Kras	0.656	0.621	0.658212	0	0
Endothelial cell	Bmp6	0.381	0.288	0.658126	0	0
Endothelial cell	Mxd4	0.709	0.706	0.657042	0	0
Endothelial cell	1700020I14Rik	0.588	0.556	0.654938	0	0
Endothelial cell	Sod1	0.585	0.558	0.653084	0	0
Endothelial cell	Psme2	0.646	0.629	0.652026	0	0
Endothelial cell	Myl2	0.233	0.052	0.650292	0	0
Endothelial cell	Pls3	0.64	0.583	0.650046	0	0
Endothelial cell	Casz1	0.253	0.041	0.649615	0	0
Endothelial cell	Shroom4	0.278	0.049	0.648368	0	0
Endothelial cell	Impdh1	0.353	0.175	0.646402	0	0
Endothelial cell	Hnrnpf	0.845	0.872	0.642899	0	0
Endothelial cell	Ndufa4	0.852	0.823	0.641593	0	0
Endothelial cell	Plekhg1	0.329	0.152	0.639875	0	0
Endothelial cell	Hmg20b	0.528	0.462	0.639479	0	0
Endothelial cell	Cyb5r3	0.594	0.566	0.63886	0	0
Endothelial cell	Wars	0.352	0.229	0.638463	0	0
Endothelial cell	Col4a1	0.906	0.824	0.638328	0	0
Endothelial cell	Samd12	0.252	0.026	0.638098	0	0
Endothelial cell	Sh3glb1	0.878	0.891	0.637362	0	0
Endothelial cell	Phldb2	0.375	0.201	0.635264	0	0
Endothelial cell	Ripply3	0.288	0.074	0.634431	0	0
Endothelial cell	Fbxo22	0.454	0.379	0.632681	0	0
Endothelial cell	Gimap8	0.265	0.034	0.631293	0	0
Endothelial cell	Fam102a	0.272	0.09	0.630334	0	0
Endothelial cell	Rftn1	0.439	0.335	0.630223	0	0
Endothelial cell	Gm42418	1	0.999	0.629115	0	0
Endothelial cell	Parp14	0.405	0.328	0.627704	0	0
Endothelial cell	Epha4	0.336	0.219	0.627702	0	0
Endothelial cell	Dnm3	0.314	0.186	0.62643	0	0
Endothelial cell	Gimap5	0.267	0.035	0.626413	0	0
Endothelial cell	Akap2	0.432	0.311	0.625478	0	0
Endothelial cell	Cd151	0.684	0.643	0.62471	0	0
Endothelial cell	Nxn	0.417	0.295	0.623556	0	0
Endothelial cell	Pnpla2	0.413	0.275	0.619398	0	0
Endothelial cell	Cnot6l	0.49	0.418	0.619133	0	0
Endothelial cell	Ica1	0.26	0.029	0.61889	0	0
Endothelial cell	Nrarp	0.35	0.116	0.618378	0	0
Endothelial cell	Plod1	0.497	0.439	0.618153	0	0
Endothelial cell	Acvrl1	0.65	0.621	0.615611	0	0
Endothelial cell	Myadm	0.728	0.765	0.615132	0	0
Endothelial cell	Tmed5	0.611	0.595	0.61437	0	0
Endothelial cell	Inpp1	0.359	0.226	0.613682	0	0
Endothelial cell	Galnt15	0.314	0.136	0.613606	0	0
Endothelial cell	Rras	0.795	0.789	0.611889	0	0
Endothelial cell	Lnx1	0.239	0.04	0.60948	0	0
Endothelial cell	Tmem255b	0.252	0.037	0.608579	0	0
Endothelial cell	Swap70	0.419	0.3	0.60829	0	0
Endothelial cell	Tns1	0.7	0.633	0.607264	0	0
Endothelial cell	Crip2	0.934	0.861	0.60583	0	0
Endothelial cell	Tap2	0.5	0.434	0.605391	0	0
Endothelial cell	Gimap9	0.267	0.052	0.604848	0	0
Endothelial cell	Ocel1	0.436	0.337	0.603877	0	0
Endothelial cell	Atox1	0.775	0.797	0.603229	0	0
Endothelial cell	Rtl8b	0.363	0.249	0.602707	0	0
Endothelial cell	Map4k3	0.336	0.188	0.602663	0	0
Endothelial cell	Rac1	0.808	0.833	0.602055	0	0
Endothelial cell	Syt7	0.239	0.034	0.599064	0	0
Endothelial cell	Zbtb46	0.273	0.087	0.596547	0	0
Endothelial cell	Hecw2	0.298	0.111	0.596174	0	0
Endothelial cell	Timeless	0.277	0.079	0.595924	0	0
Endothelial cell	Sept4	0.693	0.517	0.594347	0	0
Endothelial cell	Vamp3	0.452	0.357	0.593904	0	0
Endothelial cell	Fam89a	0.248	0.032	0.593082	0	0
Endothelial cell	Cd274	0.236	0.055	0.592845	0	0
Endothelial cell	Vamp5	0.465	0.402	0.590486	0	0
Endothelial cell	Klf3	0.672	0.656	0.589437	0	0
Endothelial cell	Spag9	0.726	0.757	0.581425	0	0
Endothelial cell	Map4k2	0.289	0.109	0.581148	0	0
Endothelial cell	Bag5	0.533	0.499	0.580866	0	0
Endothelial cell	Arglu1	0.672	0.709	0.580724	0	0
Endothelial cell	Mospd2	0.344	0.219	0.579678	0	0
Endothelial cell	Exoc6	0.257	0.067	0.57956	0	0
Endothelial cell	Pik3c2a	0.396	0.3	0.579057	0	0
Endothelial cell	Tspan15	0.365	0.111	0.578713	0	0
Endothelial cell	Epb41	0.352	0.19	0.576396	0	0
Endothelial cell	Mef2c	0.767	0.639	0.57526	0	0
Endothelial cell	N4bp1	0.41	0.318	0.575016	0	0
Endothelial cell	Stap2	0.243	0.029	0.574745	0	0
Endothelial cell	Snx3	0.788	0.824	0.574398	0	0
Endothelial cell	Cdk17	0.315	0.159	0.574366	0	0
Endothelial cell	Crybg3	0.368	0.277	0.573636	0	0
Endothelial cell	Chek2	0.238	0.058	0.571931	0	0
Endothelial cell	Clic1	0.862	0.886	0.571513	0	0
Endothelial cell	Fry	0.407	0.225	0.57097	0	0
Endothelial cell	Tlnrd1	0.369	0.25	0.569152	0	0
Endothelial cell	mt-Nd3	0.952	0.986	0.567429	0	0
Endothelial cell	Nbeal1	0.637	0.663	0.567406	0	0
Endothelial cell	Sybu	0.217	0.025	0.56731	0	0
Endothelial cell	Wscd1	0.235	0.024	0.566746	0	0
Endothelial cell	AU020206	0.251	0.094	0.56647	0	0
Endothelial cell	Arhgap27	0.245	0.048	0.566295	0	0
Endothelial cell	Bmpr2	0.591	0.621	0.566137	0	0
Endothelial cell	Dusp6	0.41	0.308	0.566061	0	0
Endothelial cell	Fam117b	0.329	0.202	0.565776	0	0
Endothelial cell	Magix	0.215	0.019	0.564063	0	0
Endothelial cell	Casp8	0.334	0.181	0.56367	0	0
Endothelial cell	mt-Nd1	0.989	0.996	0.563272	0	0
Endothelial cell	Fmnl3	0.328	0.167	0.562945	0	0
Endothelial cell	Hrct1	0.377	0.209	0.562812	0	0
Endothelial cell	Sigirr	0.242	0.032	0.562714	0	0
Endothelial cell	Gnb1	0.778	0.818	0.562694	0	0
Endothelial cell	Spred2	0.39	0.303	0.561189	0	0
Endothelial cell	Pxdc1	0.452	0.375	0.561007	0	0
Endothelial cell	Ier5	0.719	0.686	0.559278	0	0
Endothelial cell	Zcchc6	0.556	0.54	0.558717	0	0
Endothelial cell	Stmn1	0.3	0.131	0.558015	0	0
Endothelial cell	Stim2	0.391	0.304	0.557323	0	0
Endothelial cell	Grasp	0.457	0.387	0.555918	0	0
Endothelial cell	Prr13	0.62	0.619	0.55482	0	0
Endothelial cell	Mylip	0.4	0.318	0.553983	0	0
Endothelial cell	mt-Nd2	0.994	0.997	0.553965	0	0
Endothelial cell	Fermt2	0.883	0.826	0.552949	0	0
Endothelial cell	Elovl5	0.34	0.212	0.552753	0	0
Endothelial cell	Ccdc12	0.597	0.587	0.552482	0	0
Endothelial cell	Adora2a	0.283	0.123	0.552208	0	0
Endothelial cell	Sppl2a	0.557	0.55	0.550864	0	0
Endothelial cell	Pdlim1	0.513	0.485	0.549771	0	0
Endothelial cell	Cds2	0.42	0.304	0.548924	0	0
Endothelial cell	Hyal2	0.273	0.128	0.548546	0	0
Endothelial cell	Klf6	0.854	0.848	0.548526	0	0
Endothelial cell	Rin3	0.268	0.075	0.548475	0	0
Endothelial cell	Mef2a	0.669	0.644	0.548473	0	0
Endothelial cell	Kifc3	0.307	0.136	0.548436	0	0
Endothelial cell	Srgap2	0.431	0.365	0.547853	0	0
Endothelial cell	Efr3b	0.233	0.049	0.54731	0	0
Endothelial cell	Pnkd	0.535	0.523	0.546698	0	0
Endothelial cell	Rapgef4	0.209	0.032	0.545488	0	0
Endothelial cell	C130074G19Rik	0.23	0.027	0.545387	0	0
Endothelial cell	Irf2	0.606	0.609	0.542344	0	0
Endothelial cell	Lbr	0.373	0.258	0.541948	0	0
Endothelial cell	Map3k11	0.29	0.113	0.541702	0	0
Endothelial cell	Rgl1	0.419	0.329	0.540898	0	0
Endothelial cell	Mall	0.226	0.028	0.540048	0	0
Endothelial cell	Dgke	0.227	0.055	0.539748	0	0
Endothelial cell	Gm4070	0.217	0.048	0.537459	0	0
Endothelial cell	Gbp3	0.266	0.135	0.536883	0	0
Endothelial cell	Unc5b	0.333	0.255	0.535113	0	0
Endothelial cell	Ppm1f	0.258	0.078	0.53509	0	0
Endothelial cell	Ywhah	0.667	0.679	0.534721	0	0
Endothelial cell	Gpr146	0.265	0.117	0.5342	0	0
Endothelial cell	Nmi	0.384	0.3	0.533552	0	0
Endothelial cell	1190002N15Rik	0.315	0.213	0.533058	0	0
Endothelial cell	Ptk2	0.427	0.341	0.532581	0	0
Endothelial cell	Triobp	0.455	0.401	0.532387	0	0
Endothelial cell	Rdx	0.725	0.803	0.532259	0	0
Endothelial cell	Endou	0.208	0.026	0.531838	0	0
Endothelial cell	Ptma	0.987	0.993	0.531541	0	0
Endothelial cell	Ercc1	0.368	0.31	0.530384	0	0
Endothelial cell	Nus1	0.394	0.338	0.526397	0	0
Endothelial cell	Rnf144a	0.347	0.229	0.526159	0	0
Endothelial cell	Hhex	0.229	0.058	0.523477	0	0
Endothelial cell	Map3k1	0.324	0.193	0.523296	0	0
Endothelial cell	Mpzl1	0.356	0.254	0.522746	0	0
Endothelial cell	Cyb5r1	0.342	0.226	0.521281	0	0
Endothelial cell	Cdc42ep1	0.416	0.339	0.518146	0	0
Endothelial cell	Tmtc2	0.214	0.034	0.517251	0	0
Endothelial cell	Git1	0.326	0.212	0.517196	0	0
Endothelial cell	Dlc1	0.736	0.683	0.51628	0	0
Endothelial cell	Adam10	0.431	0.391	0.515105	0	0
Endothelial cell	Phf11d	0.371	0.298	0.515054	0	0
Endothelial cell	Smad6	0.211	0.078	0.513701	0	0
Endothelial cell	Cbfa2t3	0.536	0.419	0.513693	0	0
Endothelial cell	Spns2	0.228	0.046	0.513421	0	0
Endothelial cell	Npr1	0.302	0.174	0.513119	0	0
Endothelial cell	Stx3	0.29	0.157	0.512809	0	0
Endothelial cell	Evl	0.303	0.14	0.512468	0	0
Endothelial cell	Itpripl1	0.263	0.131	0.512289	0	0
Endothelial cell	Btg2	0.919	0.879	0.512078	0	0
Endothelial cell	4930402H24Rik	0.36	0.291	0.512006	0	0
Endothelial cell	Fam181b	0.214	0.062	0.511753	0	0
Endothelial cell	Filip1	0.41	0.301	0.51136	0	0
Endothelial cell	Gbp5	0.243	0.11	0.5111	0	0
Endothelial cell	Tspan2	0.313	0.193	0.510888	0	0
Endothelial cell	Akr1c14	0.22	0.048	0.510461	0	0
Endothelial cell	Elf1	0.525	0.527	0.509039	0	0
Endothelial cell	Nop53	0.657	0.696	0.508677	0	0
Endothelial cell	Myo1c	0.447	0.408	0.50864	0	0
Endothelial cell	Cdc42bpb	0.378	0.322	0.507126	0	0
Endothelial cell	Ubc	0.965	0.987	0.506818	0	0
Endothelial cell	Plekhg5	0.252	0.091	0.505967	0	0
Endothelial cell	Acer2	0.214	0.052	0.504667	0	0
Endothelial cell	Smad1	0.387	0.336	0.504497	0	0
Endothelial cell	H2-T22	0.463	0.446	0.503762	0	0
Endothelial cell	Cfl1	0.925	0.956	0.502917	0	0
Endothelial cell	Card10	0.271	0.132	0.502645	0	0
Endothelial cell	Tubb2a	0.623	0.629	0.500726	0	0
Endothelial cell	Gopc	0.335	0.253	0.499415	0	0
Endothelial cell	Pla2g16	0.47	0.453	0.499212	0	0
Endothelial cell	Sertad2	0.491	0.469	0.499209	0	0
Endothelial cell	Rgs3	0.419	0.353	0.499166	0	0
Endothelial cell	Chst15	0.217	0.045	0.499162	0	0
Endothelial cell	Magi1	0.227	0.066	0.498147	0	0
Endothelial cell	Tpm4	0.711	0.747	0.497764	0	0
Endothelial cell	Bnip2	0.595	0.645	0.497373	0	0
Endothelial cell	Msx1	0.312	0.221	0.495664	0	0
Endothelial cell	Hist3h2a	0.337	0.249	0.495618	0	0
Endothelial cell	Trib2	0.372	0.19	0.495536	0	0
Endothelial cell	Pik3r6	0.21	0.041	0.495191	0	0
Endothelial cell	Gatad2a	0.386	0.323	0.494907	0	0
Endothelial cell	Macf1	0.692	0.76	0.49424	0	0
Endothelial cell	Ccny	0.39	0.334	0.493705	0	0
Endothelial cell	Tgfb1	0.462	0.379	0.492286	0	0
Endothelial cell	Rapgef2	0.42	0.302	0.491495	0	0
Endothelial cell	Gnas	0.977	0.977	0.490572	0	0
Endothelial cell	Abhd17a	0.493	0.496	0.490504	0	0
Endothelial cell	Dip2b	0.336	0.24	0.489533	0	0
Endothelial cell	Kctd10	0.384	0.328	0.48881	0	0
Endothelial cell	Sorbs1	0.419	0.224	0.487594	0	0
Endothelial cell	Trim30a	0.33	0.24	0.486458	0	0
Endothelial cell	Zdhhc18	0.29	0.166	0.484324	0	0
Endothelial cell	Kcnb1	0.239	0.11	0.484232	0	0
Endothelial cell	Arhgef12	0.667	0.718	0.483321	0	0
Endothelial cell	Tmem184b	0.355	0.291	0.479716	0	0
Endothelial cell	St3gal1	0.302	0.205	0.479083	0	0
Endothelial cell	Stx12	0.485	0.476	0.478959	0	0
Endothelial cell	Myzap	0.211	0.049	0.477584	0	0
Endothelial cell	Dgkz	0.304	0.185	0.475627	0	0
Endothelial cell	Gfod1	0.222	0.07	0.474937	0	0
Endothelial cell	Abcc4	0.219	0.069	0.474708	0	0
Endothelial cell	Nfkbia	0.797	0.736	0.473377	0	0
Endothelial cell	Mbd2	0.613	0.658	0.472883	0	0
Endothelial cell	Inf2	0.242	0.096	0.470861	0	0
Endothelial cell	Ccser2	0.553	0.566	0.470629	0	0
Endothelial cell	Tspan6	0.287	0.196	0.470606	0	0
Endothelial cell	Slc30a1	0.237	0.112	0.468085	0	0
Endothelial cell	Tjp2	0.233	0.096	0.466572	0	0
Endothelial cell	Sbds	0.593	0.634	0.466467	0	0
Endothelial cell	Tpm3	0.817	0.837	0.465397	0	0
Endothelial cell	Scarf1	0.218	0.044	0.46275	0	0
Endothelial cell	Rbm39	0.942	0.976	0.462199	0	0
Endothelial cell	Rgl2	0.312	0.225	0.462067	0	0
Endothelial cell	Fam84b	0.206	0.069	0.46184	0	0
Endothelial cell	Cmpk2	0.216	0.117	0.461067	0	0
Endothelial cell	Mfhas1	0.318	0.224	0.459538	0	0
Endothelial cell	Fam171a1	0.273	0.176	0.459335	0	0
Endothelial cell	Syf2	0.658	0.721	0.458965	0	0
Endothelial cell	Pik3c2b	0.218	0.068	0.458115	0	0
Endothelial cell	Hlx	0.242	0.126	0.454794	0	0
Endothelial cell	Stom	0.305	0.167	0.454391	0	0
Endothelial cell	Arhgef7	0.328	0.241	0.453728	0	0
Endothelial cell	Chmp5	0.589	0.633	0.452205	0	0
Endothelial cell	Fam189a2	0.207	0.059	0.449401	0	0
Endothelial cell	Gabarapl2	0.686	0.752	0.448418	0	0
Endothelial cell	AY036118	0.84	0.89	0.44788	0	0
Endothelial cell	Ldha	0.768	0.829	0.447138	0	0
Endothelial cell	mt-Co3	0.999	0.999	0.446453	0	0
Endothelial cell	Stard4	0.234	0.101	0.446215	0	0
Endothelial cell	Trim25	0.33	0.236	0.44478	0	0
Endothelial cell	Il2rg	0.256	0.077	0.443212	0	0
Endothelial cell	Prickle1	0.225	0.112	0.443195	0	0
Endothelial cell	Flt4	0.211	0.033	0.441886	0	0
Endothelial cell	Pak2	0.642	0.706	0.441355	0	0
Endothelial cell	Dnaja1	0.93	0.953	0.441135	0	0
Endothelial cell	Chd7	0.247	0.124	0.436663	0	0
Endothelial cell	Dusp7	0.308	0.228	0.435192	0	0
Endothelial cell	Hip1r	0.21	0.066	0.434969	0	0
Endothelial cell	Mgat4a	0.273	0.173	0.432766	0	0
Endothelial cell	Timp3	0.899	0.805	0.429768	0	0
Endothelial cell	Rasgrp2	0.512	0.324	0.429702	0	0
Endothelial cell	Arhgef3	0.279	0.166	0.429356	0	0
Endothelial cell	Acvr2a	0.235	0.141	0.428776	0	0
Endothelial cell	Spaar	0.255	0.152	0.427356	0	0
Endothelial cell	Rgs12	0.209	0.086	0.427077	0	0
Endothelial cell	Arhgef5	0.205	0.075	0.426564	0	0
Endothelial cell	Nfib	0.885	0.815	0.426035	0	0
Endothelial cell	Lmo2	0.341	0.26	0.422529	0	0
Endothelial cell	Rap1b	0.728	0.765	0.421197	0	0
Endothelial cell	Arl6ip1	0.734	0.819	0.417878	0	0
Endothelial cell	Actg1	0.975	0.985	0.417535	0	0
Endothelial cell	Prdm16	0.202	0.094	0.41606	0	0
Endothelial cell	Ier2	0.86	0.828	0.41556	0	0
Endothelial cell	Cd59a	0.281	0.118	0.41392	0	0
Endothelial cell	Papss2	0.247	0.16	0.409737	0	0
Endothelial cell	mt-Co2	0.998	0.999	0.408603	0	0
Endothelial cell	Tprgl	0.745	0.822	0.405261	0	0
Endothelial cell	Bnip3l	0.689	0.763	0.404313	0	0
Endothelial cell	Chmp2a	0.728	0.808	0.402769	0	0
Endothelial cell	Pltp	0.563	0.526	0.399086	0	0
Endothelial cell	Cables2	0.206	0.104	0.396444	0	0
Endothelial cell	Prrg2	0.22	0.11	0.394602	0	0
Endothelial cell	Btg1	0.749	0.779	0.392679	0	0
Endothelial cell	Myo1d	0.255	0.16	0.391533	0	0
Endothelial cell	Hacd4	0.247	0.136	0.38827	0	0
Endothelial cell	Zfp715	0.207	0.114	0.386027	0	0
Endothelial cell	Cox5a	0.691	0.753	0.37779	0	0
Endothelial cell	Gch1	0.224	0.102	0.376296	0	0
Endothelial cell	Ttll7	0.214	0.121	0.371134	0	0
Endothelial cell	Pitpnm2	0.231	0.121	0.370227	0	0
Endothelial cell	Arpc2	0.85	0.894	0.363724	0	0
Endothelial cell	Sparcl1	0.94	0.858	0.362678	0	0
Endothelial cell	Ddx5	0.969	0.985	0.361784	0	0
Endothelial cell	Mprip	0.652	0.705	0.36058	0	0
Endothelial cell	mt-Nd4	0.993	0.998	0.356465	0	0
Endothelial cell	Rhoa	0.932	0.966	0.354736	0	0
Endothelial cell	Gnb2	0.868	0.936	0.35398	0	0
Endothelial cell	Prg4	0.314	0.105	0.337129	0	0
Endothelial cell	Rap1a	0.742	0.809	0.311	0	0
Endothelial cell	Tm6sf1	0.257	0.143	0.309949	0	0
Endothelial cell	Hmgb1	0.926	0.969	0.308614	0	0
Endothelial cell	Itgb1	0.865	0.92	0.302627	0	0
Endothelial cell	Myl6	0.971	0.979	0.296184	0	0
Endothelial cell	Dynll1	0.919	0.954	0.289419	0	0
Endothelial cell	H3f3a	0.962	0.986	0.28547	0	0
Endothelial cell	Rbpms	0.715	0.708	0.284547	0	0
Endothelial cell	Hsp90ab1	0.982	0.993	0.278467	0	0
Endothelial cell	Serinc3	0.844	0.883	0.255999	0	0
Endothelial cell	Rpl29	0.94	0.966	0.254382	0	0
Endothelial cell	Ifitm2	0.96	0.956	0.25183	0	0
Endothelial cell	Gng5	0.874	0.948	0.250812	0	0
Endothelial cell	Tmem59	0.864	0.925	0.266695	6.12107e-307	1.2184e-302
Endothelial cell	3222401L13Rik	0.237	0.15	0.463415	9.43829e-307	1.87869e-302
Endothelial cell	Abcb1b	0.22	0.134	0.389573	1.07892e-306	2.1476e-302
Endothelial cell	Tmem123	0.474	0.463	0.48433	3.67623e-306	7.31753e-302
Endothelial cell	Numb	0.376	0.32	0.482854	3.02654e-305	6.02433e-301
Endothelial cell	Ptpn12	0.435	0.403	0.47957	6.81792e-302	1.35711e-297
Endothelial cell	Zfp608	0.243	0.158	0.408327	3.86825e-301	7.69975e-297
Endothelial cell	Vgll4	0.509	0.517	0.502902	1.77668e-300	3.53648e-296
Endothelial cell	Hip1	0.389	0.333	0.493199	1.12648e-298	2.24225e-294
Endothelial cell	Stk10	0.206	0.117	0.284033	4.88087e-297	9.71537e-293
Endothelial cell	Piezo1	0.243	0.162	0.396438	2.87755e-295	5.72777e-291
Endothelial cell	Lmo1	0.22	0.139	0.388869	7.4165e-295	1.47625e-290
Endothelial cell	Mapk12	0.312	0.234	0.416982	2.42321e-294	4.82341e-290
Endothelial cell	Nck2	0.204	0.121	0.330324	1.48682e-292	2.95952e-288
Endothelial cell	Cdc42ep2	0.473	0.43	0.456402	7.4828e-292	1.48945e-287
Endothelial cell	Bcar1	0.253	0.171	0.393942	2.10068e-291	4.1814e-287
Endothelial cell	Ndufc2	0.709	0.805	0.359609	1.92538e-289	3.83248e-285
Endothelial cell	Palm	0.438	0.413	0.527922	4.2114e-289	8.3828e-285
Endothelial cell	Bnip3	0.267	0.19	0.457928	9.72179e-289	1.93512e-284
Endothelial cell	Ttc7b	0.213	0.131	0.352054	1.22777e-287	2.44387e-283
Endothelial cell	Sptlc2	0.367	0.313	0.465739	2.91334e-285	5.799e-281
Endothelial cell	Slfn2	0.246	0.147	0.269746	3.8116e-285	7.58698e-281
Endothelial cell	St6galnac4	0.253	0.175	0.399511	6.61911e-285	1.31753e-280
Endothelial cell	Crlf2	0.364	0.295	0.428528	1.9455e-283	3.87252e-279
Endothelial cell	Phf20l1	0.513	0.526	0.52316	1.50233e-282	2.99039e-278
Endothelial cell	Ebf3	0.324	0.253	0.462105	9.78619e-280	1.94794e-275
Endothelial cell	Enpp4	0.28	0.203	0.422504	2.74929e-279	5.47247e-275
Endothelial cell	Nfe2l1	0.578	0.633	0.463917	4.09422e-279	8.14955e-275
Endothelial cell	Adipor2	0.352	0.294	0.471851	1.48155e-278	2.94902e-274
Endothelial cell	Asap2	0.41	0.346	0.394322	1.33214e-275	2.65162e-271
Endothelial cell	Cd2ap	0.53	0.557	0.501599	1.53988e-274	3.06513e-270
Endothelial cell	Rtn3	0.638	0.723	0.398275	6.93264e-272	1.37994e-267
Endothelial cell	1810037I17Rik	0.651	0.742	0.357963	6.58581e-267	1.31091e-262
Endothelial cell	Heg1	0.571	0.553	0.466782	1.0457e-266	2.08147e-262
Endothelial cell	1700025G04Rik	0.394	0.355	0.496916	2.96391e-266	5.89967e-262
Endothelial cell	Irf1	0.538	0.518	0.492328	8.15734e-266	1.62372e-261
Endothelial cell	Nras	0.417	0.389	0.466307	3.03933e-263	6.04979e-259
Endothelial cell	Purb	0.659	0.745	0.378751	3.37598e-259	6.71989e-255
Endothelial cell	Atxn1	0.357	0.304	0.491698	7.39017e-259	1.47101e-254
Endothelial cell	Gas6	0.655	0.655	0.264548	1.04305e-258	2.0762e-254
Endothelial cell	Myo1e	0.282	0.21	0.40685	5.95284e-257	1.18491e-252
Endothelial cell	Atp8a1	0.206	0.127	0.331979	3.58538e-256	7.1367e-252
Endothelial cell	Hmgb2	0.561	0.574	0.417246	3.71436e-256	7.39344e-252
Endothelial cell	Shisa5	0.665	0.72	0.337981	5.47359e-256	1.08952e-251
Endothelial cell	Cdipt	0.359	0.312	0.465344	2.76334e-255	5.50044e-251
Endothelial cell	Rcsd1	0.418	0.367	0.445411	6.30717e-254	1.25544e-249
Endothelial cell	Vasp	0.492	0.476	0.366378	4.06308e-253	8.08756e-249
Endothelial cell	Tapbpl	0.259	0.185	0.39128	7.02572e-253	1.39847e-248
Endothelial cell	Rab5c	0.577	0.639	0.388978	1.13234e-251	2.25391e-247
Endothelial cell	Tspan14	0.22	0.144	0.338633	2.37928e-251	4.73596e-247
Endothelial cell	Ssu72	0.53	0.564	0.436292	2.53791e-251	5.0517e-247
Endothelial cell	Rhoc	0.734	0.814	0.410265	5.10061e-251	1.01528e-246
Endothelial cell	Dst	0.644	0.689	0.437537	1.352e-247	2.69115e-243
Endothelial cell	Gstt2	0.324	0.262	0.468167	1.3944e-247	2.77555e-243
Endothelial cell	Srsf3	0.825	0.92	0.258293	1.20257e-242	2.39371e-238
Endothelial cell	Tap1	0.279	0.209	0.439434	2.07642e-242	4.13312e-238
Endothelial cell	Ipo11	0.227	0.154	0.368315	9.17972e-242	1.82722e-237
Endothelial cell	Pak1ip1	0.47	0.478	0.450732	2.95651e-241	5.88492e-237
Endothelial cell	Phc2	0.396	0.363	0.427527	3.06455e-240	6.09998e-236
Endothelial cell	Srsf2	0.764	0.881	0.331442	1.95852e-239	3.89843e-235
Endothelial cell	Hras	0.473	0.487	0.450204	3.61196e-238	7.18961e-234
Endothelial cell	mt-Nd5	0.853	0.952	0.354676	7.23358e-237	1.43984e-232
Endothelial cell	Cpd	0.468	0.47	0.455405	4.9478e-236	9.84859e-232
Endothelial cell	Tsfm	0.312	0.257	0.449951	3.00864e-231	5.98869e-227
Endothelial cell	Myh9	0.588	0.633	0.391028	5.24597e-225	1.04421e-220
Endothelial cell	Ube2d3	0.802	0.9	0.269354	2.07481e-224	4.1299e-220
Endothelial cell	Pcmtd1	0.558	0.61	0.444868	5.02332e-223	9.99891e-219
Endothelial cell	Sft2d1	0.337	0.288	0.426092	1.99918e-222	3.97937e-218
Endothelial cell	Mkl2	0.246	0.18	0.394915	2.14646e-222	4.27253e-218
Endothelial cell	Acox1	0.285	0.227	0.481163	9.894e-222	1.9694e-217
Endothelial cell	Bcl2l1	0.341	0.29	0.407542	3.87435e-217	7.7119e-213
Endothelial cell	Klhl5	0.284	0.225	0.393549	4.07592e-216	8.11312e-212
Endothelial cell	Ifit2	0.215	0.149	0.559315	3.60289e-212	7.17156e-208
Endothelial cell	Hspa1a	0.76	0.821	0.798074	7.30357e-212	1.45378e-207
Endothelial cell	Kbtbd2	0.287	0.228	0.381499	2.50742e-209	4.99101e-205
Endothelial cell	Ddit4	0.33	0.269	0.454393	3.38292e-209	6.7337e-205
Endothelial cell	Plcg1	0.244	0.18	0.365881	1.56604e-208	3.11721e-204
Endothelial cell	Skap2	0.278	0.209	0.331077	8.0622e-207	1.60478e-202
Endothelial cell	Gm12216	0.309	0.253	0.459101	2.91788e-206	5.80803e-202
Endothelial cell	Dock6	0.264	0.195	0.339791	4.32717e-206	8.61322e-202
Endothelial cell	Slc25a30	0.231	0.167	0.353998	7.12648e-204	1.41853e-199
Endothelial cell	Ric1	0.254	0.193	0.392065	7.89495e-199	1.57149e-194
Endothelial cell	Tspan4	0.383	0.351	0.423569	3.0617e-197	6.09432e-193
Endothelial cell	Tmtc1	0.215	0.152	0.364288	9.98229e-197	1.98697e-192
Endothelial cell	Fryl	0.324	0.279	0.452949	1.65208e-196	3.28847e-192
Endothelial cell	Stard8	0.329	0.259	0.284155	8.16863e-193	1.62597e-188
Endothelial cell	Pfkl	0.301	0.243	0.347969	3.77653e-188	7.51719e-184
Endothelial cell	Map7d1	0.507	0.545	0.413427	1.84321e-186	3.6689e-182
Endothelial cell	Higd2a	0.535	0.589	0.394545	1.39152e-185	2.76982e-181
Endothelial cell	Lars2	0.679	0.774	0.594344	7.91126e-185	1.57474e-180
Endothelial cell	Rtp4	0.247	0.183	0.403335	8.90297e-183	1.77214e-178
Endothelial cell	Tapbp	0.625	0.698	0.362869	6.34565e-182	1.2631e-177
Endothelial cell	B230219D22Rik	0.621	0.708	0.354579	9.23975e-182	1.83917e-177
Endothelial cell	Wdr37	0.227	0.168	0.342648	8.83855e-181	1.75931e-176
Endothelial cell	Psma7	0.739	0.857	0.271862	6.17169e-180	1.22848e-175
Endothelial cell	Prkce	0.213	0.152	0.325773	8.52011e-179	1.69593e-174
Endothelial cell	Ptch1	0.202	0.141	0.311941	1.60589e-174	3.19652e-170
Endothelial cell	Tax1bp3	0.517	0.559	0.363622	5.39019e-172	1.07292e-167
Endothelial cell	Cttnbp2nl	0.317	0.274	0.37133	2.50869e-170	4.99354e-166
Endothelial cell	Fyn	0.497	0.52	0.417864	4.00284e-170	7.96766e-166
Endothelial cell	Hes1	0.684	0.741	0.507802	1.20264e-169	2.39386e-165
Endothelial cell	Polr2e	0.53	0.603	0.406482	1.76415e-169	3.51153e-165
Endothelial cell	Sema4c	0.271	0.222	0.392157	2.83066e-169	5.63444e-165
Endothelial cell	Phactr2	0.44	0.45	0.440205	1.09752e-167	2.18461e-163
Endothelial cell	Plscr3	0.359	0.336	0.404225	2.47681e-167	4.93009e-163
Endothelial cell	Trnau1ap	0.367	0.347	0.402443	4.32704e-167	8.61298e-163
Endothelial cell	Mfsd4a	0.213	0.154	0.297132	7.92283e-165	1.57704e-160
Endothelial cell	Phlpp1	0.228	0.172	0.314272	1.02623e-161	2.0427e-157
Endothelial cell	Rps6ka3	0.388	0.381	0.442003	2.2184e-161	4.41572e-157
Endothelial cell	Mbnl2	0.717	0.821	0.286721	2.9847e-160	5.94104e-156
Endothelial cell	Sorbs3	0.255	0.205	0.340249	8.91735e-157	1.775e-152
Endothelial cell	Epn2	0.461	0.475	0.39603	1.99153e-154	3.96414e-150
Endothelial cell	Pgrmc1	0.582	0.661	0.328001	1.32558e-151	2.63857e-147
Endothelial cell	Atrx	0.666	0.768	0.387713	2.75102e-151	5.4759e-147
Endothelial cell	Rfxap	0.316	0.283	0.380115	3.0371e-150	6.04534e-146
Endothelial cell	Lcorl	0.205	0.151	0.325767	4.87651e-145	9.70669e-141
Endothelial cell	Ubald2	0.432	0.438	0.363577	1.53991e-144	3.06519e-140
Endothelial cell	Tacc1	0.635	0.744	0.343232	3.48096e-142	6.92885e-138
Endothelial cell	Eif4ebp2	0.471	0.499	0.3776	3.94365e-138	7.84983e-134
Endothelial cell	Kif5b	0.693	0.783	0.287884	5.45671e-138	1.08616e-133
Endothelial cell	Prkx	0.281	0.241	0.345213	9.19676e-136	1.83061e-131
Endothelial cell	Slc50a1	0.62	0.702	0.34513	2.66281e-134	5.30033e-130
Endothelial cell	Tmpo	0.487	0.527	0.372071	3.56167e-134	7.08951e-130
Endothelial cell	Hprt	0.421	0.433	0.366171	5.71562e-133	1.1377e-128
Endothelial cell	Tle4	0.318	0.284	0.375245	3.88022e-132	7.72358e-128
Endothelial cell	Fam53b	0.271	0.224	0.313716	4.57085e-132	9.09827e-128
Endothelial cell	Siah1a	0.332	0.311	0.371211	1.48196e-131	2.94985e-127
Endothelial cell	Mospd1	0.249	0.204	0.33652	3.07566e-131	6.1221e-127
Endothelial cell	Ppic	0.476	0.499	0.361262	5.1421e-130	1.02353e-125
Endothelial cell	Taf7	0.399	0.399	0.411649	2.48937e-129	4.9551e-125
Endothelial cell	Cpne8	0.346	0.323	0.376288	8.33956e-129	1.65999e-124
Endothelial cell	Tmem128	0.319	0.293	0.356391	9.16099e-128	1.8235e-123
Endothelial cell	Plgrkt	0.436	0.465	0.427121	4.06089e-125	8.08321e-121
Endothelial cell	Cdc42se2	0.349	0.329	0.353101	1.17993e-124	2.34864e-120
Endothelial cell	Fkbp3	0.545	0.628	0.433189	1.49128e-119	2.9684e-115
Endothelial cell	Foxn3	0.509	0.57	0.398821	9.39996e-119	1.87106e-114
Endothelial cell	Pqlc1	0.24	0.199	0.307381	7.39324e-118	1.47162e-113
Endothelial cell	Rnf213	0.267	0.229	0.378252	6.09914e-117	1.21403e-112
Endothelial cell	Pxdn	0.351	0.336	0.412966	1.58046e-114	3.14591e-110
Endothelial cell	St3gal6	0.355	0.334	0.327169	8.6603e-114	1.72383e-109
Endothelial cell	Tcf3	0.3	0.278	0.36696	2.05187e-113	4.08424e-109
Endothelial cell	Rsrc2	0.674	0.801	0.297556	1.5521e-112	3.08946e-108
Endothelial cell	Marc2	0.566	0.669	0.332245	2.24693e-112	4.47251e-108
Endothelial cell	Ctnnd1	0.393	0.409	0.371406	6.98634e-112	1.39063e-107
Endothelial cell	Ppp1r11	0.501	0.565	0.348836	1.16814e-108	2.32518e-104
Endothelial cell	Mtdh	0.727	0.856	0.287136	4.87624e-108	9.70617e-104
Endothelial cell	Pxn	0.303	0.281	0.332051	2.91278e-106	5.79788e-102
Endothelial cell	Apc	0.363	0.362	0.408243	3.81484e-106	7.59345e-102
Endothelial cell	Tpr	0.672	0.788	0.316719	3.61392e-103	7.19351e-99
Endothelial cell	Cnn3	0.507	0.551	0.300965	8.08641e-103	1.6096e-98
Endothelial cell	Taok2	0.299	0.278	0.358745	9.89718e-103	1.97003e-98
Endothelial cell	Slk	0.456	0.498	0.404415	1.17244e-102	2.33375e-98
Endothelial cell	Bcl10	0.476	0.523	0.35017	2.38202e-102	4.74141e-98
Endothelial cell	Ifi35	0.382	0.389	0.387129	6.12395e-102	1.21897e-97
Endothelial cell	Icam1	0.388	0.539	0.279745	6.95122e-102	1.38364e-97
Endothelial cell	Elk4	0.366	0.368	0.380512	7.89968e-102	1.57243e-97
Endothelial cell	Hist1h1c	0.347	0.325	0.406192	8.77049e-102	1.74577e-97
Endothelial cell	Tspan9	0.28	0.254	0.331257	2.75768e-100	5.48917e-96
Endothelial cell	Itsn2	0.397	0.413	0.394396	3.47632e-100	6.91961e-96
Endothelial cell	Irgm1	0.228	0.191	0.349427	9.16215e-99	1.82373e-94
Endothelial cell	Apobec3	0.235	0.197	0.297708	1.46637e-97	2.9188e-93
Endothelial cell	Mfsd6	0.244	0.212	0.324835	2.57527e-96	5.12608e-92
Endothelial cell	Arpc1a	0.535	0.628	0.30687	7.71029e-94	1.53473e-89
Endothelial cell	Coro2b	0.21	0.174	0.284235	1.07887e-90	2.14749e-86
Endothelial cell	Nde1	0.261	0.235	0.310482	2.13846e-90	4.25661e-86
Endothelial cell	Sh3glb2	0.316	0.303	0.335346	1.2969e-89	2.58148e-85
Endothelial cell	Stat1	0.325	0.312	0.40664	3.77234e-89	7.50885e-85
Endothelial cell	Cgnl1	0.208	0.17	0.324224	8.72769e-88	1.73725e-83
Endothelial cell	Tmem14c	0.57	0.68	0.292727	2.04232e-87	4.06524e-83
Endothelial cell	Zmiz1	0.452	0.492	0.353858	7.54842e-87	1.50251e-82
Endothelial cell	Slain2	0.395	0.42	0.394159	7.95671e-87	1.58378e-82
Endothelial cell	Ppp1r10	0.502	0.553	0.381536	2.9971e-85	5.96573e-81
Endothelial cell	Sh3bp5	0.493	0.538	0.351979	2.39637e-84	4.76998e-80
Endothelial cell	Gadd45g	0.497	0.477	0.38975	2.48274e-83	4.94189e-79
Endothelial cell	Twf2	0.275	0.252	0.294051	3.55332e-83	7.07289e-79
Endothelial cell	Cyp2d22	0.377	0.381	0.372127	1.45721e-82	2.90058e-78
Endothelial cell	Crem	0.271	0.245	0.262604	5.83663e-82	1.16178e-77
Endothelial cell	Cept1	0.331	0.333	0.36116	1.34869e-81	2.68456e-77
Endothelial cell	Ncoa3	0.344	0.346	0.363807	2.78466e-79	5.54286e-75
Endothelial cell	Sugt1	0.545	0.645	0.312211	9.84964e-79	1.96057e-74
Endothelial cell	Prpf4b	0.608	0.721	0.369399	2.43278e-78	4.84244e-74
Endothelial cell	Nol7	0.574	0.678	0.290373	4.04546e-78	8.05249e-74
Endothelial cell	Ssh2	0.541	0.611	0.388267	5.40342e-77	1.07555e-72
Endothelial cell	Pdcd10	0.534	0.627	0.296673	1.38468e-76	2.75621e-72
Endothelial cell	Brms1	0.225	0.197	0.273686	1.58765e-76	3.16021e-72
Endothelial cell	Prrc2c	0.693	0.821	0.257882	2.15437e-76	4.28827e-72
Endothelial cell	Ankrd13a	0.239	0.214	0.294509	1.05365e-75	2.09728e-71
Endothelial cell	Enah	0.2	0.164	0.259565	1.08871e-75	2.16707e-71
Endothelial cell	Pde8a	0.224	0.192	0.262868	2.11778e-75	4.21543e-71
Endothelial cell	Csnk1e	0.514	0.589	0.288819	4.04426e-75	8.0501e-71
Endothelial cell	Fbxw2	0.435	0.483	0.345887	1.92246e-74	3.82666e-70
Endothelial cell	Ndfip2	0.42	0.457	0.317449	3.65194e-73	7.2692e-69
Endothelial cell	Smpdl3a	0.601	0.689	0.264919	3.1234e-71	6.21713e-67
Endothelial cell	Samhd1	0.366	0.363	0.274205	5.10353e-71	1.01586e-66
Endothelial cell	Angptl4	0.208	0.177	0.450296	1.85537e-69	3.69311e-65
Endothelial cell	Cebpg	0.461	0.516	0.331012	2.39948e-69	4.77617e-65
Endothelial cell	Hspa2	0.315	0.306	0.348872	6.95972e-69	1.38533e-64
Endothelial cell	Sun1	0.299	0.294	0.337093	8.91151e-69	1.77384e-64
Endothelial cell	Lpcat1	0.246	0.225	0.32207	1.11702e-68	2.22342e-64
Endothelial cell	Sh2b3	0.282	0.263	0.27289	1.35613e-68	2.69938e-64
Endothelial cell	Rbm18	0.315	0.313	0.32219	2.24906e-68	4.47676e-64
Endothelial cell	Rell1	0.312	0.306	0.333394	4.12162e-67	8.20408e-63
Endothelial cell	Sdc3	0.386	0.398	0.31295	8.1716e-67	1.62656e-62
Endothelial cell	Dusp22	0.213	0.186	0.276014	9.27133e-66	1.84546e-61
Endothelial cell	Trim12a	0.298	0.288	0.358073	1.43277e-65	2.85192e-61
Endothelial cell	Arpp19	0.587	0.712	0.252331	1.90174e-65	3.78541e-61
Endothelial cell	Hspa1b	0.724	0.806	0.568058	2.67848e-65	5.33151e-61
Endothelial cell	Dnm2	0.375	0.399	0.34418	9.84553e-64	1.95975e-59
Endothelial cell	Cdc42bpa	0.41	0.442	0.367677	3.0174e-63	6.00614e-59
Endothelial cell	Calcrl	0.4	0.413	0.36777	3.39108e-62	6.74994e-58
Endothelial cell	Pop5	0.403	0.439	0.319732	3.12102e-61	6.21239e-57
Endothelial cell	Dctn3	0.504	0.604	0.285304	6.547e-61	1.30318e-56
Endothelial cell	Dock1	0.356	0.376	0.358508	8.654e-60	1.72258e-55
Endothelial cell	Wnk1	0.663	0.788	0.252616	2.42061e-59	4.81822e-55
Endothelial cell	Hist1h4d	0.29	0.28	0.3976	4.14997e-59	8.26052e-55
Endothelial cell	Sox4	0.356	0.362	0.483101	7.87631e-59	1.56778e-54
Endothelial cell	Sgf29	0.222	0.2	0.266764	2.75835e-58	5.49049e-54
Endothelial cell	Dnajc8	0.563	0.675	0.288824	2.58395e-56	5.14335e-52
Endothelial cell	Ralbp1	0.649	0.783	0.269893	1.32452e-55	2.63645e-51
Endothelial cell	Rbck1	0.39	0.433	0.338305	2.35667e-55	4.69096e-51
Endothelial cell	Tnfrsf1a	0.563	0.666	0.266412	3.09917e-55	6.1689e-51
Endothelial cell	Cers4	0.359	0.363	0.29948	4.47593e-55	8.90935e-51
Endothelial cell	Necap2	0.331	0.336	0.28925	6.65283e-55	1.32425e-50
Endothelial cell	Rnpepl1	0.31	0.317	0.321822	2.07114e-53	4.12261e-49
Endothelial cell	Capn2	0.528	0.62	0.292387	7.32414e-53	1.45787e-48
Endothelial cell	Rbm8a	0.556	0.675	0.251464	7.76164e-53	1.54495e-48
Endothelial cell	Plin2	0.476	0.534	0.367873	5.24063e-52	1.04315e-47
Endothelial cell	Baz2b	0.419	0.465	0.366441	1.20275e-51	2.39408e-47
Endothelial cell	Bicd2	0.41	0.454	0.323653	1.43455e-51	2.85547e-47
Endothelial cell	Acly	0.298	0.3	0.335236	2.50327e-51	4.98276e-47
Endothelial cell	Mdfic	0.347	0.367	0.336289	4.0179e-51	7.99763e-47
Endothelial cell	Elf2	0.411	0.459	0.319322	1.14475e-50	2.27862e-46
Endothelial cell	Knop1	0.334	0.348	0.363323	1.46996e-47	2.92595e-43
Endothelial cell	Kif1b	0.497	0.58	0.326792	4.32988e-47	8.61863e-43
Endothelial cell	Pcnx	0.27	0.263	0.306163	1.28726e-46	2.56228e-42
Endothelial cell	Midn	0.431	0.477	0.308121	2.55337e-46	5.08249e-42
Endothelial cell	Zfp422	0.237	0.223	0.263692	5.22205e-46	1.03945e-41
Endothelial cell	Fam96b	0.45	0.52	0.287685	1.52978e-45	3.04503e-41
Endothelial cell	Plscr4	0.423	0.462	0.318395	4.4033e-44	8.76476e-40
Endothelial cell	Tmbim4	0.455	0.532	0.304909	6.81356e-44	1.35624e-39
Endothelial cell	Peak1	0.453	0.518	0.318902	7.29387e-44	1.45184e-39
Endothelial cell	Leprot	0.475	0.556	0.313844	1.71898e-42	3.42163e-38
Endothelial cell	Slc39a10	0.297	0.303	0.342691	3.32229e-42	6.61303e-38
Endothelial cell	Rarg	0.317	0.331	0.317285	6.71921e-42	1.33746e-37
Endothelial cell	Cenpb	0.49	0.585	0.343491	6.92068e-42	1.37756e-37
Endothelial cell	Dpp8	0.314	0.326	0.327475	4.29432e-41	8.54785e-37
Endothelial cell	Plekha1	0.277	0.277	0.297296	5.02676e-41	1.00058e-36
Endothelial cell	Tmem30a	0.562	0.681	0.269383	1.09845e-40	2.18647e-36
Endothelial cell	Ubxn2a	0.34	0.36	0.313465	2.2687e-39	4.51584e-35
Endothelial cell	Taf10	0.515	0.62	0.281096	2.75911e-39	5.492e-35
Endothelial cell	Rnf115	0.278	0.281	0.275172	1.21347e-38	2.41541e-34
Endothelial cell	Lxn	0.223	0.215	0.276095	1.83995e-37	3.66242e-33
Endothelial cell	Rad21	0.421	0.487	0.315723	4.12325e-37	8.20733e-33
Endothelial cell	Cdk12	0.434	0.498	0.312763	4.48746e-37	8.93228e-33
Endothelial cell	Stx6	0.241	0.236	0.266941	4.26766e-36	8.49478e-32
Endothelial cell	Lats2	0.355	0.386	0.289293	1.34541e-35	2.67804e-31
Endothelial cell	Diaph2	0.349	0.378	0.348135	3.76353e-35	7.49131e-31
Endothelial cell	Map4	0.47	0.551	0.307107	1.0693e-33	2.12845e-29
Endothelial cell	Terf1	0.234	0.227	0.259836	1.33809e-33	2.66347e-29
Endothelial cell	Unc119b	0.293	0.305	0.297935	4.26973e-33	8.49891e-29
Endothelial cell	Tob1	0.388	0.43	0.364369	6.00771e-33	1.19583e-28
Endothelial cell	Jam3	0.44	0.508	0.327718	7.29918e-33	1.4529e-28
Endothelial cell	Ier3	0.535	0.584	0.471501	1.66175e-32	3.30771e-28
Endothelial cell	Lsm2	0.358	0.397	0.300111	7.88452e-30	1.56941e-25
Endothelial cell	Irf9	0.268	0.271	0.298426	2.25225e-29	4.4831e-25
Endothelial cell	Pdcd6ip	0.449	0.532	0.300274	6.77796e-29	1.34915e-24
Endothelial cell	Mum1	0.275	0.281	0.26913	6.3191e-28	1.25782e-23
Endothelial cell	Lamtor5	0.515	0.644	0.251239	2.72143e-27	5.41701e-23
Endothelial cell	March2	0.409	0.474	0.295562	2.94105e-27	5.85417e-23
Endothelial cell	Sp110	0.254	0.254	0.278361	4.45926e-26	8.87615e-22
Endothelial cell	Stat2	0.259	0.261	0.291637	6.2635e-26	1.24675e-21
Endothelial cell	Cmip	0.305	0.327	0.271551	2.34529e-24	4.6683e-20
Endothelial cell	Fubp1	0.532	0.635	0.255741	3.03064e-24	6.03249e-20
Endothelial cell	Bax	0.513	0.625	0.298396	3.0575e-24	6.08595e-20
Endothelial cell	Ralb	0.349	0.383	0.263437	4.77155e-24	9.49778e-20
Endothelial cell	Ythdc1	0.5	0.6	0.25883	1.64658e-23	3.27751e-19
Endothelial cell	Gle1	0.249	0.254	0.288399	5.72212e-23	1.13899e-18
Endothelial cell	Fbxl20	0.229	0.227	0.25515	1.48073e-22	2.94739e-18
Endothelial cell	Esco1	0.238	0.24	0.251074	2.96489e-21	5.90161e-17
Endothelial cell	Nrbp1	0.394	0.457	0.276466	3.1421e-21	6.25434e-17
Endothelial cell	Setx	0.244	0.249	0.289306	6.86957e-21	1.36739e-16
Endothelial cell	Pkn2	0.545	0.671	0.257797	2.75787e-20	5.48955e-16
Endothelial cell	Stox2	0.259	0.269	0.31228	4.91381e-20	9.78094e-16
Endothelial cell	Mitd1	0.209	0.207	0.280694	6.12283e-20	1.21875e-15
Endothelial cell	Ccnl2	0.473	0.57	0.282731	1.43736e-19	2.86106e-15
Endothelial cell	G3bp2	0.461	0.548	0.263868	2.17414e-19	4.32763e-15
Endothelial cell	Arhgef1	0.401	0.464	0.270367	6.44096e-19	1.28207e-14
Endothelial cell	Trim12c	0.213	0.21	0.252711	7.5136e-19	1.49558e-14
Endothelial cell	Cmtm6	0.359	0.404	0.267419	1.16026e-18	2.30951e-14
Endothelial cell	Btbd7	0.491	0.596	0.281083	5.29175e-18	1.05332e-13
Endothelial cell	Amd2	0.268	0.282	0.283755	1.90491e-17	3.79172e-13
Endothelial cell	Sertad1	0.481	0.575	0.362725	2.40732e-17	4.79178e-13
Endothelial cell	Mrpl17	0.448	0.547	0.304075	3.42688e-17	6.8212e-13
Endothelial cell	Bsg	0.812	0.916	0.364123	4.50069e-17	8.95863e-13
Endothelial cell	Trim56	0.285	0.306	0.305387	2.66158e-16	5.29788e-12
Endothelial cell	Swt1	0.402	0.46	0.273629	3.0917e-16	6.15402e-12
Endothelial cell	Phf14	0.304	0.333	0.300968	1.62289e-15	3.23036e-11
Endothelial cell	Vegfc	0.217	0.229	0.568402	3.09868e-15	6.16792e-11
Endothelial cell	Uqcc3	0.375	0.441	0.270874	2.68033e-14	5.33519e-10
Endothelial cell	Arhgap5	0.532	0.641	0.25417	8.6026e-14	1.71235e-09
Endothelial cell	Mier1	0.541	0.673	0.255735	1.13028e-13	2.24983e-09
Endothelial cell	Znfx1	0.229	0.237	0.259654	2.8336e-13	5.64027e-09
Endothelial cell	Lifr	0.328	0.361	0.280886	1.52388e-11	3.03329e-07
Endothelial cell	Srpk1	0.334	0.379	0.265499	1.01555e-10	2.02146e-06
Endothelial cell	Lta4h	0.275	0.302	0.256518	2.55082e-10	5.0774e-06
Endothelial cell	Cdk19	0.218	0.23	0.333819	3.1022e-10	6.17493e-06
Endothelial cell	Arhgef2	0.387	0.453	0.278877	3.48041e-10	6.92775e-06
Endothelial cell	Idnk	0.334	0.384	0.276838	8.72234e-10	1.73618e-05
Endothelial cell	Med21	0.432	0.525	0.276404	8.77969e-10	1.7476e-05
Endothelial cell	Fam13c	0.218	0.229	0.257086	2.18542e-08	0.000435008
Endothelial cell	Chd1	0.324	0.369	0.255383	1.35802e-07	0.00270314
Endothelial cell	Cmpk1	0.368	0.436	0.253474	2.68203e-07	0.00533858
Endothelial cell	Usp25	0.36	0.419	0.250498	2.5638e-06	0.0510325
Endothelial cell	Gnaq	0.418	0.511	0.25139	0.000164786	1
Endothelial cell	Cfap20	0.407	0.499	0.256073	0.000350409	1

## Sheet: T cell
cluster	gene	pct_expressing_this_cluster	pct_expressing_other_clusters	avg_log2FC	p_val	p_val_adj
T cell	Ccl5	0.361	0.005	5.54282	0	0
T cell	Cd52	0.97	0.049	3.72708	0	0
T cell	Nkg7	0.441	0.001	3.4078	0	0
T cell	Ptprc	0.976	0.048	3.20829	0	0
T cell	S100a4	0.653	0.112	3.14234	0	0
T cell	Vps37b	0.888	0.192	3.10261	0	0
T cell	Trbc2	0.802	0.001	3.08171	0	0
T cell	Emb	0.743	0.023	3.03999	0	0
T cell	Ms4a4b	0.563	0.002	3.00174	0	0
T cell	Rgs2	0.818	0.14	2.84619	0	0
T cell	Trbc1	0.681	0.001	2.77171	0	0
T cell	Il7r	0.655	0.002	2.74487	0	0
T cell	Rac2	0.922	0.039	2.6864	0	0
T cell	Cxcr6	0.595	0.001	2.61173	0	0
T cell	Cd3g	0.543	0	2.6102	0	0
T cell	Coro1a	0.934	0.049	2.60411	0	0
T cell	Hcst	0.856	0.015	2.59944	0	0
T cell	Ltb	0.739	0.008	2.51134	0	0
T cell	Laptm5	0.93	0.054	2.49622	0	0
T cell	Cd69	0.627	0.007	2.48703	0	0
T cell	Ptprcap	0.83	0.008	2.48499	0	0
T cell	Selplg	0.884	0.04	2.41517	0	0
T cell	Ptpn18	0.914	0.178	2.37782	0	0
T cell	Cd3e	0.529	0	2.37503	0	0
T cell	Gimap3	0.862	0.003	2.34171	0	0
T cell	Cd3d	0.525	0.001	2.32784	0	0
T cell	Samsn1	0.649	0.018	2.32551	0	0
T cell	Xcl1	0.202	0	2.29173	0	0
T cell	Rgs1	0.571	0.016	2.2817	0	0
T cell	Tnfaip3	0.762	0.088	2.23089	0	0
T cell	Dusp5	0.77	0.126	2.1672	0	0
T cell	Ccr2	0.519	0.01	2.1192	0	0
T cell	Txk	0.599	0.004	2.09492	0	0
T cell	Klrk1	0.365	0.002	2.08399	0	0
T cell	Itgb7	0.762	0.009	2.08089	0	0
T cell	Thy1	0.727	0.085	2.04573	0	0
T cell	Arhgdib	0.936	0.313	2.02391	0	0
T cell	Itk	0.699	0	1.99712	0	0
T cell	Skap1	0.8	0.001	1.98858	0	0
T cell	Cytip	0.764	0.022	1.98677	0	0
T cell	Traf1	0.571	0.038	1.96872	0	0
T cell	Cd53	0.844	0.045	1.96816	0	0
T cell	Stk17b	0.906	0.241	1.9642	0	0
T cell	Gata3	0.457	0.04	1.91047	0	0
T cell	Sept1	0.814	0.083	1.90918	0	0
T cell	Il2rb	0.525	0.001	1.84851	0	0
T cell	Ptpn22	0.627	0.01	1.84327	0	0
T cell	Lcp1	0.808	0.067	1.83255	0	0
T cell	Cd28	0.401	0.009	1.81341	0	0
T cell	Nfkbid	0.545	0.045	1.80326	0	0
T cell	Gmfg	0.766	0.056	1.78121	0	0
T cell	Gpr183	0.483	0.029	1.7781	0	0
T cell	Ctsw	0.409	0.001	1.75415	0	0
T cell	Il2rg	0.844	0.18	1.72976	0	0
T cell	Ly6c2	0.208	0.005	1.72959	0	0
T cell	Icos	0.473	0.004	1.72057	0	0
T cell	Ifng	0.204	0	1.7073	0	0
T cell	Slc38a1	0.607	0.028	1.7	0	0
T cell	Bcl11b	0.611	0	1.68768	0	0
T cell	Klrd1	0.317	0.002	1.6842	0	0
T cell	Satb1	0.537	0.043	1.66934	0	0
T cell	Cotl1	0.78	0.183	1.6666	0	0
T cell	Lat	0.615	0.002	1.65262	0	0
T cell	Ms4a6b	0.491	0.036	1.643	0	0
T cell	Fyb	0.639	0.046	1.63255	0	0
T cell	Klre1	0.24	0.001	1.63175	0	0
T cell	Tnfrsf18	0.497	0.003	1.62952	0	0
T cell	Limd2	0.713	0.082	1.60192	0	0
T cell	Cd7	0.267	0.001	1.58877	0	0
T cell	Lck	0.515	0.004	1.54573	0	0
T cell	Cd2	0.491	0.01	1.54387	0	0
T cell	Cd37	0.701	0.035	1.53776	0	0
T cell	Stat4	0.583	0.006	1.52037	0	0
T cell	Dock2	0.615	0.029	1.5043	0	0
T cell	Tespa1	0.571	0.003	1.49381	0	0
T cell	Sh2d2a	0.521	0.001	1.48427	0	0
T cell	Arhgap45	0.679	0.042	1.46552	0	0
T cell	Runx3	0.531	0.015	1.41822	0	0
T cell	Ramp1	0.481	0.046	1.41636	0	0
T cell	Fam107b	0.623	0.057	1.40709	0	0
T cell	Trac	0.375	0.022	1.40619	0	0
T cell	Epsti1	0.469	0.032	1.38288	0	0
T cell	Arhgap15	0.583	0.04	1.35867	0	0
T cell	Il18r1	0.363	0.002	1.35444	0	0
T cell	Gm26740	0.445	0.023	1.33195	0	0
T cell	Tcrg-C1	0.259	0	1.32773	0	0
T cell	Itgb2	0.495	0.028	1.32731	0	0
T cell	Itga4	0.409	0.038	1.31962	0	0
T cell	Cd27	0.495	0.034	1.2953	0	0
T cell	Gpr132	0.525	0.016	1.29447	0	0
T cell	Itgal	0.485	0.008	1.28057	0	0
T cell	Il1rl1	0.242	0.01	1.27652	0	0
T cell	Gpr65	0.461	0.025	1.26594	0	0
T cell	Ikzf1	0.555	0.021	1.25619	0	0
T cell	Tcf7	0.401	0.008	1.25552	0	0
T cell	Inpp4b	0.507	0.055	1.2343	0	0
T cell	Ikzf3	0.371	0.003	1.22132	0	0
T cell	Bin2	0.501	0.016	1.19689	0	0
T cell	P2ry10	0.485	0.005	1.19391	0	0
T cell	Cd84	0.491	0.027	1.18552	0	0
T cell	Rhoh	0.485	0.017	1.17638	0	0
T cell	Lef1	0.295	0.002	1.16876	0	0
T cell	Trdv4	0.251	0.001	1.16068	0	0
T cell	Bcl2a1b	0.339	0.032	1.15688	0	0
T cell	Rinl	0.515	0.071	1.12651	0	0
T cell	Arhgap30	0.467	0.032	1.07148	0	0
T cell	Gpr171	0.399	0.005	1.0494	0	0
T cell	B4galnt1	0.513	0.028	1.0437	0	0
T cell	Sla	0.375	0.016	1.04324	0	0
T cell	Cd247	0.381	0.018	1.02699	0	0
T cell	Spn	0.355	0.006	1.00958	0	0
T cell	Cyth4	0.447	0.04	1.00046	0	0
T cell	Klrc2	0.2	0	0.993223	0	0
T cell	Cd226	0.375	0.002	0.984681	0	0
T cell	Cd48	0.423	0.037	0.984512	0	0
T cell	Grap2	0.369	0.003	0.974741	0	0
T cell	Dok2	0.441	0.025	0.967583	0	0
T cell	Gimap7	0.283	0.002	0.964927	0	0
T cell	Zap70	0.413	0.001	0.942538	0	0
T cell	Gm2682	0.289	0	0.927515	0	0
T cell	Podnl1	0.303	0	0.926459	0	0
T cell	Il2ra	0.309	0.016	0.920545	0	0
T cell	Sorl1	0.417	0.037	0.916634	0	0
T cell	Ltb4r1	0.305	0.005	0.914496	0	0
T cell	Tspan32	0.355	0.017	0.901532	0	0
T cell	Jakmip1	0.367	0.002	0.899533	0	0
T cell	Fasl	0.21	0	0.884015	0	0
T cell	Tcrg-C4	0.289	0	0.881835	0	0
T cell	Cyfip2	0.397	0.01	0.859501	0	0
T cell	Tbc1d10c	0.391	0.005	0.85432	0	0
T cell	Tagap	0.303	0.016	0.852916	0	0
T cell	Ripor2	0.379	0.026	0.842845	0	0
T cell	Prkcq	0.379	0.017	0.841567	0	0
T cell	Klrg1	0.236	0	0.840654	0	0
T cell	Gm8369	0.224	0.007	0.839099	0	0
T cell	Rasgrp1	0.321	0.005	0.832349	0	0
T cell	Cst7	0.299	0	0.831003	0	0
T cell	Sell	0.226	0.007	0.823896	0	0
T cell	Faah	0.329	0.002	0.821078	0	0
T cell	Kbtbd11	0.303	0.018	0.81942	0	0
T cell	Sytl3	0.232	0.007	0.805226	0	0
T cell	Fermt3	0.423	0.032	0.805092	0	0
T cell	Lcp2	0.373	0.024	0.799441	0	0
T cell	Rasal3	0.397	0.004	0.798252	0	0
T cell	Rassf5	0.415	0.039	0.794921	0	0
T cell	Cxcr3	0.214	0.002	0.791814	0	0
T cell	Actn2	0.208	0.006	0.787164	0	0
T cell	Arhgap9	0.371	0.02	0.786595	0	0
T cell	Plcxd2	0.222	0.008	0.785181	0	0
T cell	Jaml	0.222	0.007	0.784129	0	0
T cell	Pik3cd	0.395	0.037	0.78267	0	0
T cell	Traf3ip3	0.359	0.007	0.780205	0	0
T cell	Pstpip1	0.383	0.022	0.765194	0	0
T cell	Mir142hg	0.331	0.01	0.762966	0	0
T cell	Fam105a	0.381	0.031	0.741534	0	0
T cell	Acap1	0.351	0.016	0.739202	0	0
T cell	Ifi209	0.313	0.018	0.729056	0	0
T cell	Il18rap	0.236	0.002	0.723788	0	0
T cell	Coro2a	0.289	0.007	0.720837	0	0
T cell	Kcnn4	0.317	0.006	0.719128	0	0
T cell	Pkp3	0.307	0.006	0.719116	0	0
T cell	Sema4a	0.341	0.032	0.70532	0	0
T cell	Il21r	0.273	0.013	0.699542	0	0
T cell	Tbx21	0.212	0	0.69785	0	0
T cell	Was	0.377	0.027	0.673134	0	0
T cell	Mbp	0.361	0.022	0.671005	0	0
T cell	Tox	0.232	0.012	0.640196	0	0
T cell	Ptpn7	0.281	0.011	0.633952	0	0
T cell	Cd96	0.277	0	0.614943	0	0
T cell	Nup210	0.275	0.005	0.609066	0	0
T cell	Ipcef1	0.224	0.004	0.589083	0	0
T cell	Ptk2b	0.309	0.018	0.587651	0	0
T cell	Glipr1	0.285	0.019	0.577828	0	0
T cell	Camk4	0.248	0.01	0.576434	0	0
T cell	Acp5	0.271	0.016	0.56962	0	0
T cell	Rhof	0.277	0.005	0.565403	0	0
T cell	Cd200r1	0.218	0.013	0.563297	0	0
T cell	Sema4d	0.261	0.016	0.541841	0	0
T cell	Lamb3	0.214	0.007	0.533416	0	0
T cell	Rab27b	0.208	0.004	0.528361	0	0
T cell	Arhgap4	0.261	0.011	0.522483	0	0
T cell	AI467606	0.263	0.02	0.517431	0	0
T cell	Sla2	0.22	0	0.508024	0	0
T cell	Lax1	0.212	0.002	0.50076	0	0
T cell	Sash3	0.248	0.011	0.494383	0	0
T cell	Kif21b	0.21	0.011	0.48906	0	0
T cell	Ly9	0.226	0.007	0.477998	0	0
T cell	Xlr4b	0.23	0.004	0.468499	0	0
T cell	Dennd1c	0.238	0.014	0.461252	0	0
T cell	Psd4	0.206	0.007	0.447209	0	0
T cell	Rab37	0.208	0.013	0.416009	1.66665e-305	3.31747e-301
T cell	Cd82	0.621	0.122	1.39515	4.71059e-294	9.37643e-290
T cell	Dennd4a	0.655	0.141	1.79735	3.76314e-284	7.49052e-280
T cell	Pde7a	0.521	0.086	1.15888	9.82581e-282	1.95583e-277
T cell	Bcl2a1d	0.2	0.013	0.560555	4.71628e-281	9.38775e-277
T cell	Dock10	0.571	0.108	1.17261	7.82281e-268	1.55713e-263
T cell	AB124611	0.253	0.022	0.483246	3.35349e-260	6.67513e-256
T cell	Myo1g	0.228	0.018	0.454107	6.35225e-258	1.26442e-253
T cell	Fxyd5	0.972	0.491	1.86171	1.02734e-254	2.04492e-250
T cell	Tmsb10	0.976	0.818	2.264	6.77574e-253	1.34871e-248
T cell	Neurl3	0.601	0.127	2.33221	5.42854e-252	1.08055e-247
T cell	Stap1	0.285	0.029	0.543812	6.52907e-242	1.29961e-237
T cell	Rps15a	0.972	0.974	1.69864	2.85267e-234	5.67824e-230
T cell	Sept6	0.565	0.119	1.02868	3.92725e-234	7.81719e-230
T cell	Pdcd4	0.81	0.28	1.55097	3.07866e-232	6.12808e-228
T cell	Rpsa	0.968	0.965	1.7934	9.83123e-231	1.95691e-226
T cell	Rps27	0.982	0.984	1.5325	1.03921e-230	2.06854e-226
T cell	Rps13	0.986	0.969	1.54508	3.71713e-230	7.39894e-226
T cell	Snx20	0.301	0.034	0.55398	7.41678e-229	1.47631e-224
T cell	Rplp2	0.978	0.966	1.39817	5.04863e-228	1.00493e-223
T cell	Rps16	0.984	0.984	1.43715	2.07895e-224	4.13816e-220
T cell	Nabp1	0.693	0.193	2.01666	4.65226e-222	9.26031e-218
T cell	Nrgn	0.283	0.032	1.26166	2.30336e-221	4.58485e-217
T cell	Lpxn	0.204	0.017	0.420764	1.2463e-219	2.48076e-215
T cell	Rps24	0.982	0.99	1.5447	2.09381e-219	4.16772e-215
T cell	Rpl19	0.974	0.982	1.30744	4.02349e-219	8.00877e-215
T cell	Fau	0.98	0.989	1.21786	1.03346e-214	2.05709e-210
T cell	Stk26	0.242	0.024	0.497548	1.77664e-214	3.5364e-210
T cell	Inpp5d	0.517	0.101	0.98747	3.49138e-214	6.9496e-210
T cell	S1pr4	0.335	0.044	0.702556	2.89163e-212	5.75579e-208
T cell	Gng2	0.413	0.068	0.837206	2.83146e-209	5.63601e-205
T cell	H2-Q7	0.962	0.476	1.79584	5.18314e-209	1.0317e-204
T cell	Rpl37a	0.982	0.986	1.3235	3.2415e-207	6.4522e-203
T cell	Stk4	0.575	0.135	1.01704	7.25461e-207	1.44403e-202
T cell	Nr4a3	0.533	0.118	1.52256	1.54131e-206	3.06798e-202
T cell	Rpl12	0.968	0.932	1.79241	1.01944e-205	2.02919e-201
T cell	Rpl39	0.972	0.966	1.49792	3.25914e-205	6.48732e-201
T cell	Rpl32	0.97	0.978	1.42404	4.96481e-204	9.88245e-200
T cell	Ighm	0.327	0.042	0.40766	9.6304e-204	1.91693e-199
T cell	Rpl38	0.968	0.969	1.32009	1.8554e-203	3.69317e-199
T cell	Rps10	0.97	0.978	1.40085	1.31446e-202	2.61644e-198
T cell	Rps11	0.976	0.98	1.28787	1.20156e-200	2.3917e-196
T cell	Rpl36	0.97	0.975	1.18911	1.34918e-200	2.68554e-196
T cell	Tes	0.469	0.089	0.874295	2.70569e-199	5.38568e-195
T cell	Tnfrsf25	0.208	0.019	0.421173	2.12315e-196	4.22614e-192
T cell	Rpl30	0.99	0.982	1.1293	6.92615e-196	1.37865e-191
T cell	Rps7	0.974	0.968	1.46658	1.07467e-195	2.13912e-191
T cell	Rpl11	0.982	0.97	1.13549	2.18518e-194	4.3496e-190
T cell	Rps3a1	0.98	0.978	1.26189	3.19041e-194	6.3505e-190
T cell	Gpsm3	0.627	0.17	1.05413	3.66569e-194	7.29657e-190
T cell	Rps18	0.974	0.973	1.43167	4.80502e-194	9.56439e-190
T cell	Rpl18	0.974	0.971	1.24654	7.98682e-193	1.58978e-188
T cell	Rpl34	0.97	0.978	1.11386	2.00268e-189	3.98633e-185
T cell	Ptpn13	0.236	0.026	0.972526	1.50515e-188	2.996e-184
T cell	Rps9	0.974	0.972	1.26905	2.90582e-187	5.78404e-183
T cell	Cd44	0.455	0.091	0.903306	6.63173e-187	1.32005e-182
T cell	Rps3	0.972	0.97	1.28865	6.83918e-187	1.36134e-182
T cell	Rpl23	0.978	0.987	1.22363	6.84028e-187	1.36156e-182
T cell	Dock8	0.323	0.047	0.628832	1.83502e-186	3.6526e-182
T cell	Tuba4a	0.469	0.096	1.0071	3.24087e-186	6.45095e-182
T cell	Rps27a	0.978	0.98	1.13708	7.09137e-184	1.41154e-179
T cell	Ncf4	0.253	0.03	0.473818	1.76031e-182	3.50389e-178
T cell	Rpl17	0.97	0.98	1.2314	1.76181e-180	3.50688e-176
T cell	Rpl13	0.988	0.992	1.0922	9.48676e-176	1.88834e-171
T cell	Rpl18a	0.98	0.979	1.10443	2.0241e-174	4.02897e-170
T cell	Lpcat2	0.263	0.034	0.722214	2.44451e-174	4.8658e-170
T cell	Akna	0.381	0.069	0.72274	1.51011e-173	3.00587e-169
T cell	Rps29	0.99	0.993	0.98999	3.67008e-173	7.30529e-169
T cell	Rplp1	0.982	0.989	1.29325	4.67052e-173	9.29668e-169
T cell	Rplp0	0.97	0.966	1.37976	8.34904e-172	1.66188e-167
T cell	Btg1	0.978	0.76	1.74747	1.25364e-171	2.49536e-167
T cell	Rps23	0.978	0.984	0.959175	4.3044e-170	8.56791e-166
T cell	Rpl41	0.978	0.989	0.906584	2.20388e-169	4.38683e-165
T cell	Fam189b	0.343	0.058	0.659369	4.05994e-169	8.08132e-165
T cell	Ezr	0.613	0.184	1.19208	1.10341e-168	2.19633e-164
T cell	Apbb1ip	0.613	0.179	1.01668	2.89286e-168	5.75823e-164
T cell	Rps21	0.984	0.989	1.04021	4.17482e-168	8.30999e-164
T cell	Ikzf2	0.363	0.065	1.04131	6.81948e-168	1.35742e-163
T cell	Iqgap2	0.283	0.039	0.509375	2.22237e-167	4.42362e-163
T cell	Dusp2	0.413	0.083	1.50846	2.23286e-167	4.44451e-163
T cell	Dusp10	0.351	0.062	1.19796	9.98297e-167	1.98711e-162
T cell	Rps14	0.97	0.984	0.96771	1.43555e-166	2.85747e-162
T cell	Sub1	0.926	0.669	1.61143	2.08536e-166	4.15091e-162
T cell	Rpl8	0.976	0.977	1.10334	2.15165e-166	4.28285e-162
T cell	Rpl27a	0.988	0.987	1.00639	2.71267e-166	5.39956e-162
T cell	Serpinb6b	0.244	0.031	1.04601	1.97163e-165	3.92454e-161
T cell	Maf	0.421	0.085	1.34667	9.13416e-165	1.81816e-160
T cell	Sh3bgrl3	0.948	0.761	1.61225	2.04595e-164	4.07247e-160
T cell	Ptpn6	0.263	0.035	0.531149	2.60147e-164	5.17823e-160
T cell	Pde3b	0.345	0.061	0.746483	5.35143e-164	1.0652e-159
T cell	Rps26	0.96	0.955	1.19059	9.13768e-164	1.81886e-159
T cell	Rpl6	0.97	0.973	1.02697	2.62571e-163	5.22647e-159
T cell	Rpl9	0.982	0.982	0.975817	1.69187e-159	3.36768e-155
T cell	Gm20186	0.355	0.065	2.14463	5.15723e-159	1.02655e-154
T cell	Rps5	0.974	0.978	1.0396	5.34356e-158	1.06364e-153
T cell	Rpl27	0.938	0.835	1.1704	5.40407e-157	1.07568e-152
T cell	Rack1	0.958	0.939	1.11055	4.00734e-156	7.9766e-152
T cell	Rpl14	0.964	0.952	1.05028	4.38358e-154	8.72551e-150
T cell	Tnfaip8l2	0.224	0.027	0.451333	6.38245e-154	1.27043e-149
T cell	Rps28	0.968	0.95	1.25376	9.69619e-154	1.93003e-149
T cell	Pfn1	0.952	0.88	1.33132	1.62431e-153	3.23319e-149
T cell	D16Ertd472e	0.559	0.161	1.15929	1.16944e-152	2.32777e-148
T cell	Rpl10a	0.962	0.925	1.20569	4.77815e-151	9.51091e-147
T cell	Il27ra	0.343	0.062	0.624835	9.98639e-151	1.98779e-146
T cell	Shisa5	0.93	0.686	1.37564	9.32463e-150	1.85607e-145
T cell	Eef1b2	0.946	0.857	1.25028	2.67768e-149	5.32993e-145
T cell	Prdx6	0.788	0.399	1.62014	1.50156e-148	2.98886e-144
T cell	Rpl3	0.968	0.953	1.06144	9.91991e-148	1.97456e-143
T cell	Lsp1	0.743	0.281	1.23963	1.12384e-146	2.23701e-142
T cell	Rpl5	0.962	0.928	1.1239	5.83856e-146	1.16217e-141
T cell	Rpl22	0.96	0.947	0.973284	1.30205e-144	2.59172e-140
T cell	Fosl2	0.743	0.333	1.62428	1.97506e-144	3.93137e-140
T cell	Eef1a1	0.988	0.992	0.805482	1.69666e-143	3.3772e-139
T cell	Ccl4	0.238	0.033	2.47123	4.12385e-143	8.20852e-139
T cell	Tpt1	0.986	0.996	0.750711	2.89639e-142	5.76527e-138
T cell	Hcls1	0.447	0.104	0.74167	1.51576e-141	3.01713e-137
T cell	Osbpl3	0.228	0.031	0.550786	2.2956e-140	4.56939e-136
T cell	Pag1	0.383	0.083	0.78303	2.80437e-140	5.58209e-136
T cell	Cish	0.407	0.092	0.936173	1.79093e-138	3.56484e-134
T cell	Rps6	0.96	0.947	1.05657	2.82372e-137	5.62061e-133
T cell	Rpl21	0.97	0.986	0.918328	2.87318e-136	5.71906e-132
T cell	Nav2	0.214	0.028	0.569365	7.79191e-136	1.55098e-131
T cell	Rps4x	0.972	0.977	0.978166	9.82094e-136	1.95486e-131
T cell	Rpl35a	0.974	0.985	0.864584	2.9341e-135	5.84033e-131
T cell	Pabpc1	0.95	0.693	1.06876	6.23001e-133	1.24008e-128
T cell	Rpl37	0.976	0.984	0.866441	5.04554e-132	1.00431e-127
T cell	Rps20	0.982	0.984	1.09624	2.33973e-128	4.65723e-124
T cell	Arl5c	0.214	0.03	0.552358	1.20655e-127	2.40163e-123
T cell	Prex1	0.371	0.083	0.798924	2.03701e-127	4.05467e-123
T cell	Rps8	0.988	0.991	0.801026	2.65796e-126	5.29066e-122
T cell	Tesc	0.242	0.036	0.373486	2.59958e-125	5.17446e-121
T cell	Ccdc88c	0.493	0.136	0.844116	4.48729e-125	8.93195e-121
T cell	Rps2	0.974	0.97	0.949763	1.8365e-124	3.65556e-120
T cell	Npm1	0.944	0.816	1.09088	3.39121e-123	6.75021e-119
T cell	Mbnl1	0.95	0.722	1.15733	5.66278e-120	1.12718e-115
T cell	Slc9a3r1	0.431	0.11	0.654039	6.76653e-120	1.34688e-115
T cell	Rps19	0.976	0.984	1.07057	3.13613e-118	6.24247e-114
T cell	Ucp2	0.737	0.309	1.06811	1.62033e-117	3.22527e-113
T cell	Rpl7	0.97	0.965	0.768591	3.24867e-115	6.46649e-111
T cell	Rpl26	0.972	0.981	0.773819	5.80197e-114	1.15488e-109
T cell	Pim1	0.691	0.314	1.58479	1.6207e-113	3.226e-109
T cell	Fam49b	0.521	0.163	0.73271	1.42801e-112	2.84246e-108
T cell	Crlf3	0.597	0.231	1.12638	3.29599e-111	6.56067e-107
T cell	Pnrc1	0.964	0.819	1.04559	1.32176e-110	2.63096e-106
T cell	Frat2	0.24	0.041	0.470479	1.60234e-110	3.18946e-106
T cell	Rpl4	0.95	0.883	0.87541	1.21702e-109	2.42247e-105
T cell	Dapp1	0.251	0.045	0.437992	1.72885e-109	3.44127e-105
T cell	H2-K1	0.996	0.957	0.943106	3.66949e-109	7.30413e-105
T cell	Srgn	0.97	0.665	1.20116	1.92632e-108	3.83434e-104
T cell	Runx1	0.361	0.087	0.662454	4.84496e-107	9.64389e-103
T cell	Rps15	0.97	0.967	0.726821	7.94253e-107	1.58096e-102
T cell	Bcl2	0.663	0.296	1.2162	1.39102e-106	2.76883e-102
T cell	Zfp36l2	0.876	0.621	1.53365	7.85636e-104	1.56381e-99
T cell	Retreg1	0.299	0.064	0.568316	1.02216e-103	2.03462e-99
T cell	Rpl35	0.948	0.933	0.882601	3.83377e-103	7.63113e-99
T cell	Chd2	0.687	0.319	1.09633	4.54434e-103	9.04551e-99
T cell	Rpl15	0.972	0.96	0.792621	8.36836e-103	1.66572e-98
T cell	Nr4a2	0.511	0.179	1.55562	2.83942e-102	5.65186e-98
T cell	Rpl36a	0.934	0.914	1.02288	2.77373e-101	5.52111e-97
T cell	Hmgb2	0.884	0.564	1.22186	2.78725e-101	5.54802e-97
T cell	Tnik	0.335	0.083	0.638703	7.74809e-100	1.54226e-95
T cell	Dnajc15	0.519	0.193	1.00228	9.26676e-99	1.84455e-94
T cell	Rpl13a	0.896	0.687	0.921739	3.80676e-98	7.57735e-94
T cell	Rps12	0.962	0.983	0.695836	4.7561e-98	9.46701e-94
T cell	Rpl23a	0.95	0.899	0.807918	8.30612e-97	1.65333e-92
T cell	Ahcyl2	0.479	0.162	0.755785	1.43055e-93	2.8475e-89
T cell	Gimap1	0.749	0.346	0.963593	2.86782e-93	5.70839e-89
T cell	Actr3	0.836	0.575	0.967422	1.83031e-92	3.64323e-88
T cell	Chd3	0.623	0.282	0.936985	3.09193e-92	6.15448e-88
T cell	Rpl7a	0.956	0.906	0.691591	3.6072e-89	7.18013e-85
T cell	Diaph1	0.665	0.327	0.964524	1.42643e-88	2.83932e-84
T cell	Tmem176a	0.463	0.17	1.79863	6.75324e-88	1.34423e-83
T cell	Isy1	0.455	0.164	0.977903	8.25276e-88	1.64271e-83
T cell	Lrmp	0.248	0.051	0.448377	1.06554e-87	2.12096e-83
T cell	Rpl24	0.962	0.966	0.661598	1.20733e-87	2.4032e-83
T cell	Hopx	0.347	0.095	0.791167	4.75931e-87	9.47341e-83
T cell	H2afj	0.727	0.405	0.925152	5.98267e-86	1.19085e-81
T cell	Tma7	0.87	0.66	0.838042	1.00099e-85	1.99246e-81
T cell	Rpl29	0.95	0.951	0.731801	1.17819e-85	2.3452e-81
T cell	Slc2a3	0.216	0.042	0.537788	1.88179e-85	3.7457e-81
T cell	Nrip1	0.669	0.364	1.56899	1.07874e-84	2.14723e-80
T cell	Spint2	0.275	0.062	0.37987	2.93797e-84	5.84802e-80
T cell	Rpl22l1	0.912	0.758	0.96603	2.96427e-84	5.90037e-80
T cell	Gimap9	0.503	0.178	0.759203	3.47857e-84	6.9241e-80
T cell	Evi2a	0.212	0.04	0.389657	1.26931e-83	2.52655e-79
T cell	Mxd1	0.427	0.142	0.799501	2.3862e-83	4.74973e-79
T cell	Uba52	0.772	0.482	0.850131	1.53671e-82	3.05882e-78
T cell	Madd	0.299	0.075	0.596199	5.69488e-82	1.13357e-77
T cell	Celf2	0.713	0.309	0.834479	1.07407e-81	2.13794e-77
T cell	Ankrd44	0.593	0.255	0.860209	2.23318e-80	4.44514e-76
T cell	Sec11c	0.645	0.334	0.904202	3.95394e-80	7.87032e-76
T cell	Cdk2ap2	0.715	0.394	0.97164	8.98744e-80	1.78895e-75
T cell	B230307C23Rik	0.271	0.065	0.539671	2.53117e-79	5.03829e-75
T cell	Zc3hav1	0.639	0.329	1.03382	5.42282e-79	1.07941e-74
T cell	Emp3	0.844	0.406	0.828161	3.96059e-78	7.88355e-74
T cell	Malt1	0.389	0.125	0.799298	6.36206e-78	1.26637e-73
T cell	Rps25	0.956	0.923	0.651964	1.83959e-77	3.66171e-73
T cell	Gramd3	0.257	0.064	0.968436	4.61477e-76	9.18569e-72
T cell	Rpl10	0.972	0.952	0.629479	1.7744e-75	3.53195e-71
T cell	Rps27rt	0.631	0.326	0.801467	2.43867e-75	4.85418e-71
T cell	Stk24	0.671	0.357	0.88049	2.55696e-75	5.08964e-71
T cell	Hilpda	0.403	0.145	1.66664	3.24749e-74	6.46413e-70
T cell	Csk	0.521	0.225	0.720471	5.88044e-73	1.1705e-68
T cell	Cyba	0.9	0.724	0.916835	6.80975e-73	1.35548e-68
T cell	Rabgap1l	0.477	0.188	0.662659	7.33544e-73	1.46012e-68
T cell	Pycard	0.443	0.168	0.760462	4.65371e-72	9.2632e-68
T cell	Snrpg	0.844	0.618	0.770668	1.16256e-71	2.31408e-67
T cell	Tmsb4x	0.994	0.996	0.753109	8.62664e-71	1.71713e-66
T cell	Dnajb1	0.737	0.467	1.72641	1.59049e-70	3.16587e-66
T cell	Fnbp1	0.515	0.222	0.719453	4.34604e-70	8.6508e-66
T cell	Esyt1	0.565	0.26	0.771062	4.54608e-70	9.04897e-66
T cell	Fcer1g	0.242	0.059	1.83207	7.65526e-70	1.52378e-65
T cell	Gimap5	0.467	0.172	0.666605	1.03085e-69	2.05191e-65
T cell	Lrrfip1	0.649	0.329	0.806799	1.27736e-69	2.54258e-65
T cell	Rpl36al	0.848	0.639	0.766644	7.21798e-69	1.43674e-64
T cell	Oaz1	0.96	0.924	0.61007	3.35283e-68	6.6738e-64
T cell	Ppia	0.974	0.98	0.487546	5.14771e-68	1.02465e-63
T cell	Tob2	0.701	0.422	1.07178	1.40724e-67	2.8011e-63
T cell	Zcchc11	0.695	0.416	0.847929	3.68344e-66	7.33188e-62
T cell	Clk1	0.906	0.71	0.859711	2.90771e-65	5.78779e-61
T cell	Hspa8	0.992	0.983	0.642986	3.83658e-65	7.63671e-61
T cell	Rpl28	0.98	0.977	0.531327	6.78405e-65	1.35037e-60
T cell	Arhgef1	0.723	0.425	0.794907	7.05928e-65	1.40515e-60
T cell	Leprotl1	0.615	0.326	0.727844	4.01665e-64	7.99514e-60
T cell	Naca	0.952	0.919	0.613003	2.41797e-63	4.81297e-59
T cell	Ncl	0.888	0.727	0.812428	2.54874e-63	5.07326e-59
T cell	Cxcr4	0.323	0.098	0.594851	8.36436e-63	1.66493e-58
T cell	Atp2a3	0.297	0.087	0.45818	9.37781e-63	1.86665e-58
T cell	Tyrobp	0.23	0.058	1.86262	1.45452e-62	2.89522e-58
T cell	H2-Q6	0.693	0.34	0.757349	1.86662e-62	3.7155e-58
T cell	Sik1	0.595	0.294	0.786223	5.13321e-62	1.02177e-57
T cell	Samhd1	0.649	0.363	1.10654	8.37009e-62	1.66607e-57
T cell	Sh3kbp1	0.439	0.177	0.581666	9.64479e-62	1.9198e-57
T cell	H2afz	0.902	0.757	1.11202	1.98965e-61	3.9604e-57
T cell	Atp11b	0.547	0.266	0.820748	3.12744e-60	6.22516e-56
T cell	Lfng	0.259	0.073	0.515361	1.11108e-59	2.2116e-55
T cell	Ugcg	0.509	0.245	1.22631	1.94563e-59	3.87278e-55
T cell	Ubb	0.988	0.988	0.703869	3.5271e-58	7.02069e-54
T cell	Ppp1r18	0.581	0.295	0.651247	6.28934e-58	1.25189e-53
T cell	Gm11808	0.665	0.408	0.718699	3.35676e-57	6.68163e-53
T cell	Fgl2	0.409	0.159	0.795551	4.35099e-57	8.66065e-53
T cell	Tasp1	0.216	0.056	0.40368	6.94112e-56	1.38163e-51
T cell	Arl4c	0.349	0.126	0.603011	1.05977e-55	2.10947e-51
T cell	Clint1	0.603	0.338	0.734443	2.60998e-55	5.19516e-51
T cell	Rbm38	0.218	0.057	0.371274	7.0501e-55	1.40332e-50
T cell	Mllt3	0.359	0.133	0.574139	7.68219e-55	1.52914e-50
T cell	Rel	0.409	0.168	0.758833	1.77235e-54	3.52785e-50
T cell	Ccnd2	0.798	0.547	0.848099	2.08836e-54	4.15688e-50
T cell	Ddx5	0.994	0.975	0.537344	9.5878e-54	1.90845e-49
T cell	Pik3r1	0.615	0.37	1.15481	6.1938e-53	1.23288e-48
T cell	Fam102a	0.469	0.197	0.543329	6.71786e-53	1.33719e-48
T cell	Peli1	0.591	0.328	0.832579	1.2704e-52	2.52872e-48
T cell	Anxa6	0.649	0.404	0.794098	3.61376e-52	7.19319e-48
T cell	Rbm3	0.85	0.665	0.709071	4.2398e-52	8.43933e-48
T cell	Evl	0.505	0.235	0.673748	4.92063e-52	9.79451e-48
T cell	Abracl	0.671	0.416	0.726195	7.88972e-52	1.57045e-47
T cell	Dbf4	0.21	0.057	0.495297	2.44844e-51	4.87363e-47
T cell	Prkca	0.349	0.137	0.630508	6.51618e-51	1.29705e-46
T cell	Dnaja1	0.984	0.939	1.02057	8.44782e-51	1.68154e-46
T cell	Crybg1	0.303	0.099	0.383881	9.25886e-51	1.84298e-46
T cell	Eef1g	0.874	0.765	0.625092	2.58651e-50	5.14846e-46
T cell	Elf1	0.762	0.524	0.732443	3.71666e-50	7.39801e-46
T cell	Coq10b	0.772	0.517	0.776463	1.38307e-49	2.75299e-45
T cell	Glrx	0.248	0.078	0.514259	1.96883e-49	3.91895e-45
T cell	Hspe1	0.872	0.684	0.842255	3.47088e-49	6.9088e-45
T cell	Acot7	0.333	0.128	0.576738	4.07727e-49	8.11581e-45
T cell	Eif3h	0.904	0.772	0.565837	4.35147e-49	8.6616e-45
T cell	Rapgef6	0.577	0.315	0.673093	8.76864e-49	1.7454e-44
T cell	Rrad	0.323	0.117	1.00898	3.32581e-48	6.62003e-44
T cell	Ddx21	0.577	0.321	0.657221	3.4465e-48	6.86027e-44
T cell	Tmem64	0.543	0.322	1.059	5.82985e-48	1.16043e-43
T cell	Uqcrh	0.922	0.856	0.528513	6.56676e-48	1.30711e-43
T cell	Cenpa	0.281	0.095	0.618538	6.96987e-48	1.38735e-43
T cell	Smap2	0.451	0.214	0.599087	1.26317e-47	2.51433e-43
T cell	Def6	0.22	0.063	0.329511	1.36067e-47	2.7084e-43
T cell	Nsa2	0.832	0.663	0.650113	1.42565e-47	2.83776e-43
T cell	Baz1a	0.407	0.173	0.544278	1.8521e-47	3.68661e-43
T cell	Saraf	0.796	0.63	0.781145	2.29726e-47	4.5727e-43
T cell	Serbp1	0.942	0.825	0.562942	5.24321e-47	1.04366e-42
T cell	Gm26532	0.547	0.299	1.01994	7.94524e-47	1.5815e-42
T cell	Sms	0.415	0.185	0.547766	8.97689e-47	1.78685e-42
T cell	Bzw2	0.411	0.18	0.593896	9.05039e-47	1.80148e-42
T cell	Cnn2	0.713	0.459	0.683845	1.51342e-46	3.01245e-42
T cell	Uhrf2	0.587	0.355	0.953151	1.78213e-46	3.54733e-42
T cell	Nr4a1	0.733	0.483	0.955829	1.78646e-46	3.55594e-42
T cell	Tmem176b	0.467	0.249	1.34238	2.06547e-45	4.11131e-41
T cell	Jak1	0.85	0.681	0.737124	4.11403e-45	8.18897e-41
T cell	Cyld	0.403	0.178	0.594224	6.12784e-45	1.21975e-40
T cell	Cklf	0.329	0.13	0.557695	1.00892e-44	2.00825e-40
T cell	Cdk11b	0.675	0.445	1.00301	1.10723e-44	2.20394e-40
T cell	Lncpint	0.537	0.295	0.778702	1.28894e-44	2.56563e-40
T cell	Lgals1	0.764	0.48	0.940615	2.41935e-44	4.81571e-40
T cell	Slfn2	0.461	0.205	0.492413	2.73048e-44	5.43502e-40
T cell	Kdm2b	0.293	0.109	0.653698	3.67285e-44	7.3108e-40
T cell	Bola2	0.621	0.398	0.631973	6.12002e-44	1.21819e-39
T cell	Snrpf	0.766	0.579	0.566869	6.32077e-44	1.25815e-39
T cell	Id2	0.689	0.49	1.19117	6.64313e-44	1.32232e-39
T cell	Rps6ka1	0.255	0.083	0.317793	8.01256e-44	1.5949e-39
T cell	Hsp90aa1	0.974	0.864	0.803332	2.13636e-43	4.25243e-39
T cell	B2m	0.99	0.96	0.458393	2.52407e-43	5.02416e-39
T cell	Aes	0.904	0.819	0.561481	3.82435e-43	7.61237e-39
T cell	H2afy	0.743	0.533	0.629207	3.8267e-43	7.61705e-39
T cell	Apobec3	0.455	0.218	0.578628	5.71938e-43	1.13844e-38
T cell	Siah2	0.285	0.105	0.40809	2.67653e-42	5.32764e-38
T cell	Slc3a2	0.711	0.502	0.729646	4.51058e-42	8.97831e-38
T cell	Atp5e	0.928	0.865	0.509533	4.53789e-42	9.03266e-38
T cell	Eif3f	0.896	0.808	0.525805	5.71324e-42	1.13722e-37
T cell	Il17ra	0.212	0.066	0.346071	7.00294e-42	1.39394e-37
T cell	Adgre5	0.727	0.477	0.70876	1.53698e-41	3.05936e-37
T cell	Unc119	0.214	0.067	0.34572	2.02156e-41	4.02392e-37
T cell	Stk10	0.393	0.169	0.434356	2.10985e-41	4.19965e-37
T cell	Tnfaip8	0.565	0.326	0.640443	5.20373e-41	1.0358e-36
T cell	Cblb	0.381	0.18	0.716971	5.58306e-41	1.11131e-36
T cell	Tra2b	0.832	0.628	0.65611	5.60932e-41	1.11654e-36
T cell	Sesn3	0.385	0.175	0.506494	5.84111e-41	1.16267e-36
T cell	S100a10	0.93	0.825	0.855442	1.23571e-39	2.45968e-35
T cell	H2-D1	0.998	0.973	0.476859	1.96926e-39	3.91982e-35
T cell	Rcc2	0.315	0.129	0.468066	2.50849e-39	4.99314e-35
T cell	Rpl31	0.912	0.856	0.500118	2.90366e-39	5.77974e-35
T cell	Pole4	0.507	0.282	0.50774	2.47237e-38	4.92125e-34
T cell	Cbx4	0.387	0.185	0.52873	3.21276e-38	6.395e-34
T cell	Gna13	0.533	0.322	0.645823	3.62931e-38	7.22415e-34
T cell	Znrf2	0.357	0.16	0.541364	5.35787e-38	1.06648e-33
T cell	Jpt1	0.715	0.474	0.558411	7.97358e-38	1.58714e-33
T cell	Mkrn1	0.455	0.24	0.533284	1.5984e-37	3.18161e-33
T cell	Tsc22d4	0.669	0.446	0.609321	3.88308e-37	7.72928e-33
T cell	Chd7	0.417	0.196	0.442242	1.35316e-36	2.69346e-32
T cell	Me2	0.238	0.086	0.354087	1.55915e-36	3.10349e-32
T cell	Odc1	0.495	0.283	0.973862	3.74004e-36	7.44455e-32
T cell	Rnf166	0.359	0.167	0.44529	7.61828e-36	1.51642e-31
T cell	Grk2	0.477	0.257	0.451742	9.27454e-36	1.8461e-31
T cell	Slc25a3	0.886	0.79	0.640883	9.34796e-36	1.86071e-31
T cell	Ifngr1	0.824	0.734	1.0599	9.69333e-36	1.92946e-31
T cell	H3f3b	0.996	0.979	0.541046	1.77707e-35	3.53725e-31
T cell	Mettl23	0.533	0.316	0.492601	2.23072e-35	4.44024e-31
T cell	Fbl	0.513	0.299	0.493149	3.38289e-35	6.73363e-31
T cell	Sun2	0.375	0.183	0.45868	1.41459e-34	2.81574e-30
T cell	Rbl2	0.341	0.159	0.426764	3.24401e-34	6.4572e-30
T cell	Ube2i	0.747	0.559	0.530919	4.29198e-34	8.54318e-30
T cell	Junb	0.988	0.874	0.54114	8.1314e-34	1.61856e-29
T cell	Psmb8	0.862	0.69	0.505647	8.24722e-34	1.64161e-29
T cell	Gimap8	0.379	0.171	0.381923	1.56562e-33	3.11636e-29
T cell	Smc4	0.439	0.242	0.712363	1.94167e-33	3.86489e-29
T cell	Eef1d	0.886	0.755	0.486823	2.32485e-33	4.62762e-29
T cell	Suco	0.405	0.21	0.563278	1.38641e-32	2.75965e-28
T cell	Adcy7	0.295	0.129	0.501784	1.71275e-32	3.40922e-28
T cell	Rbm39	0.988	0.955	0.399766	3.98063e-32	7.92344e-28
T cell	Hsph1	0.567	0.366	0.857762	5.86779e-32	1.16798e-27
T cell	Ets1	0.91	0.711	0.477399	7.46842e-32	1.48659e-27
T cell	Gramd1a	0.301	0.134	0.477558	8.28116e-32	1.64837e-27
T cell	Ero1l	0.339	0.165	0.663028	8.68186e-32	1.72812e-27
T cell	Eif3e	0.796	0.671	0.527335	1.02814e-31	2.0465e-27
T cell	Spty2d1	0.551	0.372	0.957107	1.1677e-31	2.32431e-27
T cell	Eno1	0.623	0.43	0.549734	1.28076e-31	2.54936e-27
T cell	Wdr89	0.321	0.146	0.350787	1.51758e-31	3.02075e-27
T cell	Ifnar1	0.455	0.259	0.537752	1.67114e-31	3.32639e-27
T cell	Dedd2	0.216	0.079	0.332536	2.84416e-31	5.6613e-27
T cell	Eif1	0.988	0.985	0.345853	2.96227e-31	5.8964e-27
T cell	Pcgf5	0.369	0.187	0.527218	3.60348e-31	7.17273e-27
T cell	Srpk1	0.557	0.351	0.499822	4.70661e-31	9.3685e-27
T cell	Hif1an	0.24	0.094	0.300955	5.11895e-31	1.01893e-26
T cell	Phf6	0.277	0.117	0.426021	6.33344e-31	1.26067e-26
T cell	Nme1	0.631	0.454	0.521897	1.23712e-30	2.46249e-26
T cell	Crem	0.445	0.26	0.861657	1.54162e-30	3.06859e-26
T cell	H2-Q10	0.289	0.124	0.366569	1.84126e-30	3.66504e-26
T cell	Snrpe	0.766	0.621	0.467646	5.08555e-30	1.01228e-25
T cell	Dgat1	0.259	0.11	0.499614	6.11013e-30	1.21622e-25
T cell	Npm3	0.411	0.231	0.490152	6.68165e-30	1.32998e-25
T cell	Aebp2	0.451	0.257	0.519902	1.13902e-29	2.26723e-25
T cell	Stim1	0.511	0.316	0.522731	1.17922e-29	2.34724e-25
T cell	Mta3	0.261	0.111	0.347598	1.55069e-29	3.08666e-25
T cell	Gimap4	0.557	0.354	0.794934	4.67007e-29	9.29578e-25
T cell	Vars	0.289	0.132	0.368666	1.10161e-28	2.19275e-24
T cell	Sec61b	0.784	0.668	0.488608	1.60534e-28	3.19544e-24
T cell	Gm9493	0.214	0.082	0.28558	1.73193e-28	3.44742e-24
T cell	Gm10076	0.567	0.38	0.463956	1.82111e-28	3.62493e-24
T cell	Arap2	0.427	0.222	0.437589	1.90717e-28	3.79622e-24
T cell	Tinf2	0.2	0.075	0.451193	2.27801e-28	4.53437e-24
T cell	Tatdn2	0.246	0.102	0.336934	3.03165e-28	6.03449e-24
T cell	Atp5h	0.93	0.878	0.370948	3.24599e-28	6.46115e-24
T cell	Btf3	0.926	0.903	0.353923	3.4869e-28	6.94068e-24
T cell	Nsd3	0.625	0.444	0.50836	5.39233e-28	1.07334e-23
T cell	Atp5g2	0.862	0.759	0.399566	7.88118e-28	1.56875e-23
T cell	Trp53inp1	0.287	0.135	0.619928	1.00823e-27	2.00687e-23
T cell	Sept9	0.405	0.219	0.421082	1.01408e-27	2.01852e-23
T cell	Hnrnpa1	0.717	0.529	0.479711	1.59422e-27	3.1733e-23
T cell	Tnfrsf1b	0.261	0.118	0.549912	2.00661e-27	3.99415e-23
T cell	Arhgap25	0.212	0.08	0.265046	3.66045e-27	7.28613e-23
T cell	Ppm1h	0.24	0.098	0.306499	5.01638e-27	9.98511e-23
T cell	Ppp1r14b	0.545	0.349	0.467724	5.24328e-27	1.04367e-22
T cell	Taf1d	0.631	0.439	0.520709	5.34627e-27	1.06418e-22
T cell	Alkbh1	0.283	0.129	0.413392	5.82255e-27	1.15898e-22
T cell	Ppp1r12a	0.737	0.546	0.449455	2.3247e-26	4.62732e-22
T cell	Cntrl	0.333	0.165	0.427586	3.11159e-26	6.19361e-22
T cell	Ndfip1	0.441	0.262	0.473582	5.90767e-26	1.17592e-21
T cell	Arrb2	0.246	0.104	0.284237	6.05314e-26	1.20488e-21
T cell	Serp1	0.575	0.405	0.618896	6.64943e-26	1.32357e-21
T cell	Tra2a	0.842	0.729	0.549676	1.24728e-25	2.48271e-21
T cell	Polg2	0.242	0.106	0.372871	1.41873e-25	2.82398e-21
T cell	Ankrd11	0.76	0.583	0.509777	1.7271e-25	3.4378e-21
T cell	Supt4a	0.669	0.509	0.462126	2.79656e-25	5.56655e-21
T cell	Gm10073	0.269	0.124	0.307135	5.39487e-25	1.07385e-20
T cell	Socs1	0.413	0.237	0.498417	5.47054e-25	1.08891e-20
T cell	Dnajc9	0.325	0.165	0.362609	5.4803e-25	1.09085e-20
T cell	Usp3	0.355	0.191	0.409631	5.79805e-25	1.1541e-20
T cell	Fmnl1	0.407	0.227	0.382602	7.92205e-25	1.57688e-20
T cell	Anp32b	0.768	0.62	0.490009	8.13995e-25	1.62026e-20
T cell	Eif3i	0.677	0.521	0.445306	8.5323e-25	1.69835e-20
T cell	Cwc25	0.389	0.224	0.825347	8.72461e-25	1.73663e-20
T cell	4932438A13Rik	0.513	0.33	0.469067	9.02038e-25	1.79551e-20
T cell	B930036N10Rik	0.22	0.09	0.304267	1.56562e-24	3.11637e-20
T cell	Zc3h12a	0.295	0.145	0.436433	4.51018e-24	8.9775e-20
T cell	Klk8	0.497	0.275	0.316557	4.64142e-24	9.23875e-20
T cell	Pkn1	0.429	0.254	0.461604	4.97931e-24	9.91131e-20
T cell	Cfl1	0.954	0.937	0.374888	5.97682e-24	1.18969e-19
T cell	Gm26917	0.509	0.334	0.490578	8.74455e-24	1.7406e-19
T cell	Prrc2c	0.844	0.744	0.486928	9.58749e-24	1.90839e-19
T cell	Dennd1b	0.361	0.201	0.441864	1.25404e-23	2.49616e-19
T cell	Tecpr1	0.527	0.331	0.463512	1.70327e-23	3.39036e-19
T cell	Borcs8	0.355	0.195	0.365713	1.94556e-23	3.87264e-19
T cell	Bcl2l11	0.335	0.179	0.547586	2.51258e-23	5.00128e-19
T cell	Nup98	0.515	0.349	0.569752	3.26272e-23	6.49445e-19
T cell	Eprs	0.563	0.396	0.912651	3.26307e-23	6.49514e-19
T cell	Csrnp1	0.433	0.253	0.445421	5.38088e-23	1.07106e-18
T cell	Rnf138	0.327	0.178	0.494741	7.05007e-23	1.40332e-18
T cell	Rps17	0.932	0.917	0.348151	8.06627e-23	1.60559e-18
T cell	Cdc42se1	0.419	0.258	0.42716	9.95699e-23	1.98194e-18
T cell	Gm2000	0.305	0.155	0.281682	1.18427e-22	2.35729e-18
T cell	Lmo4	0.545	0.442	1.56643	1.19003e-22	2.36875e-18
T cell	Eef2	0.926	0.907	0.347275	1.37884e-22	2.74457e-18
T cell	Capg	0.455	0.317	0.97321	1.60896e-22	3.20263e-18
T cell	S100a6	0.788	0.627	0.719799	2.22471e-22	4.42829e-18
T cell	Serf2	0.96	0.927	0.384753	2.35521e-22	4.68805e-18
T cell	Ppp1ca	0.82	0.727	0.433261	2.92829e-22	5.82877e-18
T cell	Cnot6l	0.627	0.46	0.498716	3.0982e-22	6.16697e-18
T cell	Ptpn2	0.327	0.172	0.299641	5.27748e-22	1.05048e-17
T cell	Cdkn1b	0.643	0.497	0.493992	9.95917e-22	1.98237e-17
T cell	Btg2	0.988	0.902	0.49227	1.40512e-21	2.79688e-17
T cell	Gpcpd1	0.339	0.185	0.365228	2.70235e-21	5.37904e-17
T cell	Klhl6	0.319	0.164	0.323432	3.15681e-21	6.28363e-17
T cell	Snrnp70	0.754	0.622	0.449421	4.33387e-21	8.62658e-17
T cell	2010107E04Rik	0.766	0.657	0.411731	6.07246e-21	1.20872e-16
T cell	Xrn2	0.525	0.371	0.518297	7.34592e-21	1.46221e-16
T cell	Arpc2	0.934	0.867	0.364954	9.06876e-21	1.80514e-16
T cell	Grk6	0.291	0.15	0.330574	9.427e-21	1.87644e-16
T cell	Nfkb1	0.545	0.41	0.918424	1.02386e-20	2.03799e-16
T cell	Pnn	0.685	0.539	0.457894	1.04745e-20	2.08494e-16
T cell	Rab8b	0.403	0.25	0.44838	1.16022e-20	2.30941e-16
T cell	Klf6	0.916	0.852	0.626681	1.72056e-20	3.42477e-16
T cell	Gch1	0.323	0.174	0.472674	2.07763e-20	4.13553e-16
T cell	Ubl5	0.838	0.755	0.401559	2.56019e-20	5.09605e-16
T cell	Set	0.782	0.672	0.438856	2.8448e-20	5.66258e-16
T cell	Heca	0.387	0.237	0.476485	2.88148e-20	5.73558e-16
T cell	Avl9	0.379	0.221	0.367114	3.32526e-20	6.61892e-16
T cell	Glipr2	0.305	0.164	0.370633	4.41867e-20	8.79536e-16
T cell	Nfatc3	0.359	0.213	0.42269	4.91581e-20	9.78491e-16
T cell	Gadd45b	0.615	0.503	1.27608	6.38019e-20	1.26998e-15
T cell	Sipa1l1	0.273	0.14	0.350995	7.43628e-20	1.48019e-15
T cell	Atp2b1	0.719	0.592	0.57123	9.78429e-20	1.94756e-15
T cell	Plekhj1	0.493	0.333	0.353633	1.03889e-19	2.0679e-15
T cell	Sirt7	0.403	0.24	0.363785	1.07244e-19	2.1347e-15
T cell	Slc4a7	0.253	0.128	0.372408	1.13892e-19	2.26701e-15
T cell	Cmc1	0.335	0.189	0.307167	1.23916e-19	2.46656e-15
T cell	Arhgef6	0.343	0.201	0.527688	1.25444e-19	2.49696e-15
T cell	Iqgap1	0.776	0.635	0.478988	1.28784e-19	2.56345e-15
T cell	Dock11	0.238	0.119	0.342436	1.40909e-19	2.80478e-15
T cell	Taf10	0.715	0.556	0.342862	1.60333e-19	3.19143e-15
T cell	Actb	0.988	0.997	0.349113	1.62447e-19	3.23351e-15
T cell	Mgat5	0.22	0.104	0.347658	2.06623e-19	4.11282e-15
T cell	Dad1	0.844	0.757	0.692381	2.48168e-19	4.93978e-15
T cell	Ttc39b	0.257	0.127	0.283965	3.63868e-19	7.24278e-15
T cell	Rnf125	0.395	0.228	0.327272	6.78616e-19	1.35079e-14
T cell	Dnajc2	0.377	0.222	0.277122	9.60881e-19	1.91263e-14
T cell	Tiparp	0.463	0.316	0.706885	9.6658e-19	1.92398e-14
T cell	Paxbp1	0.357	0.214	0.482401	1.05131e-18	2.09263e-14
T cell	Akap13	0.76	0.626	0.470775	1.06531e-18	2.1205e-14
T cell	Hnrnpa2b1	0.956	0.881	0.366732	1.19449e-18	2.37763e-14
T cell	Nop53	0.77	0.672	0.513389	1.70546e-18	3.39472e-14
T cell	Efhd2	0.389	0.244	0.520275	2.05283e-18	4.08616e-14
T cell	Orai1	0.447	0.305	0.605359	2.1582e-18	4.2959e-14
T cell	Pfdn5	0.936	0.899	0.26621	2.39171e-18	4.76071e-14
T cell	Slbp	0.531	0.385	0.510071	2.9041e-18	5.78061e-14
T cell	Galnt11	0.319	0.184	0.408559	3.02764e-18	6.02652e-14
T cell	Ube2d3	0.894	0.841	0.372302	5.91938e-18	1.17825e-13
T cell	Lsm4	0.493	0.338	0.331484	7.33065e-18	1.45917e-13
T cell	Cited2	0.581	0.427	0.539077	7.71762e-18	1.53619e-13
T cell	Fbxl12	0.311	0.172	0.320261	9.62252e-18	1.91536e-13
T cell	Snhg12	0.609	0.456	0.386198	1.15794e-17	2.30488e-13
T cell	Arpp19	0.766	0.636	0.302894	1.16134e-17	2.31165e-13
T cell	Nt5c	0.481	0.345	0.413242	1.4587e-17	2.90355e-13
T cell	Ppp1r15a	0.808	0.632	0.334927	1.78082e-17	3.54472e-13
T cell	Cebpb	0.617	0.459	0.413132	1.80575e-17	3.59434e-13
T cell	Ifi47	0.24	0.118	0.288544	2.60232e-17	5.17991e-13
T cell	Mien1	0.517	0.371	0.370683	3.13088e-17	6.23201e-13
T cell	Eif5a	0.882	0.817	0.339619	4.91487e-17	9.78306e-13
T cell	Lsm5	0.475	0.332	0.356272	1.51185e-16	3.00934e-12
T cell	Psme1	0.82	0.727	0.291712	1.7372e-16	3.4579e-12
T cell	Tgfb1	0.591	0.428	0.467225	2.08326e-16	4.14674e-12
T cell	Fam173a	0.421	0.282	0.365411	2.08659e-16	4.15336e-12
T cell	Atad2	0.327	0.193	0.314881	2.72535e-16	5.4248e-12
T cell	Ythdc1	0.657	0.54	0.524614	4.23237e-16	8.42453e-12
T cell	Kansl1	0.503	0.366	0.443307	4.39486e-16	8.74796e-12
T cell	Phf3	0.627	0.482	0.329048	4.44267e-16	8.84313e-12
T cell	A630072M18Rik	0.224	0.115	0.352952	6.59119e-16	1.31198e-11
T cell	Haus3	0.246	0.132	0.307658	1.08179e-15	2.1533e-11
T cell	Fosb	0.749	0.595	0.68764	1.09328e-15	2.17617e-11
T cell	Gimap6	0.778	0.57	0.403319	1.20454e-15	2.39764e-11
T cell	Sf3b1	0.888	0.816	0.407921	1.27725e-15	2.54237e-11
T cell	Ifrd1	0.599	0.486	0.66093	1.96351e-15	3.90837e-11
T cell	Srp9	0.699	0.585	0.363565	2.5174e-15	5.01089e-11
T cell	Bex3	0.373	0.238	0.337983	2.7504e-15	5.47467e-11
T cell	Ube2s	0.731	0.635	0.404414	3.41166e-15	6.79092e-11
T cell	Lbr	0.481	0.326	0.302566	4.71471e-15	9.38463e-11
T cell	Cdc42se2	0.489	0.34	0.345085	4.97879e-15	9.91028e-11
T cell	Rnaseh2c	0.591	0.466	0.362351	6.76951e-15	1.34747e-10
T cell	Ptp4a1	0.555	0.415	0.381551	8.94432e-15	1.78037e-10
T cell	Nop56	0.493	0.36	0.391707	1.04342e-14	2.07693e-10
T cell	Man2b1	0.429	0.289	0.403833	1.54581e-14	3.07693e-10
T cell	Nop10	0.647	0.529	0.326054	1.61052e-14	3.20575e-10
T cell	Soat1	0.277	0.166	0.435446	1.777e-14	3.53711e-10
T cell	Ncor1	0.782	0.703	0.394969	1.94527e-14	3.87206e-10
T cell	Elmo1	0.369	0.245	0.412157	2.34141e-14	4.66058e-10
T cell	Zcchc10	0.271	0.154	0.297256	2.55817e-14	5.09205e-10
T cell	AW112010	0.79	0.677	1.08322	3.35005e-14	6.66828e-10
T cell	Cox7b	0.788	0.677	0.292618	3.61579e-14	7.19724e-10
T cell	Slc25a36	0.363	0.238	0.345752	6.25492e-14	1.24504e-09
T cell	Tbc1d1	0.353	0.213	0.272265	6.35117e-14	1.2642e-09
T cell	Furin	0.401	0.298	1.43622	6.45851e-14	1.28557e-09
T cell	Slc25a5	0.778	0.656	0.264608	7.41321e-14	1.4756e-09
T cell	Capzb	0.752	0.668	0.357373	1.06826e-13	2.12637e-09
T cell	Rgs10	0.331	0.208	0.285341	1.12976e-13	2.24878e-09
T cell	Ttc19	0.399	0.277	0.361238	1.40834e-13	2.8033e-09
T cell	Dgka	0.261	0.151	0.333631	1.41503e-13	2.81662e-09
T cell	Serpinb1a	0.263	0.157	0.669537	1.49513e-13	2.97606e-09
T cell	Dut	0.269	0.158	0.2691	1.77339e-13	3.52994e-09
T cell	Chfr	0.297	0.181	0.318364	1.97066e-13	3.92259e-09
T cell	Pld3	0.323	0.212	0.368322	2.47347e-13	4.92343e-09
T cell	Ywhaz	0.836	0.73	0.318153	3.77935e-13	7.5228e-09
T cell	Mrps6	0.457	0.342	0.588057	4.08169e-13	8.12461e-09
T cell	Capza1	0.423	0.3	0.349622	4.10667e-13	8.17432e-09
T cell	Ptpre	0.265	0.148	0.258176	5.03845e-13	1.0029e-08
T cell	Cd164	0.539	0.437	0.499369	6.94998e-13	1.38339e-08
T cell	Metrnl	0.265	0.162	0.425717	7.67472e-13	1.52765e-08
T cell	Hnrnpa0	0.884	0.814	0.263729	7.74768e-13	1.54217e-08
T cell	Ccnd3	0.577	0.47	0.454731	9.12923e-13	1.81717e-08
T cell	Mif	0.689	0.58	0.30081	9.5312e-13	1.89718e-08
T cell	Otulin	0.317	0.202	0.306061	1.22417e-12	2.43671e-08
T cell	Ppp1cc	0.611	0.504	0.390983	1.50341e-12	2.99254e-08
T cell	Ppm1g	0.479	0.36	0.34109	1.63918e-12	3.26279e-08
T cell	Akr1b3	0.525	0.405	0.329205	1.6409e-12	3.26621e-08
T cell	Usp36	0.248	0.144	0.303268	1.76385e-12	3.51094e-08
T cell	Actr2	0.695	0.58	0.28906	1.76882e-12	3.52084e-08
T cell	Zbtb1	0.323	0.21	0.307669	1.88343e-12	3.74896e-08
T cell	Ubac2	0.323	0.209	0.265442	1.97699e-12	3.9352e-08
T cell	Irak2	0.244	0.14	0.273961	2.44771e-12	4.87217e-08
T cell	Mrpl33	0.705	0.596	0.319566	2.48033e-12	4.9371e-08
T cell	Fam46a	0.349	0.232	0.499554	2.5784e-12	5.13231e-08
T cell	Rora	0.475	0.386	0.960703	2.7929e-12	5.55926e-08
T cell	Tspo	0.85	0.761	0.324806	3.28854e-12	6.54583e-08
T cell	Bhlhe40	0.471	0.358	0.469355	3.2969e-12	6.56249e-08
T cell	Srrm2	0.894	0.831	0.295509	4.07576e-12	8.11281e-08
T cell	Fkbp3	0.681	0.578	0.275851	4.2694e-12	8.49824e-08
T cell	Slc20a1	0.319	0.201	0.270995	4.33536e-12	8.62954e-08
T cell	Cebpz	0.525	0.395	0.269341	4.35718e-12	8.67297e-08
T cell	Psen2	0.291	0.183	0.322039	4.78456e-12	9.52367e-08
T cell	Hnrnpab	0.709	0.608	0.278269	5.60358e-12	1.11539e-07
T cell	Hsp90ab1	0.992	0.986	0.316063	5.88143e-12	1.1707e-07
T cell	Gm2a	0.383	0.271	0.328614	6.71218e-12	1.33606e-07
T cell	Slc7a6os	0.244	0.145	0.344031	6.97952e-12	1.38927e-07
T cell	Cisd2	0.485	0.369	0.315942	1.0937e-11	2.17701e-07
T cell	Per1	0.285	0.181	0.324891	1.16677e-11	2.32246e-07
T cell	Taf15	0.511	0.392	0.311932	1.17043e-11	2.32974e-07
T cell	Rbm33	0.327	0.215	0.253547	1.30845e-11	2.60446e-07
T cell	Senp6	0.611	0.499	0.309696	1.35645e-11	2.70002e-07
T cell	Tomm20	0.737	0.646	0.296807	1.39046e-11	2.7677e-07
T cell	Usmg5	0.782	0.684	0.306838	1.45521e-11	2.8966e-07
T cell	Sptssa	0.635	0.575	0.516807	1.61178e-11	3.20825e-07
T cell	Ogt	0.583	0.469	0.423282	1.74342e-11	3.47027e-07
T cell	Vasp	0.603	0.485	0.288901	1.80848e-11	3.59978e-07
T cell	Got1	0.234	0.143	0.432505	1.86446e-11	3.71121e-07
T cell	Xist	0.906	0.923	0.382414	2.13585e-11	4.25141e-07
T cell	Myh9	0.707	0.606	0.273949	3.41018e-11	6.78796e-07
T cell	Etv3	0.309	0.196	0.2846	3.43548e-11	6.83832e-07
T cell	Ccnl1	0.792	0.661	0.344388	3.87599e-11	7.71517e-07
T cell	Bzw1	0.635	0.526	0.289086	4.02084e-11	8.00348e-07
T cell	Rnf19b	0.228	0.135	0.259105	4.77895e-11	9.5125e-07
T cell	Ptbp1	0.513	0.406	0.316316	6.67722e-11	1.3291e-06
T cell	Rnaset2b	0.313	0.209	0.314134	8.05718e-11	1.60378e-06
T cell	Cirbp	0.441	0.329	0.332001	9.0708e-11	1.80554e-06
T cell	Eif3m	0.691	0.602	0.283016	9.94368e-11	1.97929e-06
T cell	Aff4	0.543	0.449	0.423826	1.08814e-10	2.16595e-06
T cell	Jak2	0.291	0.188	0.257568	1.25899e-10	2.50602e-06
T cell	Llph	0.541	0.444	0.311154	1.38618e-10	2.75918e-06
T cell	Emg1	0.577	0.485	0.263006	1.43853e-10	2.86339e-06
T cell	Vps28	0.609	0.502	0.272629	1.72274e-10	3.42912e-06
T cell	Nasp	0.427	0.315	0.343165	2.0233e-10	4.02737e-06
T cell	Hnrnpc	0.752	0.663	0.272297	3.04087e-10	6.05284e-06
T cell	Tsc22d3	0.691	0.591	0.41549	3.1954e-10	6.36045e-06
T cell	Mknk2	0.397	0.285	0.273723	3.34064e-10	6.64954e-06
T cell	St8sia4	0.469	0.328	0.310518	3.89744e-10	7.75785e-06
T cell	Hspa4	0.521	0.422	0.31586	3.90881e-10	7.78048e-06
T cell	Chka	0.273	0.175	0.301081	4.38353e-10	8.72542e-06
T cell	Hspd1	0.705	0.612	0.420931	4.64114e-10	9.2382e-06
T cell	Tmem258	0.647	0.53	0.287545	4.99031e-10	9.93322e-06
T cell	Gpbp1	0.565	0.454	0.299429	6.28267e-10	1.25057e-05
T cell	Plk3	0.255	0.16	0.354684	6.82321e-10	1.35816e-05
T cell	Purb	0.77	0.693	0.320696	6.90329e-10	1.3741e-05
T cell	Ivns1abp	0.375	0.27	0.324193	8.34082e-10	1.66024e-05
T cell	Ndufa13	0.844	0.772	0.260139	8.55194e-10	1.70226e-05
T cell	Isca1	0.238	0.149	0.263964	9.58854e-10	1.9086e-05
T cell	Grb2	0.523	0.413	0.255845	1.0613e-09	2.11252e-05
T cell	Ascc3	0.375	0.271	0.288609	1.40972e-09	2.80605e-05
T cell	Cox7a2l	0.858	0.821	0.257644	1.66052e-09	3.30526e-05
T cell	Stip1	0.447	0.351	0.317973	1.67051e-09	3.32515e-05
T cell	Rlf	0.373	0.272	0.299862	1.68551e-09	3.355e-05
T cell	2810474O19Rik	0.475	0.371	0.318467	1.88803e-09	3.75812e-05
T cell	Atp1b3	0.537	0.466	0.489181	2.14561e-09	4.27085e-05
T cell	Zfp622	0.329	0.231	0.283097	2.81171e-09	5.59671e-05
T cell	Ctla2a	0.557	0.441	0.674515	3.01019e-09	5.99178e-05
T cell	Hmgcr	0.257	0.166	0.277769	3.30556e-09	6.57971e-05
T cell	Ass1	0.253	0.163	0.26736	3.52076e-09	7.00807e-05
T cell	D8Ertd738e	0.808	0.742	0.312089	4.39405e-09	8.74635e-05
T cell	Cap1	0.481	0.388	0.29274	5.41434e-09	0.000107773
T cell	Cetn2	0.417	0.32	0.275303	5.44145e-09	0.000108312
T cell	Hspa5	0.948	0.87	0.254865	5.8115e-09	0.000115678
T cell	Riok1	0.337	0.238	0.276239	6.42437e-09	0.000127877
T cell	Cacybp	0.581	0.493	0.300416	6.43414e-09	0.000128072
T cell	Chd4	0.629	0.544	0.329354	7.0114e-09	0.000139562
T cell	Srpk2	0.445	0.358	0.444733	1.05935e-08	0.000210865
T cell	Churc1	0.473	0.384	0.369895	1.09031e-08	0.000217026
T cell	Hivep2	0.495	0.401	0.316475	1.18547e-08	0.000235967
T cell	Tle4	0.411	0.304	0.257157	2.26118e-08	0.000450088
T cell	Pi4k2a	0.261	0.178	0.288869	2.30467e-08	0.000458745
T cell	Hmgn5	0.261	0.176	0.297083	2.67949e-08	0.000533353
T cell	Tln1	0.784	0.707	0.296698	2.71697e-08	0.000540813
T cell	Selenot	0.543	0.475	0.350265	2.72666e-08	0.000542741
T cell	Ramp3	0.325	0.237	0.65836	3.32894e-08	0.000662626
T cell	Slc38a2	0.804	0.726	0.287971	3.67277e-08	0.000731066
T cell	Lyst	0.238	0.159	0.286958	5.37428e-08	0.00106975
T cell	Sfpq	0.774	0.697	0.314543	5.64297e-08	0.00112323
T cell	Usp15	0.389	0.297	0.288539	6.97032e-08	0.00138744
T cell	Nktr	0.701	0.606	0.286657	8.7743e-08	0.00174652
T cell	Kpna1	0.289	0.203	0.265179	9.8879e-08	0.00196819
T cell	Birc2	0.403	0.311	0.269877	1.073e-07	0.0021358
T cell	Arpc5	0.737	0.68	0.255943	1.19249e-07	0.00237365
T cell	Stk38	0.449	0.361	0.275776	1.46726e-07	0.00292058
T cell	Hnrnpa3	0.85	0.782	0.254384	1.55318e-07	0.0030916
T cell	Il4ra	0.269	0.187	0.271729	1.71109e-07	0.00340593
T cell	Dnajb6	0.719	0.651	0.316506	1.84125e-07	0.00366501
T cell	Gapdh	0.906	0.9	0.253481	2.02737e-07	0.00403549
T cell	Smchd1	0.517	0.435	0.334532	2.23612e-07	0.00445099
T cell	Gls	0.647	0.576	0.366659	2.71719e-07	0.00540857
T cell	Rap1b	0.8	0.742	0.263067	2.88867e-07	0.00574989
T cell	Man1a	0.439	0.339	0.258725	3.63111e-07	0.00722773
T cell	Irs2	0.21	0.14	0.289483	4.29734e-07	0.00855386
T cell	Ppp4c	0.387	0.303	0.252405	4.8076e-07	0.00956953
T cell	Tsix	0.212	0.141	0.251223	6.73969e-07	0.0134154
T cell	Ago2	0.383	0.305	0.323783	7.02701e-07	0.0139873
T cell	Nfkbiz	0.465	0.405	0.675573	8.45334e-07	0.0168264
T cell	B4galt1	0.401	0.321	0.261184	9.74832e-07	0.019404
T cell	Sdf2l1	0.228	0.159	0.28638	1.38297e-06	0.027528
T cell	Ptpn1	0.435	0.353	0.259563	1.43393e-06	0.0285424
T cell	Gm12840	0.257	0.181	0.366121	2.1364e-06	0.0425251
T cell	Ppp1r11	0.583	0.526	0.299822	2.89396e-06	0.0576042
T cell	Asxl2	0.323	0.248	0.259429	2.93312e-06	0.0583838
T cell	Cers4	0.427	0.36	0.456925	3.32056e-06	0.0660957
T cell	Crbn	0.242	0.175	0.276355	4.22201e-06	0.084039
T cell	Pfkp	0.391	0.323	0.267758	5.33084e-06	0.10611
T cell	Vgll4	0.581	0.512	0.324765	5.68565e-06	0.113173
T cell	Cdip1	0.251	0.185	0.295212	7.26817e-06	0.144673
T cell	Kpna4	0.525	0.464	0.271818	8.60818e-06	0.171346
T cell	Abt1	0.224	0.16	0.268649	8.60955e-06	0.171373
T cell	Dpm1	0.467	0.397	0.255822	1.03547e-05	0.206111
T cell	Gnl3	0.391	0.327	0.297142	1.1257e-05	0.224071
T cell	Ipmk	0.224	0.164	0.411322	2.0695e-05	0.411934
T cell	Ubald2	0.487	0.434	0.381029	3.12475e-05	0.621981
T cell	Nfatc1	0.23	0.171	0.259223	4.33064e-05	0.862014
T cell	AC149090.1	0.491	0.421	0.302651	4.88046e-05	0.971456
T cell	1810058I24Rik	0.447	0.399	0.323984	5.40416e-05	1
T cell	Dnaja4	0.251	0.192	0.483675	5.68347e-05	1
T cell	Nfkbia	0.741	0.772	0.983461	6.28421e-05	1
T cell	Birc3	0.202	0.148	0.268983	9.30684e-05	1
T cell	Tsc22d2	0.467	0.409	0.332921	0.000142988	1
T cell	Mdfic	0.393	0.355	0.375293	0.000226301	1
T cell	Rbpj	0.399	0.353	0.312847	0.000514274	1
T cell	Spry2	0.253	0.209	0.355313	0.000766819	1
T cell	Epc1	0.343	0.293	0.294767	0.000915731	1
T cell	Reep5	0.629	0.604	0.290461	0.0030062	1

## Sheet: Bcells
cluster	gene	pct_expressing_this_cluster	pct_expressing_other_clusters	avg_log2FC	p_val	p_val_adj
Bcells	Igkc	0.953	0.015	6.66669	0	0
Bcells	Cd79a	0.993	0.003	4.86258	0	0
Bcells	Ighm	0.983	0.038	4.66924	0	0
Bcells	Cd74	0.998	0.13	4.25811	0	0
Bcells	Ly6d	0.929	0.001	4.13986	0	0
Bcells	H2-Aa	0.991	0.089	3.52828	0	0
Bcells	Cd79b	0.883	0.006	3.38679	0	0
Bcells	H2-Ab1	0.991	0.1	3.36676	0	0
Bcells	Cd52	0.963	0.049	3.36316	0	0
Bcells	Iglc2	0.791	0.002	3.30683	0	0
Bcells	Ccr7	0.838	0.002	3.25789	0	0
Bcells	H2-Eb1	0.991	0.092	3.24092	0	0
Bcells	Fcmr	0.872	0.001	3.06579	0	0
Bcells	Ms4a1	0.881	0.001	3.05585	0	0
Bcells	Cd37	0.946	0.033	3.03434	0	0
Bcells	Rel	0.886	0.165	3.03147	0	0
Bcells	Stk17b	0.97	0.24	2.85516	0	0
Bcells	Ighd	0.812	0.001	2.78097	0	0
Bcells	Coro1a	0.927	0.049	2.76437	0	0
Bcells	H2-DMb2	0.885	0.004	2.63585	0	0
Bcells	Iglc1	0.343	0.001	2.59339	0	0
Bcells	Stap1	0.777	0.025	2.57572	0	0
Bcells	Bank1	0.883	0.02	2.55162	0	0
Bcells	Cytip	0.801	0.022	2.53833	0	0
Bcells	Iglc3	0.695	0	2.52599	0	0
Bcells	Dusp2	0.806	0.08	2.37372	0	0
Bcells	Satb1	0.743	0.041	2.33361	0	0
Bcells	Ralgps2	0.799	0.028	2.31949	0	0
Bcells	Ezr	0.806	0.182	2.25928	0	0
Bcells	Ptprcap	0.797	0.007	2.24983	0	0
Bcells	Dennd4a	0.79	0.14	2.24697	0	0
Bcells	Gpr183	0.626	0.027	2.24637	0	0
Bcells	Napsa	0.769	0.006	2.24348	0	0
Bcells	Rac2	0.806	0.039	2.19363	0	0
Bcells	Gm8369	0.661	0.004	2.19272	0	0
Bcells	Cd83	0.808	0.14	2.13534	0	0
Bcells	Scd1	0.803	0.144	2.10771	0	0
Bcells	H2-Ob	0.752	0.009	2.10513	0	0
Bcells	Arhgdib	0.935	0.312	2.10475	0	0
Bcells	Ltb	0.646	0.009	2.09852	0	0
Bcells	Gm31243	0.732	0.007	2.07487	0	0
Bcells	Fcer2a	0.644	0.001	2.07318	0	0
Bcells	Plac8	0.521	0.009	2.04899	0	0
Bcells	Mzb1	0.644	0.001	2.04379	0	0
Bcells	Cd69	0.615	0.007	2.04102	0	0
Bcells	Ptprc	0.795	0.049	2.00805	0	0
Bcells	Rps27	0.989	0.984	2.00566	0	0
Bcells	Laptm5	0.81	0.054	1.93134	0	0
Bcells	H2-DMa	0.767	0.046	1.86689	0	0
Bcells	Limd2	0.711	0.082	1.79703	0	0
Bcells	Fam107b	0.667	0.056	1.7636	0	0
Bcells	Sell	0.626	0.004	1.74525	0	0
Bcells	Gmfg	0.741	0.056	1.73915	0	0
Bcells	Gpr171	0.508	0.004	1.70746	0	0
Bcells	Nfkbid	0.546	0.044	1.66054	0	0
Bcells	Cd53	0.709	0.045	1.66033	0	0
Bcells	Cd2	0.531	0.009	1.65933	0	0
Bcells	Il2rg	0.797	0.18	1.65925	0	0
Bcells	Syk	0.657	0.05	1.64678	0	0
Bcells	Ctss	0.775	0.048	1.64012	0	0
Bcells	Lcp1	0.706	0.067	1.59856	0	0
Bcells	Ly86	0.646	0.038	1.54666	0	0
Bcells	Inpp5d	0.663	0.1	1.54551	0	0
Bcells	Cd24a	0.568	0.026	1.5428	0	0
Bcells	Ptpn18	0.754	0.178	1.53218	0	0
Bcells	P2ry10	0.516	0.005	1.51933	0	0
Bcells	Vpreb3	0.415	0	1.51083	0	0
Bcells	Ripor2	0.546	0.025	1.50444	0	0
Bcells	Arhgap15	0.605	0.04	1.50431	0	0
Bcells	Siglecg	0.529	0.002	1.50133	0	0
Bcells	Fcrla	0.547	0.001	1.495	0	0
Bcells	H2-Oa	0.538	0.003	1.49308	0	0
Bcells	Arhgap45	0.601	0.043	1.48613	0	0
Bcells	Slc38a1	0.508	0.028	1.45628	0	0
Bcells	Sorl1	0.507	0.036	1.38232	0	0
Bcells	Pax5	0.508	0	1.37876	0	0
Bcells	Pou2f2	0.475	0.027	1.37674	0	0
Bcells	Ms4a4c	0.467	0.006	1.37539	0	0
Bcells	Rhoh	0.508	0.016	1.36271	0	0
Bcells	Gm26740	0.493	0.023	1.35489	0	0
Bcells	Chchd10	0.583	0.075	1.35066	0	0
Bcells	Traf1	0.367	0.039	1.34928	0	0
Bcells	Stat4	0.464	0.007	1.34081	0	0
Bcells	Cd19	0.495	0	1.30343	0	0
Bcells	Hvcn1	0.456	0.036	1.29128	0	0
Bcells	Pou2af1	0.445	0	1.28894	0	0
Bcells	Ptpn6	0.501	0.033	1.28367	0	0
Bcells	Tnfrsf13c	0.417	0.001	1.24497	0	0
Bcells	Ikzf3	0.449	0.003	1.22345	0	0
Bcells	Arhgap30	0.443	0.032	1.20623	0	0
Bcells	Plek	0.462	0.049	1.19002	0	0
Bcells	Pgap1	0.413	0.038	1.17753	0	0
Bcells	B3gnt5	0.397	0.013	1.16849	0	0
Bcells	Cd72	0.423	0.024	1.16489	0	0
Bcells	Sept1	0.531	0.084	1.15953	0	0
Bcells	Gm30211	0.307	0	1.14709	0	0
Bcells	Prkcb	0.464	0.021	1.14642	0	0
Bcells	Ifi209	0.425	0.017	1.11385	0	0
Bcells	Dock2	0.447	0.03	1.09699	0	0
Bcells	Cyp4f18	0.343	0.003	1.09476	0	0
Bcells	Blnk	0.475	0.064	1.08781	0	0
Bcells	Bcl11a	0.365	0.002	1.07886	0	0
Bcells	Ero1lb	0.417	0.046	1.0689	0	0
Bcells	Cybb	0.428	0.04	1.06113	0	0
Bcells	Gimap3	0.385	0.006	1.04737	0	0
Bcells	Pmaip1	0.331	0.028	1.04412	0	0
Bcells	Mir142hg	0.382	0.01	1.03352	0	0
Bcells	Itga4	0.404	0.038	1.02776	0	0
Bcells	Lamb3	0.378	0.006	1.02572	0	0
Bcells	Gpr18	0.33	0.002	1.01793	0	0
Bcells	Il21r	0.341	0.013	1.00884	0	0
Bcells	Cxcr5	0.341	0	1.00034	0	0
Bcells	Ncf1	0.397	0.031	0.987853	0	0
Bcells	Ncf4	0.408	0.028	0.977359	0	0
Bcells	Cd86	0.376	0.035	0.964259	0	0
Bcells	Irf4	0.32	0.008	0.960415	0	0
Bcells	Cd22	0.343	0.001	0.927751	0	0
Bcells	Spib	0.326	0	0.922458	0	0
Bcells	Slamf6	0.333	0.003	0.921801	0	0
Bcells	March1	0.33	0.021	0.907697	0	0
Bcells	Cmah	0.331	0.027	0.884527	0	0
Bcells	Samsn1	0.291	0.02	0.884134	0	0
Bcells	Btla	0.35	0.004	0.878736	0	0
Bcells	Traf3ip3	0.331	0.007	0.871349	0	0
Bcells	Itgb7	0.322	0.011	0.851538	0	0
Bcells	Cd180	0.272	0.013	0.851282	0	0
Bcells	B4galnt1	0.356	0.028	0.845198	0	0
Bcells	Acp5	0.328	0.015	0.844281	0	0
Bcells	Fcrl1	0.292	0.001	0.822094	0	0
Bcells	Blk	0.317	0.001	0.816488	0	0
Bcells	A630001G21Rik	0.328	0.033	0.808974	0	0
Bcells	Ikzf1	0.318	0.022	0.807813	0	0
Bcells	Snx20	0.333	0.033	0.804702	0	0
Bcells	Cr2	0.255	0.007	0.799687	0	0
Bcells	Lat2	0.331	0.021	0.798866	0	0
Bcells	Rnase6	0.281	0.009	0.756147	0	0
Bcells	Btk	0.291	0.016	0.74153	0	0
Bcells	Clec2i	0.264	0.006	0.740089	0	0
Bcells	Trim7	0.251	0.018	0.738934	0	0
Bcells	Cyfip2	0.289	0.011	0.735588	0	0
Bcells	Tnfrsf13b	0.272	0.014	0.72318	0	0
Bcells	Fam169b	0.233	0.001	0.708974	0	0
Bcells	Tspan32	0.257	0.018	0.70703	0	0
Bcells	Tespa1	0.268	0.005	0.702427	0	0
Bcells	Tmem163	0.238	0.001	0.692625	0	0
Bcells	Dok3	0.296	0.022	0.687309	0	0
Bcells	Gpr132	0.272	0.017	0.680412	0	0
Bcells	Ciita	0.263	0.021	0.669406	0	0
Bcells	AB124611	0.266	0.021	0.64929	0	0
Bcells	Gpr174	0.233	0.007	0.645906	0	0
Bcells	Map4k1	0.235	0.004	0.613744	0	0
Bcells	Acap1	0.251	0.017	0.594317	0	0
Bcells	Tbc1d10c	0.235	0.006	0.592444	0	0
Bcells	Ptk2b	0.244	0.018	0.587383	0	0
Bcells	A530032D15Rik	0.205	0.004	0.558384	0	0
Bcells	Fau	0.994	0.988	1.73411	3.61628e-300	7.19821e-296
Bcells	Malt1	0.613	0.123	1.5429	7.00098e-300	1.39355e-295
Bcells	Rps15a	0.991	0.974	1.72961	2.64279e-296	5.26048e-292
Bcells	Rps24	0.993	0.99	1.64364	1.87579e-295	3.73376e-291
Bcells	Rps13	0.993	0.969	1.65724	8.40308e-294	1.67263e-289
Bcells	Cxcr4	0.553	0.097	1.28207	1.68231e-291	3.34864e-287
Bcells	Rpl12	0.989	0.932	1.75435	2.51777e-288	5.01162e-284
Bcells	H3f3a	0.994	0.972	1.65495	1.68479e-287	3.35357e-283
Bcells	Serp1	0.909	0.402	2.03789	1.73743e-287	3.45835e-283
Bcells	Rps20	0.993	0.984	1.43285	2.56554e-280	5.10671e-276
Bcells	Cd55	0.851	0.265	1.6948	2.67008e-278	5.3148e-274
Bcells	Rps16	0.987	0.984	1.33679	6.28206e-278	1.25044e-273
Bcells	Rpl18a	0.989	0.979	1.43467	6.393e-278	1.27253e-273
Bcells	Rps7	0.989	0.968	1.4727	1.0769e-276	2.14357e-272
Bcells	Rps19	0.996	0.983	1.41931	4.24589e-276	8.45144e-272
Bcells	Rpl39	0.989	0.966	1.55683	3.24645e-275	6.46206e-271
Bcells	Rpl32	0.989	0.978	1.41644	1.4005e-272	2.78769e-268
Bcells	Rps9	0.991	0.972	1.38913	2.47675e-270	4.92997e-266
Bcells	Rps26	0.993	0.955	1.49518	3.4152e-269	6.79795e-265
Bcells	Rpsa	0.996	0.964	1.60547	8.32608e-269	1.65731e-264
Bcells	Rps10	0.989	0.978	1.34052	5.868e-268	1.16802e-263
Bcells	Rpl34	0.989	0.978	1.27514	1.4627e-267	2.91151e-263
Bcells	AI467606	0.235	0.02	0.608868	7.28753e-266	1.45058e-261
Bcells	Rasgef1b	0.393	0.055	0.983265	2.30849e-265	4.59506e-261
Bcells	Rpl19	0.993	0.982	1.22944	1.27973e-263	2.54731e-259
Bcells	Rps18	0.989	0.973	1.37344	2.37742e-262	4.73226e-258
Bcells	Rpl17	0.989	0.979	1.25593	4.11501e-261	8.19093e-257
Bcells	Rplp2	0.994	0.966	1.24503	4.7178e-258	9.39078e-254
Bcells	Sla	0.212	0.017	0.626965	2.7363e-256	5.44661e-252
Bcells	Rpl18	0.993	0.971	1.29561	2.89611e-256	5.7647e-252
Bcells	Rpl23	0.991	0.987	1.21512	7.21772e-255	1.43669e-250
Bcells	Rpl37a	0.994	0.986	1.30482	7.31383e-254	1.45582e-249
Bcells	Bin2	0.214	0.017	0.520798	1.89487e-252	3.77174e-248
Bcells	Rpl36	0.987	0.974	1.20482	3.5654e-248	7.09693e-244
Bcells	Rps3a1	0.993	0.978	1.22996	2.1955e-247	4.37015e-243
Bcells	Rpl8	0.993	0.977	1.19022	3.07073e-247	6.11229e-243
Bcells	Rpl30	0.991	0.982	1.14525	5.42482e-246	1.07981e-241
Bcells	Rpl38	0.989	0.969	1.27666	7.69671e-245	1.53203e-240
Bcells	Rpl27a	0.993	0.987	1.0854	1.7757e-244	3.53454e-240
Bcells	Rpl13	0.991	0.992	1.13988	4.13359e-239	8.2279e-235
Bcells	Rps29	0.994	0.993	1.06523	2.29843e-237	4.57502e-233
Bcells	Rpl21	0.989	0.986	1.09471	2.37552e-237	4.72846e-233
Bcells	Bcl2a1b	0.289	0.032	0.988862	3.25064e-235	6.47039e-231
Bcells	Rps28	0.989	0.95	1.28041	1.83798e-234	3.65849e-230
Bcells	H2-DMb1	0.346	0.046	0.695119	6.78579e-231	1.35071e-226
Bcells	Rps3	0.994	0.97	1.15723	7.37865e-231	1.46872e-226
Bcells	Was	0.261	0.028	0.617043	1.62601e-230	3.23658e-226
Bcells	Arl5c	0.268	0.029	0.794186	8.98384e-230	1.78823e-225
Bcells	Rps27a	0.991	0.98	1.07956	3.92721e-229	7.81712e-225
Bcells	Myo1g	0.209	0.018	0.464489	1.45535e-228	2.89688e-224
Bcells	Rps21	0.993	0.989	1.05622	1.82657e-228	3.63578e-224
Bcells	Vps37b	0.661	0.194	2.14259	8.35811e-227	1.66368e-222
Bcells	Rpl11	0.994	0.97	1.11559	3.80119e-226	7.56628e-222
Bcells	Ctsh	0.68	0.181	1.11019	3.30909e-225	6.58675e-221
Bcells	Rpl6	0.994	0.973	1.11843	8.85257e-225	1.76211e-220
Bcells	Pde7a	0.456	0.087	1.13465	9.73314e-225	1.93738e-220
Bcells	Rpl35a	0.989	0.985	1.00985	1.84086e-222	3.66424e-218
Bcells	Rps11	0.993	0.98	1.12589	5.68489e-222	1.13158e-217
Bcells	Rps5	0.993	0.977	1.0766	2.26986e-221	4.51816e-217
Bcells	Tmsb10	0.993	0.818	1.60508	1.67593e-220	3.33593e-216
Bcells	Rpl10a	0.987	0.925	1.2769	6.96063e-219	1.38551e-214
Bcells	Rpl26	0.989	0.981	0.965444	1.04764e-214	2.08532e-210
Bcells	Rpl9	0.989	0.982	0.967426	8.36537e-211	1.66513e-206
Bcells	Rpl41	0.993	0.989	0.947639	4.59455e-209	9.14544e-205
Bcells	Neurl3	0.557	0.127	1.16041	1.77881e-208	3.54073e-204
Bcells	Spi1	0.317	0.042	0.55625	4.02069e-205	8.00318e-201
Bcells	Lsp1	0.799	0.28	1.38617	1.78277e-204	3.5486e-200
Bcells	Cd84	0.251	0.029	0.673522	1.52303e-203	3.03159e-199
Bcells	Rpl37	0.991	0.983	0.9778	9.93554e-203	1.97767e-198
Bcells	Sub1	0.931	0.669	1.74387	3.27714e-202	6.52315e-198
Bcells	Btg1	0.985	0.76	1.79281	7.4159e-202	1.47614e-197
Bcells	Sp140	0.493	0.114	1.1129	2.13144e-198	4.24263e-194
Bcells	Snx5	0.749	0.281	1.4638	1.25513e-197	2.49834e-193
Bcells	Tec	0.341	0.054	0.763514	1.25579e-194	2.49965e-190
Bcells	Plcg2	0.223	0.024	0.523231	1.38068e-192	2.74825e-188
Bcells	Ebf1	0.991	0.775	1.58578	3.71849e-190	7.40166e-186
Bcells	Hcls1	0.482	0.104	0.870666	4.22113e-190	8.40216e-186
Bcells	Rpl27	0.974	0.835	1.2399	1.16061e-187	2.31019e-183
Bcells	Cenpa	0.445	0.094	1.14806	2.05893e-184	4.09829e-180
Bcells	Rps8	0.993	0.991	0.856796	5.19674e-184	1.03441e-179
Bcells	Rpl22	0.987	0.947	1.0199	2.36031e-183	4.69819e-179
Bcells	Shisa5	0.957	0.685	1.38965	6.23273e-183	1.24062e-178
Bcells	Rpl35	0.983	0.932	1.08206	8.41714e-183	1.67543e-178
Bcells	Rps23	0.993	0.983	0.823696	4.32528e-182	8.60947e-178
Bcells	Rpl3	0.991	0.953	1.02705	1.20063e-180	2.38985e-176
Bcells	Tuba4a	0.443	0.096	1.01051	6.27853e-180	1.24974e-175
Bcells	Smap2	0.639	0.213	1.29669	5.13652e-179	1.02242e-174
Bcells	Rps14	0.991	0.984	0.78581	7.91357e-178	1.5752e-173
Bcells	Coq8a	0.22	0.026	0.626108	1.8205e-175	3.6237e-171
Bcells	Rps4x	0.991	0.977	0.918601	4.27228e-175	8.50397e-171
Bcells	Cd48	0.274	0.038	0.525358	7.86182e-173	1.5649e-168
Bcells	Rack1	0.985	0.939	0.930807	1.81382e-168	3.6104e-164
Bcells	Irf8	0.613	0.196	1.28026	2.85075e-167	5.67441e-163
Bcells	Dmxl1	0.728	0.31	1.69193	2.59669e-166	5.16871e-162
Bcells	Rplp0	0.991	0.965	0.9929	7.80815e-166	1.55421e-161
Bcells	Parp1	0.501	0.133	1.07585	5.32834e-165	1.06061e-160
Bcells	Bach2	0.397	0.083	0.944908	1.82815e-164	3.63893e-160
Bcells	H3f3b	0.998	0.979	1.10172	5.44791e-163	1.08441e-158
Bcells	Rbm38	0.322	0.056	0.75838	1.11754e-161	2.22446e-157
Bcells	Rpl36a	0.981	0.914	0.989439	2.75689e-161	5.4876e-157
Bcells	Cdt1	0.212	0.026	0.508062	5.96788e-161	1.18791e-156
Bcells	Rps25	0.985	0.923	0.927239	3.2435e-157	6.45619e-153
Bcells	Rps2	0.991	0.969	0.893881	1.91671e-156	3.81521e-152
Bcells	Ncf2	0.313	0.053	0.696309	2.46467e-156	4.90592e-152
Bcells	Sh3bgrl3	0.953	0.761	1.25599	3.59093e-154	7.14774e-150
Bcells	Rpl7	0.991	0.965	0.841697	7.50894e-153	1.49465e-148
Bcells	Fam49b	0.547	0.163	1.02289	8.14871e-153	1.622e-148
Bcells	Mef2c	0.963	0.714	1.41677	4.82169e-150	9.59756e-146
Bcells	Tmem131l	0.361	0.077	0.828621	1.8928e-147	3.76762e-143
Bcells	Rpl14	0.989	0.952	0.844695	6.80349e-147	1.35423e-142
Bcells	Fchsd2	0.562	0.19	1.29636	5.47569e-146	1.08994e-141
Bcells	Rplp1	0.989	0.989	0.730778	1.81269e-145	3.60815e-141
Bcells	Fermt3	0.233	0.033	0.561312	3.8767e-145	7.71658e-141
Bcells	Crlf3	0.626	0.231	1.15282	5.53426e-144	1.10159e-139
Bcells	Rps6	0.987	0.946	0.822457	5.39291e-143	1.07346e-138
Bcells	Rpl15	0.989	0.96	0.791213	8.44405e-142	1.68079e-137
Bcells	Epsti1	0.233	0.034	0.505916	1.26741e-139	2.52278e-135
Bcells	Dapp1	0.266	0.045	0.616579	5.06311e-139	1.00781e-134
Bcells	Retreg1	0.318	0.063	0.785773	1.0884e-136	2.16646e-132
Bcells	Pmf1	0.261	0.044	0.620445	1.81651e-135	3.61575e-131
Bcells	Rps12	0.991	0.983	0.73764	3.37456e-133	6.71707e-129
Bcells	Il10ra	0.207	0.029	0.482489	1.43612e-131	2.8586e-127
Bcells	Plaur	0.417	0.107	0.922857	6.31795e-131	1.25759e-126
Bcells	Unc93b1	0.572	0.196	0.947237	5.85463e-129	1.16536e-124
Bcells	Foxp1	0.899	0.621	1.27302	9.37016e-129	1.86513e-124
Bcells	Rps27rt	0.698	0.325	1.03094	9.76764e-126	1.94425e-121
Bcells	Cotl1	0.542	0.184	0.987735	1.11073e-124	2.21091e-120
Bcells	Npm1	0.957	0.816	1.02944	1.61859e-123	3.22181e-119
Bcells	Rpl5	0.987	0.928	0.778145	2.66123e-123	5.29717e-119
Bcells	Rpl24	0.991	0.966	0.710194	4.02588e-123	8.01351e-119
Bcells	Rps15	0.993	0.967	0.695677	1.26827e-122	2.52449e-118
Bcells	Pold4	0.657	0.294	1.10889	2.29989e-122	4.57794e-118
Bcells	Ncl	0.927	0.726	1.26511	1.67418e-121	3.33246e-117
Bcells	Dock8	0.257	0.047	0.560638	1.13365e-118	2.25653e-114
Bcells	Apobec3	0.575	0.217	1.07209	2.58403e-118	5.1435e-114
Bcells	Trim59	0.22	0.036	0.543513	1.7723e-117	3.52775e-113
Bcells	Dgkd	0.48	0.153	0.901441	9.55205e-117	1.90134e-112
Bcells	Rpl28	0.994	0.977	0.657211	6.92554e-116	1.37853e-111
Bcells	Eef1b2	0.968	0.857	0.902958	2.01836e-115	4.01754e-111
Bcells	Rgs2	0.466	0.142	1.01812	1.84499e-113	3.67245e-109
Bcells	Rpl10	0.987	0.952	0.698359	1.6159e-110	3.21644e-106
Bcells	Pag1	0.335	0.084	0.758248	1.84939e-109	3.6812e-105
Bcells	Ctsc	0.358	0.082	0.321707	1.41831e-108	2.82314e-104
Bcells	Srgn	0.976	0.665	1.04076	6.58711e-108	1.31117e-103
Bcells	Rpl29	0.987	0.95	0.731289	1.36242e-106	2.7119e-102
Bcells	Phtf2	0.212	0.037	0.491894	6.36221e-106	1.2664e-101
Bcells	Strbp	0.406	0.122	0.748872	1.22791e-101	2.44415e-97
Bcells	Tgif1	0.421	0.134	0.913915	1.43202e-101	2.85043e-97
Bcells	Vars	0.413	0.131	0.790253	3.97997e-100	7.92213e-96
Bcells	Tsc22d3	0.86	0.59	1.09729	5.06615e-100	1.00842e-95
Bcells	Gng2	0.296	0.068	0.560041	1.37866e-99	2.74423e-95
Bcells	Fcgr2b	0.233	0.043	0.434821	1.47525e-97	2.93649e-93
Bcells	Eif3f	0.944	0.808	0.81955	3.26077e-97	6.49056e-93
Bcells	Cyba	0.892	0.724	0.93578	8.18552e-95	1.62933e-90
Bcells	Stk4	0.417	0.136	0.808941	2.2621e-94	4.50271e-90
Bcells	Rpl4	0.976	0.883	0.733139	3.68158e-94	7.32818e-90
Bcells	Rpl22l1	0.937	0.758	0.910801	1.04358e-93	2.07724e-89
Bcells	Gpcpd1	0.486	0.184	0.953792	1.85417e-93	3.69073e-89
Bcells	Gramd3	0.272	0.064	0.725631	2.87353e-93	5.71977e-89
Bcells	Lrmp	0.242	0.051	0.616947	1.77327e-91	3.52969e-87
Bcells	Fth1	0.991	0.979	0.681298	9.39787e-91	1.87065e-86
Bcells	Tpt1	0.993	0.996	0.434778	9.862e-88	1.96303e-83
Bcells	Sept6	0.376	0.12	0.694673	2.28449e-86	4.54729e-82
Bcells	Alkbh1	0.391	0.128	0.833975	4.50535e-86	8.9679e-82
Bcells	Snn	0.376	0.117	0.68899	3.03007e-85	6.03135e-81
Bcells	Otulin	0.484	0.2	1.01033	4.18416e-84	8.32857e-80
Bcells	Cirbp	0.629	0.328	0.959939	8.98027e-83	1.78752e-78
Bcells	Clk1	0.883	0.71	0.945501	9.76547e-83	1.94382e-78
Bcells	Cyth4	0.21	0.041	0.335922	1.31281e-82	2.61314e-78
Bcells	Rpl13a	0.872	0.687	0.863654	1.67725e-82	3.33858e-78
Bcells	Csk	0.514	0.225	0.862632	1.70675e-81	3.39729e-77
Bcells	Gga2	0.352	0.113	0.707054	4.59775e-81	9.15183e-77
Bcells	Man1a	0.648	0.338	0.926189	9.0347e-81	1.79836e-76
Bcells	Snrpg	0.819	0.618	0.904776	2.24033e-80	4.45937e-76
Bcells	Pfn1	0.965	0.88	0.756068	3.08172e-80	6.13417e-76
Bcells	Marcksl1	0.426	0.152	0.760366	4.62868e-79	9.21338e-75
Bcells	Eef1g	0.907	0.765	0.771283	9.01553e-79	1.79454e-74
Bcells	Dmac2	0.307	0.086	0.541347	2.09814e-78	4.17635e-74
Bcells	Zcchc11	0.693	0.416	0.95318	4.71923e-78	9.39363e-74
Bcells	Eif1	0.993	0.985	0.538503	1.34059e-77	2.66844e-73
Bcells	Dock10	0.345	0.11	0.685741	1.56922e-77	3.12353e-73
Bcells	Eef1a1	0.993	0.992	0.465632	1.59335e-77	3.17157e-73
Bcells	Fam69a	0.335	0.106	0.75085	1.20637e-76	2.40128e-72
Bcells	Baz1a	0.447	0.172	0.791955	1.68264e-76	3.3493e-72
Bcells	Gm20696	0.201	0.042	0.492408	3.17925e-76	6.32831e-72
Bcells	Rpl7a	0.978	0.906	0.625865	3.74417e-76	7.45278e-72
Bcells	Snx2	0.652	0.377	0.891056	1.75129e-75	3.48594e-71
Bcells	Snx29	0.238	0.058	0.536854	5.85068e-75	1.16458e-70
Bcells	Hmgb2	0.799	0.565	0.965182	2.6269e-74	5.22884e-70
Bcells	N4bp2	0.259	0.068	0.611112	4.27173e-74	8.50289e-70
Bcells	Ttpal	0.292	0.084	0.582931	5.80965e-74	1.15641e-69
Bcells	Cnp	0.387	0.141	0.705711	1.63604e-73	3.25653e-69
Bcells	Nr4a1	0.756	0.483	1.18668	4.83577e-73	9.6256e-69
Bcells	Arhgef1	0.685	0.425	0.902026	1.00924e-72	2.0089e-68
Bcells	Pde3b	0.24	0.061	0.535763	4.5626e-72	9.08185e-68
Bcells	Rabgap1l	0.445	0.188	0.852238	1.03324e-71	2.05666e-67
Bcells	Uba52	0.723	0.482	0.853162	4.51596e-71	8.98902e-67
Bcells	Avl9	0.492	0.221	0.802392	4.30498e-70	8.56907e-66
Bcells	Txndc16	0.345	0.12	0.81537	7.04629e-70	1.40256e-65
Bcells	Rcc2	0.359	0.129	0.658004	2.23339e-69	4.44556e-65
Bcells	Rilpl2	0.389	0.152	0.969085	8.9206e-69	1.77565e-64
Bcells	Nrm	0.25	0.067	0.504968	5.83717e-68	1.16189e-63
Bcells	Zfp318	0.361	0.131	0.77342	9.64672e-68	1.92018e-63
Bcells	Rbm39	0.983	0.955	0.582205	1.39664e-67	2.78001e-63
Bcells	Traf4	0.244	0.066	0.54081	1.91385e-67	3.80951e-63
Bcells	Rpl36al	0.804	0.639	0.843513	3.25018e-67	6.46948e-63
Bcells	Dnajc9	0.41	0.165	0.703117	6.12276e-67	1.21874e-62
Bcells	Grk2	0.523	0.257	0.79735	1.59616e-66	3.17715e-62
Bcells	Rpl23a	0.974	0.899	0.58042	3.35854e-66	6.68518e-62
Bcells	Pnrc1	0.927	0.819	0.788496	3.17973e-65	6.32925e-61
Bcells	Ucp2	0.618	0.31	0.754628	5.51646e-65	1.09805e-60
Bcells	Abhd17b	0.399	0.159	0.767312	5.12314e-64	1.01976e-59
Bcells	Smim14	0.806	0.64	0.826836	9.08973e-64	1.80931e-59
Bcells	Tra2b	0.834	0.628	0.775778	1.05082e-63	2.09165e-59
Bcells	Eml4	0.46	0.209	0.840764	1.44253e-63	2.87135e-59
Bcells	Ets1	0.929	0.711	0.786571	2.83433e-63	5.64173e-59
Bcells	Srsf10	0.721	0.488	0.782661	1.85527e-62	3.69291e-58
Bcells	Pafah1b3	0.261	0.077	0.565896	5.10779e-62	1.01671e-57
Bcells	Gpsm3	0.412	0.171	0.666873	7.4818e-62	1.48925e-57
Bcells	Ddx5	0.991	0.975	0.557483	2.8428e-61	5.6586e-57
Bcells	Stk24	0.605	0.357	0.80306	3.39636e-61	6.76045e-57
Bcells	Dusp5	0.352	0.128	0.730776	4.85459e-61	9.66306e-57
Bcells	mt-Co1	1	0.998	0.347553	9.68886e-61	1.92857e-56
Bcells	Gm11808	0.642	0.408	0.800485	7.11272e-60	1.41579e-55
Bcells	Pdcd4	0.523	0.282	0.90571	1.01484e-58	2.02004e-54
Bcells	Bmp2k	0.343	0.129	0.640856	2.18613e-58	4.35148e-54
Bcells	Fgfr1op	0.231	0.066	0.564237	3.66493e-58	7.29504e-54
Bcells	Rbm3	0.814	0.665	0.782615	4.05923e-58	8.07991e-54
Bcells	Nap1l1	0.719	0.524	0.844675	5.569e-58	1.10851e-53
Bcells	Ddx21	0.562	0.321	0.814427	2.56144e-57	5.09856e-53
Bcells	Pim1	0.557	0.315	1.05957	8.50626e-57	1.69317e-52
Bcells	Jund	0.998	0.952	0.715201	1.99022e-56	3.96153e-52
Bcells	Kras	0.818	0.641	0.791058	6.12507e-56	1.2192e-51
Bcells	Ly6e	0.996	0.89	0.568308	1.01299e-55	2.01637e-51
Bcells	Samhd1	0.609	0.363	0.807532	1.39176e-55	2.7703e-51
Bcells	Naca	0.961	0.919	0.543417	2.315e-55	4.608e-51
Bcells	Chd2	0.561	0.32	0.878682	1.06596e-54	2.12178e-50
Bcells	Rpl31	0.922	0.855	0.590828	1.292e-54	2.57172e-50
Bcells	Myc	0.292	0.103	0.903887	1.46684e-54	2.91975e-50
Bcells	Lncpint	0.536	0.295	0.881372	1.64036e-54	3.26513e-50
Bcells	Hspe1	0.849	0.684	0.948474	2.01047e-54	4.00184e-50
Bcells	Jpt1	0.695	0.474	0.693278	7.62474e-54	1.51771e-49
Bcells	Taf1d	0.669	0.438	0.755415	1.7892e-52	3.5614e-48
Bcells	Hnrnpa1	0.709	0.529	0.794301	2.78597e-52	5.54548e-48
Bcells	Tob2	0.644	0.423	0.785329	4.25726e-51	8.47409e-47
Bcells	Actr3	0.749	0.575	0.702521	8.34352e-51	1.66078e-46
Bcells	Grk6	0.356	0.15	0.640709	2.01088e-50	4.00266e-46
Bcells	Eif5	0.829	0.692	0.674825	8.6939e-50	1.73052e-45
Bcells	Irs2	0.335	0.14	0.805304	1.05618e-49	2.10233e-45
Bcells	Nop56	0.579	0.36	0.762423	1.90573e-49	3.79336e-45
Bcells	Tmem243	0.462	0.232	0.672106	2.18187e-49	4.343e-45
Bcells	Nfatc3	0.434	0.213	0.699572	4.16785e-49	8.2961e-45
Bcells	Fam214a	0.242	0.079	0.506316	4.23502e-49	8.4298e-45
Bcells	Slbp	0.605	0.385	0.784883	8.02129e-49	1.59664e-44
Bcells	Akna	0.225	0.069	0.438868	1.00575e-48	2.00195e-44
Bcells	Nfkbie	0.218	0.067	0.521775	4.28511e-48	8.52951e-44
Bcells	Ikbkb	0.533	0.312	0.719377	6.27247e-48	1.24854e-43
Bcells	Hnrnpa0	0.903	0.814	0.574542	8.62615e-48	1.71704e-43
Bcells	Galnt11	0.393	0.184	0.672702	1.09027e-47	2.17018e-43
Bcells	Pabpc1	0.829	0.694	0.659656	1.28663e-47	2.56103e-43
Bcells	Gnl3	0.538	0.326	0.809029	2.10379e-46	4.18759e-42
Bcells	Grb2	0.616	0.412	0.694813	7.55467e-46	1.50376e-41
Bcells	Arhgap17	0.605	0.397	0.793527	7.86509e-46	1.56555e-41
Bcells	Slc4a7	0.313	0.127	0.599515	9.05506e-46	1.80241e-41
Bcells	Ankrd44	0.48	0.255	0.71872	1.15155e-45	2.29216e-41
Bcells	Iqgap1	0.79	0.635	0.65782	1.24338e-45	2.47494e-41
Bcells	Snrnp25	0.272	0.099	0.528962	1.5162e-45	3.018e-41
Bcells	Capg	0.529	0.316	0.807114	1.69405e-45	3.372e-41
Bcells	Crem	0.473	0.259	0.845354	6.49599e-45	1.29303e-40
Bcells	Serpinb1a	0.356	0.156	0.774607	9.25937e-45	1.84308e-40
Bcells	Smchd1	0.637	0.434	0.68184	4.06309e-44	8.08758e-40
Bcells	Yeats4	0.443	0.233	0.623962	5.44355e-44	1.08354e-39
Bcells	Tra2a	0.858	0.729	0.622935	5.80697e-44	1.15588e-39
Bcells	Gch1	0.378	0.174	0.726021	5.94005e-44	1.18237e-39
Bcells	Atp2a3	0.251	0.087	0.417105	7.91636e-44	1.57575e-39
Bcells	Sp100	0.728	0.536	0.687281	9.23067e-44	1.83736e-39
Bcells	Tma7	0.777	0.661	0.601494	6.94291e-43	1.38199e-38
Bcells	Supt4a	0.67	0.509	0.721381	7.33063e-43	1.45916e-38
Bcells	Hmgn2	0.43	0.23	0.694845	2.22717e-42	4.43317e-38
Bcells	P2rx4	0.397	0.2	0.740576	4.65851e-42	9.27277e-38
Bcells	Cerk	0.345	0.155	0.579151	1.397e-41	2.78074e-37
Bcells	Ube2s	0.764	0.634	0.674367	1.92358e-41	3.82888e-37
Bcells	Nuak2	0.24	0.086	0.438979	5.9391e-41	1.18218e-36
Bcells	Pkig	0.574	0.375	0.683489	2.81417e-40	5.60161e-36
Bcells	Nsa2	0.81	0.663	0.590101	5.29615e-40	1.0542e-35
Bcells	Tex30	0.248	0.091	0.442092	6.86439e-40	1.36636e-35
Bcells	Cisd2	0.566	0.368	0.66409	2.1109e-39	4.20175e-35
Bcells	Dnase2a	0.264	0.103	0.510638	2.13813e-39	4.25594e-35
Bcells	Sms	0.378	0.186	0.579597	3.0708e-39	6.11242e-35
Bcells	Rps17	0.97	0.917	0.429244	8.07741e-39	1.60781e-34
Bcells	Gm26699	0.333	0.15	0.503365	1.22976e-38	2.44784e-34
Bcells	Mif4gd	0.434	0.238	0.601643	2.56526e-38	5.10615e-34
Bcells	Gimap1	0.592	0.347	0.578409	3.27866e-38	6.52618e-34
Bcells	Tpd52	0.356	0.163	0.498929	3.95824e-38	7.87888e-34
Bcells	Gpbp1	0.616	0.453	0.706369	5.14767e-37	1.02464e-32
Bcells	Xrn2	0.551	0.371	0.66383	8.54097e-37	1.70008e-32
Bcells	Odc1	0.473	0.283	0.767247	9.96771e-37	1.98407e-32
Bcells	Ptma	0.994	0.989	0.335752	1.43854e-36	2.86341e-32
Bcells	Apbb1ip	0.359	0.181	0.591587	1.5802e-36	3.1454e-32
Bcells	Celf2	0.566	0.31	0.513764	3.19923e-36	6.36807e-32
Bcells	Map3k1	0.471	0.27	0.593868	4.65629e-36	9.26834e-32
Bcells	Dph5	0.244	0.095	0.44736	5.79498e-36	1.15349e-31
Bcells	Tgfb1	0.628	0.427	0.665554	1.52676e-35	3.03901e-31
Bcells	Egr3	0.339	0.166	0.892867	2.03434e-35	4.04935e-31
Bcells	Pgls	0.588	0.428	0.656135	3.68722e-35	7.33941e-31
Bcells	Set	0.791	0.671	0.589475	1.57991e-34	3.14481e-30
Bcells	Isy1	0.331	0.165	0.592247	1.73888e-34	3.46125e-30
Bcells	Cd40	0.225	0.084	0.390375	1.89219e-34	3.7664e-30
Bcells	Swap70	0.555	0.37	0.755501	4.50395e-34	8.96512e-30
Bcells	Zc3h12a	0.307	0.144	0.593227	5.01907e-34	9.99045e-30
Bcells	Pole4	0.458	0.282	0.606431	5.67906e-33	1.13042e-28
Bcells	Cmtm7	0.469	0.292	0.58988	1.2978e-32	2.58327e-28
Bcells	Cklf	0.287	0.131	0.574907	1.60964e-32	3.204e-28
Bcells	Sik1	0.484	0.295	0.579777	1.71516e-32	3.41403e-28
Bcells	Myo1e	0.438	0.252	0.647621	1.83063e-32	3.64386e-28
Bcells	Sec11c	0.492	0.335	0.695319	2.43009e-32	4.8371e-28
Bcells	Ier5	0.86	0.705	0.472745	3.19102e-32	6.35172e-28
Bcells	Chfr	0.352	0.181	0.511533	7.78794e-32	1.55019e-27
Bcells	Atf7ip	0.594	0.427	0.708409	8.92652e-32	1.77682e-27
Bcells	H2-Q7	0.709	0.478	0.536945	9.96628e-32	1.98379e-27
Bcells	Llph	0.592	0.444	0.613113	5.16106e-31	1.02731e-26
Bcells	Gna13	0.488	0.323	0.673132	9.01637e-31	1.79471e-26
Bcells	Cebpz	0.553	0.395	0.615994	2.03024e-30	4.04118e-26
Bcells	Tank	0.313	0.153	0.485911	3.56932e-30	7.10472e-26
Bcells	Luc7l2	0.844	0.73	0.565901	3.58377e-30	7.13349e-26
Bcells	Pxk	0.441	0.27	0.58746	4.66751e-30	9.29067e-26
Bcells	Ppm1g	0.516	0.36	0.614463	7.12277e-30	1.41779e-25
Bcells	Birc3	0.304	0.147	0.490201	9.13724e-30	1.81877e-25
Bcells	Ddx6	0.715	0.605	0.576284	1.90876e-29	3.79938e-25
Bcells	Mettl23	0.484	0.316	0.56256	2.06597e-29	4.11231e-25
Bcells	Ppdpf	0.572	0.423	0.625212	2.86819e-29	5.70914e-25
Bcells	H2-Q6	0.564	0.341	0.452535	2.94949e-29	5.87095e-25
Bcells	Hmgn1	0.721	0.56	0.580793	3.03167e-29	6.03454e-25
Bcells	Rrad	0.266	0.118	0.439698	6.61931e-29	1.31757e-24
Bcells	Arpc5l	0.551	0.411	0.611996	7.12624e-29	1.41848e-24
Bcells	Mcl1	0.881	0.783	0.474858	8.43415e-29	1.67882e-24
Bcells	Btf3	0.944	0.903	0.359269	1.98964e-28	3.96038e-24
Bcells	Runx1	0.218	0.088	0.353859	3.6084e-28	7.18253e-24
Bcells	Hsp90aa1	0.966	0.864	0.435023	3.71919e-28	7.40304e-24
Bcells	Man2b1	0.464	0.289	0.559466	5.55307e-28	1.10534e-23
Bcells	Tuba1c	0.264	0.122	0.462045	1.40917e-27	2.80495e-23
Bcells	Arf6	0.534	0.375	0.534651	1.60172e-27	3.18823e-23
Bcells	Oaz1	0.968	0.924	0.348723	1.72567e-27	3.43495e-23
Bcells	Srsf2	0.886	0.811	0.489683	1.94055e-27	3.86266e-23
Bcells	Ifnar1	0.421	0.259	0.570684	2.35625e-27	4.69012e-23
Bcells	Atp5e	0.914	0.865	0.419964	2.38028e-27	4.73795e-23
Bcells	Nop10	0.646	0.529	0.549355	2.63125e-27	5.23751e-23
Bcells	Got1	0.287	0.143	0.539688	2.7545e-27	5.48282e-23
Bcells	Nfkb2	0.27	0.128	0.430185	3.97186e-27	7.90598e-23
Bcells	Kansl1	0.523	0.366	0.527397	6.65985e-27	1.32564e-22
Bcells	Aff3	0.205	0.085	0.422839	8.60762e-27	1.71335e-22
Bcells	Tmsb4x	0.994	0.996	0.348483	9.23181e-27	1.83759e-22
Bcells	H2afj	0.549	0.406	0.5411	1.34196e-26	2.67117e-22
Bcells	Slfn2	0.389	0.205	0.466307	1.70052e-26	3.38488e-22
Bcells	Hif1an	0.22	0.094	0.399496	2.35108e-26	4.67983e-22
Bcells	Uchl3	0.363	0.21	0.503503	3.40747e-26	6.78258e-22
Bcells	Sf3b3	0.48	0.323	0.557379	4.10677e-26	8.17453e-22
Bcells	Cdk2ap2	0.553	0.395	0.50542	1.37504e-25	2.73702e-21
Bcells	Trim34a	0.272	0.129	0.410196	1.45624e-25	2.89865e-21
Bcells	Snrpf	0.682	0.579	0.512693	2.34619e-25	4.6701e-21
Bcells	Eif3i	0.631	0.521	0.517346	2.53704e-25	5.04998e-21
Bcells	Chka	0.328	0.175	0.474283	3.47362e-25	6.91425e-21
Bcells	Tcp11l2	0.436	0.286	0.658255	3.93074e-25	7.82414e-21
Bcells	Gimap6	0.827	0.569	0.370808	9.23462e-25	1.83815e-20
Bcells	Lyn	0.553	0.379	0.48299	2.00602e-24	3.99298e-20
Bcells	Cdv3	0.583	0.473	0.567808	2.81523e-24	5.60372e-20
Bcells	Tfam	0.358	0.214	0.650082	3.8233e-24	7.61028e-20
Bcells	Rsrc2	0.801	0.725	0.475072	3.93581e-24	7.83423e-20
Bcells	Mbnl1	0.81	0.723	0.508492	5.40052e-24	1.07497e-19
Bcells	Ccdc88c	0.279	0.137	0.386902	5.71002e-24	1.13658e-19
Bcells	Erp29	0.672	0.571	0.503484	7.65274e-24	1.52328e-19
Bcells	Trim25	0.453	0.291	0.563649	1.14376e-23	2.27666e-19
Bcells	Hspa5	0.953	0.87	0.379991	1.33741e-23	2.66211e-19
Bcells	Ttc14	0.568	0.421	0.470929	2.81274e-23	5.59875e-19
Bcells	Serbp1	0.883	0.825	0.406022	3.09824e-23	6.16704e-19
Bcells	Rbm25	0.767	0.674	0.452267	3.34292e-23	6.65409e-19
Bcells	Etnk1	0.497	0.356	0.555761	3.44625e-23	6.85976e-19
Bcells	Atp5g2	0.834	0.759	0.399402	1.05374e-22	2.09748e-18
Bcells	Mphosph10	0.384	0.235	0.493663	1.40605e-22	2.79875e-18
Bcells	Tes	0.207	0.09	0.331939	1.68888e-22	3.36171e-18
Bcells	Fus	0.912	0.852	0.43053	1.79147e-22	3.56592e-18
Bcells	Atp11b	0.413	0.267	0.516581	1.90465e-22	3.79121e-18
Bcells	Atp6v0b	0.801	0.725	0.402189	3.37028e-22	6.70855e-18
Bcells	Polr2a	0.507	0.365	0.475927	4.87524e-22	9.70417e-18
Bcells	Pfdn5	0.948	0.899	0.327717	6.12681e-22	1.21954e-17
Bcells	C1galt1	0.372	0.225	0.446631	6.59123e-22	1.31198e-17
Bcells	H2afx	0.391	0.252	0.514849	6.7677e-22	1.34711e-17
Bcells	Hmces	0.24	0.118	0.393486	7.74283e-22	1.54121e-17
Bcells	Sh3kbp1	0.311	0.177	0.447212	9.55185e-22	1.90129e-17
Bcells	Nrros	0.209	0.094	0.370413	1.38504e-21	2.75693e-17
Bcells	Eif2ak3	0.201	0.09	0.387024	1.40512e-21	2.79689e-17
Bcells	Gdi2	0.812	0.754	0.46913	1.56885e-21	3.12281e-17
Bcells	Sp110	0.4	0.253	0.44462	2.57445e-21	5.12444e-17
Bcells	Nsf	0.346	0.21	0.533178	3.04762e-21	6.06628e-17
Bcells	Bcl2l11	0.315	0.179	0.510864	4.8211e-21	9.5964e-17
Bcells	Slc15a4	0.207	0.096	0.354139	5.11141e-21	1.01743e-16
Bcells	Snrpe	0.68	0.621	0.447368	5.18378e-21	1.03183e-16
Bcells	Gm10076	0.501	0.38	0.487693	5.82736e-21	1.15994e-16
Bcells	Kdm7a	0.425	0.288	0.514851	6.62252e-21	1.31821e-16
Bcells	Bin1	0.38	0.24	0.454231	8.24019e-21	1.64021e-16
Bcells	Ccnl1	0.782	0.661	0.446986	8.51421e-21	1.69475e-16
Bcells	Eif3e	0.736	0.671	0.436163	8.75587e-21	1.74286e-16
Bcells	Cct2	0.657	0.575	0.453083	2.20294e-20	4.38496e-16
Bcells	Peli1	0.464	0.329	0.498867	2.29418e-20	4.56657e-16
Bcells	Irf2	0.704	0.606	0.434716	2.46356e-20	4.90371e-16
Bcells	Slc38a2	0.818	0.726	0.421194	2.77514e-20	5.52391e-16
Bcells	Krit1	0.542	0.414	0.514526	3.05215e-20	6.0753e-16
Bcells	Tmem55b	0.443	0.314	0.497297	4.1167e-20	8.1943e-16
Bcells	Sde2	0.467	0.34	0.475464	6.30081e-20	1.25418e-15
Bcells	Csnk1g3	0.376	0.246	0.55238	7.00723e-20	1.39479e-15
Bcells	4930523C07Rik	0.773	0.678	0.432624	8.31757e-20	1.65561e-15
Bcells	Tax1bp1	0.773	0.702	0.458996	9.97608e-20	1.98574e-15
Bcells	Prpf38b	0.585	0.468	0.454981	2.3689e-19	4.71529e-15
Bcells	Pml	0.231	0.117	0.385215	2.62825e-19	5.23154e-15
Bcells	Rapgef6	0.449	0.316	0.433929	3.16549e-19	6.30091e-15
Bcells	Smarca5	0.646	0.557	0.450073	1.01714e-18	2.02462e-14
Bcells	Sesn3	0.296	0.175	0.471161	1.43286e-18	2.85212e-14
Bcells	Hist1h1e	0.343	0.214	0.477796	2.02035e-18	4.02151e-14
Bcells	Uqcrh	0.885	0.856	0.310369	2.90884e-18	5.79004e-14
Bcells	Tbc1d1	0.348	0.213	0.418753	2.91393e-18	5.80018e-14
Bcells	Dock11	0.225	0.119	0.41162	3.93273e-18	7.8281e-14
Bcells	Cdk11b	0.559	0.446	0.463446	6.45886e-18	1.28564e-13
Bcells	Hnrnpf	0.881	0.856	0.356384	7.45452e-18	1.48382e-13
Bcells	Ptpn1	0.471	0.353	0.469976	8.49107e-18	1.69015e-13
Bcells	Hnrnpc	0.743	0.663	0.383246	1.37868e-17	2.74425e-13
Bcells	Hip1r	0.276	0.151	0.346026	1.38036e-17	2.7476e-13
Bcells	Gm26532	0.428	0.3	0.665349	1.39185e-17	2.77048e-13
Bcells	Cdc42se1	0.378	0.258	0.499329	1.52435e-17	3.03422e-13
Bcells	Rpl27-ps3	0.242	0.133	0.381414	2.56674e-17	5.10909e-13
Bcells	Dazap2	0.635	0.543	0.40164	2.76727e-17	5.50824e-13
Bcells	Gem	0.436	0.284	0.385716	2.82626e-17	5.62566e-13
Bcells	Farsb	0.276	0.163	0.462585	3.16307e-17	6.29609e-13
Bcells	Senp2	0.441	0.31	0.359205	3.80644e-17	7.57672e-13
Bcells	Scaf11	0.603	0.51	0.526722	3.96528e-17	7.8929e-13
Bcells	Ube2i	0.633	0.559	0.414414	5.30635e-17	1.05623e-12
Bcells	Arpp19	0.695	0.637	0.363181	8.04126e-17	1.60061e-12
Bcells	Map3k8	0.268	0.158	0.534312	8.85177e-17	1.76195e-12
Bcells	Ddx54	0.412	0.288	0.392311	9.25439e-17	1.84209e-12
Bcells	Dnajc7	0.523	0.423	0.495142	1.00319e-16	1.99684e-12
Bcells	Snhg12	0.549	0.456	0.523537	1.01364e-16	2.01765e-12
Bcells	Camk2d	0.568	0.477	0.486955	1.02026e-16	2.03083e-12
Bcells	Prorsd1	0.268	0.159	0.446657	1.2481e-16	2.48435e-12
Bcells	Ccnt1	0.492	0.382	0.462521	1.95913e-16	3.89965e-12
Bcells	BC005624	0.531	0.432	0.407224	2.21394e-16	4.40684e-12
Bcells	Zfp622	0.348	0.231	0.508033	2.42336e-16	4.8237e-12
Bcells	Dad1	0.797	0.757	0.407983	3.19293e-16	6.35552e-12
Bcells	Ubap2l	0.622	0.532	0.402625	3.32128e-16	6.61101e-12
Bcells	Phf3	0.587	0.483	0.375488	3.50308e-16	6.97289e-12
Bcells	Ppp4c	0.423	0.302	0.413388	3.52164e-16	7.00982e-12
Bcells	Bcl10	0.592	0.495	0.505453	3.69472e-16	7.35434e-12
Bcells	Stt3b	0.378	0.269	0.512629	3.91463e-16	7.79207e-12
Bcells	Ppp1r16b	0.376	0.24	0.38222	4.58596e-16	9.12835e-12
Bcells	Arpc3	0.922	0.887	0.266567	5.6559e-16	1.12581e-11
Bcells	AC149090.1	0.525	0.42	0.590808	7.67082e-16	1.52688e-11
Bcells	Ythdc1	0.626	0.54	0.382607	7.805e-16	1.55359e-11
Bcells	Zcchc7	0.546	0.453	0.42743	1.03335e-15	2.05688e-11
Bcells	Fam111a	0.324	0.206	0.421226	1.33415e-15	2.65562e-11
Bcells	Cyld	0.292	0.179	0.409922	1.37725e-15	2.74142e-11
Bcells	Rlf	0.393	0.272	0.395574	1.38187e-15	2.75061e-11
Bcells	Rasa3	0.294	0.184	0.418277	1.49354e-15	2.97288e-11
Bcells	Matr3	0.665	0.585	0.430899	1.71773e-15	3.41915e-11
Bcells	Arhgef18	0.209	0.109	0.294014	2.03567e-15	4.05199e-11
Bcells	Chd7	0.318	0.196	0.361526	2.54847e-15	5.07274e-11
Bcells	Rbm5	0.594	0.509	0.458188	2.56698e-15	5.10958e-11
Bcells	Dnajb1	0.575	0.468	0.751333	2.62134e-15	5.21777e-11
Bcells	Ilf3	0.3	0.195	0.436518	5.42573e-15	1.07999e-10
Bcells	Zfp106	0.449	0.34	0.415679	6.20011e-15	1.23413e-10
Bcells	Safb2	0.393	0.284	0.474375	7.12034e-15	1.4173e-10
Bcells	N4bp2l2	0.57	0.466	0.372333	9.66227e-15	1.92328e-10
Bcells	Tcof1	0.307	0.197	0.367693	1.03716e-14	2.06447e-10
Bcells	Sdc4	0.393	0.274	0.394862	1.23455e-14	2.45737e-10
Bcells	Lmbrd1	0.518	0.424	0.402956	1.34072e-14	2.66871e-10
Bcells	Ddx41	0.279	0.173	0.39811	1.57677e-14	3.13856e-10
Bcells	Prkcd	0.264	0.158	0.36981	2.13888e-14	4.25745e-10
Bcells	Gm26518	0.264	0.159	0.379572	2.55433e-14	5.0844e-10
Bcells	Cntrl	0.272	0.165	0.352173	2.65835e-14	5.29144e-10
Bcells	Elf1	0.609	0.525	0.413059	3.23709e-14	6.44342e-10
Bcells	Fam204a	0.356	0.249	0.407673	3.44233e-14	6.85195e-10
Bcells	Grap	0.451	0.335	0.46236	3.58868e-14	7.14326e-10
Bcells	Nasp	0.423	0.315	0.432889	3.98443e-14	7.93101e-10
Bcells	Bzw1	0.603	0.526	0.395159	4.51645e-14	8.98999e-10
Bcells	Slc25a36	0.345	0.239	0.486121	5.11535e-14	1.01821e-09
Bcells	Msn	0.847	0.804	0.306591	5.37095e-14	1.06909e-09
Bcells	Cblb	0.283	0.181	0.515606	5.49213e-14	1.09321e-09
Bcells	Cyth1	0.402	0.278	0.350994	5.82094e-14	1.15866e-09
Bcells	Slc25a37	0.205	0.112	0.308847	6.46954e-14	1.28776e-09
Bcells	Sfpq	0.745	0.697	0.386073	8.51718e-14	1.69534e-09
Bcells	Xist	0.886	0.923	0.343488	1.04889e-13	2.08781e-09
Bcells	Jak1	0.754	0.681	0.360141	1.15154e-13	2.29214e-09
Bcells	Zfp706	0.598	0.542	0.381646	1.2259e-13	2.44015e-09
Bcells	Paip2	0.743	0.705	0.377945	1.60187e-13	3.18852e-09
Bcells	Slc25a5	0.734	0.656	0.298708	1.75099e-13	3.48534e-09
Bcells	Ddx23	0.309	0.204	0.342676	3.04066e-13	6.05244e-09
Bcells	Ppwd1	0.281	0.175	0.343822	3.13613e-13	6.24247e-09
Bcells	Ube2b	0.726	0.69	0.378958	6.62747e-13	1.3192e-08
Bcells	Taf15	0.49	0.393	0.392733	7.22238e-13	1.43762e-08
Bcells	Tex10	0.203	0.114	0.322778	8.93504e-13	1.77852e-08
Bcells	Isca1	0.24	0.149	0.460512	1.0214e-12	2.03311e-08
Bcells	Asnsd1	0.209	0.119	0.302124	1.19009e-12	2.36888e-08
Bcells	Diaph1	0.428	0.328	0.37367	1.31884e-12	2.62516e-08
Bcells	Nol7	0.669	0.616	0.336969	1.35492e-12	2.69698e-08
Bcells	Atg101	0.363	0.264	0.384293	1.89554e-12	3.77307e-08
Bcells	Anp32e	0.395	0.308	0.433269	2.31748e-12	4.61294e-08
Bcells	Fubp1	0.633	0.573	0.389097	3.33595e-12	6.64021e-08
Bcells	Zfp746	0.233	0.14	0.316943	4.96544e-12	9.88371e-08
Bcells	Il4ra	0.283	0.187	0.390247	5.82225e-12	1.15892e-07
Bcells	Dhx9	0.413	0.326	0.450053	7.54834e-12	1.5025e-07
Bcells	Jarid2	0.369	0.272	0.40571	8.10984e-12	1.61426e-07
Bcells	Rbm48	0.235	0.142	0.285386	8.21848e-12	1.63589e-07
Bcells	Hilpda	0.233	0.146	0.509988	1.16185e-11	2.31266e-07
Bcells	Prdx6	0.477	0.401	0.452137	1.1713e-11	2.33147e-07
Bcells	Srcap	0.21	0.125	0.30112	1.44316e-11	2.87262e-07
Bcells	Ube2a	0.358	0.266	0.364361	1.64674e-11	3.27784e-07
Bcells	Orai1	0.393	0.305	0.480936	1.91906e-11	3.81989e-07
Bcells	Hist3h2a	0.397	0.301	0.487589	2.01369e-11	4.00825e-07
Bcells	Plekha2	0.311	0.217	0.359897	2.14491e-11	4.26945e-07
Bcells	Notch2	0.25	0.166	0.380182	2.92632e-11	5.82483e-07
Bcells	Eno1	0.503	0.43	0.389285	3.27798e-11	6.52483e-07
Bcells	Dnajc2	0.315	0.222	0.391721	3.41001e-11	6.78762e-07
Bcells	Snap29	0.242	0.152	0.298421	3.88499e-11	7.73307e-07
Bcells	Eif2s2	0.75	0.728	0.338898	4.13338e-11	8.22749e-07
Bcells	Rpia	0.259	0.168	0.331769	4.62123e-11	9.19855e-07
Bcells	Eif3h	0.81	0.773	0.254099	4.74602e-11	9.44695e-07
Bcells	R3hdm1	0.46	0.374	0.350611	4.8823e-11	9.71822e-07
Bcells	Arap2	0.333	0.222	0.268981	5.61456e-11	1.11758e-06
Bcells	Gtf2b	0.389	0.303	0.382894	6.15644e-11	1.22544e-06
Bcells	BC017643	0.277	0.189	0.352851	6.68106e-11	1.32986e-06
Bcells	Snrnp70	0.67	0.622	0.318254	8.12803e-11	1.61789e-06
Bcells	Blvrb	0.454	0.375	0.337609	9.03005e-11	1.79743e-06
Bcells	Cdc42se2	0.443	0.34	0.277851	9.56026e-11	1.90297e-06
Bcells	Ddx24	0.62	0.584	0.36315	1.32766e-10	2.6427e-06
Bcells	Aff4	0.521	0.449	0.413845	1.44643e-10	2.87913e-06
Bcells	Srsf11	0.73	0.697	0.290317	1.77907e-10	3.54124e-06
Bcells	Usp15	0.382	0.297	0.384496	1.82705e-10	3.63674e-06
Bcells	5031425E22Rik	0.382	0.298	0.378921	2.25117e-10	4.48096e-06
Bcells	Rap1b	0.775	0.742	0.329201	2.32522e-10	4.62835e-06
Bcells	Nktr	0.665	0.606	0.360308	2.49929e-10	4.97484e-06
Bcells	Nfatc1	0.255	0.171	0.328678	2.66421e-10	5.30311e-06
Bcells	Trim26	0.328	0.238	0.352718	3.0651e-10	6.10108e-06
Bcells	Ttc19	0.359	0.277	0.363481	3.88175e-10	7.72661e-06
Bcells	Herc4	0.25	0.164	0.275385	3.89004e-10	7.74313e-06
Bcells	Tmem251	0.212	0.132	0.301499	4.10243e-10	8.16589e-06
Bcells	Itch	0.449	0.367	0.337242	4.40573e-10	8.76961e-06
Bcells	Zbtb10	0.236	0.155	0.390408	4.92875e-10	9.81068e-06
Bcells	Rnf2	0.246	0.165	0.35453	5.08842e-10	1.01285e-05
Bcells	Plekhj1	0.413	0.334	0.321289	6.46202e-10	1.28627e-05
Bcells	Dbnl	0.441	0.368	0.320511	6.73056e-10	1.33972e-05
Bcells	Mtss1	0.438	0.327	0.282904	7.11392e-10	1.41603e-05
Bcells	Actr2	0.622	0.58	0.31449	8.21734e-10	1.63566e-05
Bcells	Gm2a	0.354	0.271	0.317177	8.22871e-10	1.63792e-05
Bcells	Cep57	0.257	0.172	0.339246	8.77926e-10	1.74751e-05
Bcells	Far1	0.389	0.309	0.367677	9.64713e-10	1.92026e-05
Bcells	Cbx4	0.266	0.186	0.37015	1.05944e-09	2.10882e-05
Bcells	Emc6	0.421	0.345	0.316994	1.14481e-09	2.27875e-05
Bcells	Rfx7	0.225	0.145	0.281606	1.17832e-09	2.34544e-05
Bcells	Srpk2	0.425	0.358	0.481205	1.52761e-09	3.0407e-05
Bcells	Cpsf6	0.404	0.327	0.348847	1.56798e-09	3.12106e-05
Bcells	Polr1d	0.68	0.664	0.291192	1.59252e-09	3.1699e-05
Bcells	Hnrnpdl	0.607	0.567	0.301226	1.73303e-09	3.4496e-05
Bcells	Zmiz2	0.223	0.145	0.311788	2.04645e-09	4.07347e-05
Bcells	Hnrnpab	0.644	0.609	0.321717	2.19275e-09	4.36466e-05
Bcells	Cox7a2l	0.862	0.821	0.261067	2.1985e-09	4.37611e-05
Bcells	Fbl	0.372	0.3	0.348153	2.52568e-09	5.02736e-05
Bcells	Sh3bp5	0.583	0.51	0.283582	2.56119e-09	5.09804e-05
Bcells	Ywhaz	0.75	0.731	0.283233	2.5953e-09	5.16594e-05
Bcells	H2-Q10	0.201	0.124	0.268615	3.03812e-09	6.04739e-05
Bcells	Adgre5	0.523	0.478	0.4612	3.07778e-09	6.12631e-05
Bcells	Evl	0.328	0.236	0.27676	3.18518e-09	6.3401e-05
Bcells	Lsm5	0.402	0.333	0.369512	3.32881e-09	6.626e-05
Bcells	Syvn1	0.201	0.126	0.284314	3.39413e-09	6.75601e-05
Bcells	Zfp830	0.294	0.211	0.305825	3.67821e-09	7.32148e-05
Bcells	Pkn1	0.337	0.254	0.321346	3.88166e-09	7.72644e-05
Bcells	Kdm6b	0.508	0.437	0.412496	4.13724e-09	8.23517e-05
Bcells	Sf3b6	0.546	0.498	0.304848	4.67128e-09	9.29819e-05
Bcells	Arl6ip1	0.797	0.768	0.258437	4.70341e-09	9.36214e-05
Bcells	Cnbp	0.872	0.869	0.263125	4.85061e-09	9.65514e-05
Bcells	Cdc40	0.391	0.316	0.335263	4.9543e-09	9.86153e-05
Bcells	Lactb	0.244	0.161	0.276495	5.00095e-09	9.95438e-05
Bcells	Clk4	0.428	0.358	0.358632	5.36427e-09	0.000106776
Bcells	Senp7	0.266	0.185	0.27567	7.94237e-09	0.000158093
Bcells	Eif4a2	0.812	0.801	0.279719	8.14822e-09	0.00016219
Bcells	Git2	0.503	0.438	0.33435	8.30187e-09	0.000165249
Bcells	1110008P14Rik	0.274	0.199	0.336328	8.48318e-09	0.000168858
Bcells	Adrb2	0.25	0.165	0.293689	1.00744e-08	0.00020053
Bcells	Cse1l	0.22	0.146	0.273541	1.22415e-08	0.000243668
Bcells	Kdm3b	0.218	0.144	0.29255	1.38866e-08	0.000276412
Bcells	Ppp1r11	0.568	0.527	0.370795	1.39406e-08	0.000277487
Bcells	Emp3	0.561	0.408	0.258161	1.50628e-08	0.000299826
Bcells	Arpc5	0.696	0.68	0.265951	1.59117e-08	0.000316722
Bcells	Smc4	0.324	0.242	0.335101	1.61746e-08	0.000321955
Bcells	Ccm2	0.272	0.197	0.367009	1.6242e-08	0.000323296
Bcells	Smg1	0.382	0.306	0.298678	1.62443e-08	0.000323343
Bcells	Prkca	0.209	0.138	0.299005	1.67045e-08	0.000332503
Bcells	Rbm33	0.294	0.215	0.287119	1.70972e-08	0.000340319
Bcells	Abracl	0.475	0.418	0.317418	2.01442e-08	0.000400971
Bcells	Zc3h15	0.531	0.483	0.288663	2.71461e-08	0.000540343
Bcells	Taf10	0.596	0.557	0.251053	2.76182e-08	0.00054974
Bcells	Zfp62	0.277	0.2	0.321049	2.80784e-08	0.000558901
Bcells	Pde4b	0.451	0.362	0.254327	2.85085e-08	0.000567462
Bcells	D8Ertd738e	0.745	0.742	0.305417	3.04578e-08	0.000606262
Bcells	Anp32b	0.65	0.62	0.280241	3.15563e-08	0.000628129
Bcells	Uvrag	0.356	0.279	0.323632	3.39871e-08	0.000676513
Bcells	Rnf19b	0.205	0.135	0.288056	3.57289e-08	0.000711183
Bcells	Trim12a	0.376	0.294	0.269111	4.03001e-08	0.000802173
Bcells	Fbxl12	0.251	0.173	0.262591	5.04214e-08	0.00100364
Bcells	Sun2	0.251	0.183	0.333587	5.2809e-08	0.00105116
Bcells	Tcf12	0.523	0.46	0.333737	5.4469e-08	0.00108421
Bcells	Tsix	0.212	0.141	0.292724	6.08164e-08	0.00121055
Bcells	Tomm22	0.592	0.562	0.252754	6.23307e-08	0.00124069
Bcells	Hmgcr	0.236	0.167	0.3037	6.68932e-08	0.00133151
Bcells	Gripap1	0.296	0.225	0.350234	7.58163e-08	0.00150912
Bcells	Slc25a3	0.812	0.79	0.253849	7.88417e-08	0.00156934
Bcells	Lsm12	0.449	0.387	0.298064	8.00545e-08	0.00159348
Bcells	Selenos	0.48	0.416	0.339337	8.03393e-08	0.00159915
Bcells	Sirt1	0.335	0.26	0.301852	8.76836e-08	0.00174534
Bcells	Pqbp1	0.317	0.244	0.314447	8.86463e-08	0.0017645
Bcells	Clint1	0.391	0.339	0.399976	1.01727e-07	0.00202488
Bcells	Itsn2	0.464	0.403	0.307262	1.07826e-07	0.00214628
Bcells	Prpf4b	0.68	0.653	0.250816	1.11819e-07	0.00222576
Bcells	Hnrnpu	0.771	0.75	0.267285	1.36024e-07	0.00270756
Bcells	Ilf2	0.426	0.361	0.302539	1.64792e-07	0.00328018
Bcells	Ranbp2	0.467	0.405	0.25758	1.66025e-07	0.00330472
Bcells	Per1	0.25	0.181	0.289474	1.66746e-07	0.00331909
Bcells	Rab21	0.525	0.488	0.328216	1.95308e-07	0.00388761
Bcells	Sirt7	0.313	0.24	0.255974	3.15751e-07	0.00628503
Bcells	Yrdc	0.298	0.226	0.261559	3.31282e-07	0.00659416
Bcells	Tcp1	0.505	0.467	0.294883	3.73113e-07	0.00742681
Bcells	Mpp6	0.216	0.151	0.260579	4.70321e-07	0.00936173
Bcells	Khdrbs1	0.495	0.453	0.319074	4.74393e-07	0.0094428
Bcells	Wdr43	0.309	0.249	0.355118	5.1598e-07	0.0102706
Bcells	Tsc22d4	0.486	0.447	0.324102	5.9074e-07	0.0117587
Bcells	Rsbn1l	0.54	0.497	0.274573	7.20066e-07	0.0143329
Bcells	Srebf2	0.289	0.222	0.283977	7.62567e-07	0.0151789
Bcells	Slc12a6	0.291	0.23	0.377875	8.24154e-07	0.0164048
Bcells	Taf6l	0.35	0.288	0.325937	8.61068e-07	0.0171396
Bcells	Rp9	0.516	0.483	0.283103	9.35401e-07	0.0186192
Bcells	Ptp4a2	0.696	0.666	0.281929	9.97938e-07	0.0198639
Bcells	Supt20	0.359	0.299	0.285539	1.02516e-06	0.0204058
Bcells	Rcsd1	0.471	0.397	0.256727	1.07483e-06	0.0213946
Bcells	Nup98	0.4	0.35	0.315641	1.17028e-06	0.0232943
Bcells	Sltm	0.471	0.42	0.263461	1.27797e-06	0.0254379
Bcells	Mak16	0.253	0.187	0.257268	1.76018e-06	0.0350364
Bcells	Vps13a	0.322	0.263	0.312083	1.96527e-06	0.0391187
Bcells	Tmem123	0.505	0.469	0.281038	2.73535e-06	0.0544472
Bcells	Hnrnpa3	0.777	0.782	0.254703	2.78257e-06	0.055387
Bcells	Fam76b	0.298	0.234	0.256006	3.3351e-06	0.0663853
Bcells	Dhps	0.328	0.271	0.289531	3.4987e-06	0.0696417
Bcells	Rbm34	0.216	0.156	0.272435	3.52321e-06	0.0701295
Bcells	Ccdc174	0.337	0.278	0.31231	3.67313e-06	0.0731137
Bcells	Epb41l4aos	0.27	0.212	0.284905	5.44359e-06	0.108355
Bcells	Wbp11	0.445	0.405	0.279366	5.56654e-06	0.110802
Bcells	Kpna4	0.493	0.464	0.380205	5.58182e-06	0.111106
Bcells	Mef2d	0.378	0.322	0.276645	6.32293e-06	0.125858
Bcells	Mknk2	0.335	0.286	0.28166	7.76111e-06	0.154485
Bcells	Impdh2	0.43	0.396	0.310818	8.89014e-06	0.176958
Bcells	Skil	0.458	0.409	0.263922	1.04642e-05	0.20829
Bcells	Rlim	0.462	0.421	0.325051	1.1149e-05	0.22192
Bcells	Sbno1	0.473	0.432	0.282125	1.11969e-05	0.222874
Bcells	Fnbp1	0.281	0.223	0.282297	1.22429e-05	0.243694
Bcells	Rbbp4	0.503	0.479	0.253542	1.3193e-05	0.262606
Bcells	Fmnl1	0.289	0.228	0.279197	1.37338e-05	0.273371
Bcells	Usp16	0.328	0.273	0.260996	1.64155e-05	0.32675
Bcells	Bptf	0.59	0.577	0.306137	2.53372e-05	0.504337
Bcells	Setd2	0.356	0.308	0.28148	2.58436e-05	0.514417
Bcells	Tsc22d2	0.451	0.409	0.260056	3.05948e-05	0.60899
Bcells	Ogt	0.503	0.47	0.268183	3.21243e-05	0.639435
Bcells	Zfp292	0.408	0.361	0.313133	3.24325e-05	0.645569
Bcells	Med13	0.374	0.335	0.289258	3.82312e-05	0.760992
Bcells	Rnf111	0.298	0.247	0.303801	3.9471e-05	0.785671
Bcells	Ahcyl2	0.216	0.164	0.265189	4.44167e-05	0.884114
Bcells	Rpp21	0.365	0.322	0.258597	4.74e-05	0.943497
Bcells	Scand1	0.618	0.63	0.298536	4.9454e-05	0.984382
Bcells	Ago2	0.35	0.305	0.327392	5.71366e-05	1
Bcells	Sin3b	0.428	0.399	0.250307	5.93349e-05	1
Bcells	Cacybp	0.505	0.494	0.283456	6.58933e-05	1
Bcells	Washc4	0.3	0.254	0.280665	6.84891e-05	1
Bcells	Dpm1	0.428	0.397	0.266289	7.08058e-05	1
Bcells	Ugcg	0.298	0.247	0.266244	9.18494e-05	1
Bcells	Foxo1	0.382	0.347	0.316498	0.000102802	1
Bcells	Lpgat1	0.27	0.226	0.304003	0.000103424	1
Bcells	Sys1	0.484	0.473	0.286718	0.000109005	1
Bcells	Sec24a	0.222	0.174	0.326092	0.000117733	1
Bcells	Elmsan1	0.242	0.196	0.335961	0.000120664	1
Bcells	Ppp3ca	0.57	0.558	0.264652	0.000149849	1
Bcells	Pspc1	0.233	0.185	0.253177	0.000163733	1
Bcells	Lyst	0.207	0.159	0.252288	0.000174947	1
Bcells	Ak2	0.309	0.269	0.273801	0.000204223	1
Bcells	Cdkn1b	0.51	0.498	0.295492	0.000255653	1
Bcells	Snhg6	0.255	0.213	0.29061	0.000325122	1
Bcells	Tdp2	0.261	0.22	0.253707	0.000343913	1
Bcells	Fam133b	0.421	0.386	0.258325	0.000363461	1
Bcells	Pnn	0.547	0.54	0.288483	0.000489715	1
Bcells	Spty2d1	0.4	0.373	0.253542	0.000500697	1
Bcells	Tmem57	0.291	0.249	0.268247	0.000603027	1
Bcells	Hspd1	0.605	0.612	0.349284	0.000628119	1
Bcells	Hist1h1c	0.378	0.338	0.394358	0.000692934	1
Bcells	Chd3	0.309	0.284	0.353233	0.000774912	1
Bcells	Npm3	0.268	0.232	0.261445	0.000781632	1
Bcells	Hsph1	0.4	0.367	0.283097	0.00080342	1
Bcells	Rab3gap1	0.251	0.215	0.257024	0.00133886	1
Bcells	Mrpl54	0.307	0.28	0.25328	0.0014619	1
Bcells	Atp2b1	0.575	0.592	0.254987	0.00757302	1

## Sheet: Pericyte
cluster	gene	pct_expressing_this_cluster	pct_expressing_other_clusters	avg_log2FC	p_val	p_val_adj
Pericyte	Kcnj8	0.975	0.048	4.89798	0	0
Pericyte	Rgs5	0.998	0.132	4.7208	0	0
Pericyte	Abcc9	0.976	0.063	4.37868	0	0
Pericyte	Vtn	0.961	0.042	4.26186	0	0
Pericyte	Colec11	0.968	0.054	4.2342	0	0
Pericyte	Ndufa4l2	0.978	0.237	3.84534	0	0
Pericyte	Cox4i2	0.955	0.129	3.6723	0	0
Pericyte	Steap4	0.944	0.073	3.60568	0	0
Pericyte	Pdgfrb	0.977	0.225	3.49154	0	0
Pericyte	Higd1b	0.87	0.038	3.15495	0	0
Pericyte	Rgs4	0.867	0.045	2.89607	0	0
Pericyte	Gucy1b1	0.922	0.158	2.81784	0	0
Pericyte	Gucy1a1	0.943	0.179	2.70127	0	0
Pericyte	Art3	0.889	0.237	2.64001	0	0
Pericyte	Cog7	0.856	0.131	2.61511	0	0
Pericyte	Notch3	0.873	0.088	2.58389	0	0
Pericyte	Serpini1	0.834	0.07	2.57989	0	0
Pericyte	Aspn	0.929	0.219	2.53894	0	0
Pericyte	Gm13889	0.848	0.093	2.43008	0	0
Pericyte	S1pr3	0.8	0.139	2.40575	0	0
Pericyte	Fam162a	0.876	0.377	2.39085	0	0
Pericyte	Cspg4	0.774	0.043	2.38377	0	0
Pericyte	Nr2f2	0.867	0.225	2.3692	0	0
Pericyte	P2ry14	0.727	0.017	2.32963	0	0
Pericyte	Gja4	0.799	0.115	2.31432	0	0
Pericyte	Mfge8	0.961	0.714	2.30192	0	0
Pericyte	Ifitm1	0.735	0.09	2.23443	0	0
Pericyte	Cystm1	0.844	0.201	2.20001	0	0
Pericyte	Myo1b	0.912	0.376	2.16067	0	0
Pericyte	Arhgdib	0.85	0.296	2.15385	0	0
Pericyte	Dtx3	0.824	0.259	2.12835	0	0
Pericyte	Carmn	0.689	0.06	2.11196	0	0
Pericyte	Slc12a2	0.742	0.17	2.05584	0	0
Pericyte	Casq2	0.631	0.038	2.04999	0	0
Pericyte	Sept7	0.977	0.794	2.04681	0	0
Pericyte	Gjc1	0.781	0.232	2.00834	0	0
Pericyte	Vstm4	0.699	0.055	2.00551	0	0
Pericyte	Cygb	0.966	0.33	1.99847	0	0
Pericyte	Gnb4	0.848	0.35	1.96192	0	0
Pericyte	Limd1	0.811	0.324	1.95222	0	0
Pericyte	Errfi1	0.876	0.485	1.91685	0	0
Pericyte	Atp1b2	0.721	0.105	1.91309	0	0
Pericyte	Rasl11a	0.751	0.121	1.9129	0	0
Pericyte	Klhl23	0.641	0.037	1.90293	0	0
Pericyte	Atp1a2	0.813	0.276	1.88838	0	0
Pericyte	Rem1	0.742	0.17	1.86087	0	0
Pericyte	Pid1	0.772	0.219	1.84378	0	0
Pericyte	Nrxn1	0.493	0.008	1.82802	0	0
Pericyte	Postn	0.679	0.064	1.81769	0	0
Pericyte	Btbd3	0.757	0.261	1.80554	0	0
Pericyte	G0s2	0.885	0.294	1.79276	0	0
Pericyte	Trpc3	0.597	0.016	1.78038	0	0
Pericyte	Arhgef17	0.662	0.095	1.76693	0	0
Pericyte	Pten	0.89	0.564	1.75762	0	0
Pericyte	Zeb2	0.892	0.362	1.75224	0	0
Pericyte	Sncg	0.714	0.216	1.74786	0	0
Pericyte	Cald1	0.971	0.748	1.70166	0	0
Pericyte	Nr2f1	0.585	0.075	1.701	0	0
Pericyte	Eps8	0.688	0.188	1.69033	0	0
Pericyte	Rarres2	0.927	0.346	1.67098	0	0
Pericyte	Adap2	0.64	0.114	1.63469	0	0
Pericyte	Ebf1	0.965	0.769	1.63243	0	0
Pericyte	Sept4	0.933	0.61	1.63167	0	0
Pericyte	Pkig	0.768	0.361	1.62155	0	0
Pericyte	Ldhb	0.673	0.307	1.62099	0	0
Pericyte	Itga7	0.592	0.044	1.61787	0	0
Pericyte	Igfbp5	0.542	0.129	1.61465	0	0
Pericyte	Ednra	0.584	0.05	1.60615	0	0
Pericyte	Aoc3	0.62	0.066	1.59696	0	0
Pericyte	Foxs1	0.63	0.131	1.58799	0	0
Pericyte	Heyl	0.688	0.189	1.58452	0	0
Pericyte	Cd63	0.962	0.427	1.57848	0	0
Pericyte	Cpm	0.575	0.062	1.55853	0	0
Pericyte	Lhfp	0.878	0.329	1.54526	0	0
Pericyte	Ift43	0.687	0.244	1.53407	0	0
Pericyte	Ctgf	0.627	0.215	1.51271	0	0
Pericyte	Tpm2	0.865	0.198	1.50177	0	0
Pericyte	Raph1	0.795	0.494	1.48463	0	0
Pericyte	Malat1	0.998	0.998	1.48098	0	0
Pericyte	Gpc6	0.686	0.235	1.48012	0	0
Pericyte	Rasgrp2	0.819	0.422	1.47383	0	0
Pericyte	Adcy6	0.603	0.141	1.46962	0	0
Pericyte	Inpp4b	0.501	0.041	1.46861	0	0
Pericyte	Rerg	0.508	0.013	1.45933	0	0
Pericyte	Tbc1d1	0.662	0.196	1.45646	0	0
Pericyte	Cobll1	0.573	0.09	1.4546	0	0
Pericyte	Rdh5	0.497	0.04	1.44171	0	0
Pericyte	Rasl12	0.536	0.055	1.42241	0	0
Pericyte	Mcam	0.689	0.218	1.41181	0	0
Pericyte	Daam1	0.647	0.314	1.40736	0	0
Pericyte	Tbx2	0.531	0.085	1.40425	0	0
Pericyte	Tpi1	0.817	0.572	1.3805	0	0
Pericyte	Dlc1	0.926	0.707	1.37074	0	0
Pericyte	Des	0.605	0.077	1.36399	0	0
Pericyte	Ano1	0.493	0.029	1.36167	0	0
Pericyte	Gprc5c	0.49	0.032	1.35829	0	0
Pericyte	Chn1	0.514	0.075	1.3562	0	0
Pericyte	Phlda1	0.725	0.394	1.35431	0	0
Pericyte	Arap2	0.618	0.208	1.3474	0	0
Pericyte	Ppp1r14a	0.598	0.184	1.33454	0	0
Pericyte	Ecm2	0.761	0.427	1.32061	0	0
Pericyte	Car2	0.421	0.009	1.31721	0	0
Pericyte	Arhgap6	0.532	0.155	1.31049	0	0
Pericyte	Plxdc1	0.488	0.074	1.3023	0	0
Pericyte	Cpe	0.548	0.084	1.29423	0	0
Pericyte	Sod3	0.621	0.233	1.27128	0	0
Pericyte	Trib2	0.64	0.286	1.26844	0	0
Pericyte	Plce1	0.497	0.117	1.26039	0	0
Pericyte	Nr1h3	0.458	0.117	1.25891	0	0
Pericyte	Gpx8	0.619	0.263	1.25121	0	0
Pericyte	Pde3a	0.541	0.169	1.22889	0	0
Pericyte	Olfr558	0.448	0.037	1.22268	0	0
Pericyte	Mnd1	0.367	0.041	1.22044	0	0
Pericyte	Lims1	0.749	0.528	1.21997	0	0
Pericyte	Adap2os	0.442	0.058	1.21622	0	0
Pericyte	Hopx	0.465	0.082	1.21566	0	0
Pericyte	Pde8b	0.396	0.006	1.21268	0	0
Pericyte	Atp1b1	0.39	0.039	1.20958	0	0
Pericyte	Sema6d	0.606	0.27	1.20586	0	0
Pericyte	Sept11	0.803	0.52	1.20193	0	0
Pericyte	Tnfrsf21	0.485	0.099	1.20006	0	0
Pericyte	Rbpms	0.894	0.705	1.19966	0	0
Pericyte	C1qtnf2	0.549	0.187	1.19933	0	0
Pericyte	Enpep	0.438	0.045	1.19425	0	0
Pericyte	Il34	0.421	0.026	1.19086	0	0
Pericyte	Fxyd2	0.447	0.084	1.18958	0	0
Pericyte	Ndrg2	0.673	0.297	1.18901	0	0
Pericyte	Cbfa2t3	0.758	0.479	1.1868	0	0
Pericyte	Ggt5	0.539	0.167	1.18456	0	0
Pericyte	Lin7a	0.403	0.006	1.18363	0	0
Pericyte	Pcdh19	0.642	0.336	1.1823	0	0
Pericyte	Angptl2	0.628	0.255	1.18135	0	0
Pericyte	Pik3r1	0.649	0.361	1.17917	0	0
Pericyte	Cox8a	0.958	0.905	1.17855	0	0
Pericyte	Daam2	0.422	0.037	1.16991	0	0
Pericyte	Egflam	0.416	0.033	1.15997	0	0
Pericyte	Aldoa	0.919	0.835	1.1562	0	0
Pericyte	Ngf	0.527	0.203	1.14993	0	0
Pericyte	Ebf2	0.566	0.224	1.14928	0	0
Pericyte	Pear1	0.556	0.216	1.14774	0	0
Pericyte	4833422C13Rik	0.376	0.011	1.11835	0	0
Pericyte	Scn3a	0.357	0.022	1.10941	0	0
Pericyte	Ptprk	0.524	0.205	1.10851	0	0
Pericyte	Vcl	0.652	0.385	1.10751	0	0
Pericyte	Arhgef25	0.494	0.184	1.10102	0	0
Pericyte	Nt5dc2	0.383	0.035	1.09828	0	0
Pericyte	Nostrin	0.632	0.279	1.09634	0	0
Pericyte	Ace2	0.3	0.004	1.08673	0	0
Pericyte	Hic1	0.589	0.327	1.08408	0	0
Pericyte	Efhd2	0.546	0.233	1.07501	0	0
Pericyte	Lbh	0.57	0.262	1.06801	0	0
Pericyte	Drap1	0.812	0.658	1.06344	0	0
Pericyte	Gm14964	0.366	0.072	1.06082	0	0
Pericyte	Ajuba	0.371	0.034	1.05937	0	0
Pericyte	Mylk	0.635	0.18	1.05508	0	0
Pericyte	Ctdspl	0.538	0.243	1.05113	0	0
Pericyte	Gucy1a2	0.382	0.065	1.04705	0	0
Pericyte	Mrvi1	0.421	0.069	1.04573	0	0
Pericyte	Itga1	0.913	0.678	1.04478	0	0
Pericyte	Gm14005	0.404	0.078	1.0387	0	0
Pericyte	Spry2	0.473	0.199	1.03122	0	0
Pericyte	Sema5a	0.387	0.101	1.03009	0	0
Pericyte	Thy1	0.408	0.077	1.02939	0	0
Pericyte	Mast4	0.856	0.679	1.02295	0	0
Pericyte	Pde5a	0.39	0.088	1.01335	0	0
Pericyte	Slco3a1	0.505	0.26	1.01033	0	0
Pericyte	Arhgap42	0.384	0.103	1.00078	0	0
Pericyte	Tbx3os1	0.331	0.033	0.989593	0	0
Pericyte	Slc2a4	0.348	0.026	0.98404	0	0
Pericyte	Rapgef2	0.598	0.364	0.97998	0	0
Pericyte	Tspan3	0.641	0.384	0.979286	0	0
Pericyte	Ssbp2	0.501	0.235	0.971626	0	0
Pericyte	Pla1a	0.505	0.151	0.963088	0	0
Pericyte	A830082K12Rik	0.326	0.03	0.962338	0	0
Pericyte	Gm15261	0.345	0.063	0.961124	0	0
Pericyte	Mtus1	0.589	0.369	0.959767	0	0
Pericyte	Emid1	0.327	0.011	0.958557	0	0
Pericyte	Mgp	0.867	0.522	0.957237	0	0
Pericyte	Fermt2	0.941	0.857	0.953684	0	0
Pericyte	Art4	0.343	0.1	0.95363	0	0
Pericyte	Prkg1	0.365	0.074	0.952195	0	0
Pericyte	Rnd3	0.486	0.242	0.950778	0	0
Pericyte	Fam110a	0.387	0.101	0.946627	0	0
Pericyte	Jade1	0.577	0.349	0.944141	0	0
Pericyte	Plcl1	0.337	0.063	0.938507	0	0
Pericyte	Htra1	0.655	0.305	0.935945	0	0
Pericyte	Selenom	0.897	0.757	0.934758	0	0
Pericyte	Jag1	0.453	0.187	0.934566	0	0
Pericyte	Etv1	0.435	0.178	0.933489	0	0
Pericyte	Spry1	0.733	0.492	0.931552	0	0
Pericyte	Hrct1	0.558	0.3	0.928783	0	0
Pericyte	Spry4	0.515	0.275	0.928064	0	0
Pericyte	Bzw2	0.442	0.171	0.920832	0	0
Pericyte	Rbpms2	0.385	0.066	0.917699	0	0
Pericyte	Prrx1	0.501	0.241	0.916629	0	0
Pericyte	Slc9a3r1	0.369	0.102	0.916182	0	0
Pericyte	Atp5b	0.929	0.899	0.913709	0	0
Pericyte	Ppfibp2	0.335	0.057	0.910931	0	0
Pericyte	Oaf	0.56	0.26	0.905826	0	0
Pericyte	Zfp467	0.461	0.213	0.903976	0	0
Pericyte	Map2	0.336	0.067	0.899033	0	0
Pericyte	Sgip1	0.314	0.046	0.895335	0	0
Pericyte	Cp	0.591	0.286	0.894578	0	0
Pericyte	Gpcpd1	0.417	0.177	0.891548	0	0
Pericyte	Map1lc3a	0.723	0.556	0.887462	0	0
Pericyte	Dmd	0.457	0.223	0.877609	0	0
Pericyte	Pcdh18	0.365	0.146	0.861831	0	0
Pericyte	Naalad2	0.502	0.242	0.859887	0	0
Pericyte	P3h3	0.494	0.249	0.85856	0	0
Pericyte	Il2ra	0.275	0.008	0.848885	0	0
Pericyte	Pdgfa	0.402	0.132	0.84511	0	0
Pericyte	Ctsc	0.49	0.068	0.843411	0	0
Pericyte	Col5a3	0.483	0.22	0.836045	0	0
Pericyte	Fads3	0.375	0.136	0.830853	0	0
Pericyte	Cacnb4	0.261	0.022	0.830815	0	0
Pericyte	Trpc1	0.346	0.124	0.82927	0	0
Pericyte	Ntm	0.261	0.008	0.82702	0	0
Pericyte	Tbx18	0.331	0.086	0.826136	0	0
Pericyte	Slc25a4	0.887	0.765	0.825986	0	0
Pericyte	Pla2r1	0.309	0.079	0.825449	0	0
Pericyte	Fam107b	0.312	0.05	0.814011	0	0
Pericyte	Pkdcc	0.314	0.087	0.812184	0	0
Pericyte	Gng11	0.973	0.897	0.811923	0	0
Pericyte	Tspan15	0.522	0.252	0.808779	0	0
Pericyte	Vasn	0.361	0.144	0.808723	0	0
Pericyte	Plekhg3	0.36	0.139	0.807858	0	0
Pericyte	Bcar3	0.323	0.069	0.80768	0	0
Pericyte	Mrap	0.26	0.022	0.807192	0	0
Pericyte	Pacsin3	0.279	0.056	0.806517	0	0
Pericyte	Fblim1	0.358	0.128	0.806018	0	0
Pericyte	B430010I23Rik	0.29	0.091	0.801029	0	0
Pericyte	Epb41l1	0.311	0.074	0.799084	0	0
Pericyte	Txnrd3	0.298	0.059	0.787913	0	0
Pericyte	Opcml	0.243	0.02	0.770244	0	0
Pericyte	Apobec1	0.29	0.072	0.767544	0	0
Pericyte	Specc1	0.294	0.07	0.764753	0	0
Pericyte	Xist	0.973	0.921	0.759959	0	0
Pericyte	Gpc3	0.298	0.074	0.757823	0	0
Pericyte	Fn1	0.46	0.2	0.750695	0	0
Pericyte	Ccdc141	0.245	0.022	0.750281	0	0
Pericyte	Myl9	0.491	0.113	0.747441	0	0
Pericyte	Cend1	0.265	0.025	0.744984	0	0
Pericyte	Cdh2	0.274	0.031	0.743511	0	0
Pericyte	Grk3	0.229	0.022	0.741394	0	0
Pericyte	Nbl1	0.466	0.206	0.739053	0	0
Pericyte	Alkal2	0.259	0.037	0.737562	0	0
Pericyte	Tusc5	0.238	0.01	0.734146	0	0
Pericyte	6430573F11Rik	0.246	0.013	0.730585	0	0
Pericyte	Adgrl3	0.277	0.062	0.726652	0	0
Pericyte	Phox2a	0.211	0.002	0.726144	0	0
Pericyte	Agtr1a	0.237	0.009	0.719109	0	0
Pericyte	Hspa12a	0.279	0.079	0.716682	0	0
Pericyte	Slc16a12	0.228	0.005	0.710714	0	0
Pericyte	AW011738	0.29	0.094	0.698374	0	0
Pericyte	Sparc	0.978	0.927	0.690843	0	0
Pericyte	Calm2	0.925	0.89	0.686827	0	0
Pericyte	Trac	0.234	0.017	0.67432	0	0
Pericyte	Impa2	0.232	0.037	0.671811	0	0
Pericyte	Ccdc68	0.233	0.025	0.667808	0	0
Pericyte	Ddit4l	0.21	0.034	0.665153	0	0
Pericyte	Adcy3	0.261	0.074	0.663077	0	0
Pericyte	Gper1	0.213	0.008	0.650142	0	0
Pericyte	Rnd2	0.25	0.063	0.647357	0	0
Pericyte	Pde4c	0.216	0.019	0.646522	0	0
Pericyte	Hey2	0.214	0.032	0.644358	0	0
Pericyte	Tmem35a	0.216	0.011	0.642758	0	0
Pericyte	Ttyh2	0.244	0.046	0.640357	0	0
Pericyte	Limd2	0.269	0.079	0.623332	0	0
Pericyte	Ralgps1	0.224	0.033	0.615915	0	0
Pericyte	Slc25a33	0.224	0.036	0.609167	0	0
Pericyte	Chst2	0.216	0.039	0.594389	0	0
Pericyte	Trpv2	0.226	0.044	0.593066	0	0
Pericyte	Ppargc1b	0.206	0.031	0.591552	0	0
Pericyte	Ccdc80	0.79	0.409	0.581411	0	0
Pericyte	Limk1	0.217	0.056	0.577128	0	0
Pericyte	Ubb	0.977	0.989	0.473394	0	0
Pericyte	H3f3b	0.978	0.979	0.4572	0	0
Pericyte	Psd3	0.514	0.287	0.922032	8.19771e-308	1.63175e-303
Pericyte	C1s1	0.538	0.264	0.818791	7.98677e-303	1.58977e-298
Pericyte	Marcks	0.926	0.848	0.660229	1.47512e-302	2.93623e-298
Pericyte	Snhg18	0.509	0.264	0.873336	2.78125e-302	5.53607e-298
Pericyte	Abca8a	0.693	0.309	0.457728	2.52482e-299	5.02565e-295
Pericyte	Stard8	0.529	0.292	0.891675	5.14877e-297	1.02486e-292
Pericyte	Tbx20	0.508	0.246	0.761575	7.80945e-295	1.55447e-290
Pericyte	Ptms	0.923	0.846	0.661394	2.7941e-292	5.56165e-288
Pericyte	Ate1	0.53	0.315	0.887639	6.71272e-291	1.33617e-286
Pericyte	Rab3a	0.367	0.155	0.757237	7.68446e-291	1.52959e-286
Pericyte	Nucks1	0.758	0.645	0.811841	2.39258e-289	4.76243e-285
Pericyte	Atp5d	0.825	0.759	0.701732	2.90759e-286	5.78755e-282
Pericyte	Selenok	0.895	0.883	0.605309	5.25052e-286	1.04512e-281
Pericyte	Mgst3	0.47	0.249	0.884912	2.86624e-284	5.70524e-280
Pericyte	Prkacb	0.557	0.357	0.877516	2.69805e-282	5.37046e-278
Pericyte	Atpif1	0.733	0.585	0.791525	1.72973e-279	3.44303e-275
Pericyte	Maged2	0.474	0.245	0.800184	2.45604e-277	4.88875e-273
Pericyte	Filip1l	0.668	0.473	0.904871	8.94236e-277	1.77998e-272
Pericyte	Dcbld2	0.355	0.155	0.799156	4.15927e-274	8.27903e-270
Pericyte	Meg3	0.511	0.25	1.0272	1.35674e-271	2.70059e-267
Pericyte	Ndufs7	0.722	0.619	0.784538	8.32763e-269	1.65762e-264
Pericyte	Sdc2	0.662	0.32	0.523883	2.87644e-267	5.72555e-263
Pericyte	Ptpn9	0.394	0.195	0.826848	8.83582e-260	1.75877e-255
Pericyte	Son	0.933	0.928	0.578097	2.22951e-256	4.43783e-252
Pericyte	Mdh1	0.635	0.481	0.792958	7.71356e-252	1.53538e-247
Pericyte	Plxdc2	0.567	0.286	0.640434	6.54957e-249	1.30369e-244
Pericyte	Epb41l2	0.615	0.451	0.844594	1.72134e-246	3.42632e-242
Pericyte	Rora	0.581	0.379	0.844096	2.02073e-246	4.02226e-242
Pericyte	Tnfaip8	0.532	0.32	0.753532	1.75737e-243	3.49805e-239
Pericyte	Rbms3	0.466	0.251	0.791	1.02742e-240	2.04508e-236
Pericyte	Asap2	0.578	0.377	0.794423	7.84486e-240	1.56152e-235
Pericyte	Gcnt2	0.337	0.142	0.698825	1.45268e-239	2.89155e-235
Pericyte	Spon1	0.405	0.193	0.688656	1.64847e-238	3.28127e-234
Pericyte	Itpripl2	0.612	0.451	0.852902	2.98424e-238	5.94012e-234
Pericyte	Vasp	0.639	0.479	0.799249	4.96142e-238	9.87571e-234
Pericyte	Cyth3	0.689	0.526	0.761143	8.70484e-238	1.7327e-233
Pericyte	Col6a1	0.635	0.305	0.452465	9.14312e-238	1.81994e-233
Pericyte	Cnbp	0.878	0.869	0.554908	2.15028e-237	4.28014e-233
Pericyte	Pard6g	0.218	0.069	0.533495	2.8947e-237	5.7619e-233
Pericyte	Alad	0.326	0.141	0.670993	3.11951e-235	6.20938e-231
Pericyte	Msi2	0.46	0.267	0.84052	2.38381e-234	4.74497e-230
Pericyte	Armcx3	0.49	0.307	0.849559	4.99757e-234	9.94766e-230
Pericyte	Sipa1	0.576	0.4	0.802504	5.8702e-233	1.16846e-228
Pericyte	Ccnd2	0.708	0.543	0.847789	4.11309e-232	8.18711e-228
Pericyte	Lrp1	0.699	0.345	0.413043	1.71693e-230	3.41755e-226
Pericyte	Aig1	0.503	0.31	0.792458	8.22766e-230	1.63772e-225
Pericyte	Rabac1	0.907	0.903	0.528679	1.32552e-228	2.63845e-224
Pericyte	Pik3ca	0.472	0.283	0.838863	2.07882e-228	4.1379e-224
Pericyte	Atp5f1	0.788	0.746	0.643691	5.25464e-228	1.04594e-223
Pericyte	Cdc42ep4	0.422	0.228	0.782913	7.48963e-228	1.49081e-223
Pericyte	Cacna1a	0.22	0.073	0.590164	1.19299e-226	2.37465e-222
Pericyte	Atp5g3	0.68	0.563	0.746833	4.83759e-225	9.62923e-221
Pericyte	Coro1b	0.542	0.379	0.875788	1.30757e-222	2.60272e-218
Pericyte	Mef2c	0.831	0.711	0.659906	1.36409e-220	2.71521e-216
Pericyte	Pck2	0.404	0.214	0.736156	2.22204e-220	4.42297e-216
Pericyte	Olfr1033	0.281	0.114	0.751219	2.07354e-217	4.12737e-213
Pericyte	Itgb1	0.897	0.887	0.558334	1.17642e-215	2.34166e-211
Pericyte	Slc35f6	0.298	0.128	0.654627	1.59123e-214	3.16735e-210
Pericyte	Selenof	0.885	0.869	0.541923	2.93492e-213	5.84196e-209
Pericyte	Lama2	0.534	0.275	0.570718	3.61884e-213	7.2033e-209
Pericyte	Sept6	0.278	0.116	0.65355	1.21004e-211	2.40859e-207
Pericyte	Atp5c1	0.801	0.765	0.616988	2.00261e-211	3.98619e-207
Pericyte	Map3k20	0.394	0.202	0.694837	3.47969e-211	6.92632e-207
Pericyte	Stk39	0.268	0.108	0.646234	4.63125e-211	9.2185e-207
Pericyte	Mapk8ip1	0.224	0.08	0.548171	1.00955e-209	2.00951e-205
Pericyte	Slc25a5	0.74	0.653	0.709611	1.44986e-208	2.88595e-204
Pericyte	Anxa5	0.913	0.873	0.536578	6.57194e-208	1.30815e-203
Pericyte	Zfpm2	0.301	0.135	0.66909	1.71308e-206	3.40989e-202
Pericyte	Ppp1r12c	0.559	0.394	0.738866	3.45337e-206	6.87394e-202
Pericyte	4932438A13Rik	0.497	0.324	0.848602	2.90218e-205	5.77678e-201
Pericyte	Fabp5	0.888	0.698	0.64682	3.14717e-205	6.26444e-201
Pericyte	Pttg1	0.626	0.496	0.740776	9.61208e-205	1.91329e-200
Pericyte	B230217C12Rik	0.203	0.068	0.510577	2.72224e-204	5.41862e-200
Pericyte	Cacna2d1	0.342	0.169	0.72374	4.63223e-204	9.22045e-200
Pericyte	Ndufa13	0.819	0.771	0.586147	4.36413e-203	8.6868e-199
Pericyte	Lgals1	0.819	0.469	0.301823	4.84329e-201	9.64058e-197
Pericyte	Fam212b	0.308	0.134	0.59407	1.99621e-200	3.97345e-196
Pericyte	Sfxn1	0.483	0.306	0.79093	3.5842e-200	7.13435e-196
Pericyte	Tsc22d4	0.581	0.442	0.794244	5.23441e-200	1.04191e-195
Pericyte	Ndufb9	0.798	0.772	0.594989	1.18681e-199	2.36234e-195
Pericyte	Abi2	0.392	0.217	0.733099	9.94543e-199	1.97964e-194
Pericyte	Csnk1e	0.659	0.54	0.714047	1.77401e-196	3.53116e-192
Pericyte	Snx18	0.561	0.382	0.712013	3.96314e-194	7.88862e-190
Pericyte	Fbn1	0.574	0.36	0.553686	2.25698e-193	4.49253e-189
Pericyte	Amotl1	0.603	0.464	0.774745	2.30374e-191	4.58559e-187
Pericyte	Asph	0.503	0.341	0.770039	5.92137e-189	1.17865e-184
Pericyte	Tmem38b	0.316	0.151	0.642108	1.32582e-188	2.63903e-184
Pericyte	Eif4g3	0.562	0.416	0.775864	3.39674e-188	6.76121e-184
Pericyte	Jam3	0.611	0.462	0.661439	3.16956e-185	6.309e-181
Pericyte	Rhob	0.917	0.862	0.570869	5.06289e-185	1.00777e-180
Pericyte	Rbms1	0.813	0.773	0.604666	9.39423e-184	1.86992e-179
Pericyte	Ndufab1	0.65	0.56	0.677399	5.49378e-183	1.09354e-178
Pericyte	Imp3	0.647	0.54	0.673145	8.45152e-183	1.68228e-178
Pericyte	Nedd4	0.877	0.785	0.522041	1.22959e-182	2.44751e-178
Pericyte	Mmp14	0.385	0.208	0.67439	5.05076e-182	1.00535e-177
Pericyte	Fam110b	0.215	0.08	0.53291	5.21389e-182	1.03782e-177
Pericyte	Dock10	0.253	0.106	0.574975	7.34696e-181	1.46241e-176
Pericyte	Hes1	0.835	0.702	0.638895	1.60004e-179	3.18488e-175
Pericyte	Cdc42ep5	0.413	0.245	0.720588	1.57003e-178	3.12514e-174
Pericyte	Gamt	0.384	0.222	0.754802	1.75238e-175	3.48812e-171
Pericyte	Tnks1bp1	0.462	0.302	0.728642	4.41912e-174	8.79625e-170
Pericyte	Sdc1	0.201	0.074	0.588209	3.1668e-168	6.30352e-164
Pericyte	Ift20	0.633	0.536	0.69919	6.57821e-168	1.30939e-163
Pericyte	Itgb5	0.56	0.396	0.660802	5.55755e-166	1.10623e-161
Pericyte	Plxnb2	0.314	0.163	0.65493	3.16071e-165	6.2914e-161
Pericyte	Cdk2ap2	0.528	0.391	0.702407	4.16542e-163	8.29127e-159
Pericyte	Csrp2	0.507	0.328	0.453261	4.96947e-163	9.89173e-159
Pericyte	Irf2bp2	0.649	0.538	0.671045	1.35395e-162	2.69505e-158
Pericyte	Mdk	0.274	0.123	0.608489	2.57905e-162	5.1336e-158
Pericyte	Ndufs5	0.772	0.753	0.556035	3.69116e-162	7.34724e-158
Pericyte	Lpp	0.573	0.439	0.703787	3.70323e-162	7.37128e-158
Pericyte	Plekhh3	0.304	0.154	0.628757	9.32501e-162	1.85614e-157
Pericyte	Mprip	0.735	0.671	0.589488	1.50979e-161	3.00524e-157
Pericyte	Rcsd1	0.553	0.391	0.62659	3.01287e-161	5.99712e-157
Pericyte	Gypc	0.287	0.141	0.612245	4.2892e-161	8.53765e-157
Pericyte	Dapk2	0.276	0.127	0.584989	8.0373e-161	1.59982e-156
Pericyte	Cycs	0.627	0.538	0.658695	1.74111e-160	3.46569e-156
Pericyte	Airn	0.417	0.261	0.717772	2.29219e-158	4.5626e-154
Pericyte	Tpm1	0.725	0.646	0.442191	4.74883e-158	9.45254e-154
Pericyte	Myh9	0.7	0.603	0.622472	1.40056e-157	2.78782e-153
Pericyte	Vdac1	0.556	0.445	0.659385	2.05301e-157	4.08653e-153
Pericyte	Gpsm3	0.317	0.167	0.599631	1.18958e-155	2.36786e-151
Pericyte	Parp3	0.345	0.195	0.661492	1.43486e-154	2.85608e-150
Pericyte	Kdelr3	0.371	0.21	0.615622	2.60937e-154	5.19395e-150
Pericyte	Ntf3	0.34	0.179	0.60071	1.85155e-153	3.6855e-149
Pericyte	Sort1	0.211	0.084	0.445311	5.50027e-153	1.09483e-148
Pericyte	Pdlim3	0.247	0.102	0.413544	5.99986e-153	1.19427e-148
Pericyte	Oaz2	0.538	0.408	0.684966	3.70589e-152	7.37657e-148
Pericyte	Zfhx3	0.518	0.373	0.739304	3.80357e-152	7.57102e-148
Pericyte	Tmem94	0.22	0.091	0.502396	4.87344e-150	9.70059e-146
Pericyte	Cdk6	0.297	0.152	0.653696	3.06368e-149	6.09826e-145
Pericyte	Uqcrb	0.837	0.841	0.472774	1.24112e-147	2.47045e-143
Pericyte	Ubr1	0.415	0.267	0.690024	1.05287e-146	2.09573e-142
Pericyte	Ndufa5	0.699	0.653	0.567654	3.79352e-146	7.551e-142
Pericyte	Dad1	0.776	0.757	0.528417	4.28856e-146	8.53637e-142
Pericyte	Snrk	0.798	0.694	0.503229	4.44781e-146	8.85336e-142
Pericyte	Cox7c	0.87	0.884	0.451619	8.07225e-146	1.60678e-141
Pericyte	2900060B14Rik	0.26	0.121	0.75111	5.90081e-143	1.17456e-138
Pericyte	Mtap	0.35	0.205	0.626516	7.9775e-143	1.58792e-138
Pericyte	Phyh	0.336	0.194	0.630356	8.15834e-142	1.62392e-137
Pericyte	Cd81	0.969	0.975	0.317006	9.5659e-141	1.90409e-136
Pericyte	Wls	0.463	0.325	0.681474	1.55437e-140	3.09397e-136
Pericyte	Tagln2	0.888	0.872	0.434669	7.84848e-138	1.56224e-133
Pericyte	Fam117a	0.216	0.094	0.493227	2.29137e-137	4.56097e-133
Pericyte	Lrrc8d	0.291	0.151	0.586133	2.29313e-137	4.56448e-133
Pericyte	Cox7a2	0.852	0.871	0.442267	1.6444e-136	3.27317e-132
Pericyte	Atp5a1	0.779	0.768	0.493671	3.47487e-135	6.91672e-131
Pericyte	Uqcr10	0.749	0.73	0.550206	7.21697e-135	1.43654e-130
Pericyte	Dpysl2	0.714	0.667	0.558848	1.26111e-133	2.51024e-129
Pericyte	Xpc	0.262	0.13	0.570461	5.2751e-133	1.05001e-128
Pericyte	Ublcp1	0.348	0.21	0.597752	4.88289e-132	9.7194e-128
Pericyte	Tns1	0.744	0.671	0.525772	1.62923e-131	3.24298e-127
Pericyte	Ech1	0.657	0.606	0.606172	4.35487e-129	8.66837e-125
Pericyte	Mphosph6	0.327	0.19	0.589871	6.35803e-129	1.26557e-124
Pericyte	Ank2	0.328	0.188	0.630298	1.47501e-127	2.93601e-123
Pericyte	Rock1	0.722	0.681	0.583592	2.04782e-127	4.07618e-123
Pericyte	Eif1b	0.621	0.562	0.622116	3.21594e-126	6.40133e-122
Pericyte	Flna	0.551	0.43	0.437069	4.36377e-126	8.68608e-122
Pericyte	Pcp4l1	0.449	0.26	0.330821	7.1191e-126	1.41706e-121
Pericyte	Ptgir	0.24	0.116	0.508268	7.9798e-126	1.58838e-121
Pericyte	Clstn1	0.54	0.441	0.612695	8.67484e-126	1.72673e-121
Pericyte	Cisd3	0.213	0.097	0.465744	1.15024e-125	2.28956e-121
Pericyte	Eva1b	0.647	0.59	0.598172	3.45384e-124	6.87486e-120
Pericyte	Armcx2	0.273	0.147	0.591878	2.74487e-123	5.46366e-119
Pericyte	Oxct1	0.457	0.325	0.625958	1.61737e-122	3.21937e-118
Pericyte	Thra	0.618	0.538	0.58398	5.13311e-122	1.02174e-117
Pericyte	Prkar1a	0.756	0.752	0.489612	1.96203e-121	3.90541e-117
Pericyte	Dennd2a	0.256	0.133	0.544664	5.24455e-121	1.04393e-116
Pericyte	Zfp385a	0.287	0.155	0.549192	9.32074e-121	1.85529e-116
Pericyte	Pnisr	0.677	0.617	0.625157	3.45953e-120	6.88619e-116
Pericyte	Laptm4b	0.383	0.257	0.632148	3.72177e-119	7.40819e-115
Pericyte	Fmc1	0.484	0.374	0.624008	1.6886e-118	3.36117e-114
Pericyte	Tinagl1	0.784	0.558	0.359919	3.1339e-118	6.23802e-114
Pericyte	Ddit3	0.523	0.426	0.671683	4.37466e-118	8.70776e-114
Pericyte	Zmynd8	0.432	0.309	0.674187	5.85423e-118	1.16529e-113
Pericyte	Srrm2	0.838	0.831	0.453724	1.73157e-116	3.44669e-112
Pericyte	Ncald	0.353	0.222	0.595239	4.03622e-116	8.03409e-112
Pericyte	Rsbn1l	0.578	0.494	0.615613	5.52499e-116	1.09975e-111
Pericyte	Nenf	0.688	0.57	0.492958	8.12091e-116	1.61647e-111
Pericyte	Irf8	0.327	0.193	0.583573	1.02177e-115	2.03384e-111
Pericyte	Gab1	0.271	0.148	0.548983	8.83906e-115	1.75942e-110
Pericyte	Mxra7	0.621	0.537	0.558999	1.31973e-114	2.62691e-110
Pericyte	Vdac2	0.693	0.685	0.504668	1.19363e-113	2.37593e-109
Pericyte	Gapdh	0.884	0.9	0.446677	1.58765e-113	3.16021e-109
Pericyte	Selenos	0.524	0.412	0.597561	1.47487e-112	2.93572e-108
Pericyte	Ndufb10	0.71	0.693	0.515064	5.00645e-112	9.96533e-108
Pericyte	Ndufa7	0.773	0.773	0.467572	8.91082e-112	1.7737e-107
Pericyte	Gm26632	0.211	0.097	0.471145	1.34676e-111	2.68073e-107
Pericyte	Plekhg2	0.368	0.24	0.606794	2.38293e-111	4.74322e-107
Pericyte	Rsrp1	0.873	0.869	0.410772	5.80308e-111	1.1551e-106
Pericyte	Tmcc1	0.442	0.32	0.631371	8.75593e-111	1.74287e-106
Pericyte	Tuba1a	0.877	0.828	0.438289	6.17827e-110	1.22978e-105
Pericyte	Eid1	0.57	0.498	0.624929	8.32325e-110	1.65674e-105
Pericyte	Sgcb	0.338	0.216	0.592451	9.69192e-110	1.92918e-105
Pericyte	Cd248	0.25	0.121	0.327438	7.60745e-109	1.51426e-104
Pericyte	Il15ra	0.227	0.113	0.467663	5.12846e-107	1.02082e-102
Pericyte	Actr8	0.269	0.149	0.492393	6.77056e-107	1.34768e-102
Pericyte	Uqcr11	0.789	0.798	0.435702	7.14317e-107	1.42185e-102
Pericyte	Tmod3	0.781	0.764	0.467444	7.75941e-107	1.54451e-102
Pericyte	Ednrb	0.406	0.255	0.61663	1.35557e-106	2.69826e-102
Pericyte	Pgam1	0.582	0.528	0.56735	4.08115e-106	8.12353e-102
Pericyte	Cped1	0.56	0.47	0.602404	1.7172e-105	3.41809e-101
Pericyte	Sub1	0.696	0.67	0.463721	2.34351e-105	4.66476e-101
Pericyte	Pkm	0.717	0.709	0.527161	4.12846e-104	8.2177e-100
Pericyte	Cd302	0.609	0.404	0.334581	6.83933e-104	1.36137e-99
Pericyte	Tmem109	0.621	0.577	0.546176	7.07323e-104	1.40793e-99
Pericyte	Urod	0.298	0.18	0.539257	4.03565e-103	8.03296e-99
Pericyte	Mmgt2	0.241	0.129	0.508318	4.24241e-103	8.44453e-99
Pericyte	Btg1	0.82	0.759	0.410029	2.24298e-102	4.46465e-98
Pericyte	Bmpr1a	0.327	0.209	0.576636	1.25373e-100	2.49554e-96
Pericyte	2010107E04Rik	0.676	0.657	0.494477	9.73996e-100	1.93874e-95
Pericyte	Mpg	0.26	0.147	0.517292	2.08107e-99	4.14238e-95
Pericyte	Rgma	0.269	0.155	0.51089	4.02969e-99	8.0211e-95
Pericyte	Hist4h4	0.21	0.101	0.561893	4.75398e-99	9.46279e-95
Pericyte	Aldh2	0.848	0.786	0.397437	4.84428e-98	9.64254e-94
Pericyte	Cyp20a1	0.403	0.299	0.618713	7.89625e-98	1.57175e-93
Pericyte	Ppp2r2a	0.513	0.437	0.593663	2.49339e-97	4.96309e-93
Pericyte	Frmd4a	0.398	0.284	0.58133	3.16145e-97	6.29287e-93
Pericyte	Herc1	0.497	0.407	0.638581	3.86952e-97	7.70228e-93
Pericyte	Zfp950	0.391	0.277	0.652576	1.85185e-96	3.68612e-92
Pericyte	Lgalsl	0.399	0.283	0.534989	1.97833e-96	3.93787e-92
Pericyte	Pde1a	0.333	0.211	0.520782	2.44383e-96	4.86444e-92
Pericyte	Klf9	0.808	0.771	0.433341	2.71725e-96	5.40868e-92
Pericyte	Ndufs3	0.527	0.46	0.546602	5.25608e-96	1.04622e-91
Pericyte	Laptm4a	0.917	0.929	0.341989	2.29471e-95	4.56763e-91
Pericyte	Ube3a	0.561	0.502	0.624236	4.79392e-95	9.54229e-91
Pericyte	Psip1	0.487	0.396	0.62383	1.64722e-94	3.27879e-90
Pericyte	Chrac1	0.485	0.405	0.601473	1.92303e-94	3.82778e-90
Pericyte	Hmox2	0.465	0.368	0.527122	2.36957e-94	4.71664e-90
Pericyte	Brd3	0.434	0.331	0.612018	2.65533e-94	5.28544e-90
Pericyte	Plat	0.551	0.45	0.525834	5.83102e-94	1.16067e-89
Pericyte	Ryk	0.511	0.427	0.547111	1.73846e-93	3.46041e-89
Pericyte	Eif2b3	0.256	0.146	0.4876	2.3757e-93	4.72883e-89
Pericyte	Swi5	0.712	0.702	0.453495	2.60155e-93	5.17839e-89
Pericyte	Slc25a3	0.792	0.791	0.406325	4.50272e-93	8.96267e-89
Pericyte	Snap47	0.286	0.175	0.504602	9.49291e-93	1.88956e-88
Pericyte	Crtc3	0.454	0.354	0.579727	2.71028e-92	5.39481e-88
Pericyte	Mif	0.627	0.579	0.542586	3.73114e-92	7.42684e-88
Pericyte	Spred1	0.494	0.413	0.574593	7.0194e-92	1.39721e-87
Pericyte	Cisd1	0.406	0.304	0.557995	1.96695e-91	3.91521e-87
Pericyte	Pdzd2	0.685	0.587	0.400962	1.75585e-90	3.49503e-86
Pericyte	Fxyd1	0.509	0.325	0.254635	2.00014e-90	3.98127e-86
Pericyte	Sox5	0.216	0.114	0.457059	2.25186e-90	4.48233e-86
Pericyte	Chchd2	0.946	0.96	0.261053	3.15044e-90	6.27095e-86
Pericyte	Ankmy2	0.214	0.112	0.44809	9.51247e-90	1.89346e-85
Pericyte	Fap	0.221	0.115	0.423917	3.09768e-89	6.16593e-85
Pericyte	Tppp3	0.451	0.329	0.584142	5.863e-89	1.16703e-84
Pericyte	Smim12	0.386	0.283	0.553653	2.80121e-88	5.57581e-84
Pericyte	Slc29a1	0.519	0.431	0.538549	6.15533e-88	1.22522e-83
Pericyte	Loxl2	0.301	0.184	0.491855	1.72564e-87	3.43488e-83
Pericyte	Ppard	0.216	0.114	0.425794	1.78318e-87	3.54942e-83
Pericyte	Ppib	0.865	0.869	0.346637	1.23815e-86	2.46453e-82
Pericyte	Mdh2	0.657	0.643	0.454179	1.25972e-86	2.50747e-82
Pericyte	P4ha1	0.544	0.475	0.534868	2.52531e-86	5.02663e-82
Pericyte	Gata4	0.249	0.147	0.488548	5.4705e-86	1.0889e-81
Pericyte	Ndufv2	0.575	0.535	0.494136	8.0792e-85	1.60816e-80
Pericyte	Ppp2r3a	0.299	0.195	0.611808	1.72715e-84	3.4379e-80
Pericyte	Thap3	0.387	0.285	0.550042	1.91518e-84	3.81216e-80
Pericyte	Itm2c	0.65	0.593	0.465327	5.95385e-84	1.18511e-79
Pericyte	Serpine2	0.394	0.264	0.534315	2.28359e-83	4.54548e-79
Pericyte	Map1lc3b	0.824	0.845	0.371612	3.33582e-83	6.63995e-79
Pericyte	Pard3	0.249	0.149	0.524347	9.00146e-83	1.79174e-78
Pericyte	Nbeal1	0.684	0.646	0.441576	1.51147e-82	3.00859e-78
Pericyte	Prdx5	0.546	0.483	0.483947	1.18878e-81	2.36626e-77
Pericyte	Ssb	0.682	0.687	0.451669	3.69623e-81	7.35735e-77
Pericyte	mt-Atp6	0.998	0.999	0.252088	2.2659e-80	4.51027e-76
Pericyte	Eif4h	0.69	0.7	0.436564	8.2921e-79	1.65054e-74
Pericyte	Ndufb2	0.551	0.508	0.500634	3.22945e-78	6.42823e-74
Pericyte	Sesn3	0.274	0.172	0.495003	3.28625e-78	6.54129e-74
Pericyte	Oaz1	0.919	0.924	0.300945	3.42863e-78	6.82469e-74
Pericyte	Mef2a	0.684	0.658	0.473443	6.91462e-78	1.37636e-73
Pericyte	Pip4k2c	0.254	0.154	0.459577	1.01679e-77	2.02393e-73
Pericyte	Lgmn	0.312	0.199	0.333104	1.20013e-77	2.38885e-73
Pericyte	Cox7b	0.689	0.677	0.442663	1.61285e-77	3.21038e-73
Pericyte	E130102H24Rik	0.278	0.174	0.5271	3.25532e-77	6.47971e-73
Pericyte	Rasal2	0.508	0.408	0.468383	3.37825e-77	6.72441e-73
Pericyte	Ndufb3	0.605	0.584	0.478226	6.18093e-77	1.23031e-72
Pericyte	C2cd2	0.305	0.198	0.483454	1.45161e-76	2.88943e-72
Pericyte	Clpp	0.373	0.282	0.533469	2.63896e-76	5.25285e-72
Pericyte	Bex3	0.334	0.235	0.514213	1.34041e-75	2.66808e-71
Pericyte	St3gal2	0.298	0.2	0.5253	1.85889e-75	3.70011e-71
Pericyte	Tmx4	0.405	0.316	0.586958	1.99929e-75	3.97959e-71
Pericyte	Cited2	0.52	0.425	0.538199	2.50242e-75	4.98106e-71
Pericyte	Ndufc1	0.636	0.622	0.47618	2.77551e-75	5.52466e-71
Pericyte	Cers4	0.449	0.357	0.528262	4.91132e-75	9.77597e-71
Pericyte	Tshz2	0.597	0.507	0.428938	8.1749e-74	1.62721e-69
Pericyte	Dubr	0.276	0.178	0.485335	1.10814e-72	2.20575e-68
Pericyte	Vangl1	0.277	0.179	0.510058	3.58352e-72	7.13299e-68
Pericyte	Uqcrfs1	0.486	0.43	0.48737	4.54782e-72	9.05244e-68
Pericyte	Suclg1	0.475	0.424	0.517392	8.46959e-72	1.68587e-67
Pericyte	Ndufb6	0.517	0.478	0.493451	2.06002e-71	4.10047e-67
Pericyte	Mtfr1l	0.383	0.302	0.509789	2.80656e-71	5.58645e-67
Pericyte	Phlda3	0.482	0.376	0.437011	5.04281e-71	1.00377e-66
Pericyte	Cox6b1	0.818	0.852	0.326795	1.33746e-70	2.66222e-66
Pericyte	Camk1	0.516	0.47	0.504478	2.48717e-70	4.9507e-66
Pericyte	Eif4e3	0.298	0.202	0.504305	7.78387e-70	1.54938e-65
Pericyte	Comt	0.539	0.494	0.487609	1.4563e-69	2.89876e-65
Pericyte	Dock6	0.334	0.233	0.47105	2.22942e-69	4.43765e-65
Pericyte	Dag1	0.542	0.492	0.487597	2.41422e-69	4.8055e-65
Pericyte	Khdrbs3	0.318	0.218	0.462927	2.74853e-69	5.47094e-65
Pericyte	Ppp1r12a	0.592	0.545	0.38708	5.87627e-69	1.16967e-64
Pericyte	Cnrip1	0.284	0.192	0.501101	1.10461e-68	2.19873e-64
Pericyte	Twist1	0.261	0.168	0.439826	3.87658e-68	7.71634e-64
Pericyte	Ndufa12	0.556	0.53	0.491268	4.10712e-68	8.17522e-64
Pericyte	Bola1	0.305	0.214	0.500064	9.40909e-68	1.87288e-63
Pericyte	Fbxo9	0.34	0.25	0.492722	1.39686e-67	2.78044e-63
Pericyte	Marveld1	0.336	0.245	0.497322	3.38897e-67	6.74575e-63
Pericyte	Pdlim2	0.435	0.301	0.327842	4.32791e-67	8.6147e-63
Pericyte	Prdx1	0.858	0.878	0.302795	6.63125e-67	1.31995e-62
Pericyte	Fam49a	0.258	0.166	0.454731	8.86483e-67	1.76454e-62
Pericyte	Atp6v1g1	0.73	0.755	0.351143	1.03003e-66	2.05027e-62
Pericyte	Ntn4	0.26	0.166	0.462185	1.28717e-66	2.56211e-62
Pericyte	Arhgap5	0.609	0.575	0.466083	1.58225e-66	3.14948e-62
Pericyte	Morf4l1	0.875	0.903	0.289336	1.89437e-66	3.77074e-62
Pericyte	Coq7	0.217	0.129	0.424913	3.08876e-66	6.14817e-62
Pericyte	Smpdl3a	0.645	0.636	0.447367	3.52743e-66	7.02135e-62
Pericyte	Tceal9	0.583	0.546	0.470178	1.67139e-65	3.3269e-61
Pericyte	Psma3	0.735	0.754	0.350759	5.7512e-65	1.14478e-60
Pericyte	Ndufa11	0.599	0.589	0.447865	2.87421e-64	5.72112e-60
Pericyte	Dlg4	0.206	0.122	0.44783	3.66262e-64	7.29044e-60
Pericyte	Ndufv1	0.496	0.449	0.484856	4.1297e-64	8.22016e-60
Pericyte	Acot7	0.212	0.126	0.414345	9.73579e-64	1.93791e-59
Pericyte	Cdkn1b	0.54	0.496	0.472611	3.19573e-63	6.3611e-59
Pericyte	Ndufa2	0.757	0.784	0.368836	3.79099e-63	7.54596e-59
Pericyte	1110008F13Rik	0.476	0.439	0.508604	3.80814e-63	7.5801e-59
Pericyte	Mpc2	0.578	0.556	0.431523	1.72096e-62	3.42557e-58
Pericyte	Lrrfip2	0.377	0.3	0.505166	3.28886e-62	6.54647e-58
Pericyte	Cox5b	0.783	0.819	0.333424	4.0596e-62	8.08063e-58
Pericyte	Ankrd50	0.301	0.214	0.514205	5.12039e-62	1.01921e-57
Pericyte	Fam173a	0.358	0.28	0.512429	1.32732e-61	2.64203e-57
Pericyte	Atp5l	0.843	0.853	0.323858	1.50578e-61	2.99726e-57
Pericyte	Csk	0.31	0.224	0.465737	1.53113e-61	3.04771e-57
Pericyte	Cirbp	0.4	0.327	0.518536	2.9254e-61	5.823e-57
Pericyte	Serinc1	0.667	0.69	0.41095	1.24113e-60	2.47047e-56
Pericyte	Txn2	0.512	0.485	0.471009	1.43105e-60	2.8485e-56
Pericyte	Uba2	0.454	0.4	0.546821	4.08065e-60	8.12253e-56
Pericyte	Abhd8	0.299	0.216	0.476315	5.67865e-60	1.13033e-55
Pericyte	Klhdc2	0.377	0.308	0.481841	1.85567e-59	3.69371e-55
Pericyte	Cbx3	0.631	0.625	0.41313	7.89978e-58	1.57245e-53
Pericyte	Hnrnpk	0.787	0.831	0.319139	8.7097e-58	1.73367e-53
Pericyte	Smim13	0.242	0.158	0.4325	9.05391e-58	1.80218e-53
Pericyte	Tmem5	0.386	0.318	0.498156	1.62512e-57	3.2348e-53
Pericyte	Mapre2	0.411	0.343	0.465296	4.435e-57	8.82787e-53
Pericyte	Psma2	0.668	0.695	0.365422	6.35562e-57	1.26509e-52
Pericyte	Gstm5	0.323	0.233	0.476492	6.8979e-57	1.37303e-52
Pericyte	Tgfb1i1	0.487	0.441	0.463863	9.42907e-57	1.87686e-52
Pericyte	Ubald1	0.292	0.208	0.446701	1.5379e-56	3.06119e-52
Pericyte	Fry	0.429	0.33	0.416493	1.55169e-56	3.08863e-52
Pericyte	B230219D22Rik	0.652	0.656	0.371871	4.69963e-56	9.35461e-52
Pericyte	Eif4a2	0.78	0.801	0.321443	6.3974e-56	1.2734e-51
Pericyte	Uqcrq	0.708	0.732	0.343641	7.72473e-56	1.53761e-51
Pericyte	Akap11	0.321	0.242	0.509128	9.73219e-56	1.93719e-51
Pericyte	Atxn7l3b	0.684	0.701	0.378553	2.96941e-55	5.91061e-51
Pericyte	Ndufaf4	0.307	0.226	0.488896	5.8556e-55	1.16556e-50
Pericyte	Mpc1	0.508	0.476	0.432166	6.25767e-55	1.24559e-50
Pericyte	Gsk3b	0.622	0.62	0.404848	1.82244e-54	3.62757e-50
Pericyte	Sept8	0.406	0.338	0.498269	2.4481e-54	4.87295e-50
Pericyte	Pth1r	0.278	0.192	0.416903	3.21105e-54	6.3916e-50
Pericyte	Pygm	0.226	0.141	0.349519	4.61703e-54	9.1902e-50
Pericyte	Cyc1	0.505	0.48	0.446216	6.2181e-54	1.23771e-49
Pericyte	Hdhd2	0.257	0.177	0.410063	1.48429e-53	2.95447e-49
Pericyte	Akap7	0.243	0.162	0.46505	1.56055e-53	3.10627e-49
Pericyte	Snrnp70	0.618	0.623	0.40493	2.77245e-52	5.51855e-48
Pericyte	Cspp1	0.346	0.269	0.507299	5.83147e-52	1.16075e-47
Pericyte	H2afz	0.739	0.759	0.317914	1.2339e-51	2.45608e-47
Pericyte	Bloc1s1	0.253	0.174	0.44225	1.41781e-51	2.82215e-47
Pericyte	Tle1	0.272	0.191	0.414102	4.98089e-51	9.91446e-47
Pericyte	Rbx1	0.744	0.782	0.307214	5.02679e-51	1.00058e-46
Pericyte	Myof	0.229	0.153	0.42582	5.87898e-51	1.17021e-46
Pericyte	Isyna1	0.258	0.177	0.417534	8.13135e-51	1.61854e-46
Pericyte	Tomm22	0.56	0.562	0.388788	9.24363e-51	1.83994e-46
Pericyte	Oard1	0.32	0.244	0.45739	2.0421e-50	4.0648e-46
Pericyte	Fzd4	0.575	0.512	0.364549	2.0425e-50	4.0656e-46
Pericyte	Fyco1	0.267	0.189	0.440813	3.21661e-50	6.40267e-46
Pericyte	Cbr3	0.283	0.21	0.431976	5.80091e-50	1.15467e-45
Pericyte	Cyhr1	0.431	0.387	0.456173	6.72805e-50	1.33922e-45
Pericyte	Klhdc8b	0.212	0.135	0.391986	8.97151e-50	1.78578e-45
Pericyte	Snhg20	0.201	0.123	0.348787	1.41227e-49	2.81113e-45
Pericyte	Itpr1	0.433	0.374	0.491543	2.08859e-49	4.15733e-45
Pericyte	Park7	0.674	0.707	0.354522	3.68773e-49	7.34042e-45
Pericyte	Timm17a	0.462	0.429	0.425731	1.26377e-48	2.51552e-44
Pericyte	Bmyc	0.373	0.312	0.439427	1.36276e-48	2.71257e-44
Pericyte	Efemp2	0.301	0.229	0.419097	5.03355e-48	1.00193e-43
Pericyte	Tnrc6b	0.548	0.532	0.483481	1.07918e-47	2.1481e-43
Pericyte	Rmdn1	0.207	0.132	0.382577	1.10155e-47	2.19263e-43
Pericyte	Igf2r	0.436	0.381	0.472533	1.19424e-47	2.37713e-43
Pericyte	Snai1	0.219	0.145	0.408057	3.43301e-47	6.8334e-43
Pericyte	Sept9	0.291	0.217	0.438064	3.90837e-47	7.77962e-43
Pericyte	Dnajb2	0.328	0.263	0.462904	4.16462e-47	8.28968e-43
Pericyte	Mid1ip1	0.363	0.292	0.405739	2.77768e-46	5.52897e-42
Pericyte	1110004F10Rik	0.579	0.588	0.391765	4.82512e-46	9.60441e-42
Pericyte	Ndufb8	0.652	0.686	0.352305	4.86535e-46	9.68447e-42
Pericyte	Pebp1	0.666	0.677	0.348282	5.19788e-46	1.03464e-41
Pericyte	Uqcrc2	0.535	0.534	0.39483	5.34696e-46	1.06431e-41
Pericyte	Cds2	0.435	0.371	0.418715	1.5646e-45	3.11434e-41
Pericyte	Polr2c	0.506	0.496	0.398714	1.71863e-45	3.42094e-41
Pericyte	Pgrmc1	0.606	0.614	0.374233	1.76844e-45	3.52008e-41
Pericyte	Rheb	0.627	0.653	0.346203	2.17893e-45	4.33715e-41
Pericyte	Zcchc9	0.315	0.248	0.467945	3.53477e-45	7.03596e-41
Pericyte	Camk2d	0.502	0.477	0.433248	4.90009e-45	9.75363e-41
Pericyte	Acadm	0.394	0.343	0.451643	8.00788e-45	1.59397e-40
Pericyte	Ndufs2	0.524	0.522	0.412246	1.85191e-44	3.68622e-40
Pericyte	Usmg5	0.651	0.686	0.357854	2.97489e-44	5.92152e-40
Pericyte	Npepl1	0.343	0.282	0.437424	3.66506e-44	7.2953e-40
Pericyte	Pold4	0.351	0.295	0.455284	7.97574e-44	1.58757e-39
Pericyte	Ralb	0.413	0.361	0.419234	1.58805e-43	3.16102e-39
Pericyte	Lmbrd1	0.455	0.423	0.438527	1.89861e-43	3.77919e-39
Pericyte	Faap20	0.255	0.187	0.422554	3.5898e-43	7.14549e-39
Pericyte	Idh3g	0.413	0.377	0.463465	3.74289e-43	7.45022e-39
Pericyte	Pgp	0.405	0.361	0.419043	7.07111e-43	1.4075e-38
Pericyte	Hspe1	0.693	0.684	0.269832	7.41877e-43	1.47671e-38
Pericyte	Nktr	0.613	0.606	0.424515	9.49212e-43	1.88941e-38
Pericyte	Bri3	0.74	0.772	0.308629	9.70893e-43	1.93256e-38
Pericyte	Casc4	0.22	0.151	0.382184	1.01521e-42	2.02078e-38
Pericyte	Mrpl18	0.424	0.387	0.428959	1.50701e-42	2.9997e-38
Pericyte	Naa20	0.434	0.397	0.404585	2.17523e-42	4.32979e-38
Pericyte	Prmt1	0.454	0.433	0.420578	2.42481e-42	4.82658e-38
Pericyte	Rsu1	0.651	0.683	0.329846	2.97558e-42	5.92289e-38
Pericyte	Hp1bp3	0.548	0.541	0.427552	4.73044e-42	9.41593e-38
Pericyte	Cc2d2a	0.2	0.133	0.413258	7.87844e-42	1.5682e-37
Pericyte	Sod2	0.414	0.373	0.420903	1.1925e-41	2.37366e-37
Pericyte	Stxbp1	0.248	0.181	0.407874	1.25422e-41	2.49652e-37
Pericyte	Fh1	0.32	0.261	0.414123	2.00134e-41	3.98367e-37
Pericyte	Celf1	0.444	0.409	0.443686	3.80842e-41	7.58067e-37
Pericyte	Zbtb38	0.415	0.374	0.47207	4.01608e-41	7.99401e-37
Pericyte	Minos1	0.603	0.631	0.361039	5.10192e-41	1.01554e-36
Pericyte	Slc38a2	0.732	0.726	0.404972	5.52985e-41	1.10072e-36
Pericyte	Psmb6	0.664	0.707	0.308112	2.87618e-40	5.72503e-36
Pericyte	Taz	0.296	0.231	0.429854	2.89289e-40	5.7583e-36
Pericyte	Sgce	0.419	0.37	0.410612	3.11421e-40	6.19883e-36
Pericyte	Thap2	0.261	0.196	0.43469	1.43248e-39	2.85136e-35
Pericyte	AC149090.1	0.453	0.42	0.447488	2.68397e-39	5.34243e-35
Pericyte	Mrpl58	0.368	0.321	0.448019	4.553e-39	9.06275e-35
Pericyte	Cbr1	0.336	0.283	0.413497	4.60856e-39	9.17334e-35
Pericyte	Stim1	0.363	0.315	0.460853	7.60031e-39	1.51284e-34
Pericyte	Ankrd11	0.585	0.584	0.392056	1.16671e-38	2.32234e-34
Pericyte	1700021F05Rik	0.222	0.158	0.372569	1.64565e-38	3.27568e-34
Pericyte	Trps1	0.377	0.325	0.436365	9.29922e-38	1.85101e-33
Pericyte	Emc7	0.59	0.616	0.342608	9.84928e-38	1.9605e-33
Pericyte	Fchsd2	0.253	0.19	0.408183	1.03385e-37	2.05787e-33
Pericyte	Sgpp1	0.227	0.164	0.4081	1.03387e-37	2.05791e-33
Pericyte	Stub1	0.552	0.569	0.38996	2.30528e-37	4.58865e-33
Pericyte	Hlf	0.218	0.152	0.420693	2.53421e-37	5.04434e-33
Pericyte	Tmco1	0.619	0.652	0.344326	2.82837e-37	5.62987e-33
Pericyte	Taok3	0.286	0.225	0.427908	3.08092e-37	6.13257e-33
Pericyte	Manbal	0.326	0.275	0.413308	4.74339e-37	9.44171e-33
Pericyte	Arl2	0.237	0.174	0.357841	5.23223e-37	1.04147e-32
Pericyte	Mecp2	0.367	0.32	0.443473	5.86517e-37	1.16746e-32
Pericyte	Arhgef6	0.262	0.199	0.416128	6.11166e-37	1.21653e-32
Pericyte	Ccdc82	0.334	0.276	0.419438	1.05873e-36	2.10741e-32
Pericyte	Adprh	0.441	0.419	0.40497	2.01761e-36	4.01604e-32
Pericyte	Creld1	0.225	0.163	0.37393	2.022e-36	4.0248e-32
Pericyte	Sdhb	0.512	0.516	0.387446	3.88586e-36	7.73481e-32
Pericyte	Vamp8	0.536	0.529	0.351645	3.99522e-36	7.95248e-32
Pericyte	Klhl7	0.224	0.16	0.351775	5.62367e-36	1.11939e-31
Pericyte	Timm13	0.534	0.547	0.363135	8.00978e-36	1.59435e-31
Pericyte	Atp2a2	0.488	0.46	0.3354	9.06361e-36	1.80411e-31
Pericyte	Cys1	0.227	0.167	0.389761	1.22166e-35	2.43172e-31
Pericyte	Meis2	0.278	0.215	0.427305	1.88459e-35	3.75127e-31
Pericyte	Csnk1a1	0.725	0.767	0.295627	3.73998e-35	7.44444e-31
Pericyte	Scn1b	0.254	0.195	0.376599	5.08188e-35	1.01155e-30
Pericyte	Mesd	0.412	0.38	0.422245	8.83679e-35	1.75896e-30
Pericyte	Pdcd10	0.553	0.572	0.345923	1.15687e-34	2.30275e-30
Pericyte	Atn1	0.243	0.186	0.386292	1.2557e-34	2.49947e-30
Pericyte	Pcdh1	0.351	0.273	0.283065	1.51381e-34	3.01323e-30
Pericyte	Arhgap10	0.391	0.347	0.409187	1.70069e-34	3.38522e-30
Pericyte	Sobp	0.216	0.156	0.366871	1.86955e-34	3.72133e-30
Pericyte	Il1r1	0.335	0.281	0.399694	6.38402e-34	1.27074e-29
Pericyte	Atp5k	0.653	0.69	0.308368	6.56093e-34	1.30595e-29
Pericyte	Idh3b	0.452	0.44	0.397143	8.4351e-34	1.67901e-29
Pericyte	Ran	0.63	0.664	0.319711	9.48579e-34	1.88815e-29
Pericyte	Trappc2l	0.432	0.416	0.41164	1.20511e-33	2.39877e-29
Pericyte	2210016F16Rik	0.253	0.197	0.37753	1.69429e-33	3.37248e-29
Pericyte	Snrnp27	0.474	0.47	0.420073	2.26288e-33	4.50427e-29
Pericyte	Chd9	0.345	0.301	0.420668	2.73613e-33	5.44626e-29
Pericyte	Mrps34	0.32	0.271	0.385017	4.40041e-33	8.75902e-29
Pericyte	Rela	0.394	0.368	0.446081	7.45806e-33	1.48453e-28
Pericyte	Tmem258	0.524	0.531	0.382159	1.35231e-32	2.69177e-28
Pericyte	Kmt2e	0.669	0.707	0.333679	1.49213e-32	2.97008e-28
Pericyte	Tfpi	0.25	0.194	0.391085	1.87897e-32	3.74009e-28
Pericyte	Ube2s	0.603	0.636	0.313507	1.96559e-32	3.91251e-28
Pericyte	Smagp	0.458	0.392	0.309884	2.70543e-32	5.38516e-28
Pericyte	Cfap20	0.461	0.443	0.365281	3.33481e-32	6.63794e-28
Pericyte	Adora2a	0.29	0.216	0.265473	4.01948e-32	8.00078e-28
Pericyte	Rnf5	0.208	0.151	0.340336	2.83961e-31	5.65224e-27
Pericyte	Sarnp	0.491	0.496	0.364319	2.99983e-31	5.97116e-27
Pericyte	Pbxip1	0.34	0.293	0.385175	3.26279e-31	6.49458e-27
Pericyte	Fam174a	0.422	0.403	0.40974	3.37994e-31	6.72777e-27
Pericyte	Krit1	0.438	0.414	0.413389	3.74063e-31	7.44573e-27
Pericyte	Cox17	0.509	0.507	0.352596	4.66969e-31	9.29501e-27
Pericyte	Iscu	0.506	0.521	0.382362	5.01093e-31	9.97425e-27
Pericyte	Scand1	0.597	0.631	0.322258	5.69132e-31	1.13286e-26
Pericyte	Map2k1	0.298	0.25	0.396013	5.87179e-31	1.16878e-26
Pericyte	Dync1i2	0.649	0.69	0.366146	7.58788e-31	1.51037e-26
Pericyte	Rab11fip2	0.312	0.263	0.402313	9.18756e-31	1.82878e-26
Pericyte	Isca1	0.204	0.147	0.366082	9.32261e-31	1.85567e-26
Pericyte	Sdhd	0.42	0.403	0.389947	1.3547e-30	2.69654e-26
Pericyte	Mrpl51	0.415	0.398	0.382433	8.14722e-30	1.6217e-25
Pericyte	Esyt1	0.306	0.26	0.427803	1.07064e-29	2.1311e-25
Pericyte	Endog	0.209	0.153	0.329623	1.60926e-29	3.20324e-25
Pericyte	1810058I24Rik	0.414	0.399	0.384067	1.83628e-29	3.65512e-25
Pericyte	Pkd1	0.399	0.366	0.388923	2.15812e-29	4.29574e-25
Pericyte	Luc7l2	0.696	0.732	0.30791	2.37415e-29	4.72575e-25
Pericyte	1110059E24Rik	0.267	0.213	0.340043	4.00622e-29	7.97438e-25
Pericyte	Fam220a	0.359	0.328	0.402622	5.91164e-29	1.17671e-24
Pericyte	Ndufa10	0.445	0.44	0.383212	6.75111e-29	1.34381e-24
Pericyte	Nr3c1	0.684	0.716	0.293774	7.50778e-29	1.49442e-24
Pericyte	Psmb5	0.594	0.638	0.296956	9.36774e-29	1.86465e-24
Pericyte	Mrpl23	0.487	0.492	0.377036	1.09478e-28	2.17916e-24
Pericyte	Extl3	0.201	0.148	0.344405	1.52894e-28	3.04335e-24
Pericyte	Pafah1b1	0.675	0.72	0.289566	2.00692e-28	3.99478e-24
Pericyte	Arpc5l	0.419	0.412	0.380884	2.191e-28	4.36118e-24
Pericyte	Mlf2	0.523	0.547	0.36191	2.89867e-28	5.76981e-24
Pericyte	Dynlrb1	0.655	0.706	0.289667	3.08023e-28	6.1312e-24
Pericyte	Uqcrc1	0.495	0.508	0.35298	3.78528e-28	7.5346e-24
Pericyte	Etfb	0.482	0.494	0.390619	4.44709e-28	8.85194e-24
Pericyte	Atp6v1f	0.631	0.676	0.300162	4.80998e-28	9.57426e-24
Pericyte	Jkamp	0.377	0.349	0.402142	5.08446e-28	1.01206e-23
Pericyte	Actr10	0.476	0.48	0.332984	1.03456e-27	2.05929e-23
Pericyte	Hist1h1e	0.267	0.212	0.390802	1.53915e-27	3.06368e-23
Pericyte	Trmt112	0.467	0.47	0.374915	1.67558e-27	3.33525e-23
Pericyte	Nptn	0.541	0.565	0.343333	1.67807e-27	3.34019e-23
Pericyte	Top2b	0.506	0.512	0.356563	2.24213e-27	4.46297e-23
Pericyte	3110062M04Rik	0.2	0.143	0.291215	2.38941e-27	4.75611e-23
Pericyte	Gpr153	0.206	0.154	0.334985	3.12796e-27	6.22621e-23
Pericyte	Adgre5	0.491	0.478	0.323493	3.56401e-27	7.09417e-23
Pericyte	Pmm1	0.29	0.247	0.357372	4.09827e-27	8.1576e-23
Pericyte	BC031181	0.519	0.552	0.344039	4.11877e-27	8.19841e-23
Pericyte	Ankrd44	0.304	0.255	0.385561	6.98298e-27	1.38996e-22
Pericyte	Mtx2	0.311	0.274	0.366285	8.80287e-27	1.75221e-22
Pericyte	Mrpl20	0.506	0.526	0.319502	1.32255e-26	2.63253e-22
Pericyte	Gns	0.303	0.263	0.415244	1.36405e-26	2.71515e-22
Pericyte	Mrpl52	0.533	0.539	0.335457	1.44114e-26	2.8686e-22
Pericyte	Cnn2	0.476	0.46	0.344471	1.62402e-26	3.23262e-22
Pericyte	Chpf	0.224	0.172	0.298363	2.99267e-26	5.95691e-22
Pericyte	Ube2b	0.643	0.692	0.272102	3.1473e-26	6.26471e-22
Pericyte	Rdm1	0.301	0.261	0.367012	4.05332e-26	8.06813e-22
Pericyte	Hadhb	0.458	0.46	0.374103	4.97064e-26	9.89406e-22
Pericyte	Ndufs8	0.442	0.442	0.377478	8.42325e-26	1.67665e-21
Pericyte	Nub1	0.334	0.3	0.377632	1.85863e-25	3.6996e-21
Pericyte	Sri	0.664	0.726	0.298025	2.0402e-25	4.06101e-21
Pericyte	Pbx1	0.408	0.386	0.438065	2.54268e-25	5.06121e-21
Pericyte	Ogt	0.472	0.47	0.381265	3.0508e-25	6.07261e-21
Pericyte	Arhgap1	0.268	0.226	0.378492	4.12031e-25	8.20148e-21
Pericyte	Pdha1	0.321	0.289	0.363762	5.75528e-25	1.14559e-20
Pericyte	Tmem47	0.274	0.226	0.353834	6.30169e-25	1.25435e-20
Pericyte	Srrm1	0.624	0.664	0.293558	8.37795e-25	1.66763e-20
Pericyte	Ddx39b	0.521	0.539	0.343753	9.53314e-25	1.89757e-20
Pericyte	Rab14	0.718	0.785	0.251594	1.33797e-24	2.66322e-20
Pericyte	Ndufb7	0.655	0.719	0.258573	1.75032e-24	3.48401e-20
Pericyte	Ssbp1	0.326	0.294	0.365391	1.99097e-24	3.96303e-20
Pericyte	Lnpep	0.448	0.445	0.374893	1.99142e-24	3.96393e-20
Pericyte	Hagh	0.304	0.264	0.337092	2.83361e-24	5.64029e-20
Pericyte	Pon2	0.506	0.525	0.340013	3.6974e-24	7.35967e-20
Pericyte	Rab34	0.264	0.22	0.340082	4.34425e-24	8.64723e-20
Pericyte	Arid4a	0.405	0.382	0.384495	4.93039e-24	9.81394e-20
Pericyte	Dyrk2	0.203	0.156	0.335503	1.00809e-23	2.00661e-19
Pericyte	Zcchc14	0.288	0.248	0.377645	1.4058e-23	2.79825e-19
Pericyte	Ndufaf3	0.292	0.253	0.343652	1.60837e-23	3.20147e-19
Pericyte	Zranb2	0.463	0.468	0.391764	2.47591e-23	4.9283e-19
Pericyte	Ndufs4	0.458	0.476	0.347841	3.66999e-23	7.30511e-19
Pericyte	Fundc2	0.468	0.473	0.338657	3.87001e-23	7.70326e-19
Pericyte	Lsm8	0.383	0.368	0.352396	6.14568e-23	1.2233e-18
Pericyte	Hipk1	0.384	0.367	0.385337	9.07226e-23	1.80583e-18
Pericyte	Aaed1	0.463	0.471	0.358397	1.09246e-22	2.17453e-18
Pericyte	Peli2	0.208	0.161	0.313496	1.27472e-22	2.53733e-18
Pericyte	Surf1	0.319	0.29	0.366593	1.34256e-22	2.67236e-18
Pericyte	Lsamp	0.246	0.193	0.318284	2.31533e-22	4.60866e-18
Pericyte	Phf1	0.294	0.255	0.335838	2.42616e-22	4.82928e-18
Pericyte	Tmem165	0.412	0.412	0.379353	2.55571e-22	5.08714e-18
Pericyte	Ccdc59	0.468	0.479	0.346068	3.22396e-22	6.4173e-18
Pericyte	Zfp703	0.283	0.245	0.386303	3.75798e-22	7.48026e-18
Pericyte	Mrpl55	0.295	0.262	0.350107	3.99194e-22	7.94595e-18
Pericyte	Rnaseh2c	0.451	0.467	0.381853	4.04975e-22	8.06102e-18
Pericyte	Dhx30	0.281	0.243	0.363167	4.48296e-22	8.92333e-18
Pericyte	Fam122a	0.243	0.199	0.336983	4.49043e-22	8.9382e-18
Pericyte	St5	0.271	0.23	0.347209	4.52445e-22	9.00591e-18
Pericyte	Peli1	0.353	0.329	0.388904	4.59685e-22	9.15002e-18
Pericyte	Unc45a	0.236	0.192	0.315572	4.98718e-22	9.92697e-18
Pericyte	Lrrc58	0.571	0.6	0.317059	8.06757e-22	1.60585e-17
Pericyte	Tmem11	0.293	0.258	0.337294	8.76491e-22	1.74465e-17
Pericyte	Abhd14a	0.22	0.18	0.336066	1.18524e-21	2.35922e-17
Pericyte	Chchd3	0.377	0.365	0.352707	1.23994e-21	2.4681e-17
Pericyte	Nr2f6	0.321	0.294	0.347116	1.33896e-21	2.66521e-17
Pericyte	Btd	0.212	0.17	0.33179	1.55517e-21	3.09556e-17
Pericyte	Tia1	0.306	0.271	0.386914	2.00836e-21	3.99765e-17
Pericyte	Ap1s2	0.359	0.335	0.365266	2.35127e-21	4.6802e-17
Pericyte	Fdx1	0.324	0.299	0.361866	3.29639e-21	6.56146e-17
Pericyte	Vapa	0.579	0.624	0.278182	4.10391e-21	8.16884e-17
Pericyte	Ebpl	0.242	0.203	0.32799	4.55901e-21	9.0747e-17
Pericyte	Siva1	0.322	0.298	0.351583	4.89808e-21	9.74963e-17
Pericyte	Cd151	0.628	0.669	0.251579	4.90798e-21	9.76933e-17
Pericyte	Psmd7	0.598	0.648	0.272116	5.46255e-21	1.08732e-16
Pericyte	Zcchc7	0.446	0.454	0.376298	7.86769e-21	1.56606e-16
Pericyte	Sf3b5	0.492	0.522	0.321424	9.22173e-21	1.83559e-16
Pericyte	Dpm3	0.609	0.641	0.250446	9.92749e-21	1.97607e-16
Pericyte	Psmc6	0.516	0.552	0.298284	1.00673e-20	2.00389e-16
Pericyte	Zfp637	0.28	0.248	0.340193	1.35314e-20	2.69342e-16
Pericyte	Gprasp1	0.226	0.186	0.361145	1.47081e-20	2.92764e-16
Pericyte	Smtn	0.329	0.296	0.340376	1.56532e-20	3.11576e-16
Pericyte	4921524J17Rik	0.328	0.297	0.359424	2.15063e-20	4.28082e-16
Pericyte	Fam104a	0.478	0.502	0.325859	2.19477e-20	4.36868e-16
Pericyte	Rbm8a	0.557	0.606	0.288669	2.34628e-20	4.67027e-16
Pericyte	Pigp	0.418	0.421	0.36033	3.51769e-20	7.00196e-16
Pericyte	Abhd14b	0.232	0.192	0.338762	4.09168e-20	8.1445e-16
Pericyte	Hnrnpr	0.456	0.471	0.389114	4.93075e-20	9.81467e-16
Pericyte	Rab24	0.268	0.235	0.33843	5.47245e-20	1.08929e-15
Pericyte	Atp5g1	0.617	0.668	0.25777	9.20846e-20	1.83294e-15
Pericyte	Cfap36	0.255	0.219	0.335147	9.59448e-20	1.90978e-15
Pericyte	Sdhc	0.366	0.353	0.33157	1.11374e-19	2.21689e-15
Pericyte	Stk24	0.37	0.359	0.347763	1.58029e-19	3.14558e-15
Pericyte	Smim26	0.271	0.236	0.320189	1.61073e-19	3.20615e-15
Pericyte	Gm26825	0.572	0.584	0.509904	1.70684e-19	3.39747e-15
Pericyte	Tmem126a	0.3	0.276	0.371568	1.99361e-19	3.96829e-15
Pericyte	Washc3	0.262	0.23	0.363029	2.59914e-19	5.17359e-15
Pericyte	Yaf2	0.326	0.302	0.337775	4.63966e-19	9.23525e-15
Pericyte	Mrps14	0.486	0.521	0.321302	5.02988e-19	1.0012e-14
Pericyte	Hmgn1	0.561	0.562	0.255744	5.4774e-19	1.09028e-14
Pericyte	Hspa9	0.392	0.392	0.33455	6.90307e-19	1.37406e-14
Pericyte	Desi2	0.332	0.314	0.368696	7.06715e-19	1.40672e-14
Pericyte	Ptcd2	0.208	0.168	0.300826	7.3636e-19	1.46572e-14
Pericyte	Jagn1	0.29	0.26	0.312008	1.11157e-18	2.21258e-14
Pericyte	Dnajc10	0.383	0.376	0.358108	1.20419e-18	2.39695e-14
Pericyte	Abca9	0.26	0.218	0.307252	1.2582e-18	2.50446e-14
Pericyte	Wtip	0.271	0.233	0.265733	1.42742e-18	2.84128e-14
Pericyte	Pfdn4	0.279	0.248	0.311548	1.98204e-18	3.94524e-14
Pericyte	Hmgn3	0.251	0.218	0.349846	6.65655e-18	1.32499e-13
Pericyte	Cops5	0.367	0.36	0.351508	8.57225e-18	1.70631e-13
Pericyte	Ube2v2	0.336	0.322	0.338291	9.74034e-18	1.93882e-13
Pericyte	Clcn4	0.368	0.361	0.366531	1.06037e-17	2.11067e-13
Pericyte	Aco2	0.389	0.387	0.334992	1.15936e-17	2.30771e-13
Pericyte	Cpne3	0.435	0.449	0.362563	1.41365e-17	2.81388e-13
Pericyte	Fopnl	0.256	0.224	0.304842	1.52007e-17	3.0257e-13
Pericyte	Tax1bp1	0.641	0.704	0.254874	1.52534e-17	3.03619e-13
Pericyte	Ndn	0.237	0.198	0.32292	1.67169e-17	3.3275e-13
Pericyte	Napa	0.432	0.452	0.355091	1.93091e-17	3.84349e-13
Pericyte	Mrpl12	0.384	0.386	0.33359	1.95012e-17	3.88171e-13
Pericyte	Fam53b	0.286	0.251	0.304909	2.10497e-17	4.18994e-13
Pericyte	Ebna1bp2	0.368	0.366	0.326644	2.22303e-17	4.42494e-13
Pericyte	Prpsap1	0.32	0.302	0.344475	2.78206e-17	5.5377e-13
Pericyte	Tmem176b	0.297	0.249	0.271196	3.5729e-17	7.11186e-13
Pericyte	Tmx2	0.232	0.196	0.292115	3.60447e-17	7.17471e-13
Pericyte	Aip	0.379	0.383	0.353489	3.77369e-17	7.51154e-13
Pericyte	Rasa3	0.219	0.184	0.31304	5.93196e-17	1.18076e-12
Pericyte	Dnajc8	0.564	0.61	0.266408	6.80082e-17	1.3537e-12
Pericyte	Psma1	0.514	0.554	0.283442	7.52618e-17	1.49809e-12
Pericyte	Igsf8	0.262	0.236	0.356742	1.32867e-16	2.64473e-12
Pericyte	Nbea	0.227	0.191	0.333357	1.5559e-16	3.09701e-12
Pericyte	Sh2b3	0.301	0.273	0.336805	1.60543e-16	3.19561e-12
Pericyte	Stk16	0.307	0.29	0.348772	2.12056e-16	4.22098e-12
Pericyte	Lamtor3	0.396	0.403	0.324672	2.40562e-16	4.78838e-12
Pericyte	Sssca1	0.201	0.167	0.324141	2.41608e-16	4.80921e-12
Pericyte	Ptk2	0.404	0.392	0.274103	2.77176e-16	5.51718e-12
Pericyte	Gm16286	0.445	0.473	0.332931	2.78342e-16	5.54041e-12
Pericyte	Smarcb1	0.35	0.343	0.322585	2.97728e-16	5.92627e-12
Pericyte	Tspan31	0.429	0.449	0.32837	3.18691e-16	6.34354e-12
Pericyte	Dld	0.358	0.355	0.327181	3.54409e-16	7.05452e-12
Pericyte	Impact	0.264	0.234	0.306771	3.61766e-16	7.20094e-12
Pericyte	Mrps26	0.306	0.288	0.344132	6.13422e-16	1.22102e-11
Pericyte	Pam16	0.326	0.314	0.326991	7.69054e-16	1.5308e-11
Pericyte	Med31	0.307	0.288	0.301445	7.85064e-16	1.56267e-11
Pericyte	Coq5	0.222	0.188	0.302849	9.45688e-16	1.88239e-11
Pericyte	1810022K09Rik	0.419	0.435	0.333835	9.73414e-16	1.93758e-11
Pericyte	Cox14	0.435	0.46	0.31142	1.04493e-15	2.07993e-11
Pericyte	Psmc2	0.444	0.469	0.293172	1.0568e-15	2.10355e-11
Pericyte	As3mt	0.201	0.166	0.279109	1.07992e-15	2.14958e-11
Pericyte	Anapc13	0.406	0.42	0.360921	1.23546e-15	2.45917e-11
Pericyte	Pdrg1	0.353	0.345	0.320718	1.58094e-15	3.14685e-11
Pericyte	Myg1	0.21	0.177	0.295207	1.73464e-15	3.4528e-11
Pericyte	Xbp1	0.532	0.56	0.290991	1.80574e-15	3.59432e-11
Pericyte	Ppp2r1a	0.404	0.418	0.331458	1.83462e-15	3.65182e-11
Pericyte	Tsen34	0.422	0.444	0.317619	2.04309e-15	4.06676e-11
Pericyte	Ngrn	0.215	0.18	0.274854	2.14685e-15	4.2733e-11
Pericyte	Araf	0.286	0.266	0.360459	2.27583e-15	4.53003e-11
Pericyte	Cisd2	0.369	0.369	0.370395	2.55023e-15	5.07623e-11
Pericyte	Zfp771	0.244	0.218	0.332982	2.84219e-15	5.65737e-11
Pericyte	Matr3	0.541	0.587	0.290272	9.17847e-15	1.82698e-10
Pericyte	Bcl9l	0.245	0.22	0.346172	9.29867e-15	1.8509e-10
Pericyte	Pja1	0.266	0.242	0.334395	9.97344e-15	1.98521e-10
Pericyte	Acat1	0.371	0.377	0.33458	1.04746e-14	2.08496e-10
Pericyte	Psma6	0.497	0.54	0.273211	1.09978e-14	2.18911e-10
Pericyte	Coq2	0.232	0.204	0.314185	1.17277e-14	2.33439e-10
Pericyte	Sash1	0.589	0.616	0.250143	1.21282e-14	2.41412e-10
Pericyte	Ssbp4	0.48	0.515	0.275336	1.51137e-14	3.00838e-10
Pericyte	Stk10	0.207	0.169	0.272471	1.64227e-14	3.26895e-10
Pericyte	Fam58b	0.22	0.191	0.287372	2.5415e-14	5.05886e-10
Pericyte	Ift27	0.278	0.261	0.358996	2.91477e-14	5.80185e-10
Pericyte	Chd6	0.358	0.354	0.338275	3.66997e-14	7.30507e-10
Pericyte	Gtf2a2	0.42	0.443	0.308337	3.88267e-14	7.72844e-10
Pericyte	Gde1	0.304	0.291	0.323971	3.90774e-14	7.77835e-10
Pericyte	Emd	0.362	0.359	0.292106	4.60152e-14	9.15933e-10
Pericyte	Tm9sf2	0.484	0.527	0.294096	4.80338e-14	9.56113e-10
Pericyte	Atraid	0.567	0.622	0.254082	5.72072e-14	1.13871e-09
Pericyte	Pin1	0.361	0.37	0.332975	5.73911e-14	1.14237e-09
Pericyte	Mrpl57	0.333	0.33	0.332288	7.09353e-14	1.41197e-09
Pericyte	Hist1h4d	0.31	0.285	0.295952	8.4793e-14	1.68781e-09
Pericyte	Slbp	0.383	0.386	0.322863	9.82914e-14	1.95649e-09
Pericyte	Snx10	0.248	0.222	0.336022	1.30343e-13	2.59448e-09
Pericyte	Mapk12	0.306	0.28	0.261716	2.23232e-13	4.44343e-09
Pericyte	Rnf14	0.273	0.255	0.316643	2.37066e-13	4.71879e-09
Pericyte	Leo1	0.22	0.193	0.283385	2.39871e-13	4.77463e-09
Pericyte	Itgav	0.243	0.221	0.31586	2.70756e-13	5.38939e-09
Pericyte	Atad1	0.264	0.244	0.310779	3.00963e-13	5.99068e-09
Pericyte	C1qbp	0.358	0.364	0.321989	3.26687e-13	6.50271e-09
Pericyte	Rex1bd	0.475	0.509	0.283725	3.47964e-13	6.92623e-09
Pericyte	Yipf4	0.48	0.524	0.278453	3.48984e-13	6.94652e-09
Pericyte	Hspa13	0.252	0.23	0.322132	3.87435e-13	7.7119e-09
Pericyte	Scd2	0.228	0.198	0.277858	5.30019e-13	1.055e-08
Pericyte	Ggps1	0.322	0.314	0.358293	6.65459e-13	1.3246e-08
Pericyte	Epb41	0.317	0.286	0.258241	6.92438e-13	1.3783e-08
Pericyte	Rab8b	0.269	0.25	0.318705	8.87207e-13	1.76599e-08
Pericyte	Trim35	0.323	0.315	0.319151	1.10058e-12	2.19071e-08
Pericyte	Socs5	0.212	0.184	0.288323	1.17218e-12	2.33323e-08
Pericyte	Phldb1	0.298	0.283	0.321999	1.45734e-12	2.90083e-08
Pericyte	Nfu1	0.334	0.332	0.292666	1.46186e-12	2.90983e-08
Pericyte	Pkd2	0.39	0.387	0.278119	1.79655e-12	3.57604e-08
Pericyte	Fnbp1	0.245	0.223	0.339911	1.96039e-12	3.90216e-08
Pericyte	Cdip1	0.211	0.185	0.309704	2.10951e-12	4.19898e-08
Pericyte	Smim11	0.501	0.562	0.283567	2.22311e-12	4.4251e-08
Pericyte	Maml2	0.201	0.173	0.275462	2.72833e-12	5.43074e-08
Pericyte	Man2a2	0.212	0.188	0.342482	2.75455e-12	5.48294e-08
Pericyte	Sumo3	0.455	0.485	0.288267	3.26677e-12	6.5025e-08
Pericyte	Cryzl1	0.27	0.255	0.331182	4.35943e-12	8.67745e-08
Pericyte	9530068E07Rik	0.38	0.395	0.307045	5.64544e-12	1.12372e-07
Pericyte	Mageh1	0.236	0.21	0.268869	5.92171e-12	1.17872e-07
Pericyte	Pacsin2	0.328	0.328	0.327121	8.33694e-12	1.65947e-07
Pericyte	Stx16	0.284	0.268	0.319163	8.39159e-12	1.67035e-07
Pericyte	Nf1	0.259	0.24	0.308003	8.68785e-12	1.72932e-07
Pericyte	Gm47283	0.48	0.51	0.314873	8.85694e-12	1.76297e-07
Pericyte	Gtf2h5	0.497	0.547	0.26672	9.77524e-12	1.94576e-07
Pericyte	Grpel1	0.402	0.423	0.292043	1.18404e-11	2.35683e-07
Pericyte	Lix1l	0.3	0.294	0.321799	1.24322e-11	2.47462e-07
Pericyte	Baz2a	0.249	0.227	0.315973	1.24971e-11	2.48755e-07
Pericyte	Msrb3	0.272	0.251	0.262357	1.29559e-11	2.57888e-07
Pericyte	Aurkaip1	0.453	0.494	0.286058	1.35914e-11	2.70537e-07
Pericyte	Syde1	0.219	0.194	0.276663	1.46644e-11	2.91895e-07
Pericyte	Pnn	0.5	0.541	0.281863	1.71535e-11	3.4144e-07
Pericyte	Tomm5	0.44	0.478	0.281033	2.08164e-11	4.1435e-07
Pericyte	Gipc1	0.246	0.227	0.29854	2.09298e-11	4.16607e-07
Pericyte	Gabarapl1	0.421	0.447	0.285353	2.12234e-11	4.22452e-07
Pericyte	Dirc2	0.241	0.222	0.289005	2.39406e-11	4.76538e-07
Pericyte	Pde6d	0.285	0.276	0.313516	2.84619e-11	5.66534e-07
Pericyte	Nrip1	0.363	0.366	0.302324	2.87057e-11	5.71387e-07
Pericyte	Cox20	0.388	0.407	0.339556	3.17968e-11	6.32914e-07
Pericyte	Dmwd	0.237	0.216	0.26936	3.19501e-11	6.35966e-07
Pericyte	Aamp	0.46	0.505	0.277401	3.87496e-11	7.71311e-07
Pericyte	Tmed1	0.266	0.253	0.300498	4.95517e-11	9.86328e-07
[truncated: 164 more rows]

## Sheet: SMC
cluster	gene	pct_expressing_this_cluster	pct_expressing_other_clusters	avg_log2FC	p_val	p_val_adj
[truncated: 949 more rows]

[truncated: 2 more sheets: Macrophages, Fibroblasts]
