# Supplementary material for: Multi-omic analysis of the cardiac cellulome defines a vascular contribution to cardiac diastolic dysfunction in obese female mice
Source: Basic Res Cardiol. 2023 Mar 29;118(1):11. doi: 10.1007/s00395-023-00983-6 (PMC10060343; doi:10.1007/s00395-023-00983-6)
Supplement: Supplementary file 6 — Supplementary file6 (XLSX 548 KB) [file 395_2023_983_MOESM6_ESM.xlsx]

## Sheet: KOCvWTC_UR_inKOC
Online Resource 16: Differential Expression of Genes Up-regulated in CD between MR Intact and SMC MR KO
WT-C: Control diet (CD) in MR Intact
KO-C: Control diet (CD) in SMC MR KO
gene	cluster	pval	adj.pval	avg_expression_KO-C	avg_expression_WT-C	FC
Tm9sf4	Bcells	0.000309628	0.0011474	0.452774	0.0731005	6.19386
Herc4	Bcells	0.00115232	0.00293513	0.689252	0.273567	2.5195
Snrpg	Bcells	0.00149468	0.00349977	4.61331	2.86344	1.61111
H2-Q10	Bcells	0.00255675	0.00487154	0.568798	0.175711	3.23713
Alkbh8	Bcells	0.00276606	0.00509826	0.19051	0.0112931	16.8697
Ago3	Bcells	0.00281498	0.00515237	0.287591	0.0905856	3.1748
Slc38a1	Bcells	0.00357873	0.00598222	2.21565	1.46849	1.50879
mt-Nd3	Bcells	0.00384029	0.00625085	12.5458	10.5105	1.19365
Scaf1	Bcells	0.00401363	0.00638826	0.31213	0.0540052	5.77963
Zfp87	Bcells	0.00408217	0.00644543	0.2961	0.0632853	4.67881
Gps2	Bcells	0.0047614	0.0069906	0.69371	0.518087	1.33898
Arhgap30	Bcells	0.00483208	0.0070518	1.50734	1.38933	1.08495
Zfp866	Bcells	0.00499433	0.00714228	0.19678	0.0356212	5.52423
Tes	Bcells	0.00541839	0.00744676	0.804483	0.321322	2.50366
Fbxo33	Bcells	0.00598579	0.0077292	0.544021	0.15104	3.60184
Eif4g3	Bcells	0.00601251	0.00775104	0.605669	0.299638	2.02134
Akr1a1	Bcells	0.00617115	0.00786255	1.13794	0.751938	1.51334
Sf1	Bcells	0.00628567	0.00794443	1.40126	0.807935	1.73437
Ube4b	Bcells	0.00790424	0.00892543	0.267508	0.0666735	4.0122
Gbp4	Bcells	0.00814657	0.0090578	0.241018	0.112174	2.14861
Stard3	Bcells	0.00863522	0.00930757	0.172088	0.128467	1.33955
Ubac2	Bcells	0.00866626	0.00930757	0.446487	0.232566	1.91983
Mef2c	Bcells	0.00954142	0.00976087	12.343	9.33653	1.32201
Snx5	Bcells	0.00986216	0.00990919	3.54678	2.90167	1.22232
H2-Q7	EC1	2.37281e-109	7.50045e-106	3.98695	2.42392	1.64483
H2-Q6	EC1	3.32742e-82	5.25899e-79	2.32047	1.37679	1.68543
H2-D1	EC1	2.11092e-68	1.66815e-65	26.4971	21.9035	1.20972
H2-K1	EC1	1.24908e-59	7.89668e-57	20.7851	16.5482	1.25603
H2-Q4	EC1	9.89076e-57	5.21078e-54	3.63495	2.69493	1.34881
Fas	EC1	2.93179e-56	1.32391e-53	1.58658	1.03228	1.53697
B2m	EC1	1.06573e-50	4.21097e-48	20.9831	17.2293	1.21787
H2-T23	EC1	6.95804e-39	1.46629e-36	3.74611	2.87206	1.30433
H2-T22	EC1	1.46126e-32	2.71709e-30	1.62399	1.19694	1.35678
Rps29	EC1	2.96792e-28	4.46743e-26	37.7462	34.1075	1.10668
Rps27	EC1	4.06271e-28	5.83737e-26	21.5603	19.2826	1.11812
Tsc22d3	EC1	1.22415e-26	1.43316e-24	1.86836	1.36625	1.36751
Xdh	EC1	2.08835e-25	2.12944e-23	2.56418	2.03422	1.26052
Zbtb16	EC1	3.76503e-23	3.60645e-21	0.164915	0.0669679	2.4626
Rpl35	EC1	5.16422e-23	4.8012e-21	8.58594	7.49037	1.14626
Rps28	EC1	2.88377e-22	2.33733e-20	11.2826	9.89797	1.13989
Rgcc	EC1	6.52065e-22	5.15294e-20	16.6826	14.8097	1.12646
Uba52	EC1	1.86725e-20	1.34145e-18	1.2786	0.972947	1.31416
Cd200	EC1	3.03727e-19	1.95935e-17	6.4031	5.4092	1.18374
Ddit4	EC1	1.01181e-18	5.92283e-17	1.35932	1.02862	1.32149
Psmb8	EC1	1.24313e-18	7.14464e-17	3.84738	3.25498	1.182
Rps21	EC1	1.49526e-18	8.29215e-17	27.5702	25.183	1.09479
Spry1	EC1	3.723e-18	1.99465e-16	1.37522	1.04205	1.31972
Rpl38	EC1	9.03851e-18	4.68373e-16	13.68	12.5624	1.08896
Gm47283	EC1	1.13005e-17	5.66998e-16	1.18651	0.912304	1.30056
Snrk	EC1	1.77876e-16	7.91922e-15	4.57211	3.82541	1.19519
Rpl13a	EC1	3.96309e-16	1.73991e-14	2.24811	1.8843	1.19307
Per1	EC1	1.70553e-15	7.00152e-14	0.270125	0.175409	1.53997
Psmb9	EC1	6.90078e-15	2.72667e-13	2.183	1.84418	1.18372
Rpl27	EC1	2.83895e-14	1.05575e-12	4.14697	3.6873	1.12466
Hes1	EC1	3.88911e-14	1.41304e-12	9.79716	7.82438	1.25213
S1pr1	EC1	4.09057e-13	1.31942e-11	5.69266	4.9034	1.16096
8430408G22Rik	EC1	7.68927e-13	2.40651e-11	3.51536	2.66259	1.32028
Rpl37	EC1	9.1807e-13	2.84512e-11	20.0811	18.6541	1.0765
Lnx1	EC1	3.22382e-12	9.43563e-11	0.698712	0.54584	1.28007
Abcg2	EC1	5.58535e-12	1.57637e-10	2.03786	1.74872	1.16534
Sgms1	EC1	8.44197e-12	2.28077e-10	1.31524	1.06631	1.23344
Sult1a1	EC1	1.05162e-11	2.81711e-10	1.82429	1.54474	1.18097
H2-Q10	EC1	1.17338e-11	3.11684e-10	0.398701	0.284979	1.39905
Lpl	EC1	2.12418e-11	5.45897e-10	22.0405	19.2037	1.14772
Rbm3	EC1	4.01482e-11	9.91473e-10	1.9524	1.66952	1.16944
Klf9	EC1	1.34084e-10	2.96391e-09	3.79479	3.33741	1.13705
AC160336.1	EC1	1.40757e-10	3.08982e-09	3.62934	3.01278	1.20465
Gm11808	EC1	1.49409e-10	3.2348e-09	0.942372	0.807895	1.16645
Txnip	EC1	1.90867e-10	4.0492e-09	16.4335	14.9481	1.09937
Fam212a	EC1	3.13688e-10	6.39721e-09	1.09608	0.846395	1.295
Dach1	EC1	3.38397e-10	6.85687e-09	1.42446	1.17335	1.21401
Stxbp6	EC1	3.88917e-10	7.83035e-09	0.276726	0.17683	1.56492
Ubb	EC1	6.27205e-10	1.23142e-08	30.2241	28.7129	1.05263
Thrsp	EC1	6.32028e-10	1.23323e-08	2.28243	1.97124	1.15787
Rps25	EC1	7.79021e-10	1.49242e-08	8.15566	7.37879	1.10528
Slc26a10	EC1	8.78142e-10	1.66585e-08	1.95592	1.63985	1.19274
Hist1h1c	EC1	9.34201e-10	1.75774e-08	1.02918	0.790908	1.30126
Tmcc3	EC1	1.45134e-09	2.68286e-08	1.65631	1.36209	1.21601
Tns1	EC1	4.08145e-09	7.16749e-08	3.01453	2.67985	1.12489
Ccdc85b	EC1	4.3553e-09	7.60613e-08	1.22111	1.05292	1.15974
Rpl10	EC1	8.46376e-09	1.37058e-07	10.645	9.98457	1.06614
Fxyd6	EC1	8.49835e-09	1.37058e-07	0.405564	0.296057	1.36989
Klf2	EC1	1.20055e-08	1.86026e-07	47.7516	45.147	1.05769
Rpl37a	EC1	1.64031e-08	2.48087e-07	23.614	22.4185	1.05332
Gm4070	EC1	1.79772e-08	2.69317e-07	0.635662	0.495311	1.28336
Sgk1	EC1	1.81765e-08	2.71018e-07	12.643	11.3189	1.11698
Hspa1b	EC1	1.98798e-08	2.95024e-07	40.9986	36.008	1.1386
Kcna5	EC1	2.62768e-08	3.84941e-07	1.13395	0.969547	1.16957
Tap1	EC1	3.77776e-08	5.35426e-07	0.824386	0.690077	1.19463
Cd274	EC1	3.91898e-08	5.50573e-07	0.780951	0.625202	1.24912
Gbp3	EC1	5.377e-08	7.32616e-07	0.68592	0.541629	1.2664
Cd300lg	EC1	6.23145e-08	8.27631e-07	10.0587	9.47173	1.06197
Ednrb	EC1	8.63381e-08	1.11394e-06	1.47897	1.2341	1.19842
Ccdc85a	EC1	9.37934e-08	1.1812e-06	1.5996	1.36903	1.16842
Ciapin1	EC1	1.03328e-07	1.27585e-06	0.478955	0.370547	1.29256
Rapgef4	EC1	1.47858e-07	1.72464e-06	0.547094	0.451082	1.21285
Stmn1	EC1	1.60223e-07	1.84169e-06	0.78159	0.623221	1.25411
Tcim	EC1	1.86349e-07	2.10375e-06	12.5003	11.5796	1.0795
Fau	EC1	2.84215e-07	3.07624e-06	26.0037	25.059	1.0377
Cped1	EC1	3.3512e-07	3.55474e-06	0.931775	0.803266	1.15998
Cav2	EC1	5.01679e-07	5.18238e-06	6.09072	5.65601	1.07686
Tap2	EC1	5.18674e-07	5.3301e-06	1.47316	1.29645	1.1363
Akap2	EC1	5.32395e-07	5.44628e-06	1.3328	1.15911	1.14985
Sh2d3c	EC1	6.00749e-07	6.04767e-06	1.17198	0.994127	1.17891
Pdgfb	EC1	6.1603e-07	6.16225e-06	3.17423	2.86586	1.1076
Egr1	EC1	6.64623e-07	6.62736e-06	12.025	11.1256	1.08084
Ackr3	EC1	1.00428e-06	9.53312e-06	1.16579	1.00926	1.15509
AY036118	EC1	1.6308e-06	1.44802e-05	7.6047	6.75228	1.12624
Ier2	EC1	1.80374e-06	1.57613e-05	10.6075	9.8197	1.08023
Cirbp	EC1	2.01569e-06	1.72206e-05	0.612375	0.487618	1.25585
Serinc3	EC1	2.17222e-06	1.82617e-05	4.74609	4.39727	1.07932
Tgtp2	EC1	2.31065e-06	1.91705e-05	0.406197	0.317319	1.28009
Rpl39	EC1	2.4437e-06	2.0116e-05	13.8208	13.1388	1.05191
Grcc10	EC1	3.06901e-06	2.45599e-05	0.315229	0.241249	1.30665
Epb41	EC1	3.21524e-06	2.54721e-05	0.929614	0.797206	1.16609
Bmp6	EC1	3.37229e-06	2.64511e-05	1.2121	1.05923	1.14432
Fam117b	EC1	3.38447e-06	2.6481e-05	1.01275	0.872179	1.16117
Dpm1	EC1	4.02595e-06	3.07392e-05	1.0254	0.873369	1.17407
Aqp7	EC1	6.49461e-06	4.71941e-05	3.38888	3.07054	1.10368
Crebrf	EC1	6.97026e-06	5.03036e-05	1.11386	0.938528	1.18681
Timp4	EC1	7.0994e-06	5.10028e-05	5.96579	5.15607	1.15704
Tsc22d1	EC1	7.42855e-06	5.29311e-05	5.11545	4.53391	1.12826
Nfia	EC1	7.63114e-06	5.39643e-05	1.43176	1.25213	1.14346
Timp3	EC1	1.13731e-05	7.76465e-05	9.69187	8.92339	1.08612
Apol10b	EC1	1.19387e-05	8.11577e-05	0.754663	0.636651	1.18536
Pkp4	EC1	1.19982e-05	8.1387e-05	1.85289	1.64357	1.12736
Nop53	EC1	1.32527e-05	8.87539e-05	2.38621	2.22088	1.07444
Fmo2	EC1	1.35004e-05	9.00313e-05	2.69061	2.36528	1.13754
Egfl7	EC1	1.36327e-05	9.07218e-05	13.1649	12.6212	1.04307
Rpl30	EC1	1.38992e-05	9.21076e-05	18.7107	17.9517	1.04228
Nmt1	EC1	1.8035e-05	0.000115871	0.99895	0.904621	1.10427
Cd47	EC1	1.84268e-05	0.000117671	3.99596	3.72871	1.07167
Gstm1	EC1	2.11629e-05	0.00013273	3.4434	3.12982	1.10019
Rasd1	EC1	2.29055e-05	0.000141207	0.591952	0.480306	1.23245
Irf2bp2	EC1	2.29232e-05	0.000141207	0.879315	0.750228	1.17206
Rpl6	EC1	2.308e-05	0.000141662	14.0897	13.5618	1.03892
Epb41l4aos	EC1	2.32825e-05	0.000142628	0.397794	0.315234	1.2619
Nr4a1	EC1	2.37839e-05	0.000144857	2.36889	2.02237	1.17134
Marcks	EC1	2.45259e-05	0.000147951	6.36427	5.75719	1.10545
Sik1	EC1	2.60341e-05	0.00015562	0.985208	0.837007	1.17706
Gm26526	EC1	2.71955e-05	0.000161893	0.176433	0.13572	1.29998
Plin2	EC1	3.26278e-05	0.000188895	1.65959	1.46725	1.13109
Srsf5	EC1	3.31615e-05	0.000191633	5.36534	5.09732	1.05258
Itpripl1	EC1	3.69939e-05	0.000209566	0.671712	0.563848	1.1913
Snrpg	EC1	4.0262e-05	0.00022686	1.69092	1.54434	1.09491
Fzd4	EC1	4.30641e-05	0.000240505	2.1473	1.92205	1.11719
D830026I12Rik	EC1	4.64084e-05	0.000256912	0.22798	0.170736	1.33528
Mylip	EC1	5.06949e-05	0.00027869	1.49862	1.33326	1.12403
Acer2	EC1	5.59679e-05	0.000302936	0.467039	0.408489	1.14333
Cdc42ep3	EC1	5.93041e-05	0.000317729	2.52807	2.27783	1.10986
Cdc42ep4	EC1	6.53476e-05	0.0003437	0.435267	0.355589	1.22407
Dusp6	EC1	6.61009e-05	0.000347084	1.51691	1.3517	1.12222
Hivep2	EC1	7.25959e-05	0.000375574	0.794362	0.692358	1.14733
Rps23	EC1	7.78583e-05	0.000399529	21.1532	20.3642	1.03875
Vps37b	EC1	8.91302e-05	0.000444386	0.423687	0.345975	1.22462
Rpl36	EC1	9.02071e-05	0.000449047	13.8617	13.4328	1.03193
Amd2	EC1	9.26656e-05	0.000457681	0.779076	0.665851	1.17005
Nisch	EC1	0.000111906	0.000532733	1.62447	1.50469	1.0796
Tmem140	EC1	0.000118445	0.000559582	2.78606	2.56804	1.0849
Adh1	EC1	0.0001223	0.000576141	0.301695	0.255516	1.18073
Emcn	EC1	0.000136469	0.000627002	7.45048	7.11463	1.04721
Alpl	EC1	0.000140883	0.000640763	1.07041	0.931934	1.14859
Pdcd4	EC1	0.000162774	0.000722651	0.463946	0.370569	1.25198
Rpl9	EC1	0.000185205	0.000795775	19.1761	18.5662	1.03285
Enah	EC1	0.000189106	0.000807791	0.49633	0.420924	1.17914
Gstp1	EC1	0.000189679	0.000809145	0.138549	0.108988	1.27124
Irgm1	EC1	0.000194719	0.000822583	0.500122	0.398968	1.25354
Tspan7	EC1	0.000197632	0.000829635	5.61195	5.22611	1.07383
Apold1	EC1	0.000199654	0.000837013	5.04397	4.61098	1.0939
Epas1	EC1	0.000200667	0.000837923	5.3032	4.99357	1.06201
Mcf2l	EC1	0.000211085	0.000875642	1.74973	1.55606	1.12446
Impact	EC1	0.000223301	0.000909605	0.271985	0.217553	1.2502
Adgrg1	EC1	0.00022361	0.000909693	2.31167	2.12091	1.08994
Mtmr10	EC1	0.000255712	0.00100162	0.242268	0.199643	1.21351
Hecw2	EC1	0.000258573	0.00100907	0.845777	0.735297	1.15025
AC149090.1	EC1	0.000272616	0.00104834	0.876961	0.795235	1.10277
Zfp946	EC1	0.000292322	0.00110266	0.161537	0.117418	1.37574
Limk2	EC1	0.000305653	0.00114099	0.145186	0.1023	1.41921
Ifi47	EC1	0.000306873	0.00114123	0.288651	0.233081	1.23842
Gimap6	EC1	0.000313076	0.0011568	5.75991	5.44488	1.05786
Trim37	EC1	0.000316907	0.00116541	0.330301	0.287849	1.14748
Prg4	EC1	0.00032363	0.00118253	1.30361	1.16493	1.11905
Gm12002	EC1	0.000332542	0.00119859	1.92395	1.75337	1.09729
Adipor2	EC1	0.000341597	0.00122148	0.874815	0.797005	1.09763
Eid2	EC1	0.000357279	0.00125473	0.249108	0.237394	1.04934
Id3	EC1	0.000357645	0.00125473	27.1414	26.0691	1.04113
Tspyl1	EC1	0.000359815	0.00125955	0.421067	0.347099	1.21311
Hjurp	EC1	0.000372501	0.00129678	0.757598	0.654339	1.15781
Srrm2	EC1	0.00038436	0.00132493	3.49286	3.25172	1.07416
Arglu1	EC1	0.000389288	0.00133538	2.45339	2.22958	1.10038
Btg1	EC1	0.000389922	0.00133538	7.71327	7.10372	1.08581
Afdn	EC1	0.000413225	0.00139552	4.12762	3.81333	1.08242
Lncpint	EC1	0.000447509	0.00148903	0.634805	0.573403	1.10708
Plscr2	EC1	0.000450955	0.00149577	2.1637	1.96551	1.10083
Gm42418	EC1	0.000458163	0.00151491	115.441	107.647	1.0724
Lrch1	EC1	0.00047444	0.0015541	0.372607	0.323558	1.15159
Sorbs3	EC1	0.000490878	0.00159145	0.618132	0.540413	1.14381
Rps27rt	EC1	0.000507755	0.00162615	0.575076	0.508972	1.12988
Nav3	EC1	0.000518202	0.00165458	0.891435	0.766847	1.16247
Ddt	EC1	0.000524224	0.00167044	0.619213	0.548312	1.12931
Cxcl9	EC1	0.000551565	0.00173964	1.32029	1.20398	1.0966
Efnb2	EC1	0.000553481	0.00174258	2.00721	1.8169	1.10474
Sec14l1	EC1	0.000556271	0.00174963	1.79218	1.64411	1.09006
Stat1	EC1	0.000561544	0.00175746	0.865983	0.760865	1.13816
Rnaset2a	EC1	0.000573326	0.00177764	0.355791	0.298893	1.19036
Gbp7	EC1	0.00058966	0.00180787	2.65723	2.38518	1.11406
Zfp36	EC1	0.000606939	0.00185424	9.7561	9.35729	1.04262
Bcl2l1	EC1	0.000627875	0.00189743	0.774922	0.689146	1.12447
Ccnt2	EC1	0.000674305	0.00200259	0.571607	0.49415	1.15675
Cyr61	EC1	0.000674708	0.00200259	8.11511	7.46485	1.08711
Acaa2	EC1	0.000690447	0.00203213	0.826398	0.74885	1.10356
Itm2b	EC1	0.00076571	0.00220037	22.7872	22.1927	1.02679
Mterf3	EC1	0.000769813	0.00220815	0.326089	0.269686	1.20914
Mfsd4a	EC1	0.000780262	0.00223002	0.479129	0.424532	1.12861
Atxn7l1	EC1	0.00079704	0.00225959	0.222595	0.179112	1.24277
Bnip3	EC1	0.000837927	0.00232749	0.660357	0.587131	1.12472
Pcdh17	EC1	0.00089025	0.00244278	2.22528	2.01148	1.10629
Nbr1	EC1	0.000937772	0.00253986	0.501206	0.452951	1.10653
Fmo5	EC1	0.000948352	0.0025578	0.29188	0.233308	1.25105
Auts2	EC1	0.00096582	0.00258873	1.30634	1.18717	1.10038
Tpt1	EC1	0.000977152	0.00260656	61.0696	59.1859	1.03183
Shank3	EC1	0.0010587	0.00276557	1.06927	0.93981	1.13776
Ahr	EC1	0.00111236	0.002868	0.811057	0.712313	1.13862
Rasgrf2	EC1	0.00117989	0.00298131	0.734102	0.645888	1.13658
Ccdc82	EC1	0.00127208	0.00313899	0.557502	0.495004	1.12626
Son	EC1	0.0013367	0.00324027	5.63558	5.42265	1.03927
Mustn1	EC1	0.00135468	0.00327382	0.4464	0.3851	1.15918
Pparg	EC1	0.00138042	0.0033107	1.39736	1.28765	1.08521
Sos1	EC1	0.00140095	0.00334626	0.387384	0.305514	1.26798
Eif3f	EC1	0.00142234	0.00338413	3.44097	3.23345	1.06418
Rpl36a	EC1	0.00143448	0.0034042	6.79878	6.47813	1.0495
Rps19	EC1	0.00148882	0.00349264	19.8313	19.2621	1.02955
Nfkbia	EC1	0.00149024	0.00349264	6.76784	6.3147	1.07176
Kit	EC1	0.00150406	0.00351391	0.187831	0.167452	1.1217
Rps12	EC1	0.00152953	0.00355823	22.65	22.1481	1.02266
Anapc16	EC1	0.00155113	0.0035894	0.75937	0.686277	1.10651
Ttll7	EC1	0.0015861	0.00365162	0.480996	0.431439	1.11486
Ppp4r3b	EC1	0.00159806	0.00366048	0.73025	0.645245	1.13174
H2-M3	EC1	0.00160097	0.0036645	0.535488	0.466165	1.14871
Taf6	EC1	0.00160393	0.0036686	0.191517	0.165311	1.15853
Pnpla2	EC1	0.00160774	0.00367282	1.0392	0.963124	1.07899
Rhob	EC1	0.00163799	0.0037153	7.99707	7.53021	1.062
Hnrnpdl	EC1	0.00167689	0.00376668	1.38709	1.28669	1.07803
Myzap	EC1	0.00168825	0.0037821	0.470674	0.402072	1.17062
Ndufa6	EC1	0.00169232	0.00378854	2.57458	2.41289	1.06701
Tnrc6a	EC1	0.00174077	0.0038503	0.96629	0.870924	1.1095
Ucp2	EC1	0.00177984	0.00390157	1.02601	0.932325	1.10048
Rplp2	EC1	0.00178441	0.00390888	12.4033	11.9936	1.03416
2810403A07Rik	EC1	0.00179221	0.00391783	0.513004	0.436429	1.17546
Dusp23	EC1	0.00185966	0.00400982	0.149271	0.125408	1.19028
Ube2h	EC1	0.00188083	0.00403916	0.939581	0.854974	1.09896
Klf13	EC1	0.00193998	0.00412769	3.81942	3.64626	1.04749
Cbx3	EC1	0.0019455	0.00413211	1.61992	1.47598	1.09753
Sdf4	EC1	0.00196231	0.00415058	1.39228	1.31474	1.05897
Dnaja4	EC1	0.00201962	0.00420791	0.750471	0.664993	1.12854
Bloc1s1	EC1	0.0020739	0.00426797	0.243074	0.206496	1.17714
Zmynd8	EC1	0.0021341	0.00436911	0.555185	0.466097	1.19113
Eif2s3x	EC1	0.00214223	0.00437269	0.515585	0.431213	1.19566
St3gal5	EC1	0.00223625	0.00450242	0.323964	0.316706	1.02292
Dazap2	EC1	0.00226514	0.00454034	1.53319	1.41328	1.08484
Lipe	EC1	0.00238369	0.00468877	1.04242	0.947357	1.10035
E130102H24Rik	EC1	0.0023977	0.00470462	0.28423	0.254596	1.11639
Igf1r	EC1	0.00241354	0.00471229	0.874577	0.777833	1.12438
Zscan26	EC1	0.00247341	0.00478344	0.751181	0.683114	1.09964
Adgrf5	EC1	0.00247394	0.00478344	8.39282	7.90446	1.06178
Ephx1	EC1	0.00249824	0.00481216	0.765507	0.690231	1.10906
Eef2	EC1	0.00261028	0.00492897	7.00479	6.64658	1.05389
Ndel1	EC1	0.00268933	0.00501532	2.6606	2.50861	1.06059
Klf6	EC1	0.00269435	0.00502171	9.53704	8.99076	1.06076
Fam181b	EC1	0.00278008	0.00511515	0.452509	0.384475	1.17695
4921524J17Rik	EC1	0.00285602	0.00520679	0.679525	0.621927	1.09261
Amotl2	EC1	0.00291701	0.0052612	1.73196	1.58372	1.09361
Wdr70	EC1	0.0029395	0.00528541	0.285939	0.26099	1.09559
Pnrc2	EC1	0.00308363	0.00545399	0.687672	0.684625	1.00445
Cnbp	EC1	0.00311108	0.00548168	3.82798	3.68826	1.03788
Slbp	EC1	0.00314041	0.00551185	0.992399	0.905927	1.09545
Mast4	EC1	0.00315209	0.00552621	2.66374	2.48125	1.07355
Plekhh2	EC1	0.00316495	0.00554261	0.149629	0.111269	1.34475
Rbm5	EC1	0.0033188	0.00568603	1.19179	1.05882	1.12558
Nsa2	EC1	0.00337573	0.00576483	2.28318	2.11742	1.07828
Fry	EC1	0.0034848	0.00587804	1.25401	1.15014	1.09031
Rps7	EC1	0.00349023	0.00588405	13.2729	12.8811	1.03042
Ncapd3	EC1	0.00358226	0.00598495	0.159628	0.134795	1.18423
Rpl3	EC1	0.00363901	0.00605099	10.5815	10.188	1.03862
Tsix	EC1	0.00364888	0.00605827	0.21251	0.17538	1.21171
Tmem251	EC1	0.00365078	0.00605827	0.18806	0.174055	1.08046
Sema7a	EC1	0.00366988	0.00607674	0.911679	0.817448	1.11527
Fez1	EC1	0.00370362	0.00611659	0.24052	0.191988	1.25278
Mecp2	EC1	0.00371593	0.00611956	0.549465	0.470045	1.16896
Tnfsf9	EC1	0.00371628	0.00611956	0.480693	0.45954	1.04603
Ppm1d	EC1	0.00386431	0.00626415	0.313955	0.306325	1.02491
Rchy1	EC1	0.00392207	0.00630289	0.546794	0.485877	1.12538
Prkch	EC1	0.0039479	0.00632825	1.2508	1.18947	1.05156
Eef1a1	EC1	0.00397896	0.00635869	36.6074	35.7223	1.02478
Lars2	EC1	0.0041367	0.0064867	2.41662	2.2031	1.09692
Tmem245	EC1	0.00421092	0.00654944	1.33541	1.21664	1.09762
Igtp	EC1	0.00425977	0.00657799	0.489295	0.409302	1.19544
Sft2d1	EC1	0.0042737	0.00658984	0.805819	0.779488	1.03378
Hras	EC1	0.00431629	0.00661827	1.30415	1.24364	1.04866
Rpl17	EC1	0.00431926	0.00661827	18.6864	18.1841	1.02762
Kdm6b	EC1	0.0044616	0.00673179	1.36182	1.25371	1.08623
B430010I23Rik	EC1	0.00449398	0.0067524	0.20828	0.176812	1.17798
Kif1b	EC1	0.00456338	0.00681059	1.57146	1.41324	1.11195
Prpf18	EC1	0.00460451	0.00684015	0.382513	0.347225	1.10163
Rpl41	EC1	0.004703	0.00692999	26.6106	26.1363	1.01815
Pde2a	EC1	0.00485769	0.00706554	0.199486	0.164378	1.21358
Tapbpl	EC1	0.00489208	0.00708508	0.594616	0.539113	1.10295
Fam43a	EC1	0.00491521	0.00709814	2.33335	2.19708	1.06203
Pigp	EC1	0.00508618	0.00717961	0.711724	0.639333	1.11323
Cd9	EC1	0.00513652	0.00720982	2.88938	2.78273	1.03832
9530026P05Rik	EC1	0.00543658	0.00746794	0.213144	0.181306	1.1756
Klhl21	EC1	0.00560791	0.00752588	0.123819	0.0924046	1.33996
Prkacb	EC1	0.00574128	0.00756175	0.61213	0.54049	1.13255
Ints9	EC1	0.00578955	0.00758738	0.130125	0.0935211	1.39139
Zfp512	EC1	0.00580411	0.00759041	0.268178	0.218692	1.22628
Nkiras1	EC1	0.00585719	0.00763508	0.223119	0.192775	1.15741
Polr2l	EC1	0.00586843	0.00764007	0.334643	0.29633	1.12929
Vsig2	EC1	0.00591907	0.00767325	0.141596	0.104694	1.35247
Eif1b	EC1	0.00592061	0.00767325	1.27651	1.2261	1.04112
Nrf1	EC1	0.00609364	0.00782055	0.324423	0.309846	1.04705
Rai1	EC1	0.00613205	0.00783409	0.136734	0.111235	1.22924
Cyth1	EC1	0.00614448	0.00783805	1.01527	0.94527	1.07406
Tcf7l2	EC1	0.00621888	0.00789992	0.75746	0.647869	1.16915
Fosb	EC1	0.00624867	0.00791624	7.45615	7.06231	1.05577
Rps4x	EC1	0.00625119	0.00791624	17.6783	17.2582	1.02435
Ankrd44	EC1	0.0063895	0.0080307	0.569768	0.518745	1.09836
Irgm2	EC1	0.00648029	0.00808693	0.274588	0.222024	1.23675
Hmbs	EC1	0.00665385	0.00820097	0.242671	0.194669	1.24658
Herc4	EC1	0.00667421	0.00821861	0.280773	0.245289	1.14466
Lipo3	EC1	0.00677631	0.00826534	0.166905	0.132451	1.26013
Mynn	EC1	0.00678586	0.00826912	0.338447	0.284534	1.18948
Akap7	EC1	0.00680338	0.00828727	0.261525	0.211392	1.23715
Kctd18	EC1	0.0069629	0.0083562	0.166092	0.133105	1.24782
Tacc1	EC1	0.00702602	0.00839201	2.40499	2.39271	1.00513
Zcchc6	EC1	0.00704248	0.00839562	2.21712	2.08895	1.06136
Sypl	EC1	0.00708966	0.00842029	2.69828	2.59037	1.04166
Id1	EC1	0.00709388	0.00842029	26.1694	25.1583	1.04019
Mfsd14a	EC1	0.00719459	0.00849219	0.551999	0.471729	1.17016
Ablim1	EC1	0.00734759	0.00859575	4.28702	4.05388	1.05751
Hdac7	EC1	0.00752204	0.00871538	1.53198	1.42126	1.0779
Jdp2	EC1	0.00757092	0.00873604	0.52965	0.471594	1.12311
Dnase1l1	EC1	0.00757529	0.00873604	0.271457	0.222688	1.219
Adrb2	EC1	0.00763139	0.00876957	0.560293	0.487235	1.14994
Car8	EC1	0.00771691	0.00881979	2.87805	2.84282	1.01239
Gbp4	EC1	0.00777339	0.00884828	1.02703	0.904799	1.1351
Rcsd1	EC1	0.00781749	0.00888064	1.31278	1.20021	1.09379
Iigp1	EC1	0.00798367	0.00898412	2.75879	2.43858	1.13131
Gon7	EC1	0.00799192	0.0089902	0.237174	0.202531	1.17105
Rnf181	EC1	0.00805029	0.00901156	0.417633	0.360941	1.15706
Cyb561	EC1	0.00832829	0.00913453	0.169275	0.143492	1.17968
Riok3	EC1	0.00853353	0.00924626	0.445294	0.444467	1.00186
Mxd1	EC1	0.00858937	0.00927922	0.50126	0.431034	1.16292
Mepce	EC1	0.00863978	0.00930757	0.353226	0.330077	1.07013
Dpysl2	EC1	0.00869327	0.00931022	2.09286	1.96363	1.06581
Igfbp3	EC1	0.00878308	0.00936522	1.44491	1.26355	1.14353
Hmcn1	EC1	0.00885681	0.00940107	0.385907	0.342473	1.12682
Ap2b1	EC1	0.00894234	0.00944513	0.641911	0.613209	1.04681
Edc3	EC1	0.00895796	0.00944815	0.216406	0.178136	1.21484
Efna1	EC1	0.00934275	0.00964796	1.36194	1.26488	1.07673
Dync1i2	EC1	0.00938235	0.00966201	2.33931	2.22019	1.05366
Arhgap27	EC1	0.00948434	0.00972745	0.566447	0.5271	1.07465
Mapre2	EC1	0.00954671	0.00976087	0.583156	0.52129	1.11868
Gtpbp2	EC1	0.00959046	0.00978549	0.607962	0.536581	1.13303
Pofut2	EC1	0.00967555	0.00983123	0.366003	0.31993	1.14401
Trpm4	EC1	0.00968895	0.00983123	0.153899	0.11802	1.304
Gls	EC1	0.00978955	0.00986445	1.84274	1.7746	1.03839
Ppp1r13l	EC1	0.00990428	0.00994834	0.131177	0.112583	1.16516
Per3	EC1	0.00991944	0.00995724	0.145254	0.114899	1.26419
H2-Q7	EC2	2.9688e-48	9.38436e-46	4.78307	3.12225	1.53193
H2-Q4	EC2	6.03095e-40	1.3617e-37	2.98649	1.92918	1.54806
H2-Q6	EC2	2.5614e-29	4.04829e-27	2.19131	1.48791	1.47275
H2-K1	EC2	3.06549e-27	3.876e-25	24.5135	20.3447	1.20491
B2m	EC2	5.13379e-26	5.4093e-24	19.5705	16.3981	1.19346
H2-D1	EC2	3.4031e-21	2.56124e-19	30.8431	26.8738	1.1477
Fas	EC2	2.03779e-20	1.43143e-18	1.73519	1.21348	1.42993
Gm47283	EC2	6.67049e-19	4.05489e-17	1.74885	1.24642	1.4031
H2-T23	EC2	1.10057e-17	5.61112e-16	4.43917	3.52426	1.2596
H2-T22	EC2	1.58083e-17	7.80781e-16	1.63102	1.14994	1.41835
Xdh	EC2	3.02058e-17	1.42508e-15	2.87915	2.15433	1.33645
Rps27	EC2	5.00643e-17	2.29352e-15	20.5951	18.1097	1.13724
Rps29	EC2	1.01476e-15	4.33469e-14	36.5315	32.5921	1.12087
Psmb8	EC2	1.09249e-13	3.67379e-12	4.25535	3.5259	1.20688
AC160336.1	EC2	3.67888e-13	1.19886e-11	2.78901	2.24456	1.24257
Cd200	EC2	7.19468e-13	2.27424e-11	7.29116	6.20369	1.17529
Rgcc	EC2	3.66555e-11	9.12348e-10	15.6087	13.9389	1.1198
Tsc22d3	EC2	1.42286e-09	2.66134e-08	1.75725	1.38147	1.27201
Snrk	EC2	1.82037e-09	3.32613e-08	4.73893	4.08183	1.16098
Rpl35	EC2	2.13561e-09	3.8356e-08	8.54433	7.56261	1.12981
Rps28	EC2	5.1754e-09	8.7954e-08	10.5542	9.20431	1.14665
Rps25	EC2	1.46835e-08	2.24225e-07	6.78278	5.93173	1.14347
Tap1	EC2	2.63041e-08	3.84941e-07	1.01764	0.762385	1.33481
Gm12002	EC2	2.72397e-08	3.96796e-07	2.48322	2.00987	1.23552
Sult1a1	EC2	4.45652e-08	6.17854e-07	2.27233	1.86626	1.21759
Txnip	EC2	5.53643e-08	7.51101e-07	12.5508	11.3657	1.10427
Rpl38	EC2	5.9278e-08	7.90623e-07	13.3401	12.234	1.09041
Ddit4	EC2	6.55167e-08	8.66519e-07	0.644863	0.437924	1.47255
Psmb9	EC2	9.94625e-08	1.24269e-06	2.41821	2.13104	1.13475
S1pr1	EC2	1.0484e-07	1.28949e-06	6.76065	6.01487	1.12399
Cdkn1a	EC2	1.296e-07	1.5401e-06	3.59088	2.94752	1.21827
Egr1	EC2	1.39962e-07	1.64468e-06	6.94947	6.05194	1.1483
Uba52	EC2	1.53224e-07	1.78067e-06	1.28061	1.00437	1.27505
Mylip	EC2	1.61994e-07	1.85136e-06	1.13339	0.847217	1.33777
Tgtp2	EC2	2.85143e-07	3.07624e-06	0.510341	0.36337	1.40446
Rsrp1	EC2	3.07699e-07	3.27488e-06	5.00288	4.50412	1.11073
Serinc3	EC2	8.71238e-07	8.49438e-06	5.13681	4.81776	1.06622
Spry1	EC2	9.91606e-07	9.44116e-06	1.06012	0.809028	1.31036
Epb41	EC2	1.0785e-06	1.01161e-05	1.23424	0.944237	1.30713
D830026I12Rik	EC2	1.097e-06	1.02592e-05	0.390407	0.260039	1.50134
Ddx5	EC2	1.34574e-06	1.23301e-05	12.4398	11.5829	1.07399
Timp4	EC2	2.15082e-06	1.813e-05	6.05543	4.9397	1.22587
Tns1	EC2	2.47076e-06	2.02334e-05	3.06459	2.67884	1.144
8430408G22Rik	EC2	2.82703e-06	2.28548e-05	4.50091	3.52881	1.27548
Hes1	EC2	3.30682e-06	2.6067e-05	4.65985	3.93625	1.18383
Rpl27	EC2	3.79687e-06	2.9273e-05	4.17012	3.67026	1.13619
Klf2	EC2	3.87219e-06	2.97087e-05	25.7315	23.4856	1.09563
Rps21	EC2	4.38701e-06	3.30963e-05	27.8527	25.7768	1.08054
Rpl37	EC2	4.94133e-06	3.68385e-05	19.3257	18.0385	1.07136
Rbm3	EC2	5.62347e-06	4.12431e-05	2.12245	1.80292	1.17723
Crebrf	EC2	8.56986e-06	6.03326e-05	1.23486	1.01961	1.21111
Adgrf5	EC2	9.05158e-06	6.3301e-05	9.70872	8.97508	1.08174
Fxyd6	EC2	1.06997e-05	7.32073e-05	0.467039	0.323516	1.44363
Car4	EC2	1.32405e-05	8.87539e-05	5.16712	4.59433	1.12467
Nos2	EC2	1.34639e-05	8.99778e-05	0.516772	0.395457	1.30677
Ubb	EC2	1.66278e-05	0.000108424	22.8158	21.5445	1.05901
Zfp36	EC2	1.78479e-05	0.000114903	3.33563	2.85226	1.16947
Ier2	EC2	1.83567e-05	0.000117461	7.98036	7.19061	1.10983
Lpl	EC2	1.93912e-05	0.000122837	24.8329	22.3425	1.11147
Ctsl	EC2	2.29436e-05	0.000141207	5.77208	5.2491	1.09963
Rpl13a	EC2	2.42718e-05	0.00014698	1.87266	1.58515	1.18138
Sox17	EC2	2.44649e-05	0.000147865	2.28716	2.02056	1.13195
Apold1	EC2	3.13204e-05	0.000182664	1.93252	1.59844	1.209
Abcg2	EC2	4.52925e-05	0.000251175	2.49972	2.20886	1.13168
Lncpint	EC2	6.01437e-05	0.000320597	0.706871	0.569621	1.24095
Ttn	EC2	6.4654e-05	0.000341758	0.330128	0.219825	1.50178
Fau	EC2	6.81418e-05	0.000356027	26.0022	24.6767	1.05372
Trim37	EC2	9.22265e-05	0.00045694	0.371464	0.275822	1.34675
Arglu1	EC2	9.42127e-05	0.000462432	3.97913	3.69501	1.07689
Lars2	EC2	0.00010845	0.00052099	5.2148	4.64336	1.12307
Igtp	EC2	0.00011044	0.000527345	0.475146	0.359528	1.32158
Flt1	EC2	0.00012744	0.000595334	14.5308	13.6886	1.06153
Marcks	EC2	0.0001344	0.000620202	6.96789	6.42916	1.08379
Fmo5	EC2	0.000141257	0.000641541	0.331781	0.234828	1.41287
Hspa1b	EC2	0.000145934	0.000659937	5.11094	4.96779	1.02882
Slf2	EC2	0.000147456	0.000663972	0.477968	0.393441	1.21484
Cd9	EC2	0.000179138	0.000778874	3.33801	3.06243	1.08999
Klf9	EC2	0.000191289	0.000813817	3.4062	3.05456	1.11512
Fabp4	EC2	0.000213856	0.000881356	239.396	228.646	1.04702
Bmp6	EC2	0.000229633	0.000930603	1.28494	1.10033	1.16778
Ciapin1	EC2	0.000238059	0.000952497	0.511718	0.394175	1.2982
Morf4l1	EC2	0.000244677	0.000970419	5.44782	4.99512	1.09063
Pigp	EC2	0.000263936	0.00102368	0.843478	0.69806	1.20832
Kdm6b	EC2	0.000270202	0.00104539	0.907036	0.751892	1.20634
Arl4a	EC2	0.000271614	0.00104704	0.803489	0.647917	1.24011
Tpr	EC2	0.000281818	0.00107458	3.53324	3.1384	1.12581
Dach1	EC2	0.000283284	0.0010767	1.5151	1.27795	1.18557
Arhgap31	EC2	0.000294525	0.00110949	7.29373	6.92157	1.05377
Baz1b	EC2	0.000329375	0.00118989	1.08976	0.87815	1.24097
Syne1	EC2	0.000335665	0.00120847	3.26522	2.93697	1.11176
Ednrb	EC2	0.000342202	0.00122189	1.34226	1.18028	1.13724
Ablim3	EC2	0.000375257	0.00130494	1.71389	1.44129	1.18914
Timp3	EC2	0.000418584	0.00140683	8.1857	7.53285	1.08667
Igfbp3	EC2	0.000434	0.00145326	1.45958	1.23268	1.18407
Cyth1	EC2	0.000442668	0.00147915	1.11869	0.975932	1.14628
Pkp4	EC2	0.000505898	0.00162185	1.67442	1.45737	1.14894
Cav2	EC2	0.000535163	0.00170015	6.62452	6.0997	1.08604
Sema6a	EC2	0.000570472	0.00177411	2.35141	2.08382	1.12842
Hdac9	EC2	0.000627133	0.001897	0.362111	0.274821	1.31762
Pcp4l1	EC2	0.00063667	0.00192032	1.34436	1.09549	1.22718
Aqp1	EC2	0.000639811	0.00192606	15.367	13.6615	1.12484
Gm42418	EC2	0.000755864	0.00218293	183.267	174.491	1.05029
AU020206	EC2	0.000768133	0.00220533	0.915524	0.775163	1.18107
Pim3	EC2	0.000840586	0.00233283	3.90698	3.51344	1.11201
Hivep2	EC2	0.000914301	0.00249362	0.718565	0.616761	1.16506
Cirbp	EC2	0.000916906	0.00249857	0.699369	0.565807	1.23606
Kif1b	EC2	0.00104163	0.00273019	1.89353	1.67325	1.13165
Cd36	EC2	0.00105719	0.00276557	36.5361	34.9365	1.04578
Wtap	EC2	0.00106038	0.00276557	0.708308	0.587799	1.20502
Btg2	EC2	0.00109161	0.00282835	13.0463	12.0295	1.08453
Itpripl1	EC2	0.00116354	0.00295531	0.85802	0.749901	1.14418
Car8	EC2	0.00124963	0.00311031	2.64881	2.41669	1.09605
Lnx1	EC2	0.00132909	0.00322428	0.733569	0.639549	1.14701
Klf6	EC2	0.0013666	0.00328754	6.1638	5.53709	1.11318
Luc7l2	EC2	0.00138711	0.00332424	2.69764	2.46041	1.09642
Dcaf1	EC2	0.00140454	0.00335075	0.326737	0.250956	1.30197
Afdn	EC2	0.00146872	0.00346206	5.07718	4.74067	1.07098
Cped1	EC2	0.00148166	0.00348477	1.50827	1.33787	1.12737
Prex2	EC2	0.0015227	0.0035496	2.8863	2.70212	1.06816
Nfkbia	EC2	0.00156533	0.00361431	4.55453	4.26035	1.06905
Taf15	EC2	0.00157701	0.00363598	0.970243	0.84391	1.1497
Shank3	EC2	0.00158822	0.00365383	1.23177	1.03524	1.18983
Prag1	EC2	0.00172561	0.0038359	0.864143	0.751944	1.14921
Cds2	EC2	0.00174183	0.0038503	1.4083	1.24157	1.1343
Mecom	EC2	0.00176494	0.00388813	2.17007	1.96319	1.10538
Cldn5	EC2	0.00177701	0.00390031	9.0993	8.22632	1.10612
Fry	EC2	0.00182057	0.00396337	1.36725	1.22308	1.11787
Gid8	EC2	0.00185838	0.00400978	0.36618	0.286946	1.27613
Med30	EC2	0.0019598	0.00414932	0.462763	0.427223	1.08319
Id3	EC2	0.00199762	0.00418732	21.9125	21.052	1.04088
Peak1	EC2	0.00202926	0.00420899	1.48995	1.34518	1.10762
Gm4070	EC2	0.00205203	0.0042376	0.658632	0.523422	1.25832
Irgm2	EC2	0.00216421	0.00439941	0.334946	0.257898	1.29875
Slfn5	EC2	0.00235708	0.00465089	7.80935	7.24604	1.07774
Ppp4r3a	EC2	0.00250604	0.00481849	0.608319	0.50799	1.1975
Pnpla2	EC2	0.0025487	0.00486383	1.22173	1.10356	1.10707
Baz2b	EC2	0.0027052	0.00502956	1.40752	1.21366	1.15973
Hmgb1	EC2	0.0027658	0.00509826	8.99854	8.55978	1.05126
Rpl34	EC2	0.00278971	0.00512691	17.2078	16.6	1.03661
Mcf2l	EC2	0.0028584	0.00520679	2.33351	2.16528	1.07769
Pkn1	EC2	0.00301651	0.00537675	0.569064	0.469635	1.21171
Aldh2	EC2	0.00321212	0.00557514	3.11594	2.83229	1.10015
Ccdc85b	EC2	0.0034279	0.00582246	1.34335	1.21883	1.10216
Tsc22d1	EC2	0.00346605	0.00585949	4.43957	4.08571	1.08661
Amd2	EC2	0.00372473	0.00612903	0.549781	0.432133	1.27225
Dnajb9	EC2	0.00374791	0.00615755	0.725982	0.632973	1.14694
Ubn2	EC2	0.00379618	0.00620462	1.21879	1.06492	1.14449
Adarb1	EC2	0.00387419	0.00627694	1.05163	0.915422	1.14879
Pik3ip1	EC2	0.00392112	0.00630289	0.560733	0.502205	1.11654
Ezh1	EC2	0.00394092	0.00632474	0.849696	0.709416	1.19774
Bloc1s1	EC2	0.00394626	0.00632825	0.322509	0.258159	1.24927
Trim25	EC2	0.00399831	0.00637672	0.84964	0.711844	1.19358
Prg4	EC2	0.00410847	0.00647079	1.37934	1.18079	1.16815
Tie1	EC2	0.0042019	0.00653973	3.77443	3.58984	1.05142
Dip2b	EC2	0.0043507	0.00663414	0.987456	0.882909	1.11841
Setd2	EC2	0.0043575	0.0066381	0.724721	0.590594	1.2271
Mdm4	EC2	0.00440349	0.00667982	0.850162	0.750249	1.13317
Nelfb	EC2	0.00455502	0.00680455	0.691728	0.574263	1.20455
Rpl37a	EC2	0.00484811	0.00706215	23.3537	22.3668	1.04412
Ddx3x	EC2	0.00491365	0.00709814	2.88514	2.66408	1.08298
Plcb1	EC2	0.00491772	0.00709814	1.58266	1.43406	1.10362
Cyp2d22	EC2	0.0050626	0.00717297	1.36966	1.2339	1.11003
Apobec3	EC2	0.00510045	0.00718473	0.69083	0.558446	1.23706
Gripap1	EC2	0.00517431	0.00725321	0.520379	0.407634	1.27659
Dpm1	EC2	0.00525498	0.00731888	0.884496	0.74779	1.18281
Fmr1	EC2	0.0052774	0.00732761	0.676362	0.575527	1.1752
Clk1	EC2	0.00545206	0.00748002	2.36109	2.20002	1.07321
Abi2	EC2	0.00550514	0.00752083	0.309788	0.308209	1.00512
Prpf40a	EC2	0.00556755	0.00752588	1.21007	1.11947	1.08092
Tnrc6c	EC2	0.00557816	0.00752588	1.60305	1.42983	1.12114
Cir1	EC2	0.00580363	0.00759041	1.03736	0.926397	1.11978
Ablim1	EC2	0.00589725	0.00766175	4.15978	3.83455	1.08482
Iigp1	EC2	0.00625335	0.00791624	2.85326	2.3679	1.20497
Cyth2	EC2	0.00642497	0.00804648	0.628994	0.543025	1.15832
Gata2	EC2	0.00656749	0.00814387	1.47317	1.32093	1.11526
Rpl36	EC2	0.00677375	0.00826534	14.1642	13.4066	1.05651
Zcchc7	EC2	0.00686173	0.00831642	1.18185	1.04636	1.12949
Ccdc85a	EC2	0.0069657	0.0083562	1.62344	1.38658	1.17082
Syf2	EC2	0.00700165	0.00838342	2.38909	2.24699	1.06324
Tpst1	EC2	0.00743984	0.00866691	0.793989	0.66736	1.18975
Abcb1a	EC2	0.00773213	0.00881979	1.95958	1.74519	1.12285
2210016L21Rik	EC2	0.0077612	0.00884397	0.631749	0.551714	1.14507
Arhgap18	EC2	0.00790611	0.00892543	2.99761	2.79311	1.07322
Fip1l1	EC2	0.00801143	0.00899152	0.885486	0.804524	1.10063
Ankrd12	EC2	0.00807613	0.00902646	2.06985	1.79436	1.15353
Itgb5	EC2	0.00809599	0.00903377	0.454469	0.381764	1.19044
E130102H24Rik	EC2	0.00809639	0.00903377	0.538779	0.481901	1.11803
Dhps	EC2	0.00828059	0.00911125	0.587541	0.483046	1.21632
AY036118	EC2	0.00840562	0.00918112	11.0152	10.248	1.07487
Arid4a	EC2	0.00842947	0.00919129	1.02451	0.958522	1.06884
Plscr4	EC2	0.00844279	0.00919947	1.52128	1.43101	1.06308
Ddx6	EC2	0.00849172	0.00922849	1.81973	1.662	1.0949
Sgms1	EC2	0.00855361	0.00925324	1.4233	1.24434	1.14382
Cttnbp2nl	EC2	0.00894479	0.00944513	0.773084	0.670757	1.15255
Itga1	EC2	0.00906965	0.00949939	6.89997	6.55971	1.05187
Sec14l1	EC2	0.00914801	0.00955298	2.19962	2.03192	1.08253
Rasgrf2	EC2	0.00916661	0.00956883	0.731315	0.648794	1.12719
Thoc2	EC2	0.00933118	0.00964765	1.53055	1.48153	1.03308
Cnot3	EC2	0.00935546	0.00965278	0.725971	0.629239	1.15373
Rps4x	EC2	0.00937445	0.00966022	16.9447	16.1955	1.04626
Slc38a2	EC2	0.00943745	0.00969824	2.29891	2.20073	1.04461
Cav1	EC2	0.00972251	0.00983513	19.8773	18.9037	1.05151
Mtdh	EC2	0.00973388	0.00983513	3.92198	3.67264	1.06789
Sorbs3	EC2	0.00978431	0.00986231	0.59227	0.508781	1.1641
Zcchc9	EC2	0.00997316	0.00998738	0.510901	0.451355	1.13193
H2-Q7	EC3	7.912e-47	2.08415e-44	4.14787	2.23531	1.85562
B2m	EC3	5.16903e-28	7.10405e-26	19.6823	14.9994	1.3122
H2-Q6	EC3	2.14193e-27	2.8211e-25	2.09748	1.26705	1.65541
H2-K1	EC3	2.14699e-20	1.47536e-18	20.3836	15.7861	1.29123
H2-D1	EC3	4.614e-19	2.91697e-17	25.0846	20.2953	1.23598
H2-Q4	EC3	1.69581e-15	7.00152e-14	3.14919	2.31026	1.36313
Fas	EC3	3.56053e-14	1.3087e-12	1.49219	1.00291	1.48786
H2-T22	EC3	5.86216e-14	2.0363e-12	1.52525	1.10272	1.38317
Rpl38	EC3	1.425e-11	3.75368e-10	13.7733	11.6624	1.181
Rps29	EC3	5.54059e-11	1.31683e-09	37.6144	32.4291	1.1599
Cd200	EC3	5.88037e-11	1.38715e-09	6.32667	5.02561	1.25889
Rps28	EC3	7.55483e-11	1.73049e-09	10.7591	9.07955	1.18498
Xdh	EC3	2.60597e-10	5.38397e-09	2.81892	2.15832	1.30607
Gm47283	EC3	3.12777e-10	6.39721e-09	1.68466	1.18106	1.42639
Rps27	EC3	4.70196e-10	9.34773e-09	20.5515	18.006	1.14137
Rpl35	EC3	5.83981e-08	7.88874e-07	8.46376	7.23279	1.17019
Ubb	EC3	1.11303e-07	1.35841e-06	23.7257	21.0228	1.12857
H2-T23	EC3	1.55896e-07	1.79849e-06	3.53652	2.83752	1.24634
Hes1	EC3	1.92759e-07	2.16837e-06	6.87407	5.05753	1.35918
Tsc22d3	EC3	2.62692e-07	2.87325e-06	1.6562	1.19612	1.38465
Rps21	EC3	5.9729e-07	6.03206e-06	26.6223	23.8278	1.11728
Nr4a1	EC3	7.46277e-07	7.3749e-06	1.49536	1.03702	1.44198
Rbm3	EC3	8.73355e-07	8.49438e-06	1.92196	1.56694	1.22657
Ccdc85a	EC3	9.01285e-07	8.71242e-06	1.62985	1.29908	1.25462
Rps25	EC3	1.45684e-06	1.30826e-05	7.75654	6.7495	1.1492
Rpl13a	EC3	1.85942e-06	1.61031e-05	2.17178	1.72987	1.25546
Psmb9	EC3	2.20518e-06	1.83921e-05	2.1506	1.66156	1.29433
Klf2	EC3	3.17884e-06	2.5247e-05	31.5939	27.2187	1.16074
Cirbp	EC3	3.43517e-06	2.68113e-05	0.658498	0.479263	1.37398
Stxbp6	EC3	4.59702e-06	3.44341e-05	0.300387	0.15585	1.9274
Adh1	EC3	5.98952e-06	4.36413e-05	0.361539	0.214048	1.68906
Psmb8	EC3	8.81413e-06	6.17771e-05	3.55252	2.99983	1.18424
Ccnl2	EC3	2.10025e-05	0.000131986	1.50438	1.21149	1.24176
Uba52	EC3	2.56746e-05	0.000154292	1.24234	0.962944	1.29015
Dach1	EC3	2.59617e-05	0.00015562	1.50987	1.19948	1.25876
Rpl23	EC3	3.57887e-05	0.000204571	22.6491	20.706	1.09384
Prg4	EC3	4.33246e-05	0.000241533	1.39673	1.017	1.37338
Tra2b	EC3	5.8946e-05	0.000316347	2.12723	1.68323	1.26377
Ccdc85b	EC3	6.00265e-05	0.000320513	1.2503	0.974927	1.28245
Ecm2	EC3	6.40554e-05	0.000339161	0.923447	0.62678	1.47332
Hspa1b	EC3	7.60145e-05	0.000391339	21.8389	16.9602	1.28765
Aldh2	EC3	8.01364e-05	0.000408566	3.39729	2.82052	1.20449
Ciapin1	EC3	8.82507e-05	0.000442093	0.476271	0.323014	1.47446
Rpl10	EC3	9.10385e-05	0.000451762	9.65596	8.75699	1.10266
Khk	EC3	9.25607e-05	0.000457681	0.283332	0.158524	1.78731
Egr1	EC3	9.36797e-05	0.000461249	9.20768	8.47281	1.08673
Rpl39	EC3	0.000111276	0.000530533	13.42	11.954	1.12264
Tap1	EC3	0.000114135	0.000540902	0.859746	0.656761	1.30907
Marcks	EC3	0.000118447	0.000559582	6.62014	5.77244	1.14685
Rpl37a	EC3	0.000126244	0.000591195	23.4	21.3316	1.09696
Rpl36	EC3	0.00013883	0.000636003	13.6772	12.684	1.0783
Slc26a10	EC3	0.000139391	0.000637647	2.02081	1.67037	1.20979
Fcgrt	EC3	0.000142701	0.000647171	1.85067	1.49187	1.2405
Cd9	EC3	0.000173394	0.000759138	2.85323	2.53183	1.12694
Jun	EC3	0.000185228	0.000795775	28.1482	23.7807	1.18365
Pkp4	EC3	0.000260416	0.00101501	2.20055	1.82311	1.20703
Sfswap	EC3	0.000263733	0.00102368	0.781818	0.633241	1.23463
Fxyd6	EC3	0.000303715	0.00113749	0.475702	0.331755	1.4339
Eef2	EC3	0.000305788	0.00114099	6.31551	5.7017	1.10765
Sf3a2	EC3	0.000343258	0.00122189	0.411525	0.35687	1.15315
Hspa1a	EC3	0.000378781	0.0013106	28.1091	22.0254	1.27621
Daam1	EC3	0.000551996	0.00173964	0.555291	0.385919	1.43888
Srsf5	EC3	0.000625361	0.00189527	4.66782	4.2451	1.09958
Ackr3	EC3	0.00064743	0.00193816	0.957265	0.764707	1.25181
Brd2	EC3	0.000697153	0.00204805	1.89671	1.64187	1.15521
Sik1	EC3	0.000718233	0.00209828	0.63065	0.444863	1.41763
Rgmb	EC3	0.00074933	0.00216908	0.548226	0.431219	1.27134
Rps3a1	EC3	0.000845273	0.00234173	16.671	15.4619	1.0782
Acaa2	EC3	0.000855288	0.00236532	0.908713	0.674184	1.34787
Spcs3	EC3	0.000960015	0.00257826	0.359688	0.341685	1.05269
Apold1	EC3	0.000979553	0.00261076	3.05388	2.54175	1.20148
Tle4	EC3	0.00104965	0.00274891	0.789452	0.678032	1.16433
AU020206	EC3	0.00114377	0.0029204	0.862053	0.692166	1.24544
Tmsb10	EC3	0.00117554	0.00297356	5.72095	4.84017	1.18197
Rpl30	EC3	0.0012441	0.00310632	18.7015	17.0363	1.09774
Ubc	EC3	0.0013636	0.0032854	20.5704	18.4106	1.11731
Rpl37	EC3	0.00149053	0.00349264	19.1516	17.4338	1.09853
Pik3r6	EC3	0.00150602	0.0035145	0.537061	0.424756	1.2644
Pex6	EC3	0.00153077	0.00355823	0.321966	0.251565	1.27985
Tmed4	EC3	0.00163835	0.0037153	0.524959	0.501392	1.047
Tacc1	EC3	0.00168186	0.00377315	2.69088	2.4154	1.11405
Rpl36a	EC3	0.00181953	0.00396337	6.62215	5.93106	1.11652
Zfp36	EC3	0.00185675	0.00400901	5.6646	4.84126	1.17007
Sgms1	EC3	0.0019143	0.00408306	1.22403	1.00984	1.21211
Timp4	EC3	0.0019706	0.00416104	6.07717	5.01446	1.21193
Id3	EC3	0.00197571	0.00416113	21.8131	19.6508	1.11004
Rpl12	EC3	0.00209957	0.00430957	8.23624	7.52914	1.09391
H1f0	EC3	0.0022778	0.00455417	1.04631	0.814473	1.28465
Sgk1	EC3	0.00238328	0.00468877	9.20475	9.13004	1.00818
Per1	EC3	0.0024231	0.00472805	0.251759	0.159642	1.57702
Rpl32	EC3	0.00242829	0.00473057	17.0026	15.8974	1.06952
Cldn5	EC3	0.00244961	0.00475335	8.2512	7.93882	1.03935
Prpf39	EC3	0.00251133	0.00482573	0.782803	0.603618	1.29685
Cmc1	EC3	0.00252393	0.0048379	0.276325	0.190416	1.45117
Fubp3	EC3	0.00252532	0.0048379	0.272541	0.197244	1.38175
Jund	EC3	0.00263925	0.00496767	24.3323	21.6721	1.12275
Rgcc	EC3	0.00268834	0.00501532	13.8387	12.6653	1.09265
Ccnyl1	EC3	0.00290223	0.00525004	0.322708	0.213055	1.51467
Rpl27	EC3	0.00300852	0.00537675	3.84941	3.36125	1.14523
Rps5	EC3	0.00300956	0.00537675	17.014	15.8655	1.07239
Eif3b	EC3	0.00308509	0.00545399	0.636294	0.498461	1.27652
Acsl4	EC3	0.0031773	0.00555501	0.307564	0.179448	1.71394
Rps15a	EC3	0.00338342	0.005773	14.2721	13.5014	1.05708
Idh3g	EC3	0.00352884	0.00591936	0.561533	0.49453	1.13549
Tspan7	EC3	0.0037592	0.00616644	5.22335	4.72132	1.10633
Bach1	EC3	0.00404477	0.00641844	0.459903	0.415545	1.10675
AC160336.1	EC3	0.00424343	0.00657201	3.12421	2.5529	1.22379
Ppil2	EC3	0.004285	0.0065976	0.323975	0.298695	1.08464
Tbck	EC3	0.00431849	0.00661827	0.245712	0.203155	1.20948
Tmco3	EC3	0.00433511	0.00661827	0.22717	0.170361	1.33346
Igtp	EC3	0.00493369	0.00710721	0.501627	0.377194	1.32989
Ddx3x	EC3	0.00500412	0.00714228	3.90118	3.42187	1.14007
Zfp655	EC3	0.00503207	0.00715536	0.307473	0.2978	1.03248
Rps18	EC3	0.00506204	0.00717297	14.6115	14.1346	1.03374
Galnt15	EC3	0.00509689	0.00718473	0.919141	0.796849	1.15347
Sult1a1	EC3	0.00524059	0.00731047	1.98653	1.63781	1.21292
Vamp2	EC3	0.00524512	0.00731356	0.421352	0.355659	1.18471
Sema6a	EC3	0.00527293	0.0073275	2.30989	1.95572	1.1811
Hipk1	EC3	0.00535613	0.00739656	0.894741	0.735916	1.21582
Bbs9	EC3	0.0054178	0.00744676	0.296473	0.223938	1.3239
Sav1	EC3	0.00551986	0.00752588	0.710028	0.6394	1.11046
Gimap6	EC3	0.00575854	0.007575	5.333	4.78484	1.11456
Eef1a1	EC3	0.00585976	0.00763508	32.5899	30.6375	1.06372
Dok4	EC3	0.0058779	0.0076461	1.39613	1.20695	1.15674
Ubxn6	EC3	0.00613889	0.00783409	0.599845	0.503651	1.19099
Rps12	EC3	0.00651614	0.00812526	22.2278	21.1758	1.04968
Hexb	EC3	0.0065927	0.00815637	0.556822	0.437718	1.2721
Ntf3	EC3	0.00703208	0.00839201	0.55208	0.468662	1.17799
Enah	EC3	0.00714911	0.00846697	0.582461	0.447071	1.30284
Map2k3	EC3	0.00750678	0.00870467	0.552261	0.462646	1.1937
Rpl10a	EC3	0.00767524	0.00879037	6.82773	6.22353	1.09708
Fosb	EC3	0.00802464	0.00899819	3.83648	3.4272	1.11942
Arl4a	EC3	0.00808636	0.00902896	0.937527	0.748606	1.25236
Apol10b	EC3	0.00817597	0.00906497	0.632086	0.553194	1.14261
Tmem205	EC3	0.00841257	0.00918553	0.686088	0.684006	1.00304
Sft2d3	EC3	0.00861437	0.00929937	0.452571	0.420979	1.07504
Ccdc88c	EC3	0.00868138	0.00930771	0.509999	0.407572	1.25131
Abhd12	EC3	0.00886044	0.00940176	0.221159	0.188374	1.17404
Rps13	EC3	0.00898409	0.00945363	11.2861	10.6237	1.06235
Abcb1b	EC3	0.00906319	0.009498	0.673844	0.530978	1.26906
Pcbp2	EC3	0.00938386	0.00966201	3.14204	2.78364	1.12875
Phlda1	EC3	0.00957699	0.0097749	0.738812	0.627113	1.17812
Rpl35a	EC3	0.00961153	0.00980066	20.9312	20.2129	1.03554
Smarca2	EC3	0.00973482	0.00983513	0.663444	0.586816	1.13058
Pcdh17	EC3	0.00997366	0.00998738	1.75593	1.463	1.20023
Bambi	EC3	0.00998422	0.00998738	0.356779	0.270865	1.31718
H2-Q7	EC4	4.80213e-26	5.23432e-24	3.8815	2.59485	1.49585
B2m	EC4	1.35907e-23	1.3425e-21	16.223	13.0857	1.23975
H2-Q6	EC4	7.48485e-23	6.75989e-21	2.25894	1.51655	1.48952
H2-Q4	EC4	2.26961e-22	1.88796e-20	3.57649	2.51378	1.42275
Fas	EC4	6.34345e-18	3.34194e-16	1.77444	1.21838	1.45639
H2-D1	EC4	2.4562e-17	1.19447e-15	27.3632	23.992	1.14051
H2-K1	EC4	3.38793e-17	1.57489e-15	20.6693	17.1436	1.20566
Rps28	EC4	2.17801e-13	7.24703e-12	11.5467	10.0178	1.15262
Rps29	EC4	3.75828e-12	1.0899e-10	35.8528	32.4995	1.10318
Zbtb16	EC4	7.76116e-12	2.11491e-10	0.173622	0.0584568	2.97009
Gm47283	EC4	2.95716e-11	7.41872e-10	1.39207	1.01168	1.376
Hspa1b	EC4	1.14708e-10	2.57158e-09	31.0832	23.7097	1.31099
Rps21	EC4	2.35314e-09	4.1788e-08	26.0842	24.0504	1.08456
Rps27	EC4	6.38621e-09	1.0514e-07	24.5616	22.3513	1.09889
Rps25	EC4	9.07472e-08	1.15202e-06	8.42789	7.43871	1.13298
Rpl35	EC4	1.02645e-07	1.27239e-06	8.05319	7.24166	1.11206
Rpl38	EC4	1.06492e-07	1.30473e-06	13.059	11.9001	1.09739
Cd200	EC4	1.19243e-07	1.43318e-06	4.10932	3.32178	1.23708
Ddx5	EC4	5.19351e-07	5.3301e-06	16.275	14.8214	1.09807
H2-T22	EC4	8.49693e-07	8.31542e-06	1.44762	1.15044	1.25831
AC160336.1	EC4	1.29237e-06	1.18756e-05	2.5325	2.0411	1.24075
Csrnp1	EC4	3.60547e-06	2.79867e-05	1.84877	1.4249	1.29747
Serinc3	EC4	6.82597e-06	4.93751e-05	5.93249	5.4159	1.09538
Ubb	EC4	9.81944e-06	6.79196e-05	30.3961	28.6908	1.05944
Sox17	EC4	1.56565e-05	0.00010289	6.17527	5.25346	1.17547
Srsf5	EC4	1.71486e-05	0.000111307	4.76941	4.21192	1.13236
Rpl37	EC4	1.81343e-05	0.000116273	18.3354	17.0818	1.07339
Clk1	EC4	1.94528e-05	0.00012298	3.25684	2.81823	1.15563
Gm12002	EC4	2.35361e-05	0.000143903	0.839387	0.596016	1.40833
Jund	EC4	2.60434e-05	0.00015562	37.6402	33.2587	1.13174
Dnaja4	EC4	2.8012e-05	0.000165817	0.537238	0.364661	1.47326
Cped1	EC4	2.84178e-05	0.000167904	0.892829	0.720124	1.23983
Dach1	EC4	2.98216e-05	0.000174891	1.21288	0.945597	1.28266
Txnip	EC4	3.51196e-05	0.000201842	11.7527	10.379	1.13236
Rpl10	EC4	5.40194e-05	0.000293394	9.90759	9.06089	1.09344
Fosl2	EC4	7.05125e-05	0.000365993	1.4611	1.12951	1.29356
Snrk	EC4	7.4884e-05	0.000386147	3.14367	2.6808	1.17266
Rpl27	EC4	8.34811e-05	0.00042357	3.70963	3.3171	1.11833
Med30	EC4	8.77944e-05	0.000440505	0.510886	0.382171	1.3368
Hspa1a	EC4	9.79473e-05	0.000477059	45.7491	38.1158	1.20027
Zfp36l2	EC4	0.00010668	0.000513265	1.8166	1.53105	1.18651
Per1	EC4	0.000118608	0.000559582	0.321726	0.233328	1.37886
Nr4a2	EC4	0.000123133	0.000579202	1.2639	0.897733	1.40788
Plscr2	EC4	0.000129765	0.000602679	2.99538	2.53337	1.18237
Fosb	EC4	0.000146537	0.00066172	11.308	9.64559	1.17235
Ier2	EC4	0.000151551	0.000679509	15.7546	14.0513	1.12122
Tra2b	EC4	0.000161479	0.000717911	2.87459	2.43136	1.1823
Hivep2	EC4	0.000164467	0.000727106	0.953996	0.761624	1.25258
Psmb8	EC4	0.000179717	0.000779265	3.97785	3.66852	1.08432
Rps7	EC4	0.000242082	0.000962543	12.9243	12.111	1.06716
Rpl41	EC4	0.000254851	0.00100018	26.9772	25.7868	1.04616
H2-Q10	EC4	0.000282259	0.00107496	0.310272	0.211554	1.46663
Nr4a1	EC4	0.00032918	0.00118989	3.4088	2.7722	1.22964
Ing2	EC4	0.000341226	0.00122148	0.703147	0.559835	1.25599
Sult1a1	EC4	0.000344776	0.00122328	1.03516	0.824571	1.25539
Tgfb2	EC4	0.000356415	0.0012532	1.2674	0.972786	1.30285
Nsun6	EC4	0.000458906	0.00151578	0.517158	0.409571	1.26268
Zcchc11	EC4	0.000468976	0.00154259	0.998804	0.815382	1.22495
Tsc22d3	EC4	0.000480323	0.00157011	1.11563	0.927638	1.20266
Gm4070	EC4	0.000541051	0.00171713	0.588913	0.449332	1.31064
Sgk1	EC4	0.000579172	0.00179062	8.23135	7.05796	1.16625
Pabpc1	EC4	0.000582586	0.00179217	3.01492	2.61031	1.15501
Sgms1	EC4	0.000608483	0.00185658	1.1754	0.967485	1.2149
Yae1d1	EC4	0.000642409	0.00193028	0.33911	0.336518	1.0077
Nfia	EC4	0.000647233	0.00193816	1.92463	1.65956	1.15973
Ednrb	EC4	0.000654328	0.00195494	0.580206	0.412816	1.40548
Rpl13a	EC4	0.000684517	0.00202096	2.26032	2.01751	1.12035
Galnt15	EC4	0.000699283	0.00204859	0.709498	0.548944	1.29248
Rpl36a	EC4	0.000760129	0.00219031	6.66967	6.18296	1.07872
Tns1	EC4	0.000804523	0.00227468	3.31655	2.91121	1.13924
Rpl22l1	EC4	0.000813268	0.00227902	2.82268	2.50453	1.12703
Egr1	EC4	0.000830184	0.00231208	17.9403	15.1642	1.18307
Rasd1	EC4	0.000872256	0.00240264	0.653015	0.446353	1.463
Nrep	EC4	0.000948037	0.0025578	0.217828	0.148148	1.47034
Gm11808	EC4	0.00100596	0.00265882	0.914553	0.771455	1.18549
Cdkn1a	EC4	0.00109458	0.00283371	12.6453	11.1237	1.1368
Fam212a	EC4	0.00112452	0.00289463	0.640701	0.517895	1.23713
Snrpg	EC4	0.0011342	0.00290971	1.6124	1.44398	1.11663
Sik1	EC4	0.00113581	0.00290971	1.2115	1.04044	1.16441
Tnrc6a	EC4	0.00123573	0.0030903	1.16004	0.958409	1.21038
Rpl30	EC4	0.00126989	0.00313899	17.4371	16.6756	1.04567
Psmb9	EC4	0.0012885	0.00317207	1.84471	1.63497	1.12828
Ubc	EC4	0.00135648	0.00327565	32.1872	29.4736	1.09207
Malat1	EC4	0.00136089	0.0032838	335.582	318.966	1.05209
Rbbp9	EC4	0.00153264	0.00355823	0.200574	0.155148	1.29279
Slbp	EC4	0.00156249	0.0036104	0.999336	0.839672	1.19015
Erf	EC4	0.0015934	0.00365579	0.786273	0.649753	1.21011
Zfc3h1	EC4	0.00165648	0.00373743	0.252003	0.218779	1.15186
Birc2	EC4	0.00171855	0.0038256	0.532145	0.431779	1.23245
Rpl39	EC4	0.00173354	0.00384541	11.8545	11.0631	1.07154
Klf6	EC4	0.00176998	0.00389524	10.6191	9.51195	1.11639
Sf3b4	EC4	0.0021386	0.00437269	0.406223	0.366526	1.10831
Zbtb20	EC4	0.00214689	0.00437828	4.76238	4.56133	1.04408
Rnf2	EC4	0.00217848	0.00441704	0.206781	0.120967	1.7094
Fiz1	EC4	0.00230133	0.00457516	0.205996	0.147681	1.39487
Slc39a10	EC4	0.00249703	0.00481216	0.744108	0.593746	1.25324
Kansl1l	EC4	0.0024997	0.00481216	0.372593	0.270339	1.37825
Zfp326	EC4	0.00252186	0.0048379	1.02832	0.947591	1.08519
Dnajb1	EC4	0.00285886	0.00520679	2.98164	2.38812	1.24853
Tmcc3	EC4	0.00290586	0.00525181	1.6889	1.41957	1.18973
Lnx1	EC4	0.00297233	0.00533582	0.342869	0.256219	1.33819
Dusp2	EC4	0.00318044	0.00555742	0.69935	0.480195	1.45639
Bcl10	EC4	0.00320736	0.00557514	1.50741	1.3683	1.10166
Cbx5	EC4	0.003232	0.00559493	0.656448	0.623577	1.05271
Rpl37a	EC4	0.00329002	0.00566435	21.3826	20.4506	1.04557
Ddit4	EC4	0.00331003	0.00568099	1.19265	1.01245	1.17799
Id3	EC4	0.00346792	0.00585949	24.0116	22.5598	1.06435
Abcb1a	EC4	0.0034691	0.00585949	2.08443	1.88765	1.10424
Col8a1	EC4	0.00352989	0.00591936	1.64046	1.40264	1.16955
Nr4a3	EC4	0.00361836	0.0060325	0.385384	0.246986	1.56035
Pde4b	EC4	0.00362861	0.00604323	0.715542	0.562407	1.27228
Ubxn7	EC4	0.00380439	0.00621132	0.284706	0.255441	1.11457
Edc3	EC4	0.00402122	0.0063939	0.198547	0.133439	1.48792
H2-T23	EC4	0.00405026	0.0064197	2.8455	2.6326	1.08087
Nsa2	EC4	0.00425397	0.00657799	2.47938	2.20061	1.12668
Ero1l	EC4	0.00425815	0.00657799	0.305873	0.232511	1.31552
Mcl1	EC4	0.00432336	0.00661827	6.07044	5.48729	1.10627
Neat1	EC4	0.00433131	0.00661827	10.9967	9.82897	1.1188
Rpgrip1	EC4	0.00464031	0.00687348	0.210744	0.185132	1.13835
Slc39a1	EC4	0.00477046	0.00700048	0.658308	0.579058	1.13686
Pim1	EC4	0.00503983	0.0071576	0.706469	0.589972	1.19746
Maml2	EC4	0.00518244	0.00725656	0.315449	0.254118	1.24135
Uba52	EC4	0.00519762	0.00726334	1.06439	0.922701	1.15355
Zfp281	EC4	0.00537292	0.00741327	0.330337	0.26183	1.26165
Rpl3	EC4	0.00543853	0.00746794	10.7237	10.2972	1.04143
Acox1	EC4	0.00545099	0.00748002	1.27452	1.0549	1.20819
Nckap5l	EC4	0.00545848	0.00748558	0.224702	0.151839	1.47988
Usp22	EC4	0.0055094	0.00752083	0.374311	0.307397	1.21768
Rpl27a	EC4	0.0055132	0.00752147	22.3101	21.3454	1.04519
Atf3	EC4	0.00556517	0.00752588	19.3651	17.2725	1.12115
Tgtp2	EC4	0.00559141	0.00752588	0.414414	0.306912	1.35027
S1pr1	EC4	0.00568786	0.00752588	6.52235	6.05301	1.07754
Apaf1	EC4	0.0057727	0.00757786	0.2113	0.145641	1.45083
Zmynd8	EC4	0.00580159	0.00759041	0.533666	0.406973	1.3113
Gata2	EC4	0.00582291	0.00760401	2.13004	1.88758	1.12845
Car8	EC4	0.00595732	0.00770387	0.733188	0.584845	1.25364
Fbxl12	EC4	0.00605951	0.00778622	0.327758	0.241293	1.35834
Sde2	EC4	0.0061884	0.00787818	0.804607	0.681129	1.18128
Nr2f6	EC4	0.00666202	0.0082068	0.511328	0.492376	1.03849
Mapk3	EC4	0.00674107	0.00825255	3.54343	3.33604	1.06217
Tmsb10	EC4	0.00675781	0.00825722	2.68405	2.34594	1.14413
Apold1	EC4	0.00685134	0.00831047	5.66726	4.97006	1.14028
Cav2	EC4	0.00700678	0.00838638	5.10925	4.86987	1.04916
Zfp608	EC4	0.00706542	0.00840881	0.534945	0.438621	1.21961
Iigp1	EC4	0.00709638	0.00842029	2.41488	1.90487	1.26774
Sos1	EC4	0.00730778	0.00856558	0.618097	0.539673	1.14532
Mkl2	EC4	0.00735932	0.00860629	0.919262	0.775743	1.18501
Hs2st1	EC4	0.00746286	0.00866965	0.273491	0.193806	1.41116
Hes1	EC4	0.00749065	0.00869553	5.60066	4.64322	1.2062
Jun	EC4	0.00758429	0.00874323	40.792	35.9061	1.13607
Usp42	EC4	0.00760024	0.00874983	0.224704	0.159264	1.41089
Fli1	EC4	0.00760121	0.00874983	1.90687	1.70431	1.11885
Atn1	EC4	0.00772418	0.00881979	0.212615	0.195677	1.08656
Pim3	EC4	0.00777206	0.00884828	5.20605	4.55515	1.14289
Pdcd4	EC4	0.00795741	0.00896095	0.922145	0.757156	1.21791
Cirbp	EC4	0.00823399	0.00908672	0.538396	0.430158	1.25163
Tra2a	EC4	0.00832552	0.00913453	2.80655	2.51595	1.1155
Crat	EC4	0.00839338	0.00917483	0.176716	0.172052	1.02711
Prr14	EC4	0.00843341	0.00919242	0.465157	0.37785	1.23106
Fdx1	EC4	0.00849167	0.00922849	0.384167	0.316042	1.21556
Hsph1	EC4	0.00870656	0.0093182	1.49511	1.15043	1.29962
Kti12	EC4	0.00877467	0.00936419	0.322289	0.311321	1.03523
Acta2	EC4	0.00878499	0.00936522	0.209639	0.199857	1.04895
Coq10b	EC4	0.0088226	0.00938366	1.54724	1.37447	1.1257
Irf1	EC4	0.00883369	0.00938598	4.44938	3.89615	1.14199
Msx1	EC4	0.00889374	0.00941182	1.86965	1.60389	1.16569
Nfya	EC4	0.00918317	0.00957072	0.352587	0.297483	1.18523
Klf10	EC4	0.00921734	0.00959684	1.16464	0.989331	1.1772
Midn	EC4	0.00922264	0.0095992	2.32329	2.02574	1.14688
A030001D20Rik	EC4	0.009268	0.00961791	0.326548	0.277556	1.17651
Rpl36	EC4	0.00928185	0.00962912	12.9003	12.2717	1.05122
Id2	EC4	0.00929233	0.00963152	2.12625	1.85517	1.14612
Gadd45a	EC4	0.00933633	0.00964765	0.325786	0.291384	1.11806
Npc2	EC4	0.00934632	0.0096485	1.94473	1.83047	1.06242
Tdp2	EC4	0.0094073	0.00967984	0.434789	0.357835	1.21505
Rapgef4	EC4	0.00942434	0.00969004	0.803722	0.695828	1.15506
Tpt1	EC4	0.00967077	0.00983123	67.8377	66.1457	1.02558
Rpl23	EC4	0.00977106	0.00985524	21.3969	20.5645	1.04048
Ubxn8	EC4	0.00985203	0.0099053	0.206937	0.169453	1.22121
H2-Q7	EC5	2.3617e-13	7.7764e-12	5.10388	3.29425	1.54933
H2-D1	EC5	3.00303e-12	8.87157e-11	31.9675	26.5243	1.20521
H2-Q4	EC5	5.91329e-12	1.65415e-10	4.02455	2.79482	1.44
H2-K1	EC5	2.20766e-11	5.62775e-10	26.2092	20.37	1.28666
H2-Q6	EC5	1.439e-09	2.67569e-08	2.7235	1.81033	1.50442
Fas	EC5	4.78473e-09	8.26478e-08	1.70016	1.06439	1.59732
Rpl35	EC5	6.18101e-09	1.02294e-07	9.0022	7.22667	1.24569
Rps29	EC5	3.37828e-07	3.57149e-06	36.7921	32.7545	1.12327
Txnip	EC5	1.43053e-06	1.28829e-05	13.7011	11.1077	1.23347
B2m	EC5	2.35157e-06	1.9459e-05	23.096	20.0795	1.15023
Rps25	EC5	4.44214e-06	3.34324e-05	7.5964	6.47441	1.1733
H2-T23	EC5	5.65235e-06	4.1359e-05	6.34052	5.03626	1.25897
Tsc22d3	EC5	2.36597e-05	0.000144379	1.89138	1.42973	1.3229
Spry1	EC5	3.01057e-05	0.00017623	1.2759	0.794015	1.6069
Rgcc	EC5	3.19785e-05	0.000186084	15.6438	13.4253	1.16525
Sgk1	EC5	5.73546e-05	0.000309382	11.1554	8.98772	1.24119
AU020206	EC5	9.94876e-05	0.000483073	0.914588	0.634916	1.44049
Uba52	EC5	0.000133511	0.000617903	1.20822	0.870955	1.38723
Rps27	EC5	0.000149589	0.000672551	20.6909	18.9038	1.09454
Gm47283	EC5	0.00023835	0.000952497	1.36648	0.997077	1.37049
Mlycd	EC5	0.00027708	0.00106164	0.221279	0.114577	1.93128
Bmp6	EC5	0.000279239	0.00106732	1.22165	0.842254	1.45045
Snrk	EC5	0.000288397	0.00109307	4.25841	3.55051	1.19938
Ptger4	EC5	0.000379385	0.00131064	0.541208	0.31415	1.72277
Jmy	EC5	0.000394192	0.00134707	0.407248	0.194907	2.08945
Xdh	EC5	0.0003969	0.00135194	3.28681	2.67623	1.22815
Pdcd6	EC5	0.00047427	0.0015541	1.25077	0.93333	1.34012
Fxyd6	EC5	0.00057998	0.00179062	0.425142	0.235757	1.80331
Plscr4	EC5	0.000601863	0.00184171	1.40503	1.10453	1.27205
Tcim	EC5	0.00089541	0.00245268	13.5074	11.2956	1.19582
Ddit4	EC5	0.000966373	0.00258873	0.941077	0.628569	1.49717
Slc26a10	EC5	0.00103576	0.00271931	2.69087	2.03486	1.32238
Sox17	EC5	0.00114106	0.0029159	2.3797	1.91101	1.24526
Pex14	EC5	0.00122528	0.00307145	0.286327	0.139305	2.0554
Ccdc85b	EC5	0.00124659	0.00310763	1.3088	1.01033	1.29542
Rbm39	EC5	0.00126379	0.00312831	7.87884	7.2626	1.08485
Cep250	EC5	0.00128431	0.0031667	0.22003	0.117028	1.88015
Gm4951	EC5	0.00130414	0.00318824	0.80486	0.534582	1.50559
Srsf7	EC5	0.00137034	0.00328902	1.26662	0.988603	1.28123
Rps28	EC5	0.00139967	0.00334626	10.9634	9.74072	1.12553
Jun	EC5	0.00179809	0.00392565	25.7969	20.3864	1.2654
Lap3	EC5	0.00229935	0.0045742	0.444606	0.293329	1.51572
H1f0	EC5	0.00242618	0.00473057	1.15086	0.875424	1.31464
Ubb	EC5	0.00242889	0.00473057	25.8168	24.015	1.07503
Abcb1b	EC5	0.00266876	0.00499168	0.616341	0.48752	1.26424
Cped1	EC5	0.00268406	0.00501141	1.1016	0.889551	1.23838
Arl1	EC5	0.00277433	0.00511052	1.39777	1.28246	1.08991
Fosb	EC5	0.00283385	0.00517793	3.48321	2.74338	1.26968
Fbxo25	EC5	0.00336552	0.0057505	0.196062	0.11917	1.64524
Ass1	EC5	0.00396085	0.00634578	0.322916	0.296643	1.08857
Trim24	EC5	0.00403372	0.00641055	1.31528	1.1489	1.14482
Cd200	EC5	0.00419701	0.00653973	6.33473	5.24509	1.20774
Rplp2	EC5	0.0042301	0.00656348	12.2101	11.2693	1.08349
Rpl13a	EC5	0.00423169	0.00656348	2.18364	1.8483	1.18143
Aqp1	EC5	0.00429869	0.00661224	13.1046	12.1825	1.07569
C330007P06Rik	EC5	0.00449448	0.0067524	0.35401	0.23626	1.49839
Nfkbia	EC5	0.0045166	0.00677762	6.27714	5.15991	1.21652
Trim35	EC5	0.00455059	0.00680115	0.564651	0.374199	1.50896
Ackr3	EC5	0.00466659	0.00689303	1.16219	0.853274	1.36204
Akap2	EC5	0.00498972	0.00714228	1.19903	1.09491	1.09509
Mtx2	EC5	0.00500674	0.00714228	0.457209	0.285053	1.60394
Arl4d	EC5	0.00505959	0.00717297	1.03646	0.753231	1.37602
Syne2	EC5	0.00507339	0.00717878	2.44076	2.04603	1.19292
Mecp2	EC5	0.00539254	0.00743061	0.658696	0.485193	1.35759
Dpm1	EC5	0.00547472	0.00748975	0.874859	0.663122	1.3193
H2-M3	EC5	0.00578175	0.00758247	0.832564	0.654957	1.27117
Hspa1a	EC5	0.00579885	0.00759041	25.3355	18.7988	1.34772
Sod1	EC5	0.00604367	0.00777556	1.96338	1.62086	1.21132
Cirbp	EC5	0.00604943	0.00777643	0.690048	0.487051	1.41679
2810403A07Rik	EC5	0.00621282	0.00789655	0.521817	0.374852	1.39206
Rassf4	EC5	0.0063419	0.00799631	0.447205	0.323768	1.38125
Acaa1a	EC5	0.0063641	0.00801791	0.766286	0.54783	1.39877
Pde2a	EC5	0.00641761	0.00804648	0.321621	0.164525	1.95485
Ing3	EC5	0.00674453	0.00825255	0.460319	0.349636	1.31656
Ets1	EC5	0.00683783	0.00830326	5.99464	5.96946	1.00422
Sft2d3	EC5	0.00689886	0.00832999	0.58896	0.347831	1.69323
Ints6l	EC5	0.00698132	0.00836542	0.368634	0.272937	1.35062
Clpb	EC5	0.00785711	0.00889553	0.237644	0.126549	1.87788
Egr1	EC5	0.00788286	0.00891192	8.50221	7.67893	1.10721
Dach1	EC5	0.00865904	0.00930757	1.4306	1.12246	1.27452
Yipf3	EC5	0.00869465	0.00931022	0.841401	0.820995	1.02485
Cpne3	EC5	0.00894912	0.00944513	0.918179	0.824558	1.11354
Ccpg1	EC5	0.00902825	0.0094752	0.259681	0.204083	1.27243
Zc3h7a	EC5	0.00942159	0.00969004	1.11764	0.836856	1.33553
Rpl17	EC5	0.00968689	0.00983123	18.0281	16.8284	1.07129
H2-Q7	EC6	1.46349e-14	5.64157e-13	5.00942	3.19312	1.56882
H2-K1	EC6	4.60837e-12	1.31235e-10	25.957	20.127	1.28966
H2-T23	EC6	7.65326e-09	1.25347e-07	6.55701	5.36868	1.22135
B2m	EC6	1.67907e-08	2.52741e-07	23.7292	19.8603	1.19481
H2-Q4	EC6	3.30005e-08	4.70293e-07	3.50855	2.55117	1.37527
Rps28	EC6	9.26962e-08	1.17205e-06	13.3452	11.1568	1.19615
Fas	EC6	1.168e-07	1.41458e-06	1.72335	1.20137	1.43449
Gm47283	EC6	1.36174e-07	1.60614e-06	1.72025	1.25462	1.37114
H2-Q6	EC6	1.17104e-06	1.08236e-05	2.75589	1.93715	1.42265
Tsc22d3	EC6	2.68941e-06	2.19104e-05	2.76784	2.08013	1.33061
H2-D1	EC6	2.77377e-06	2.24818e-05	28.8544	25.1706	1.14635
Rpl35	EC6	4.38026e-06	3.30963e-05	9.94325	8.39592	1.1843
Txnip	EC6	5.54651e-06	4.07733e-05	11.6909	10.1246	1.1547
Rps21	EC6	1.73119e-05	0.000111908	30.0205	27.1137	1.10721
Rps29	EC6	2.12096e-05	0.00013276	41.1436	37.0809	1.10956
Psmb8	EC6	2.86488e-05	0.000168953	4.16696	3.16196	1.31784
Rpl13a	EC6	3.20245e-05	0.000186084	2.38808	1.9503	1.22447
Xdh	EC6	8.77086e-05	0.000440505	2.07032	1.51185	1.36939
8430408G22Rik	EC6	0.000113829	0.000540258	2.47636	1.79909	1.37645
Rps27	EC6	0.000192909	0.000818505	22.7475	20.3983	1.11517
Timp4	EC6	0.000194365	0.000822583	8.87841	7.24425	1.22558
Uba52	EC6	0.000195087	0.000822583	1.15418	0.899679	1.28288
H2-T22	EC6	0.000204923	0.000853441	1.78115	1.3714	1.29879
Ubr1	EC6	0.000270811	0.00104539	0.502466	0.475002	1.05782
Dnm3	EC6	0.000325467	0.00118253	1.8987	1.58	1.20171
Ppp2r5a	EC6	0.000351363	0.00124359	2.49198	1.93899	1.2852
Pck2	EC6	0.000417947	0.00140683	0.435908	0.224666	1.94025
Psmb9	EC6	0.000467993	0.00154096	2.36836	1.92664	1.22927
Nsa2	EC6	0.000482753	0.0015748	2.47932	2.06216	1.20229
Ciapin1	EC6	0.000589415	0.00180787	0.465368	0.309693	1.50267
S1pr1	EC6	0.000688541	0.0020284	4.67214	3.89289	1.20017
Vdac1	EC6	0.000810528	0.00227809	0.807155	0.597907	1.34997
Dync2li1	EC6	0.000939291	0.00253986	0.199776	0.102974	1.94007
Ddit4	EC6	0.00106349	0.00277139	1.22783	0.882145	1.39187
AC160336.1	EC6	0.00111232	0.002868	3.67974	2.6042	1.413
0610009O20Rik	EC6	0.00115529	0.00294033	0.7397	0.564962	1.30929
Serinc3	EC6	0.00118673	0.00299143	4.12905	3.50574	1.1778
Tcim	EC6	0.00157306	0.00362952	9.76957	8.17467	1.1951
Rnf38	EC6	0.00161424	0.00367888	0.363847	0.21375	1.7022
Tyms	EC6	0.00164781	0.00372621	0.253953	0.196904	1.28973
Aqp1	EC6	0.00174701	0.00385889	25.1346	23.4651	1.07115
Tap1	EC6	0.00177803	0.00390031	1.10829	0.827941	1.3386
Stxbp6	EC6	0.00183714	0.00397753	0.576941	0.44124	1.30754
Son	EC6	0.00190152	0.00406955	5.97779	5.31417	1.12488
Mecom	EC6	0.00199529	0.0041852	1.44937	1.16717	1.24179
Sncg	EC6	0.00201228	0.00420785	0.988133	0.785016	1.25874
Prg4	EC6	0.0021715	0.00440573	3.58744	2.8333	1.26617
Rgcc	EC6	0.002254	0.00452119	8.05653	6.62325	1.2164
Pcca	EC6	0.00231073	0.00458271	0.160915	0.0942576	1.70719
Rpl38	EC6	0.00231093	0.00458271	14.5831	13.1591	1.10821
Lnx1	EC6	0.0024742	0.00478344	0.346524	0.237729	1.45764
Arl4a	EC6	0.0027534	0.00508679	1.75776	1.41819	1.23944
Ppm1b	EC6	0.00291795	0.0052612	0.289107	0.173002	1.67112
Lifr	EC6	0.00323898	0.00560088	1.16726	0.774277	1.50755
Thrsp	EC6	0.00350069	0.00589183	1.37747	1.06304	1.29579
Nfyb	EC6	0.00356547	0.00596514	0.606687	0.415807	1.45906
Ube2w	EC6	0.0036956	0.00610769	0.403167	0.308379	1.30737
Krr1	EC6	0.00385694	0.00626184	0.374514	0.226351	1.65458
Fxyd6	EC6	0.00389648	0.0062937	0.824859	0.667305	1.23611
Rpf1	EC6	0.00392211	0.00630289	0.336368	0.277434	1.21243
Eif2b4	EC6	0.0040735	0.00644138	0.282506	0.196046	1.44102
Hmgb1	EC6	0.00409515	0.00645624	8.06956	7.51722	1.07348
Arf6	EC6	0.00424733	0.00657484	0.736861	0.52007	1.41685
Wbp11	EC6	0.00433611	0.00661827	0.797113	0.62589	1.27357
Ubl7	EC6	0.00495599	0.00711676	0.258274	0.153343	1.68429
Lpl	EC6	0.00500716	0.00714228	10.4831	8.86793	1.18213
Cd59a	EC6	0.00502631	0.00715095	2.21725	2.11487	1.04841
Rnf2	EC6	0.00507761	0.00717878	0.227955	0.157706	1.44544
Pcmtd1	EC6	0.00510508	0.00718804	1.83831	1.72146	1.06788
Idh3g	EC6	0.00522513	0.00729533	0.68085	0.54024	1.26027
Cpq	EC6	0.00530459	0.00734785	0.295366	0.211141	1.3989
Fkrp	EC6	0.00559128	0.00752588	0.218585	0.196237	1.11388
Slco2a1	EC6	0.00571505	0.00754762	0.643979	0.55304	1.16443
Rpl30	EC6	0.00580542	0.00759041	22.758	21.0075	1.08332
Sf3a2	EC6	0.00580627	0.00759041	0.369667	0.33895	1.09062
Fam168a	EC6	0.00598542	0.0077292	0.600731	0.44964	1.33602
Rpa2	EC6	0.00603313	0.00777128	0.196004	0.137496	1.42553
Zfand2a	EC6	0.00604752	0.00777643	0.152003	0.0892301	1.70349
Mrpl18	EC6	0.00612374	0.00783409	0.736474	0.554566	1.32802
Tspan3	EC6	0.00613787	0.00783409	0.425898	0.364169	1.16951
Hecw2	EC6	0.00622466	0.00790206	0.705005	0.525832	1.34074
D830026I12Rik	EC6	0.00646324	0.00807027	0.448052	0.285755	1.56796
Rps27rt	EC6	0.00659252	0.00815637	0.634848	0.505152	1.25675
Pdcd4	EC6	0.00725461	0.00852802	0.565775	0.393438	1.43803
Rtl8b	EC6	0.00749804	0.00869896	1.25743	1.18005	1.06557
Cdc42se2	EC6	0.00759893	0.00874983	0.890352	0.816341	1.09066
Orc2	EC6	0.0078642	0.00889977	0.191369	0.129957	1.47256
Cpsf7	EC6	0.00805368	0.00901156	0.402969	0.259198	1.55468
Fam149b	EC6	0.00819294	0.00906982	0.260656	0.228648	1.13999
Mprip	EC6	0.00865588	0.00930757	2.54614	2.24127	1.13603
Slc4a7	EC6	0.00896904	0.00945114	0.213505	0.147901	1.44357
Lin7c	EC6	0.00902857	0.0094752	0.679007	0.481496	1.4102
Tvp23b	EC6	0.0093101	0.00963894	0.467877	0.404627	1.15632
Mat2b	EC6	0.0093192	0.00963939	1.00459	0.855381	1.17443
Cr1l	EC6	0.00954233	0.00976087	2.07513	1.83163	1.13294
Dph6	EC6	0.00975523	0.00984555	0.267715	0.199165	1.34419
Gm7334	EC7	5.8922e-08	7.90623e-07	0.0991194	0.00681127	14.5523
Uba52	EC7	1.41349e-06	1.27658e-05	1.57157	1.10075	1.42773
H2-D1	EC7	2.06588e-06	1.75074e-05	23.889	20.1314	1.18665
Hivep2	EC7	2.72423e-06	2.2137e-05	0.853896	0.494653	1.72625
Gm47283	EC7	3.03918e-06	2.43829e-05	2.49603	1.86693	1.33697
Ifnar1	EC7	3.09719e-06	2.4699e-05	0.695121	0.405623	1.71371
H2-Q6	EC7	1.90441e-05	0.000120975	2.97261	1.94125	1.53129
H2-T22	EC7	2.72885e-05	0.000162141	1.32741	0.965241	1.37521
Clk1	EC7	6.34915e-05	0.000337305	2.40343	1.74677	1.37593
Rpl35	EC7	0.000185328	0.000795775	12.8678	11.269	1.14188
Arfgap1	EC7	0.00021081	0.000875642	0.288931	0.193257	1.49506
Fas	EC7	0.000277703	0.00106273	0.564563	0.331468	1.70322
Vrk3	EC7	0.000364969	0.00127477	0.326165	0.319561	1.02067
Hspa1b	EC7	0.000481368	0.0015719	15.9094	10.7026	1.4865
Ctso	EC7	0.000530454	0.0016873	0.474599	0.299283	1.58579
Tom1l2	EC7	0.000655892	0.00195777	0.27877	0.175389	1.58944
Nmi	EC7	0.000717498	0.00209807	0.863439	0.764431	1.12952
Rhob	EC7	0.000956477	0.00257313	6.81115	5.62091	1.21175
B2m	EC7	0.0011078	0.00286324	22.7687	20.1079	1.13232
Gm26632	EC7	0.00113452	0.00290971	0.218127	0.154227	1.41433
Rps25	EC7	0.00129398	0.00317882	9.5545	8.4776	1.12703
Plekhg3	EC7	0.00136837	0.00328829	0.201698	0.0924321	2.18212
Neurl3	EC7	0.0014016	0.00334626	1.76735	1.17178	1.50826
Klf6	EC7	0.00148111	0.00348477	6.73766	5.61871	1.19915
Gm11808	EC7	0.00149981	0.00350658	1.26578	0.970387	1.30441
H2-Q7	EC7	0.00201542	0.00420785	4.42916	3.50787	1.26263
Apol10b	EC7	0.00201673	0.00420785	1.36912	0.960631	1.42523
H2-Q4	EC7	0.0021141	0.00433097	3.00046	2.29242	1.30886
Gimap6	EC7	0.00219608	0.00444417	5.54429	4.56275	1.21512
Ube2d2a	EC7	0.00229373	0.0045742	1.31837	1.15249	1.14394
Wrn	EC7	0.00235933	0.00465242	0.299419	0.195811	1.52912
Hecw2	EC7	0.0023675	0.00466564	0.418506	0.256876	1.62922
Rps29	EC7	0.00238867	0.00469271	43.327	38.6321	1.12153
Junb	EC7	0.00249804	0.00481216	16.1578	13.1708	1.22678
Pcyox1	EC7	0.00253624	0.00485122	0.245106	0.128215	1.91168
Cramp1l	EC7	0.00263027	0.00496375	0.268307	0.166647	1.61003
Birc3	EC7	0.0026487	0.00496887	0.388511	0.239619	1.62137
Halr1	EC7	0.00287579	0.00522632	0.162761	0.0425999	3.8207
Fos	EC7	0.0028994	0.00525004	14.7755	9.98434	1.47986
Cuta	EC7	0.00301485	0.00537675	0.909714	0.76586	1.18783
Pum1	EC7	0.00302091	0.00537675	1.10532	0.919677	1.20186
Hspa1a	EC7	0.00310196	0.00546865	22.2693	15.8907	1.4014
Efnb1	EC7	0.00316008	0.00553714	1.03727	1.02236	1.01458
Rps28	EC7	0.00323745	0.00560088	18.8404	16.62	1.1336
H2-Q10	EC7	0.00344621	0.00584414	0.363303	0.230656	1.57509
Plekhg5	EC7	0.00347434	0.00586352	0.566249	0.384415	1.47301
Kdm6b	EC7	0.00373139	0.00613679	1.17358	0.81012	1.44865
Nktr	EC7	0.00376251	0.00616644	1.49557	1.42563	1.04906
Dnajb1	EC7	0.00398107	0.00635885	1.09727	0.716871	1.53064
Magi3	EC7	0.00414292	0.0064867	0.620703	0.400754	1.54884
Rpl6	EC7	0.00437896	0.00665796	21.929	21.2298	1.03294
Hspb1	EC7	0.00442014	0.00669481	27.9449	22.2809	1.25421
Ablim3	EC7	0.00486024	0.00706554	1.57909	1.298	1.21655
Cd200	EC7	0.00486161	0.00706554	3.70142	2.87257	1.28854
H2-K1	EC7	0.00493918	0.00710721	21.4591	18.8907	1.13596
Sgk1	EC7	0.00494632	0.00710848	4.76669	4.12319	1.15607
Srxn1	EC7	0.00502595	0.00715095	0.0852899	0.0364953	2.33701
Vcam1	EC7	0.00555048	0.00752588	1.34683	0.521157	2.58431
Rpl10	EC7	0.00583599	0.00761453	16.0706	14.5031	1.10808
Jund	EC7	0.00586253	0.00763554	23.2338	18.6298	1.24713
Adh1	EC7	0.00613855	0.00783409	0.186498	0.106722	1.74751
Ier3	EC7	0.00620174	0.00788882	3.51355	2.63814	1.33183
Phf12	EC7	0.00623371	0.00791038	0.302417	0.195094	1.55011
Kdsr	EC7	0.00637306	0.00802275	0.418637	0.283888	1.47466
Rnf34	EC7	0.00637556	0.00802275	0.264474	0.15813	1.67251
Blmh	EC7	0.00662903	0.00818849	0.672077	0.626051	1.07352
Dock6	EC7	0.00678508	0.00826912	0.548847	0.356948	1.53761
Mapk8	EC7	0.00683174	0.00829943	0.342877	0.216308	1.58514
Smndc1	EC7	0.00697091	0.00835927	0.843289	0.528312	1.5962
Uhrf2	EC7	0.00727989	0.00855137	1.0618	0.811191	1.30894
Ndrg1	EC7	0.00731121	0.00856588	1.49771	1.19292	1.25551
Adrb2	EC7	0.00741946	0.00865483	0.392103	0.339871	1.15368
Gem	EC7	0.00744661	0.00866691	0.9189	0.663215	1.38552
Atg16l1	EC7	0.00830708	0.00912076	0.30247	0.185731	1.62853
Ikbkb	EC7	0.0084171	0.00918731	0.66814	0.643358	1.03852
Fam13c	EC7	0.00849758	0.00922849	0.169039	0.116712	1.44834
Agl	EC7	0.00866033	0.00930757	0.0967205	0.0578704	1.67133
Fosb	EC7	0.0086756	0.00930771	2.64907	1.69029	1.56722
Rassf1	EC7	0.00868465	0.00930771	1.86019	1.6031	1.16037
Bri3	EC7	0.00873179	0.00933103	2.14886	1.88157	1.14206
Epas1	EC7	0.00899138	0.00945598	2.95717	2.46843	1.198
Filip1	EC7	0.00947764	0.00972689	0.983457	0.769668	1.27777
Faf1	EC7	0.00960093	0.00979301	0.358503	0.352084	1.01823
Dcun1d3	EC7	0.00965986	0.00983055	0.172515	0.0831586	2.07453
Birc6	EC7	0.00968758	0.00983123	1.09147	1.00056	1.09086
H2-Q7	EC8	2.19392e-06	1.83788e-05	3.80155	2.06472	1.8412
H2-Q6	EC8	4.7166e-06	3.52463e-05	2.05711	1.15094	1.78733
Hspa2	EC8	0.000179296	0.000778874	1.00312	0.55713	1.80051
Tap2	EC8	0.000228506	0.000927225	1.52452	0.924969	1.64819
Nrd1	EC8	0.000490558	0.00159145	0.886753	0.452509	1.95964
Prpf3	EC8	0.00103038	0.00270969	0.220247	0.0495339	4.44638
H2-D1	EC8	0.00111049	0.00286786	25.1362	20.8547	1.20531
Bcl6b	EC8	0.00128848	0.00317207	1.242	0.946673	1.31196
Sema7a	EC8	0.00153316	0.00355823	0.90362	0.439457	2.05622
Serinc3	EC8	0.0017651	0.00388813	4.70429	3.62342	1.2983
St6galnac4	EC8	0.00215434	0.00439063	0.601975	0.387055	1.55527
2210016F16Rik	EC8	0.00255595	0.00487154	0.273475	0.147586	1.85298
H2-K1	EC8	0.00275319	0.00508679	19.8345	15.2182	1.30334
Rab13	EC8	0.00309424	0.00545809	0.409714	0.152882	2.67995
Eef1a2	EC8	0.0031396	0.00551185	0.427888	0.160931	2.65883
H2-Q4	EC8	0.00322673	0.00559194	3.02485	2.29152	1.32002
Nol7	EC8	0.00341766	0.00580875	1.97372	1.63756	1.20528
Rc3h1	EC8	0.00371493	0.00611956	0.769057	0.655557	1.17314
Ctsa	EC8	0.00403998	0.00641728	0.705409	0.559527	1.26072
Usp37	EC8	0.00412402	0.00648401	0.313365	0.121036	2.58903
Epas1	EC8	0.00443226	0.00670162	5.23569	4.38439	1.19417
Slirp	EC8	0.00465864	0.00688451	0.86186	0.505615	1.70458
Tvp23b	EC8	0.00482933	0.00705155	0.488065	0.227798	2.14254
Prpf40a	EC8	0.00554852	0.00752588	1.16389	0.81658	1.42532
Uba52	EC8	0.00561154	0.00752588	1.48443	0.978051	1.51774
D8Ertd738e	EC8	0.00573613	0.00755812	2.61041	2.53396	1.03017
H2-T22	EC8	0.0058719	0.00764145	1.43895	0.977773	1.47166
Socs2	EC8	0.00658015	0.00815003	1.39719	1.31169	1.06518
Kif1c	EC8	0.00660155	0.00816413	0.535945	0.317884	1.68598
Txnl1	EC8	0.00661787	0.0081811	1.34386	1.05288	1.27637
Gbp4	EC8	0.00703303	0.00839201	1.25249	0.835357	1.49935
Slc5a3	EC8	0.0072896	0.00855959	0.294514	0.202081	1.4574
Sin3a	EC8	0.00730825	0.00856558	0.338913	0.102214	3.3157
Caml	EC8	0.00757361	0.00873604	0.573707	0.323085	1.77572
Tmem123	EC8	0.00781231	0.0088798	1.47519	1.15885	1.27298
Chchd2	EC8	0.00797996	0.00898314	10.0117	10.007	1.00048
Usp33	EC8	0.00807857	0.00902646	0.351341	0.159687	2.20019
Acadl	EC8	0.00810172	0.00903481	1.13028	0.863612	1.30878
Rnf5	EC8	0.00816786	0.00906497	0.35005	0.112701	3.10599
Gm12216	EC8	0.00846617	0.00922176	0.745126	0.701525	1.06215
Paxip1	EC8	0.00903886	0.00947971	0.170529	0.0745969	2.28601
Qsox2	EC8	0.00914731	0.00955298	0.243056	0.0556835	4.36496
Lix1l	EC8	0.00931571	0.00963894	0.39697	0.25087	1.58238
Itpripl2	EC8	0.00965779	0.00983055	0.810743	0.464997	1.74355
H2-Q4	EC9	2.65485e-07	2.89378e-06	2.89089	1.90059	1.52105
B2m	EC9	8.18848e-06	5.77763e-05	17.6621	13.7466	1.28484
H2-D1	EC9	4.49784e-05	0.000249871	28.2989	21.6234	1.30872
H2-Q6	EC9	0.000170355	0.000748945	2.2594	1.41926	1.59196
H2-T23	EC9	0.000200643	0.000837923	4.79474	3.77612	1.26975
H2-K1	EC9	0.000217054	0.000892206	25.1982	19.3984	1.29898
Tsc22d3	EC9	0.000286155	0.00108588	2.18835	1.44585	1.51354
Dip2b	EC9	0.000306092	0.00114099	0.514066	0.278597	1.8452
Lars2	EC9	0.000309118	0.00114686	7.52878	5.05554	1.48921
Upf2	EC9	0.000315039	0.00116201	0.617109	0.372946	1.65469
Ddit4	EC9	0.000486314	0.00158478	1.0177	0.495862	2.05239
H2-Q7	EC9	0.000586347	0.00180121	4.02595	2.63871	1.52573
Sort1	EC9	0.000627015	0.001897	0.21972	0.088204	2.49104
Cct5	EC9	0.000806828	0.00227713	1.51938	1.36194	1.11559
H2-Eb1	EC9	0.00106014	0.00276557	1.57365	0.810996	1.9404
Trim26	EC9	0.00130048	0.00318422	0.303619	0.162026	1.8739
Ankfy1	EC9	0.00172915	0.00383994	0.447591	0.234486	1.90881
mt-Nd5	EC9	0.00201983	0.00420791	7.06821	6.23759	1.13316
Bloc1s1	EC9	0.00202861	0.00420899	0.196118	0.115265	1.70146
Smad7	EC9	0.00215669	0.0043926	4.26816	3.2785	1.30186
Cep68	EC9	0.00216324	0.00439941	0.411679	0.175165	2.35023
Aph1a	EC9	0.00246253	0.00476964	0.756216	0.556594	1.35865
Mplkip	EC9	0.00249557	0.00481216	0.421777	0.374666	1.12574
Cygb	EC9	0.00279577	0.00513506	1.13078	0.488639	2.31414
Gprc5b	EC9	0.0028317	0.00517699	0.146057	0.0549739	2.65683
Cenpb	EC9	0.00284682	0.00519861	1.60467	1.15963	1.38378
Tsc22d1	EC9	0.00308674	0.00545399	3.12072	2.4144	1.29255
Pcnx	EC9	0.0031254	0.00550077	0.586946	0.512353	1.14559
Nabp2	EC9	0.00346526	0.00585949	0.449985	0.41358	1.08803
Zfp266	EC9	0.0036073	0.00602042	0.497397	0.291352	1.70721
Ddx24	EC9	0.00368789	0.00610016	1.5675	1.43154	1.09498
Alad	EC9	0.00370959	0.00611956	0.398633	0.210815	1.89091
G3bp2	EC9	0.0039782	0.00635869	1.96819	1.50125	1.31104
Slc26a10	EC9	0.00409261	0.00645546	0.280607	0.0599513	4.68058
Tek	EC9	0.00413134	0.0064867	3.92788	3.26285	1.20382
Eci2	EC9	0.00415294	0.00649551	0.710678	0.488547	1.45468
H2-T22	EC9	0.00441047	0.00668336	1.15974	0.840011	1.38062
Tmem131	EC9	0.00447225	0.00674144	0.503358	0.290373	1.73348
Eid2	EC9	0.00465854	0.00688451	0.337282	0.191721	1.75923
Jdp2	EC9	0.00471081	0.00692999	0.355796	0.29242	1.21673
Kyat3	EC9	0.00473122	0.00695599	0.18012	0.0884947	2.03537
Chp1	EC9	0.00506508	0.00717326	0.454419	0.379169	1.19846
Kmt2d	EC9	0.00526121	0.00731888	0.435084	0.232524	1.87114
Prickle1	EC9	0.00526283	0.00731888	0.176054	0.17055	1.03227
Gmcl1	EC9	0.00527366	0.0073275	0.282775	0.0987148	2.86457
Cd74	EC9	0.00533264	0.00737511	1.798	1.24	1.44999
Tap1	EC9	0.00567391	0.00752588	0.725846	0.586165	1.2383
Hsbp1	EC9	0.00604383	0.00777556	1.77415	1.37574	1.28959
Timm44	EC9	0.00613147	0.00783409	0.332421	0.256296	1.29702
Ube2d1	EC9	0.00615608	0.00784969	0.30408	0.283229	1.07362
Orai3	EC9	0.00630613	0.00796392	0.307572	0.222559	1.38198
Supt4a	EC9	0.00671701	0.00823603	1.02375	0.741473	1.3807
Nmt1	EC9	0.00673859	0.00825255	1.01622	0.692185	1.46813
2510002D24Rik	EC9	0.00674893	0.00825276	0.57442	0.399275	1.43866
Sqstm1	EC9	0.00692491	0.00834587	0.971038	0.840696	1.15504
Wasf2	EC9	0.00693072	0.00834587	2.36479	1.88804	1.25251
Gorab	EC9	0.00694135	0.00834599	0.196866	0.0802136	2.45427
Brd9	EC9	0.00712924	0.00845294	0.650505	0.610346	1.0658
Zbtb16	EC9	0.00717913	0.00848662	0.159679	0.0467499	3.4156
Psmb9	EC9	0.00733452	0.00858365	1.78605	1.31281	1.36047
Bckdha	EC9	0.00768593	0.00879624	0.401717	0.230978	1.7392
Trim34a	EC9	0.00780959	0.0088798	0.241785	0.113089	2.13802
Gpn3	EC9	0.00804471	0.00901156	0.335851	0.296959	1.13097
Arhgef25	EC9	0.00816207	0.00906497	0.309278	0.144857	2.13506
Clk4	EC9	0.00818531	0.00906898	0.796535	0.599806	1.32799
Hivep2	EC9	0.00824611	0.00909172	0.663301	0.609938	1.08749
Vps45	EC9	0.00853599	0.00924626	0.137574	0.0516319	2.66452
Clstn1	EC9	0.00854422	0.00924941	1.29287	0.921136	1.40356
Kmt2a	EC9	0.00866377	0.00930757	1.5768	1.15662	1.36329
Rbck1	EC9	0.00866805	0.00930757	0.759377	0.693253	1.09538
Pou2f1	EC9	0.00868641	0.00930771	0.302842	0.170319	1.77809
Map4	EC9	0.00914059	0.00955218	1.0772	0.773586	1.39247
Hand2	EC9	0.00948316	0.00972745	1.36822	0.988285	1.38444
Ica1	EC9	0.00957542	0.0097749	0.470348	0.311689	1.50903
Stk11	EC9	0.009687	0.00983123	0.941098	0.818598	1.14965
1700020I14Rik	EC9	0.00969749	0.00983123	1.35654	1.25195	1.08354
Klhl12	EC9	0.00973868	0.00983513	0.200731	0.0897763	2.2359
Orc3	EC9	0.00978348	0.00986231	0.238362	0.175577	1.35759
Lrrc58	EC9	0.00984873	0.00990513	1.47172	1.41536	1.03982
Ccdc91	EC9	0.0099255	0.00996016	0.196389	0.0721457	2.72211
BC034090	Epi.Card.	0.00568579	0.00752588	0.863458	0
Blzf1	Epi.Card.	0.00568579	0.00752588	0.599717	0
Tomm40l	Epi.Card.	0.00568579	0.00752588	0.599717	0
Fbxo3	Epi.Card.	0.00568579	0.00752588	0.599717	0
1700037H04Rik	Epi.Card.	0.00568579	0.00752588	0.599717	0
Actr5	Epi.Card.	0.00568579	0.00752588	0.935694	0
Lama5	Epi.Card.	0.00568579	0.00752588	0.863458	0
Apool	Epi.Card.	0.00568579	0.00752588	0.599717	0
Mccc1	Epi.Card.	0.00568579	0.00752588	0.863458	0
Tdrkh	Epi.Card.	0.00568579	0.00752588	0.599717	0
Ptger3	Epi.Card.	0.00568579	0.00752588	0.599717	0
Mrps15	Epi.Card.	0.00568579	0.00752588	0.863458	0
Fam53a	Epi.Card.	0.00568579	0.00752588	0.599717	0
Zfp113	Epi.Card.	0.00568579	0.00752588	0.599717	0
Bmt2	Epi.Card.	0.00568579	0.00752588	0.599717	0
Atp6v0a4	Epi.Card.	0.00568579	0.00752588	1.60765	0
Hebp1	Epi.Card.	0.00568579	0.00752588	0.599717	0
Mypop	Epi.Card.	0.00568579	0.00752588	0.599717	0
Faap24	Epi.Card.	0.00568579	0.00752588	0.599717	0
Ppme1	Epi.Card.	0.00568579	0.00752588	0.935694	0
Ampd3	Epi.Card.	0.00568579	0.00752588	1.19943	0
Sap18b	Epi.Card.	0.00568579	0.00752588	0.599717	0
Thy1	Epi.Card.	0.00568579	0.00752588	1.72692	0
Islr	Epi.Card.	0.00568579	0.00752588	0.599717	0
Pcbp4	Epi.Card.	0.00568579	0.00752588	0.599717	0
Sec22c	Epi.Card.	0.00568579	0.00752588	0.599717	0
Tmem97	Epi.Card.	0.00568579	0.00752588	0.599717	0
Pcgf2	Epi.Card.	0.00568579	0.00752588	0.935694	0
Bmp6	Epi.Card.	0.00568579	0.00752588	0.935694	0
6030458C11Rik	Epi.Card.	0.00568579	0.00752588	0.935694	0
Angpt1	Epi.Card.	0.00568579	0.00752588	0.599717	0
Kctd5	Epi.Card.	0.00568579	0.00752588	0.599717	0
Mdfi	Epi.Card.	0.00568579	0.00752588	0.599717	0
Arhgap26	Epi.Card.	0.00568579	0.00752588	0.599717	0
Chmp1b	Epi.Card.	0.00568579	0.00752588	0.599717	0
Actn3	Epi.Card.	0.00568579	0.00752588	0.599717	0
Gm9938	Epi.Card.	0.00568579	0.00752588	0.599717	0
Fam189a2	Epi.Card.	0.00568579	0.00752588	0.599717	0
Csf2ra	Epi.Card.	0.00568579	0.00752588	0.599717	0
Smim22	Epi.Card.	0.00568579	0.00752588	0.599717	0
Zbtb16	Fibro1	4.96391e-49	1.74344e-46	0.50513	0.195068	2.58951
Tsc22d3	Fibro1	2.65937e-46	6.46637e-44	3.29056	2.03564	1.61647
Rps28	Fibro1	2.08197e-22	1.77867e-20	14.9085	13.0722	1.14048
H2-D1	Fibro1	2.51481e-21	1.93886e-19	11.2145	9.54057	1.17545
Klf9	Fibro1	8.29963e-21	6.10119e-19	5.79361	4.76125	1.21682
B2m	Fibro1	6.11615e-20	4.11344e-18	9.81495	8.43525	1.16356
Hspa1b	Fibro1	2.3331e-19	1.53645e-17	18.911	13.0819	1.44558
Gm47283	Fibro1	1.4053e-18	7.93244e-17	1.56975	1.23241	1.27372
Rps29	Fibro1	2.41229e-18	1.3147e-16	28.252	25.4715	1.10916
Rps27	Fibro1	9.90417e-16	4.28864e-14	20.3805	18.4812	1.10277
Ddit4	Fibro1	3.13483e-15	1.27041e-13	0.570901	0.339691	1.68065
Hspa1a	Fibro1	3.78864e-15	1.51594e-13	17.9475	12.8708	1.39443
Ifitm1	Fibro1	4.16628e-14	1.49655e-12	2.51819	1.82359	1.3809
Rpl35	Fibro1	4.83706e-14	1.71797e-12	8.613	7.61269	1.1314
Rpl27	Fibro1	8.66165e-14	2.97603e-12	3.77191	3.28484	1.14828
Cirbp	Fibro1	9.30759e-14	3.16358e-12	0.766111	0.584677	1.31032
Rsrp1	Fibro1	2.40326e-12	7.30451e-11	5.68556	5.18223	1.09713
Ubb	Fibro1	2.97878e-12	8.87157e-11	21.803	19.8923	1.09605
Glul	Fibro1	1.48191e-11	3.87135e-10	1.27921	0.973789	1.31365
Errfi1	Fibro1	4.76055e-11	1.15755e-09	2.55402	2.00223	1.27559
Rpl38	Fibro1	5.10022e-11	1.23067e-09	12.5763	11.3566	1.1074
mt-Atp8	Fibro1	6.18487e-11	1.44818e-09	1.71446	1.46376	1.17127
H2-K1	Fibro1	8.6313e-11	1.96285e-09	7.23266	6.30311	1.14747
mt-Nd3	Fibro1	1.06939e-10	2.41453e-09	10.344	9.54506	1.0837
Hsd11b1	Fibro1	1.72047e-10	3.69959e-09	4.35317	3.76258	1.15696
Fibin	Fibro1	2.31311e-10	4.81036e-09	3.27991	2.76672	1.18549
AC160336.1	Fibro1	7.66105e-10	1.47662e-08	1.22013	0.932604	1.30831
H2-Q4	Fibro1	8.80092e-10	1.66585e-08	1.39541	1.07798	1.29447
Olfr1033	Fibro1	1.60034e-09	2.94109e-08	0.601961	0.442086	1.36164
Trf	Fibro1	5.17251e-09	8.7954e-08	0.773601	0.556907	1.3891
App	Fibro1	5.26631e-09	8.85944e-08	5.02301	4.52172	1.11086
Ifi205	Fibro1	5.26914e-09	8.85944e-08	1.51245	1.1488	1.31654
Sgk1	Fibro1	5.44417e-09	9.1053e-08	1.05526	0.813176	1.29771
Angptl4	Fibro1	5.5942e-09	9.30699e-08	0.310549	0.198017	1.56829
Hmgcs2	Fibro1	8.03054e-09	1.30848e-07	0.616832	0.500654	1.23205
Plekhh2	Fibro1	8.60655e-09	1.38098e-07	0.62529	0.488114	1.28103
Ifi207	Fibro1	1.03398e-08	1.63421e-07	1.62309	1.34243	1.20906
Rps21	Fibro1	1.08794e-08	1.69408e-07	25.7201	24.2844	1.05912
Amd2	Fibro1	1.34775e-08	2.07816e-07	0.395549	0.288377	1.37164
Malat1	Fibro1	3.02145e-08	4.34128e-07	354.578	338.779	1.04664
Rarres2	Fibro1	5.91395e-08	7.90623e-07	9.15339	8.48164	1.0792
H2-Q7	Fibro1	7.05369e-08	9.25175e-07	0.229553	0.130759	1.75554
Adamts1	Fibro1	9.86282e-08	1.23716e-06	3.44675	2.85017	1.20931
Bmp4	Fibro1	1.00654e-07	1.25263e-06	2.25831	1.99317	1.13302
Ccl11	Fibro1	1.11819e-07	1.35946e-06	1.03118	0.570941	1.8061
Ebf1	Fibro1	1.75723e-07	1.9909e-06	3.55964	3.23052	1.10188
Dcn	Fibro1	1.94947e-07	2.1852e-06	230.324	221.29	1.04082
Spry1	Fibro1	2.41645e-07	2.65222e-06	5.57201	5.09856	1.09286
Arid5b	Fibro1	3.03085e-07	3.24763e-06	0.895029	0.738949	1.21122
Clk1	Fibro1	5.90297e-07	5.98054e-06	2.46557	2.14264	1.15072
Cebpd	Fibro1	6.97421e-07	6.93254e-06	18.1286	16.3391	1.10953
Serinc3	Fibro1	8.98247e-07	8.70969e-06	2.34937	2.12437	1.10591
Tcim	Fibro1	9.17573e-07	8.84283e-06	0.27656	0.180032	1.53617
Rnaset2a	Fibro1	1.00965e-06	9.54458e-06	0.496195	0.399872	1.24088
Brd2	Fibro1	1.12348e-06	1.04145e-05	1.90715	1.63297	1.16791
Hspb1	Fibro1	2.21763e-06	1.84472e-05	10.8517	8.65579	1.25369
H2-T23	Fibro1	2.47016e-06	2.02334e-05	1.819	1.61334	1.12747
Dstn	Fibro1	2.63615e-06	2.1532e-05	2.92799	2.6826	1.09147
Gstp1	Fibro1	3.02376e-06	2.43209e-05	0.416562	0.335618	1.24118
Ppp1r15a	Fibro1	3.2895e-06	2.59953e-05	3.61021	3.02364	1.194
Cyr61	Fibro1	3.99003e-06	3.05387e-05	8.05285	6.56963	1.22577
Atxn2l	Fibro1	4.22742e-06	3.21997e-05	0.642185	0.534179	1.20219
Erh	Fibro1	4.38363e-06	3.30963e-05	0.438813	0.349267	1.25638
Mgp	Fibro1	5.53847e-06	4.07733e-05	112.267	106.006	1.05907
Klf13	Fibro1	6.65806e-06	4.8271e-05	1.82257	1.57673	1.15592
Vcam1	Fibro1	7.01202e-06	5.04897e-05	4.40063	4.03999	1.08927
Tmem71	Fibro1	7.28298e-06	5.22029e-05	0.279684	0.233619	1.19718
Cited2	Fibro1	9.15717e-06	6.38981e-05	1.2486	1.02931	1.21305
Rps25	Fibro1	1.05797e-05	7.25434e-05	7.27142	6.70697	1.08416
Nfkbia	Fibro1	1.27482e-05	8.59211e-05	2.45823	2.06904	1.1881
H3f3b	Fibro1	1.86476e-05	0.000118841	12.6416	12.0026	1.05324
Hivep2	Fibro1	2.20206e-05	0.000137292	0.990762	0.840771	1.1784
Tgfbi	Fibro1	2.29408e-05	0.000141207	0.960582	0.76353	1.25808
Fas	Fibro1	2.29612e-05	0.000141207	0.407432	0.3278	1.24293
Btg1	Fibro1	2.41198e-05	0.000146339	1.8025	1.58777	1.13524
Ypel3	Fibro1	2.75056e-05	0.000163124	2.88011	2.6818	1.07395
Syf2	Fibro1	2.92429e-05	0.000171815	1.30417	1.15596	1.12821
Pim3	Fibro1	3.32517e-05	0.000191804	0.546392	0.445861	1.22547
mt-Atp6	Fibro1	3.55935e-05	0.000203825	97.6019	96.538	1.01102
Slc10a6	Fibro1	3.66921e-05	0.000208604	0.339731	0.254411	1.33536
Hes1	Fibro1	4.4864e-05	0.000249675	4.37841	3.94711	1.10927
Lmo4	Fibro1	4.78435e-05	0.000263932	2.09798	1.90814	1.09949
Ifi211	Fibro1	5.31076e-05	0.000288938	0.638856	0.518143	1.23297
Nmt1	Fibro1	5.66762e-05	0.000306245	0.879633	0.76664	1.14739
Uba52	Fibro1	6.49553e-05	0.000342206	0.823797	0.694331	1.18646
B930036N10Rik	Fibro1	7.68117e-05	0.0003948	0.147051	0.10219	1.439
Kdsr	Fibro1	7.85928e-05	0.000402645	0.38708	0.320186	1.20892
Zfp36	Fibro1	7.92071e-05	0.000405135	7.37993	6.42425	1.14876
Btg2	Fibro1	8.13653e-05	0.000414164	12.1467	11.1909	1.08541
Hist1h4d	Fibro1	8.38145e-05	0.000424579	0.336287	0.258157	1.30264
Ptma	Fibro1	8.49558e-05	0.000429672	19.6002	18.724	1.0468
Hmgb2	Fibro1	9.61042e-05	0.000469988	0.946999	0.837728	1.13044
Tmsb10	Fibro1	9.64824e-05	0.00047065	12.1716	11.444	1.06358
Per1	Fibro1	9.93467e-05	0.000483073	0.350506	0.276837	1.26611
E230001N04Rik	Fibro1	0.000127693	0.000595334	0.130361	0.090158	1.44592
Rnf19b	Fibro1	0.000129794	0.000602679	0.164929	0.141622	1.16458
Rc3h1	Fibro1	0.000135729	0.000624514	0.583354	0.494083	1.18068
Rpl39	Fibro1	0.000139735	0.000638297	20.0922	19.2913	1.04152
Txnip	Fibro1	0.000168247	0.000742777	8.52002	7.91577	1.07634
Tra2b	Fibro1	0.000174285	0.000761983	1.91894	1.76171	1.08925
Strada	Fibro1	0.000182794	0.000789359	0.136561	0.121616	1.12288
Per3	Fibro1	0.000192234	0.000816737	0.250555	0.191688	1.3071
Fabp4	Fibro1	0.000210708	0.000875642	2.33149	1.89715	1.22895
Bcl6	Fibro1	0.000213303	0.000880222	0.468512	0.392172	1.19466
mt-Nd5	Fibro1	0.000239985	0.000956611	5.27935	5.08162	1.03891
Cxcl1	Fibro1	0.000255029	0.00100018	9.19154	7.76827	1.18322
Cfh	Fibro1	0.00030688	0.00114123	11.8969	11.1308	1.06883
Gm11808	Fibro1	0.000307856	0.00114352	0.628993	0.541268	1.16207
Lrrc8a	Fibro1	0.000313263	0.0011568	0.677641	0.580681	1.16698
Rpl37	Fibro1	0.00031795	0.00116729	21.1949	20.2936	1.04441
Adamtsl3	Fibro1	0.00031984	0.00117287	0.878601	0.764044	1.14994
D630033O11Rik	Fibro1	0.00032427	0.00118253	0.200497	0.136456	1.46932
Enpp3	Fibro1	0.000325127	0.00118253	0.265491	0.202827	1.30895
Dnaja1	Fibro1	0.000326065	0.00118334	10.7027	9.45651	1.13179
Cp	Fibro1	0.000343011	0.00122189	3.65867	3.36205	1.08823
Grcc10	Fibro1	0.000344197	0.00122328	0.305432	0.250096	1.22126
Man1a	Fibro1	0.00034481	0.00122328	1.61978	1.44839	1.11833
Eif3j1	Fibro1	0.000375789	0.00130535	0.974144	0.87696	1.11082
Atp5k	Fibro1	0.000386688	0.00133151	1.79119	1.673	1.07065
Ctdsp2	Fibro1	0.000395597	0.00134996	1.48569	1.39089	1.06816
Fkbp5	Fibro1	0.000395891	0.00134996	0.282535	0.219761	1.28565
Ier3	Fibro1	0.000413007	0.00139552	2.29489	1.91975	1.19541
Map1lc3b	Fibro1	0.000432684	0.00145039	3.33064	3.16259	1.05314
mt-Nd4l	Fibro1	0.000453215	0.00150169	3.35552	3.22348	1.04096
Mt2	Fibro1	0.000461637	0.00152321	1.22772	0.968989	1.26701
Cyth3	Fibro1	0.000490372	0.00159145	3.88792	3.62903	1.07134
Rpl13a	Fibro1	0.000557713	0.00175135	2.41868	2.217	1.09097
Dnajb1	Fibro1	0.000580068	0.00179062	2.836	2.17557	1.30356
Neat1	Fibro1	0.000607129	0.00185424	4.80424	4.38553	1.09547
Csrnp1	Fibro1	0.000631332	0.00190606	0.433826	0.360868	1.20217
Adap2os	Fibro1	0.000647485	0.00193816	0.321142	0.283449	1.13298
Cir1	Fibro1	0.000668225	0.00198894	0.848485	0.767176	1.10598
Fosb	Fibro1	0.000698788	0.00204859	7.43737	6.34365	1.17241
Mtus1	Fibro1	0.000710021	0.00207813	0.437633	0.376334	1.16288
Ssh2	Fibro1	0.000737256	0.00214722	2.13713	1.95904	1.09091
Spsb1	Fibro1	0.000756878	0.00218293	0.164547	0.119668	1.37504
Ifitm3	Fibro1	0.000784303	0.00223669	20.0891	19.3208	1.03976
Pcbp2	Fibro1	0.000803231	0.00227306	2.85719	2.67395	1.06853
Tcp11l2	Fibro1	0.000812499	0.00227889	0.550721	0.478068	1.15197
Hnrnpdl	Fibro1	0.000825003	0.00230171	1.70708	1.57983	1.08054
Cdkn1a	Fibro1	0.000870177	0.0024002	2.35455	2.02857	1.16069
Polr2a	Fibro1	0.000886013	0.00243538	0.634742	0.553179	1.14744
Slc38a2	Fibro1	0.000887647	0.00243775	3.06559	2.77143	1.10614
Srsf7	Fibro1	0.00089702	0.00245496	1.14373	1.05642	1.08264
Tcf7l2	Fibro1	0.000970638	0.00259796	1.00774	0.894146	1.12704
Ccndbp1	Fibro1	0.000996026	0.00263909	0.305508	0.246239	1.2407
Tsix	Fibro1	0.00100599	0.00265882	0.312251	0.275273	1.13433
Kdm7a	Fibro1	0.00103996	0.00272807	0.438882	0.378706	1.1589
Dynlt1f	Fibro1	0.0011176	0.00287918	0.375222	0.320371	1.17121
Blnk	Fibro1	0.00115925	0.00294803	0.464097	0.392031	1.18383
Osr1	Fibro1	0.00117312	0.00297134	0.341558	0.291858	1.17029
Ier2	Fibro1	0.00117588	0.00297356	7.08059	6.67795	1.06029
Pten	Fibro1	0.00120452	0.00302902	1.93656	1.77066	1.09369
Nr1d2	Fibro1	0.00122844	0.0030766	0.165077	0.119385	1.38273
Il33	Fibro1	0.00129749	0.00317935	0.873755	0.736423	1.18649
mt-Co1	Fibro1	0.00132712	0.00322361	58.2159	57.6575	1.00969
Eif1a	Fibro1	0.00132779	0.00322361	1.08284	0.997709	1.08533
Sept1	Fibro1	0.00135399	0.00327382	0.117558	0.0933332	1.25955
Aspn	Fibro1	0.00136363	0.0032854	1.85424	1.60597	1.15459
Tmem64	Fibro1	0.00136899	0.00328829	2.2371	2.01012	1.11292
Stk17b	Fibro1	0.00144704	0.00341967	0.212844	0.178506	1.19236
Gadd45b	Fibro1	0.00154064	0.00356871	4.50278	4.07073	1.10613
Irf1	Fibro1	0.00154106	0.00356871	1.5402	1.28898	1.19489
Il1r1	Fibro1	0.00163845	0.0037153	1.04369	0.952277	1.096
Cmc1	Fibro1	0.00164848	0.00372621	0.316747	0.266023	1.19067
Dnaja4	Fibro1	0.00166678	0.00375799	0.425995	0.302968	1.40607
Ifngr1	Fibro1	0.00167779	0.00376668	4.18061	3.93086	1.06354
Rbbp4	Fibro1	0.00169599	0.00379406	1.01513	0.927176	1.09486
Runx1t1	Fibro1	0.00170907	0.00381253	1.11079	0.977045	1.13688
Zbtb10	Fibro1	0.00183678	0.00397753	0.211479	0.190679	1.10908
Nr2f2	Fibro1	0.00187615	0.00403916	0.761494	0.645826	1.1791
Rplp2	Fibro1	0.00194175	0.00412769	12.4223	11.9643	1.03828
Grb10	Fibro1	0.0020226	0.00420897	0.725056	0.636424	1.13926
Taf7	Fibro1	0.00220179	0.00445288	0.693489	0.647162	1.07158
Triqk	Fibro1	0.00222696	0.00448656	0.215027	0.168826	1.27366
Htra4	Fibro1	0.00224601	0.00451056	0.139916	0.10503	1.33216
Srsf5	Fibro1	0.00228168	0.00455904	4.19431	3.99885	1.04888
Pnpt1	Fibro1	0.00234252	0.00463373	0.12835	0.101147	1.26894
Lrrk2	Fibro1	0.00235223	0.00464712	0.145962	0.136263	1.07118
mt-Nd2	Fibro1	0.00238222	0.00468877	25.1006	24.8402	1.01049
Pcna	Fibro1	0.00241173	0.00471229	0.337949	0.288005	1.17341
Pdgfra	Fibro1	0.0024765	0.00478497	4.68093	4.47025	1.04713
Vtn	Fibro1	0.00252855	0.00484115	0.672585	0.477556	1.40839
Klf11	Fibro1	0.00253688	0.00485122	0.138356	0.100823	1.37226
Rbm4b	Fibro1	0.00254963	0.00486383	0.583992	0.516161	1.13142
Cd47	Fibro1	0.0026669	0.00499115	5.71212	5.49329	1.03984
H2afv	Fibro1	0.00269644	0.00502266	1.55811	1.46759	1.06167
Dnajb14	Fibro1	0.00282528	0.00516823	0.570448	0.567374	1.00542
Art4	Fibro1	0.00285231	0.00520562	0.825965	0.741065	1.11456
H2-Q10	Fibro1	0.00285954	0.00520679	0.232487	0.175932	1.32146
Gm32618	Fibro1	0.00289338	0.00525004	0.188614	0.140059	1.34667
Rhob	Fibro1	0.00290086	0.00525004	5.17599	4.75249	1.08911
Pnpla6	Fibro1	0.00290322	0.00525004	0.118035	0.0950058	1.2424
Klhl21	Fibro1	0.00291043	0.00525406	0.150299	0.131125	1.14623
Klf6	Fibro1	0.00300912	0.00537675	4.40305	4.06746	1.0825
Ppm1k	Fibro1	0.00318277	0.00555843	0.185003	0.14704	1.25818
Cox17	Fibro1	0.00320967	0.00557514	0.757128	0.676382	1.11938
Ly6e	Fibro1	0.00328549	0.00565964	3.97035	3.71543	1.06861
Isca1	Fibro1	0.00343692	0.00583465	0.274923	0.235121	1.16928
Deptor	Fibro1	0.00346149	0.00585949	0.383036	0.327069	1.17112
Wdr74	Fibro1	0.00349869	0.00589183	0.130013	0.0950575	1.36773
Gja1	Fibro1	0.00363247	0.00604537	0.287645	0.262408	1.09617
Pde12	Fibro1	0.0036963	0.00610769	0.469821	0.37466	1.25399
Rpl41	Fibro1	0.00376741	0.00617036	17.6245	16.8346	1.04692
Pramef8	Fibro1	0.00380585	0.00621132	0.151059	0.115947	1.30283
Chn1	Fibro1	0.00381198	0.00621757	0.358425	0.29871	1.19991
Pnrc1	Fibro1	0.00388427	0.0062804	4.5807	4.28979	1.06781
Slc43a1	Fibro1	0.00390106	0.00629429	0.285404	0.24355	1.17185
Lzic	Fibro1	0.00394057	0.00632474	0.15083	0.116887	1.29038
Habp4	Fibro1	0.00396912	0.00634939	0.165301	0.158349	1.0439
Pik3ip1	Fibro1	0.00399099	0.00637046	0.351998	0.315549	1.11551
Adipor1	Fibro1	0.00404407	0.00641844	0.726057	0.629807	1.15282
Tcf4	Fibro1	0.00405166	0.0064197	11.8235	11.4167	1.03563
Cpne8	Fibro1	0.00405583	0.00642136	0.53403	0.445537	1.19862
Tgif1	Fibro1	0.00409106	0.00645546	0.166551	0.159993	1.04099
H2-T22	Fibro1	0.00412959	0.0064867	0.727015	0.657178	1.10627
Dusp5	Fibro1	0.00416003	0.00649696	0.118625	0.0865999	1.36981
Sema6a	Fibro1	0.00419555	0.00653973	0.539554	0.464938	1.16049
Nnmt	Fibro1	0.0042009	0.00653973	0.82733	0.727579	1.1371
Sap18	Fibro1	0.00421997	0.00655494	0.996918	0.891071	1.11879
5031425E22Rik	Fibro1	0.00428263	0.00659718	0.551639	0.494462	1.11563
Acy3	Fibro1	0.0043229	0.00661827	0.106741	0.0801218	1.33223
Filip1	Fibro1	0.00432586	0.00661827	0.351458	0.286954	1.22479
Bag3	Fibro1	0.00446603	0.00673527	1.75934	1.48263	1.18664
Ecm2	Fibro1	0.0044928	0.0067524	2.69759	2.56423	1.05201
Atf3	Fibro1	0.00451984	0.00677762	5.488	4.95541	1.10748
Eno1	Fibro1	0.00455902	0.00680731	0.718954	0.648376	1.10885
Lats2	Fibro1	0.00457595	0.00682292	0.513667	0.469686	1.09364
Ezh1	Fibro1	0.00462313	0.0068609	0.554032	0.512078	1.08193
Scyl3	Fibro1	0.0046466	0.00687958	0.112977	0.0922572	1.22459
Ifi204	Fibro1	0.00481203	0.00704856	0.420194	0.344487	1.21977
Rbbp5	Fibro1	0.00486523	0.00706755	0.132394	0.123764	1.06973
Hnrnpd	Fibro1	0.00493975	0.00710721	1.11542	1.03063	1.08228
Slc43a3	Fibro1	0.00497738	0.00713685	4.51673	4.29362	1.05196
Negr1	Fibro1	0.00500479	0.00714228	1.05818	0.994058	1.0645
Ist1	Fibro1	0.00500725	0.00714228	0.421893	0.356758	1.18257
Mt1	Fibro1	0.00508755	0.00717961	9.12658	7.91467	1.15312
Pter	Fibro1	0.00511772	0.00720201	0.164258	0.15595	1.05327
Arhgap18	Fibro1	0.00511956	0.00720201	0.394186	0.324797	1.21364
Iqsec2	Fibro1	0.00517033	0.00725085	0.141464	0.109552	1.29129
Rps6ka5	Fibro1	0.00527838	0.00732761	0.119294	0.0883373	1.35044
Qdpr	Fibro1	0.00532172	0.00736513	0.417741	0.382398	1.09242
Rnaset2b	Fibro1	0.0053336	0.00737511	0.456442	0.396123	1.15227
Gem	Fibro1	0.0053436	0.00738249	3.36205	2.99069	1.12417
Cdkn2aip	Fibro1	0.00538279	0.00742365	0.609671	0.527891	1.15492
Dusp1	Fibro1	0.0055075	0.00752083	7.96965	7.26901	1.09639
Plk2	Fibro1	0.00552503	0.00752588	0.337418	0.259965	1.29794
Fpgt	Fibro1	0.00553468	0.00752588	0.143227	0.116529	1.22911
Aspa	Fibro1	0.0055574	0.00752588	0.723014	0.661256	1.0934
Pde4b	Fibro1	0.00558589	0.00752588	1.29531	1.17092	1.10623
Zfp729b	Fibro1	0.00564675	0.00752588	0.116689	0.0852275	1.36914
Igf1r	Fibro1	0.00570582	0.00754333	1.08404	1.01194	1.07125
Cyp1b1	Fibro1	0.00574476	0.00756318	0.34605	0.299109	1.15694
Cpt1c	Fibro1	0.00576984	0.00757786	0.169787	0.142923	1.18796
Kcnj8	Fibro1	0.00588417	0.00764796	0.244675	0.210114	1.16448
Slc25a30	Fibro1	0.00589962	0.00766175	0.228523	0.182528	1.25199
Casp6	Fibro1	0.00594222	0.00769179	0.213945	0.191705	1.11601
Mfsd14a	Fibro1	0.00595653	0.00770387	0.329094	0.282542	1.16476
Smc5	Fibro1	0.00599392	0.00773399	0.493544	0.449455	1.0981
Nipsnap2	Fibro1	0.00599686	0.00773401	0.331951	0.29799	1.11397
Tmem159	Fibro1	0.00616348	0.00785595	0.905268	0.848812	1.06651
Ptpn14	Fibro1	0.00637441	0.00802275	0.126856	0.123194	1.02972
Ghr	Fibro1	0.00639798	0.00803497	1.67657	1.55335	1.07933
Tmem250-ps	Fibro1	0.00653054	0.00812616	0.224394	0.198203	1.13214
Klhl24	Fibro1	0.00667999	0.00821939	0.914984	0.831896	1.09988
Tirap	Fibro1	0.0066964	0.00822671	0.180649	0.147082	1.22822
Tomm6	Fibro1	0.00682432	0.00829943	0.202964	0.167422	1.21229
Setd1a	Fibro1	0.00688976	0.00832831	0.130261	0.11424	1.14024
Amotl2	Fibro1	0.00689606	0.00832999	0.673531	0.577411	1.16647
Crim1	Fibro1	0.00693162	0.00834587	0.496171	0.443166	1.11961
Snrk	Fibro1	0.00695575	0.00835597	1.38489	1.25503	1.10348
Lncpint	Fibro1	0.00695758	0.00835597	0.587408	0.513937	1.14296
Rbm39	Fibro1	0.00697643	0.00836272	5.10563	5.0562	1.00978
Rrad	Fibro1	0.00702622	0.00839201	0.247209	0.166327	1.48628
Spred1	Fibro1	0.00703537	0.00839201	1.26586	1.15763	1.09349
Hmgn2	Fibro1	0.00704637	0.00839562	0.567255	0.505662	1.12181
Ggcx	Fibro1	0.00720409	0.00849706	0.351247	0.315731	1.11249
Pld1	Fibro1	0.00724188	0.00852185	0.372562	0.321068	1.16038
Apod	Fibro1	0.00727801	0.00855137	1.08709	0.855844	1.2702
Ivns1abp	Fibro1	0.00744954	0.00866691	0.555277	0.488401	1.13693
Cped1	Fibro1	0.00750965	0.00870481	1.57925	1.48499	1.06347
Mrps6	Fibro1	0.00766148	0.00878239	0.712585	0.633406	1.12501
Peli1	Fibro1	0.0076745	0.00879037	0.514944	0.456748	1.12741
Tob2	Fibro1	0.007729	0.00881979	0.99106	0.88457	1.12039
Gtf3c4	Fibro1	0.00777189	0.00884828	0.171606	0.158314	1.08396
Ap4m1	Fibro1	0.00781867	0.00888064	0.210934	0.180116	1.1711
Arf6	Fibro1	0.00792411	0.00893618	0.532584	0.475415	1.12025
Galnt10	Fibro1	0.00807276	0.00902646	0.107314	0.0998474	1.07478
2810454H06Rik	Fibro1	0.00810437	0.00903481	0.13915	0.109493	1.27085
Ppp1r2	Fibro1	0.00817271	0.00906497	2.4784	2.31402	1.07104
Trim30a	Fibro1	0.00822785	0.00908672	0.333508	0.295846	1.1273
Epas1	Fibro1	0.00823575	0.00908672	0.768838	0.698171	1.10122
Bcl2l11	Fibro1	0.00826552	0.0091036	0.199366	0.176247	1.13117
Nsun6	Fibro1	0.00829183	0.00911669	0.187025	0.15972	1.17095
Fbxo21	Fibro1	0.00830192	0.00912076	0.168044	0.138909	1.20975
Ctsf	Fibro1	0.00855869	0.00925556	0.648471	0.603756	1.07406
Sp3os	Fibro1	0.00876607	0.00935818	0.260557	0.233512	1.11582
Baiap2	Fibro1	0.00879637	0.00936738	0.283595	0.223251	1.2703
Rgmb	Fibro1	0.00880681	0.00937002	1.35552	1.25658	1.07874
Fosl2	Fibro1	0.00890936	0.00942519	0.968405	0.845714	1.14507
Sec62	Fibro1	0.00900268	0.00946059	4.9772	4.92451	1.0107
Dhx57	Fibro1	0.00902697	0.0094752	0.155281	0.14022	1.10741
Fmo2	Fibro1	0.00924607	0.00960777	1.42942	1.29307	1.10545
Sulf1	Fibro1	0.0092994	0.00963152	1.62678	1.52084	1.06965
Tlk1	Fibro1	0.00936599	0.0096562	0.346688	0.303226	1.14333
Ttc19	Fibro1	0.0095297	0.00975814	0.715742	0.677822	1.05594
Cep44	Fibro1	0.00956663	0.00977063	0.167123	0.139666	1.19659
Nom1	Fibro1	0.00981097	0.00987973	0.263689	0.234158	1.12612
Yipf2	Fibro1	0.00997878	0.00998738	0.111544	0.097587	1.14302
Zbtb16	Fibro2	2.32294e-47	6.67529e-45	0.453076	0.19327	2.34427
Rps29	Fibro2	1.87103e-38	3.69644e-36	31.4094	28.3062	1.10963
Rps28	Fibro2	2.06332e-32	3.62343e-30	15.8723	13.9732	1.13591
Rpl35	Fibro2	2.15879e-30	3.59154e-28	10.4125	9.1715	1.1353
Rps27	Fibro2	8.84225e-27	1.07501e-24	21.6015	19.7769	1.09226
Tsc22d3	Fibro2	2.41255e-26	2.72359e-24	2.43491	1.69182	1.43923
Rps21	Fibro2	8.55011e-23	7.50747e-21	26.8456	24.9091	1.07774
Rpl38	Fibro2	6.46255e-19	4.00551e-17	13.5623	12.4037	1.09341
Uba52	Fibro2	8.15092e-19	4.86133e-17	0.856485	0.659331	1.29902
Klf9	Fibro2	2.99645e-17	1.42508e-15	3.44094	2.86408	1.20141
Nnmt	Fibro2	1.18424e-16	5.34771e-15	0.551147	0.370108	1.48915
Rpl13a	Fibro2	1.28093e-15	5.3987e-14	2.74895	2.38912	1.15061
Rpl27	Fibro2	9.87225e-15	3.85262e-13	4.06181	3.64092	1.1156
Gm47283	Fibro2	2.32102e-14	8.83945e-13	1.32133	1.08796	1.2145
Rpl37	Fibro2	2.36703e-14	8.90736e-13	22.906	21.6134	1.0598
Cirbp	Fibro2	5.30011e-14	1.86152e-12	0.558608	0.437088	1.27802
B2m	Fibro2	4.82749e-13	1.54138e-11	7.83846	6.88821	1.13795
App	Fibro2	3.00184e-12	8.87157e-11	4.79942	4.32593	1.10945
mt-Atp8	Fibro2	3.92575e-12	1.12812e-10	1.47607	1.27521	1.15751
H2-Q4	Fibro2	6.82697e-12	1.89299e-10	0.799976	0.601969	1.32893
Ubb	Fibro2	1.73027e-11	4.48311e-10	21.98	20.6049	1.06674
Arid5b	Fibro2	2.24937e-11	5.68821e-10	0.890739	0.716634	1.24295
H2-D1	Fibro2	4.2368e-11	1.03818e-09	8.23502	7.42315	1.10937
Ddit4	Fibro2	7.34156e-11	1.70526e-09	0.462171	0.309901	1.49135
Errfi1	Fibro2	1.33291e-10	2.96391e-09	2.55141	2.10766	1.21054
Rpl37a	Fibro2	1.74874e-10	3.73497e-09	24.7289	23.6274	1.04662
Hsd11b1	Fibro2	2.04063e-10	4.30028e-09	1.00545	0.784207	1.28212
Spry1	Fibro2	5.77021e-10	1.13998e-08	2.49074	2.16244	1.15182
Fas	Fibro2	1.91919e-09	3.48653e-08	0.409248	0.315282	1.29804
Rps25	Fibro2	1.98364e-09	3.58302e-08	8.18477	7.59909	1.07707
Rpl36a	Fibro2	2.25851e-09	4.03343e-08	10.3521	9.72101	1.06492
Ypel3	Fibro2	3.54182e-09	6.25457e-08	2.07688	1.88976	1.09902
Slc10a6	Fibro2	4.50996e-09	7.83296e-08	0.209863	0.130468	1.60854
Rpl41	Fibro2	4.92868e-09	8.46716e-08	23.1104	21.9394	1.05338
Man1a	Fibro2	1.06919e-08	1.67637e-07	2.28974	2.01085	1.13869
Rpl39	Fibro2	2.25704e-08	3.33389e-07	24.1876	23.0929	1.0474
Gstm1	Fibro2	2.7398e-08	3.97271e-07	9.63505	8.95436	1.07602
Cebpd	Fibro2	2.93579e-08	4.23746e-07	13.4611	11.8953	1.13163
Ifi207	Fibro2	3.30292e-08	4.70293e-07	1.15878	0.921081	1.25806
Abca6	Fibro2	3.95165e-08	5.52707e-07	1.34205	1.11288	1.20593
Hmgb2	Fibro2	4.0111e-08	5.5855e-07	0.825218	0.693073	1.19067
H2-K1	Fibro2	4.62921e-08	6.36214e-07	5.45979	4.86243	1.12285
Fmo2	Fibro2	6.99653e-08	9.21501e-07	0.683463	0.51048	1.33886
Glul	Fibro2	7.55318e-08	9.86595e-07	1.64299	1.36153	1.20672
Galnt15	Fibro2	7.74673e-08	1.00771e-06	0.264894	0.174256	1.52014
Ifitm3	Fibro2	8.88093e-08	1.13654e-06	14.4476	13.7077	1.05398
Lepr	Fibro2	8.93186e-08	1.13845e-06	0.569404	0.415276	1.37115
mt-Nd3	Fibro2	1.19033e-07	1.43318e-06	9.96337	9.39695	1.06028
Rsrp1	Fibro2	1.22689e-07	1.46902e-06	4.28253	4.02184	1.06482
Gstp1	Fibro2	1.2639e-07	1.50762e-06	0.455382	0.368642	1.2353
Gpx3	Fibro2	1.34642e-07	1.59402e-06	8.52534	7.7847	1.09514
Selenbp1	Fibro2	1.47213e-07	1.72348e-06	3.01792	2.68871	1.12244
Hspa1b	Fibro2	1.55577e-07	1.79849e-06	12.7947	9.97932	1.28212
Hspb1	Fibro2	1.99045e-07	2.22325e-06	12.7234	10.4235	1.22065
Bmp4	Fibro2	2.09199e-07	2.32845e-06	0.953277	0.796058	1.1975
Snhg9	Fibro2	2.2542e-07	2.49144e-06	0.101373	0.0605198	1.67503
Tnfaip2	Fibro2	2.40173e-07	2.64525e-06	2.54141	2.14042	1.18734
Hspa1a	Fibro2	2.67764e-07	2.9086e-06	12.0876	10.0879	1.19823
Hmgcs2	Fibro2	2.99112e-07	3.21596e-06	0.553273	0.454082	1.21844
Pcolce2	Fibro2	4.02153e-07	4.22327e-06	6.66199	5.98616	1.1129
Plekhh2	Fibro2	4.06107e-07	4.25067e-06	0.336325	0.26385	1.27468
Mettl7a1	Fibro2	4.56638e-07	4.73257e-06	0.48643	0.410546	1.18483
Irs2	Fibro2	5.51699e-07	5.62555e-06	0.577103	0.465077	1.24088
mt-Co1	Fibro2	6.0636e-07	6.08477e-06	52.7156	51.6908	1.01983
Tcf4	Fibro2	7.86828e-07	7.74817e-06	8.79791	8.16667	1.07729
Tmsb10	Fibro2	8.27101e-07	8.11946e-06	14.0815	13.2665	1.06143
Hmgn2	Fibro2	9.25542e-07	8.89251e-06	0.476171	0.391712	1.21561
Btg1	Fibro2	9.32752e-07	8.91122e-06	1.95905	1.64608	1.19013
Klf15	Fibro2	1.11526e-06	1.03992e-05	0.142533	0.0979131	1.4557
Gdap10	Fibro2	1.11964e-06	1.04093e-05	0.1258	0.0854355	1.47245
Mid1	Fibro2	1.26532e-06	1.16609e-05	0.27201	0.215824	1.26033
Pcsk6	Fibro2	1.3552e-06	1.23799e-05	9.1133	8.12878	1.12112
Mt2	Fibro2	1.359e-06	1.23799e-05	1.72447	1.28628	1.34067
Gm11808	Fibro2	1.36822e-06	1.2428e-05	0.691897	0.587524	1.17765
Malat1	Fibro2	1.46863e-06	1.31511e-05	279.63	266.113	1.0508
Icam1	Fibro2	1.64681e-06	1.45814e-05	2.06602	1.74102	1.18667
Rpl10	Fibro2	1.69237e-06	1.49429e-05	20.201	19.4015	1.04121
Ifi205	Fibro2	1.71029e-06	1.50592e-05	1.32333	1.09047	1.21354
H3f3b	Fibro2	1.72211e-06	1.51211e-05	10.5704	10.1011	1.04646
Grcc10	Fibro2	1.81824e-06	1.57915e-05	0.32553	0.264633	1.23012
Mt1	Fibro2	1.81844e-06	1.57915e-05	8.40282	7.02412	1.19628
Rpl36	Fibro2	1.88661e-06	1.62066e-05	15.3864	14.8926	1.03315
Rplp2	Fibro2	2.03615e-06	1.73485e-05	13.5576	13.0771	1.03674
Cox6c	Fibro2	2.05877e-06	1.7494e-05	5.24987	4.98746	1.05262
Anxa1	Fibro2	2.13827e-06	1.80723e-05	5.07059	4.61145	1.09957
Fibin	Fibro2	2.19778e-06	1.83788e-05	3.48698	2.98959	1.16637
Rpl6	Fibro2	2.37237e-06	1.95798e-05	16.7586	16.1985	1.03458
Cfh	Fibro2	3.0027e-06	2.42131e-05	15.8544	14.6673	1.08094
Angptl4	Fibro2	3.10203e-06	2.4699e-05	0.167383	0.110058	1.52086
Hmgb1	Fibro2	3.71984e-06	2.87492e-05	6.14851	5.90966	1.04042
Ppp1r15a	Fibro2	5.04925e-06	3.74664e-05	3.08953	2.68987	1.14858
Lncpint	Fibro2	7.4348e-06	5.29311e-05	0.4175	0.344794	1.21086
Atp5k	Fibro2	7.49306e-06	5.3226e-05	1.91818	1.78491	1.07467
Jam2	Fibro2	7.59709e-06	5.3844e-05	0.73582	0.608678	1.20888
Rps16	Fibro2	9.99342e-06	6.8972e-05	23.7611	23.2793	1.02069
Ebf1	Fibro2	1.05258e-05	7.23309e-05	4.99755	4.35591	1.1473
Snrpg	Fibro2	1.17194e-05	7.98387e-05	1.61655	1.48417	1.08919
C1ra	Fibro2	1.21456e-05	8.22101e-05	1.77761	1.60792	1.10553
Mbnl3	Fibro2	1.22064e-05	8.24454e-05	0.131051	0.0890545	1.47159
Ssh2	Fibro2	1.31406e-05	8.83777e-05	1.17839	1.04934	1.12299
Fth1	Fibro2	1.3771e-05	9.14501e-05	34.9463	34.0599	1.02603
Rbm3	Fibro2	1.45931e-05	9.65037e-05	1.7893	1.63386	1.09514
Osmr	Fibro2	1.60842e-05	0.000105482	0.608244	0.497748	1.22199
F3	Fibro2	1.63043e-05	0.000106704	0.754973	0.686769	1.09931
Gem	Fibro2	1.6667e-05	0.000108424	3.50445	2.96354	1.18252
H2-T23	Fibro2	1.66701e-05	0.000108424	1.26704	1.12279	1.12848
Cxcl1	Fibro2	1.72861e-05	0.000111908	5.50964	4.55128	1.21057
Eef2	Fibro2	1.9059e-05	0.000120975	8.01688	7.80054	1.02773
Dynlt1f	Fibro2	1.96644e-05	0.00012407	0.384372	0.322415	1.19217
Fam46a	Fibro2	2.16136e-05	0.000135021	1.35337	1.12616	1.20175
Trf	Fibro2	2.25062e-05	0.000140043	0.820834	0.655851	1.25156
Sulf1	Fibro2	2.26538e-05	0.000140685	2.29106	2.06925	1.1072
Gadd45a	Fibro2	2.55627e-05	0.000153912	0.704789	0.55015	1.28109
mt-Nd4l	Fibro2	2.61653e-05	0.000156054	3.29207	3.13096	1.05146
Cebpb	Fibro2	3.33753e-05	0.000192167	3.21488	2.90645	1.10612
Rps8	Fibro2	3.58773e-05	0.000204708	36.6731	36.0708	1.0167
Adamts1	Fibro2	3.67784e-05	0.000208719	2.55033	2.2265	1.14545
Serpina3n	Fibro2	3.99731e-05	0.000225634	0.940255	0.730634	1.2869
Pir	Fibro2	4.08181e-05	0.000229583	0.495083	0.422413	1.17204
Cblb	Fibro2	5.19059e-05	0.000283866	0.447314	0.364663	1.22665
Rpl7a	Fibro2	5.25281e-05	0.000286772	9.93857	9.58213	1.0372
Tmem71	Fibro2	5.58148e-05	0.000302625	0.147305	0.10325	1.42668
Tmem258	Fibro2	6.20228e-05	0.000330057	1.8697	1.74447	1.07179
Serping1	Fibro2	6.47795e-05	0.00034185	17.0014	16.5356	1.02817
Sgk1	Fibro2	6.6985e-05	0.000350562	0.853641	0.684784	1.24658
Rpl5	Fibro2	7.01764e-05	0.000364848	10.4671	10.1006	1.03629
Map1lc3b	Fibro2	8.31542e-05	0.000422589	3.12288	2.97828	1.04855
Hk2	Fibro2	8.52262e-05	0.000430351	1.45625	1.25013	1.16488
Rnase4	Fibro2	8.67503e-05	0.000436653	6.90093	6.56737	1.05079
Cir1	Fibro2	8.86148e-05	0.000443214	0.649437	0.574748	1.12995
Rpl27a	Fibro2	8.90607e-05	0.000444386	23.5937	23.1403	1.01959
Phactr1	Fibro2	9.28396e-05	0.000457825	0.212691	0.169756	1.25292
Mafk	Fibro2	0.000100135	0.000485271	0.385945	0.326529	1.18196
Rarres2	Fibro2	0.000100247	0.000485271	6.56473	6.31061	1.04027
Dnm3os	Fibro2	0.00010354	0.00049968	0.695754	0.587203	1.18486
Plekhf1	Fibro2	0.000105714	0.000509392	0.385412	0.311086	1.23893
Btg2	Fibro2	0.000108861	0.000522171	8.65954	7.61888	1.13659
Nfkbia	Fibro2	0.00010943	0.000524103	3.09786	2.75507	1.12442
Rpl35a	Fibro2	0.000109861	0.00052537	24.774	24.3386	1.01789
Calm2	Fibro2	0.000126054	0.000591182	4.92333	4.69617	1.04837
Dcn	Fibro2	0.000127535	0.000595334	179.866	176.973	1.01634
Mfge8	Fibro2	0.00012984	0.000602679	1.82024	1.74252	1.0446
Rps7	Fibro2	0.000134152	0.000619964	15.767	15.3201	1.02917
Selenop	Fibro2	0.00013708	0.000628899	5.12603	4.91602	1.04272
Hs3st1	Fibro2	0.000140619	0.000640485	0.883449	0.749104	1.17934
Slc2a8	Fibro2	0.000144293	0.000653453	0.177631	0.145988	1.21675
Gabarapl1	Fibro2	0.000146855	0.00066221	0.979249	0.883004	1.109
Gadd45b	Fibro2	0.000160604	0.000715034	2.55951	2.27358	1.12576
Prg4	Fibro2	0.000163494	0.0007244	0.61292	0.450404	1.36082
mt-Atp6	Fibro2	0.000163626	0.0007244	83.6924	83.0737	1.00745
Lig1	Fibro2	0.000177188	0.000773609	0.141792	0.104523	1.35656
Cpq	Fibro2	0.000183571	0.000791633	3.53259	3.39987	1.03903
Cox17	Fibro2	0.000188777	0.000807475	0.74059	0.661371	1.11978
Pink1	Fibro2	0.000195022	0.000822583	0.96748	0.873327	1.10781
Ifi204	Fibro2	0.00019573	0.000823837	0.524728	0.428104	1.2257
Pld1	Fibro2	0.000196149	0.000824503	0.268762	0.215968	1.24446
Bicc1	Fibro2	0.000200078	0.000837676	3.93771	3.70661	1.06235
Frg1	Fibro2	0.000201843	0.000841724	0.621128	0.557262	1.11461
Cdkn1b	Fibro2	0.000212243	0.000878142	0.880045	0.79479	1.10727
Zfp36	Fibro2	0.000212928	0.000879826	5.8251	5.22969	1.11385
Hsph1	Fibro2	0.00022065	0.00090028	1.32012	1.12755	1.17078
Adipor1	Fibro2	0.000232533	0.000937545	0.667764	0.583858	1.14371
Tra2b	Fibro2	0.000234179	0.000941099	1.63299	1.49639	1.09128
Lmo4	Fibro2	0.000239612	0.000956329	2.24893	2.08427	1.079
Nox4	Fibro2	0.000241172	0.000960133	0.199518	0.162473	1.22801
Atp1a2	Fibro2	0.000248627	0.000983616	1.75488	1.66289	1.05532
Srpx2	Fibro2	0.000248981	0.000983787	1.18472	1.07677	1.10025
Slc40a1	Fibro2	0.000250383	0.000988091	0.133812	0.101445	1.31906
2010107E04Rik	Fibro2	0.000252606	0.000994382	2.07131	1.96131	1.05609
AC160336.1	Fibro2	0.000257866	0.00100756	0.979557	0.835032	1.17308
Tmem64	Fibro2	0.000269617	0.00104443	1.08112	0.968987	1.11572
Fgf7	Fibro2	0.000273142	0.00104909	0.173402	0.130354	1.33023
Fau	Fibro2	0.00029001	0.00109656	20.4663	20.0601	1.02025
Clk1	Fibro2	0.000295416	0.00111036	1.9234	1.80127	1.0678
Rps2	Fibro2	0.000300283	0.00112731	23.9356	23.1242	1.03509
Pla1a	Fibro2	0.000317067	0.00116541	2.25604	2.0492	1.10094
Ripk1	Fibro2	0.000324722	0.00118253	0.892161	0.779379	1.14471
Cp	Fibro2	0.000325436	0.00118253	3.19206	2.85393	1.11848
Il6	Fibro2	0.000339925	0.00121974	0.542634	0.399909	1.35689
Adamts5	Fibro2	0.000359045	0.00125825	7.39509	6.6325	1.11498
Myc	Fibro2	0.000366812	0.00127979	0.691484	0.547552	1.26287
Enc1	Fibro2	0.000388557	0.00133503	0.82986	0.712748	1.16431
Ifnar2	Fibro2	0.000390348	0.00133538	0.924614	0.857403	1.07839
Kdm6b	Fibro2	0.00039934	0.00135879	0.904995	0.817459	1.10708
Nmt1	Fibro2	0.00040991	0.00139026	0.857665	0.773526	1.10877
Ptgs2	Fibro2	0.000410525	0.00139086	0.800335	0.697216	1.1479
4833420G17Rik	Fibro2	0.000415168	0.00140058	0.317194	0.272556	1.16377
Sgce	Fibro2	0.00045075	0.00149577	1.55849	1.47883	1.05386
Txnip	Fibro2	0.000457104	0.00151299	5.51178	5.10459	1.07977
Mcm7	Fibro2	0.000471855	0.00155045	0.108663	0.0817147	1.32979
Ccl11	Fibro2	0.000487478	0.00158531	0.526739	0.374196	1.40766
Cyth3	Fibro2	0.000492104	0.00159271	2.01484	1.86075	1.08281
Tspan4	Fibro2	0.00049257	0.00159271	0.415244	0.348929	1.19005
Gm26526	Fibro2	0.00049328	0.00159271	0.111127	0.0849564	1.30805
Cd302	Fibro2	0.00049425	0.00159421	4.38302	4.2756	1.02512
Deptor	Fibro2	0.000496122	0.00159862	0.257562	0.207017	1.24416
Crebrf	Fibro2	0.000500674	0.00161	0.704559	0.6202	1.13602
Htra4	Fibro2	0.000502258	0.00161183	1.04684	0.781802	1.33901
Tbl1xr1	Fibro2	0.000544444	0.00172203	0.406631	0.360628	1.12756
Vcam1	Fibro2	0.000544699	0.00172203	2.22909	2.13187	1.0456
Aspn	Fibro2	0.000561393	0.00175746	5.05822	4.35512	1.16144
Inpp5k	Fibro2	0.000564696	0.0017621	0.217749	0.174246	1.24967
Dstn	Fibro2	0.000567406	0.00176707	3.79979	3.59899	1.05579
H3f3a	Fibro2	0.000573613	0.00177764	8.50886	8.33014	1.02145
Itgbl1	Fibro2	0.000582839	0.00179217	0.715796	0.682582	1.04866
Susd6	Fibro2	0.000610143	0.001857	0.629542	0.559116	1.12596
Id2	Fibro2	0.000610383	0.001857	1.80817	1.67793	1.07762
Olfr1033	Fibro2	0.000637272	0.00192032	0.441628	0.368184	1.19947
Gfra1	Fibro2	0.000640396	0.00192606	0.883976	0.785665	1.12513
Kat2b	Fibro2	0.000684734	0.00202096	0.504518	0.449808	1.12163
Eid3	Fibro2	0.000737704	0.00214722	0.0862681	0.0642608	1.34247
Smim27	Fibro2	0.000742187	0.00215433	0.529456	0.464364	1.14017
Ptma	Fibro2	0.000747698	0.00216634	19.9814	19.5003	1.02468
Klhl24	Fibro2	0.000756871	0.00218293	0.738698	0.661135	1.11732
Pde1a	Fibro2	0.000761215	0.00219144	1.23602	1.12422	1.09945
Ghr	Fibro2	0.000762335	0.00219267	1.33368	1.20366	1.10802
Pim1	Fibro2	0.000805944	0.00227667	0.82534	0.724535	1.13913
Hsd17b11	Fibro2	0.00081117	0.00227809	0.797023	0.718773	1.10887
Pik3ip1	Fibro2	0.000818689	0.00228653	0.29969	0.254721	1.17654
Rpl9	Fibro2	0.000831484	0.00231366	20.595	20.3224	1.01342
Abca8a	Fibro2	0.000853673	0.00236292	7.83035	7.46155	1.04943
C87436	Fibro2	0.000869187	0.00239956	0.302878	0.25367	1.19398
Atp5g2	Fibro2	0.000920965	0.00250747	2.31247	2.23419	1.03504
Cbx4	Fibro2	0.000922261	0.00250851	0.232089	0.188634	1.23037
Ifngr1	Fibro2	0.000928297	0.00252092	2.7626	2.57533	1.07272
Atg12	Fibro2	0.000933823	0.00253157	0.303192	0.263425	1.15096
Sirt3	Fibro2	0.000945481	0.00255441	0.166132	0.147017	1.13002
Apod	Fibro2	0.000980486	0.00261105	0.996835	0.862428	1.15585
Etv1	Fibro2	0.000985588	0.00262243	0.747245	0.67092	1.11376
Rps27a	Fibro2	0.000993967	0.00263816	19.3208	19.0625	1.01355
Lrp1	Fibro2	0.000994648	0.00263816	8.45209	8.11705	1.04128
Fbxo30	Fibro2	0.0010147	0.00267512	0.291969	0.249984	1.16795
Ifi211	Fibro2	0.00105811	0.00276557	0.557663	0.469998	1.18652
Bloc1s1	Fibro2	0.0010673	0.00277675	0.276875	0.247194	1.12007
Nid1	Fibro2	0.00109731	0.00283846	8.65553	8.29679	1.04324
Rpl23	Fibro2	0.0011359	0.00290971	27.6505	27.2204	1.0158
Ecm2	Fibro2	0.00113833	0.00291358	1.82062	1.70242	1.06944
Ccnl1	Fibro2	0.00114623	0.00292433	2.87908	2.67276	1.07719
Rpl12	Fibro2	0.00119666	0.00301405	15.0409	14.6759	1.02487
Cep192	Fibro2	0.00120112	0.00302288	0.165688	0.135583	1.22204
Cyr61	Fibro2	0.00120905	0.00303559	6.23703	5.48689	1.13671
Enpp4	Fibro2	0.0012392	0.00309652	0.238058	0.197698	1.20415
Socs2	Fibro2	0.00124592	0.00310763	2.01087	1.90893	1.0534
Foxo3	Fibro2	0.00125182	0.00311329	0.375017	0.322137	1.16415
Rpl24	Fibro2	0.00125433	0.00311458	14.103	13.9278	1.01258
Ctsb	Fibro2	0.00127205	0.00313899	4.63137	4.49531	1.03027
Plxdc2	Fibro2	0.00131305	0.0032026	3.70125	3.49644	1.05858
Pdgfra	Fibro2	0.00131471	0.00320399	4.46312	4.21957	1.05772
Ftl1	Fibro2	0.00134921	0.00326558	36.8628	36.1223	1.0205
Cox7c	Fibro2	0.00136481	0.00328574	4.7678	4.60123	1.0362
Etfb	Fibro2	0.00139715	0.00334322	1.02641	0.988627	1.03822
Tspan7	Fibro2	0.00141513	0.00337168	0.295451	0.226103	1.30671
Cd74	Fibro2	0.00143779	0.00340738	0.144841	0.0822446	1.7611
Negr1	Fibro2	0.00144244	0.00341496	0.856203	0.783898	1.09224
Wsb1	Fibro2	0.00148534	0.00348823	1.09528	0.993166	1.10282
Spry2	Fibro2	0.00149923	0.00350658	0.763307	0.686828	1.11135
Ubald2	Fibro2	0.001561	0.00360959	0.537099	0.47908	1.1211
Aff3	Fibro2	0.0015937	0.00365579	0.495145	0.43799	1.13049
Myoc	Fibro2	0.00160809	0.00367282	2.74873	2.30242	1.19384
Fabp4	Fibro2	0.00162017	0.00368973	2.99206	2.93024	1.0211
Pcgf5	Fibro2	0.00164313	0.00372324	0.318984	0.260453	1.22473
Thnsl2	Fibro2	0.00167411	0.00376541	0.124326	0.0956856	1.29931
mt-Nd1	Fibro2	0.00168472	0.00377688	18.3696	18.0467	1.01789
Peli2	Fibro2	0.00182672	0.0039713	0.181164	0.148873	1.2169
Abca8b	Fibro2	0.00184439	0.00398505	2.4515	2.2854	1.07268
Bcl6	Fibro2	0.00186935	0.00402795	0.350202	0.295867	1.18365
Slc38a2	Fibro2	0.00188082	0.00403916	2.42545	2.18187	1.11164
Dnajb4	Fibro2	0.00190514	0.00407453	1.31929	1.16332	1.13408
Cpt1a	Fibro2	0.00195338	0.00413966	0.418682	0.370138	1.13115
Ier3	Fibro2	0.00196302	0.00415058	2.67967	2.24178	1.19533
Per1	Fibro2	0.00196885	0.00416011	0.250892	0.212601	1.18011
Rpl7	Fibro2	0.00197591	0.00416113	15.2744	15.1689	1.00695
Tpt1	Fibro2	0.00198763	0.00417468	71.019	69.6652	1.01943
Tcp11l2	Fibro2	0.00202868	0.00420899	0.355517	0.314378	1.13086
Rnf122	Fibro2	0.00206564	0.00426207	0.29825	0.249542	1.19519
Id3	Fibro2	0.00214055	0.00437269	8.36541	7.98253	1.04797
Enpp2	Fibro2	0.00216306	0.00439941	1.80341	1.68532	1.07006
Lims2	Fibro2	0.00219181	0.00443838	0.825298	0.701218	1.17695
Mlycd	Fibro2	0.0022077	0.00446199	0.156153	0.145276	1.07488
Car8	Fibro2	0.00223908	0.00450478	0.423565	0.327126	1.29481
Cped1	Fibro2	0.00224536	0.00451056	1.28988	1.18548	1.08806
Cd47	Fibro2	0.00225416	0.00452119	6.11234	5.87884	1.03972
Hmcn2	Fibro2	0.00228743	0.00456727	1.14357	1.00291	1.14025
Ddr2	Fibro2	0.00228869	0.00456727	2.07431	1.88991	1.09757
Socs1	Fibro2	0.00235065	0.0046469	0.702361	0.624926	1.12391
Sbno2	Fibro2	0.00238626	0.0046909	0.711583	0.591035	1.20396
Kcne1l	Fibro2	0.00241174	0.00471229	0.130361	0.0984879	1.32362
Bcl7a	Fibro2	0.00241263	0.00471229	0.232204	0.204991	1.13275
Hivep2	Fibro2	0.00243879	0.00474401	1.18698	1.08605	1.09293
D630033O11Rik	Fibro2	0.00244547	0.00475115	0.34547	0.285364	1.21063
AC149090.1	Fibro2	0.00244698	0.00475118	1.12383	1.01834	1.10359
Edn1	Fibro2	0.00252445	0.0048379	0.262387	0.222008	1.18188
Fbln5	Fibro2	0.0025867	0.00490568	2.97084	2.77149	1.07193
Klf13	Fibro2	0.0026064	0.00492897	1.95031	1.80168	1.08249
Cpne3	Fibro2	0.00260942	0.00492897	1.07393	1.0189	1.05401
Prdx4	Fibro2	0.00264406	0.00496767	1.36669	1.30928	1.04385
Mdh1	Fibro2	0.00264431	0.00496767	1.37434	1.30721	1.05135
Abca1	Fibro2	0.0026529	0.00497379	0.470028	0.400445	1.17376
Phlda1	Fibro2	0.00269914	0.00502472	3.42231	3.21091	1.06584
Tprgl	Fibro2	0.00270078	0.00502483	1.94022	1.87247	1.03618
Mgst1	Fibro2	0.00271434	0.00503958	2.80638	2.77916	1.0098
Zc3h12a	Fibro2	0.00272249	0.00504443	0.279901	0.23986	1.16693
Nov	Fibro2	0.00275688	0.00509024	0.49212	0.365693	1.34572
Lifr	Fibro2	0.00277931	0.00511515	0.340829	0.294968	1.15548
Itm2a	Fibro2	0.00287687	0.00522632	2.64405	2.52833	1.04577
Tnfaip6	Fibro2	0.00289621	0.00525004	1.23019	1.17503	1.04695
Rab5a	Fibro2	0.00290764	0.00525203	0.793377	0.717782	1.10532
Mxi1	Fibro2	0.00293146	0.00527396	0.549835	0.491696	1.11824
Nr3c2	Fibro2	0.00300315	0.00537675	0.100173	0.0745782	1.3432
2610524H06Rik	Fibro2	0.00307066	0.00543774	0.129539	0.100674	1.28672
Socs3	Fibro2	0.00309171	0.00545674	5.16326	4.66281	1.10733
Wdr33	Fibro2	0.00312866	0.00550307	0.278591	0.276436	1.00779
Rplp0	Fibro2	0.00313542	0.00550921	23.912	23.3538	1.0239
Rps23	Fibro2	0.00316908	0.00554677	25.7823	25.512	1.0106
Pet100	Fibro2	0.00321713	0.00557836	0.510147	0.466478	1.09361
Slco2b1	Fibro2	0.00322885	0.00559254	0.415994	0.385	1.0805
Churc1	Fibro2	0.00338522	0.005773	0.799007	0.742116	1.07666
Fmo5	Fibro2	0.003386	0.005773	0.26434	0.245876	1.07509
Ghitm	Fibro2	0.00346533	0.00585949	0.898068	0.855335	1.04996
Tcf7l2	Fibro2	0.00365012	0.00605827	0.89098	0.824925	1.08007
Tpm3	Fibro2	0.00371704	0.00611956	3.16821	3.02352	1.04786
Naf1	Fibro2	0.00382176	0.00623032	0.303087	0.269195	1.1259
Reep5	Fibro2	0.0038626	0.00626415	2.06422	1.9988	1.03273
Rpl13	Fibro2	0.00387892	0.00628014	37.6749	37.1844	1.01319
Srsf7	Fibro2	0.00394171	0.00632474	0.980893	0.946664	1.03616
Bclaf1	Fibro2	0.00396903	0.00634939	2.21974	2.07923	1.06758
Hadh	Fibro2	0.00428216	0.00659718	0.644093	0.585008	1.101
Zfp747	Fibro2	0.00432952	0.00661827	0.0854887	0.067223	1.27172
Ddx5	Fibro2	0.00434818	0.00663349	9.04303	8.64194	1.04641
Haghl	Fibro2	0.00436836	0.00664824	0.135634	0.116386	1.16537
Cc2d2a	Fibro2	0.00442595	0.0067004	0.444665	0.388439	1.14475
Nat6	Fibro2	0.00448851	0.0067524	0.143105	0.126941	1.12733
Sod1	Fibro2	0.00451785	0.00677762	0.914246	0.857197	1.06655
Rpl18a	Fibro2	0.00452608	0.00678054	18.6538	18.4158	1.01292
F8a	Fibro2	0.00457369	0.00682276	0.0854455	0.075624	1.12987
Ciapin1	Fibro2	0.00458351	0.00683097	0.243067	0.211583	1.1488
Akr1a1	Fibro2	0.00470863	0.00692999	2.63956	2.53529	1.04113
Thbd	Fibro2	0.004827	0.00705155	1.44334	1.30159	1.1089
Nptn	Fibro2	0.00493941	0.00710721	1.61754	1.52882	1.05803
Dpysl2	Fibro2	0.00496944	0.00713046	2.77186	2.61639	1.05942
Tnfsf9	Fibro2	0.00500302	0.00714228	0.572479	0.491242	1.16537
Rnf167	Fibro2	0.00502671	0.00715095	0.480668	0.43428	1.10682
Chmp4b	Fibro2	0.0050416	0.0071576	1.61391	1.53676	1.0502
Tcf21	Fibro2	0.00509843	0.00718473	3.47117	3.27233	1.06076
Smim4	Fibro2	0.00515927	0.00723855	0.243904	0.217312	1.12237
Trim12c	Fibro2	0.00519112	0.00726068	0.229099	0.204813	1.11858
Clec2d	Fibro2	0.00528442	0.00733278	0.693664	0.655499	1.05822
Isca1	Fibro2	0.00547277	0.00748975	0.247173	0.204533	1.20848
Mcts2	Fibro2	0.00553097	0.00752588	0.110372	0.0828962	1.33145
Acyp2	Fibro2	0.0055643	0.00752588	0.494864	0.437667	1.13069
Nagpa	Fibro2	0.00560317	0.00752588	0.301322	0.273734	1.10078
Sec62	Fibro2	0.00561785	0.00752588	4.39618	4.38198	1.00324
Tcim	Fibro2	0.0056971	0.00753495	0.228226	0.195247	1.16891
Mgp	Fibro2	0.00571166	0.00754762	72.926	67.2641	1.08417
Mttp	Fibro2	0.00572735	0.00755284	0.130547	0.104362	1.2509
Rps20	Fibro2	0.00573109	0.00755462	25.0141	24.5043	1.02081
Per3	Fibro2	0.00585813	0.00763508	0.208575	0.177007	1.17835
Rmdn1	Fibro2	0.00611628	0.00783409	0.189042	0.161614	1.16971
Amd2	Fibro2	0.00652519	0.00812616	0.312546	0.26782	1.167
[truncated: 1,165 more rows]

## Sheet: KOCvWTC_DR_inKOC
Differential Expression of Genes Down-regulated in CD between MR Intact and SMC MR KO
WT-C: Control diet (CD) in MR Intact
KO-C: Control diet (CD) in SMC MR KO
gene	cluster	pval	adj.pval	avg_expression_KO-C	avg_expression_WT-C	FC
Mrpl12	Bcells	5.30948e-07	9.22794e-06	0.384436	0.943863	-2.45519
Chst7	Bcells	0.000183702	0.00101291	0	0.123077
Atp5e	Bcells	0.000297727	0.00140452	5.70536	6.9548	-1.21899
Tagln2	Bcells	0.000359723	0.00158855	1.6252	3.89575	-2.3971
Vim	Bcells	0.000807967	0.00276964	2.7617	7.17581	-2.59833
Cd2	Bcells	0.00106397	0.00329388	1.7923	2.75704	-1.53827
Pck2	Bcells	0.00126538	0.00358699	0.1228	0.418289	-3.40627
Diaph1	Bcells	0.00134974	0.00370058	0.772357	1.32517	-1.71575
Crip1	Bcells	0.00148678	0.00391729	5.86696	14.3375	-2.44377
Immp2l	Bcells	0.00151326	0.00395551	0.0860314	0.315429	-3.66645
Calm1	Bcells	0.00264693	0.00534944	10.7407	13.1668	-1.22588
Dirc2	Bcells	0.00269816	0.00538184	0.0199064	0.149333	-7.50175
Rpsa	Bcells	0.00272358	0.00539431	44.9007	49.3815	-1.09979
Psenen	Bcells	0.00363205	0.00632364	1.49777	2.12843	-1.42107
Rer1	Bcells	0.00385452	0.00650604	0.691264	1.21213	-1.75349
Mrps33	Bcells	0.00409347	0.00671032	0.51673	0.951993	-1.84234
Carmil1	Bcells	0.00469333	0.00718593	0.0269076	0.187045	-6.9514
Psmb1	Bcells	0.0055863	0.00782433	2.30629	3.02806	-1.31296
Elp3	Bcells	0.00562926	0.00784664	0.0426565	0.20267	-4.7512
Ccdc12	Bcells	0.00563143	0.00784664	0.932183	1.3452	-1.44306
Prcp	Bcells	0.00580174	0.00798779	0.400291	0.736481	-1.83986
Polr1d	Bcells	0.00586451	0.00800612	2.25333	2.82836	-1.25519
Tmem14c	Bcells	0.00596165	0.00806831	0.871893	0.993707	-1.13971
Mak16	Bcells	0.00601404	0.00811281	0.523217	0.754294	-1.44165
Pepd	Bcells	0.00619992	0.00817852	0.0650303	0.215494	-3.31375
Rpl26	Bcells	0.00686112	0.00859192	36.2025	39.3293	-1.08637
Bcl2a1b	Bcells	0.00742086	0.00890383	0.956606	1.95143	-2.03995
Plac8	Bcells	0.00748504	0.00892189	2.24129	5.35195	-2.38789
Scand1	Bcells	0.00751477	0.00892999	1.93264	2.57356	-1.33163
Cnih4	Bcells	0.00811684	0.00916023	0.428246	0.782227	-1.82658
Park7	Bcells	0.00815042	0.00916433	1.37467	1.68142	-1.22314
Ikbkb	Bcells	0.00888692	0.00951101	1.40682	1.97023	-1.40048
Rpl7a	Bcells	0.00928274	0.00967721	10.3362	11.5223	-1.11476
Psmb5	Bcells	0.00978687	0.00989676	1.07999	1.25084	-1.1582
Serpinh1	EC1	9.61281e-27	2.85693e-23	4.70688	5.6054	-1.19089
Tuba1a	EC1	8.52929e-23	6.33726e-20	4.75404	5.7979	-1.21957
Cdk5rap1	EC1	1.81518e-22	7.70676e-20	0.0673167	0.143987	-2.13895
Col4a1	EC1	3.02068e-22	1.12218e-19	8.30924	9.59239	-1.15442
Rhoc	EC1	1.19465e-21	3.22773e-19	3.1716	3.90359	-1.23079
Sparc	EC1	2.90103e-21	7.18488e-19	14.5563	16.8161	-1.15524
Ccnd1	EC1	3.39856e-19	7.76962e-17	3.94264	4.79545	-1.2163
Myl6	EC1	2.22286e-18	4.71882e-16	14.219	15.8348	-1.11364
Vwa1	EC1	8.30871e-17	1.37186e-14	1.54366	1.95075	-1.26372
Anxa2	EC1	1.87371e-16	2.93088e-14	4.14571	4.80029	-1.15789
S100a10	EC1	6.87275e-16	9.72657e-14	5.04244	5.85708	-1.16156
Col4a2	EC1	7.29655e-16	9.85698e-14	4.80243	5.48201	-1.14151
Slc15a2	EC1	8.40474e-16	1.08604e-13	0.0742953	0.158005	-2.12672
Serf2	EC1	4.61985e-15	5.28084e-13	5.66924	6.36612	-1.12292
Gnai2	EC1	5.42627e-15	5.97292e-13	11.8993	12.964	-1.08948
Actb	EC1	2.85217e-14	2.92298e-12	58.7224	64.0437	-1.09062
Icam2	EC1	5.79314e-14	5.73907e-12	4.6552	5.3534	-1.14998
Msn	EC1	2.48601e-13	2.38337e-11	4.47449	4.97362	-1.11155
Cyyr1	EC1	6.4152e-13	5.72806e-11	6.39071	7.12274	-1.11455
Ifitm2	EC1	6.55297e-13	5.72806e-11	11.2665	12.38	-1.09884
Cd81	EC1	1.16207e-11	8.03176e-10	16.6607	18.176	-1.09095
Ptms	EC1	1.64205e-11	1.10913e-09	3.82	4.28941	-1.12288
Ldha	EC1	1.94691e-11	1.28582e-09	3.73782	4.20782	-1.12574
Rexo2	EC1	3.32231e-11	2.10083e-09	1.11327	1.33024	-1.1949
Hsp90b1	EC1	3.47446e-11	2.15127e-09	3.97776	4.43971	-1.11613
Mxra7	EC1	3.63292e-11	2.20348e-09	1.0043	1.20502	-1.19986
Nes	EC1	6.66735e-11	3.60279e-09	2.18574	2.55044	-1.16685
Vim	EC1	8.6366e-11	4.58357e-09	7.93544	8.84018	-1.11401
Clic1	EC1	1.12298e-10	5.83478e-09	4.54029	5.05481	-1.11332
mt-Nd4	EC1	2.01678e-10	9.51409e-09	36.9388	40.5243	-1.09707
Fyn	EC1	2.15059e-10	9.9868e-09	1.40217	1.65753	-1.18212
mt-Co3	EC1	2.74384e-10	1.23556e-08	108.739	117.521	-1.08076
mt-Cytb	EC1	2.8402e-10	1.25986e-08	58.7345	63.5048	-1.08122
Calm1	EC1	3.03406e-10	1.28817e-08	23.6883	25.3345	-1.06949
mt-Atp6	EC1	4.10047e-10	1.71642e-08	94.3074	100.637	-1.06712
Pfn1	EC1	8.51581e-10	3.42013e-08	4.37846	4.83383	-1.104
Tubb4b	EC1	1.01419e-09	4.01889e-08	3.01688	3.42999	-1.13693
Gpihbp1	EC1	2.10851e-09	7.8331e-08	18.0404	20.0074	-1.10903
Rflnb	EC1	4.7219e-09	1.61304e-07	3.91803	4.38434	-1.11902
Adgrl2	EC1	6.06431e-09	2.02507e-07	1.98177	2.24372	-1.13218
Tpm4	EC1	6.90241e-09	2.25428e-07	3.03746	3.35201	-1.10356
Rrbp1	EC1	1.99736e-08	5.93614e-07	2.56497	2.89204	-1.12752
Hsp90ab1	EC1	3.21952e-08	9.11278e-07	33.8091	36.6745	-1.08475
Tpm1	EC1	3.46884e-08	9.63495e-07	1.95731	2.21631	-1.13233
Robo2	EC1	3.60969e-08	9.84221e-07	0.127229	0.184624	-1.45112
mt-Co2	EC1	4.89556e-08	1.31077e-06	76.7578	82.1523	-1.07028
Btg3	EC1	5.13204e-08	1.36182e-06	0.348841	0.443024	-1.26999
Sh3bgrl3	EC1	5.92393e-08	1.54438e-06	3.07242	3.43495	-1.118
Cd34	EC1	8.53379e-08	2.07889e-06	3.83317	4.27137	-1.11432
mt-Nd2	EC1	8.67781e-08	2.09679e-06	38.7068	41.6665	-1.07646
Arpc1b	EC1	1.38046e-07	3.08476e-06	3.5077	3.87919	-1.10591
Arf5	EC1	2.05444e-07	4.29986e-06	2.88802	3.14674	-1.08959
Itpr2	EC1	2.72207e-07	5.50339e-06	0.871355	1.0113	-1.16061
Rras	EC1	2.8035e-07	5.59196e-06	3.75065	4.10133	-1.0935
Clic4	EC1	2.86306e-07	5.63511e-06	3.93884	4.29583	-1.09063
Mtch1	EC1	2.90815e-07	5.6862e-06	2.03014	2.28419	-1.12514
Tmod3	EC1	3.28868e-07	6.30579e-06	3.69476	4.07811	-1.10376
Cmtm3	EC1	3.84106e-07	7.04668e-06	0.557224	0.71165	-1.27713
Ehd2	EC1	4.93078e-07	8.72278e-06	5.04577	5.44099	-1.07833
Tax1bp3	EC1	9.95462e-07	1.57368e-05	1.44066	1.63502	-1.13491
Nbeal1	EC1	1.03566e-06	1.61151e-05	2.37354	2.63381	-1.10965
Plekho1	EC1	1.05094e-06	1.62676e-05	1.8502	2.07307	-1.12046
Gm26825	EC1	1.21053e-06	1.84496e-05	4.85736	5.50032	-1.13237
Lrrc8c	EC1	1.54695e-06	2.32199e-05	2.68049	2.92086	-1.08967
S100a11	EC1	1.55656e-06	2.32468e-05	3.42538	3.76262	-1.09845
Pop5	EC1	1.76682e-06	2.58669e-05	0.893773	1.04365	-1.16769
Meox1	EC1	1.86418e-06	2.71586e-05	0.676789	0.822677	-1.21556
Eng	EC1	2.22048e-06	3.18805e-05	8.49569	9.13164	-1.07486
Plec	EC1	2.80843e-06	3.90566e-05	0.657488	0.781614	-1.18879
Bicd2	EC1	3.54173e-06	4.79841e-05	1.17201	1.34224	-1.14525
Flnb	EC1	5.19857e-06	6.5804e-05	0.992628	1.13294	-1.14135
Gna11	EC1	6.00898e-06	7.34925e-05	2.28389	2.5041	-1.09642
Fabp5	EC1	8.0422e-06	9.4472e-05	10.9238	11.8461	-1.08443
Tagln2	EC1	8.08441e-06	9.45939e-05	5.04444	5.51383	-1.09305
Cyfip1	EC1	8.1171e-06	9.4604e-05	1.20112	1.35119	-1.12494
Calr	EC1	8.71642e-06	9.96354e-05	3.86481	4.17899	-1.08129
Pdia6	EC1	1.03577e-05	0.000116162	2.24038	2.42325	-1.08163
Myh9	EC1	1.11945e-05	0.000123681	2.03203	2.23692	-1.10083
Slc6a6	EC1	1.39829e-05	0.000143797	5.19994	5.7359	-1.10307
Tm9sf3	EC1	1.61614e-05	0.000161723	1.61888	1.78446	-1.10229
Aes	EC1	1.67677e-05	0.00016494	3.24067	3.51196	-1.08371
Asap2	EC1	1.7654e-05	0.000171463	0.919292	1.04013	-1.13145
Fkbp1a	EC1	2.00148e-05	0.000191266	5.66464	6.08811	-1.07476
Tmem14c	EC1	2.06992e-05	0.000195917	1.49621	1.67777	-1.12134
Ddah2	EC1	2.1266e-05	0.000200643	1.51303	1.68871	-1.11611
Pecam1	EC1	2.26706e-05	0.000212546	7.11626	7.57657	-1.06468
Ctnnbip1	EC1	2.87081e-05	0.000253768	3.27094	3.56077	-1.08861
Tmem256	EC1	2.99137e-05	0.000262521	1.83943	2.04849	-1.11366
Atox1	EC1	3.22846e-05	0.000277312	3.35381	3.62424	-1.08063
Pea15a	EC1	3.58639e-05	0.000301094	2.0222	2.19974	-1.0878
mt-Nd4l	EC1	3.65873e-05	0.000306032	3.45636	3.75997	-1.08784
P4ha1	EC1	4.45113e-05	0.00035371	0.869599	0.994748	-1.14392
Ybx3	EC1	4.67139e-05	0.000366685	1.89985	2.06809	-1.08855
Map1b	EC1	4.99076e-05	0.000387272	0.679229	0.803567	-1.18306
Fkbp4	EC1	5.37845e-05	0.000413042	1.29788	1.46457	-1.12844
mt-Nd1	EC1	6.24836e-05	0.000467761	28.6881	30.4551	-1.06159
Pon2	EC1	6.63174e-05	0.000486655	1.05735	1.22084	-1.15462
Degs1	EC1	6.97899e-05	0.000505892	0.788152	0.923096	-1.17122
Brk1	EC1	7.84646e-05	0.000547411	1.66712	1.81985	-1.09161
Sox4	EC1	8.13353e-05	0.000564786	1.70964	2.01928	-1.18111
Cald1	EC1	8.38229e-05	0.000575339	3.04251	3.28618	-1.08009
Lrrfip1	EC1	9.68592e-05	0.000636862	0.707336	0.797718	-1.12778
Tspo	EC1	0.000101953	0.000665108	2.02466	2.2189	-1.09594
Itgb1	EC1	0.000102489	0.000666513	5.16993	5.49711	-1.06329
Trir	EC1	0.000104135	0.000671802	1.68279	1.8434	-1.09544
Grn	EC1	0.000111376	0.000702778	0.908197	1.01569	-1.11836
Hspa5	EC1	0.000111714	0.000703037	6.19211	6.72679	-1.08635
Ilk	EC1	0.000125554	0.000768992	1.28486	1.44649	-1.1258
Tm4sf1	EC1	0.00012575	0.000768992	13.6529	14.7547	-1.0807
Ranbp1	EC1	0.000138857	0.000825977	1.28857	1.42409	-1.10516
Bik	EC1	0.000181022	0.0010056	0.239403	0.294321	-1.2294
Plcb4	EC1	0.000206017	0.00109925	3.27848	3.47791	-1.06083
Adam15	EC1	0.000212153	0.00112392	2.07756	2.26492	-1.09018
Uqcrq	EC1	0.000219129	0.00114085	2.14461	2.35166	-1.09654
Gngt2	EC1	0.000227307	0.00116878	3.45334	3.77598	-1.09343
Strn3	EC1	0.000229797	0.00117181	1.22353	1.26435	-1.03336
Lxn	EC1	0.000250285	0.00124611	0.428602	0.485438	-1.13261
S100a6	EC1	0.000252374	0.00125427	1.80039	2.09329	-1.16269
Tnnt2	EC1	0.000272047	0.00132713	0.204698	0.255405	-1.24772
Mycn	EC1	0.000273411	0.00132774	0.360144	0.420452	-1.16745
Ifi203	EC1	0.000279147	0.00134189	3.43934	3.73447	-1.08581
Arl6ip5	EC1	0.000279281	0.00134189	1.56851	1.72383	-1.09902
Mbnl1	EC1	0.000292449	0.00138622	2.19524	2.37381	-1.08134
Sdccag3	EC1	0.000319858	0.00146734	0.335491	0.389498	-1.16098
Pdia3	EC1	0.000329396	0.00149	2.66939	2.86921	-1.07486
Samd4	EC1	0.000354049	0.00157808	0.159071	0.207387	-1.30374
Acvrl1	EC1	0.000354196	0.00157808	2.154	2.27587	-1.05658
Lama4	EC1	0.000368051	0.00161573	1.24045	1.35974	-1.09616
Prdx1	EC1	0.000385134	0.00167832	4.19663	4.5795	-1.09123
Creb5	EC1	0.000391663	0.0016993	0.521924	0.58366	-1.11829
Chordc1	EC1	0.000406936	0.00175277	0.849711	0.956608	-1.1258
Atp9a	EC1	0.000443425	0.00185093	0.338156	0.388263	-1.14818
Manf	EC1	0.00044617	0.00185977	1.55878	1.68323	-1.07984
Pdcd6ip	EC1	0.00045867	0.00189208	1.18	1.27554	-1.08096
Rgs12	EC1	0.000471949	0.00192817	0.419441	0.49706	-1.18505
Gng5	EC1	0.000472168	0.00192817	5.24272	5.55466	-1.0595
Atp6v0e	EC1	0.000494976	0.00198793	2.12912	2.3349	-1.09665
Capn2	EC1	0.000512049	0.00203252	1.46913	1.60877	-1.09504
Tmed10	EC1	0.000522736	0.00206317	2.93193	3.14042	-1.07111
Aida	EC1	0.000539527	0.00211681	0.860871	0.988075	-1.14776
Map4k4	EC1	0.000540544	0.00211681	1.50517	1.6338	-1.08546
Tinagl1	EC1	0.000540919	0.00211681	4.33974	4.63819	-1.06877
Hspa4	EC1	0.00056406	0.00217349	0.686563	0.780197	-1.13638
Pls3	EC1	0.000596976	0.00225727	2.37666	2.55601	-1.07546
Nus1	EC1	0.00061224	0.00230911	1.08039	1.14695	-1.0616
Ppa1	EC1	0.000618689	0.00232694	0.318183	0.366581	-1.15211
Srrt	EC1	0.000620554	0.00232694	0.332893	0.401034	-1.20469
Snrpd1	EC1	0.000623142	0.00232953	0.830575	0.926133	-1.11505
Rps6ka3	EC1	0.000671287	0.00247834	1.0014	1.11675	-1.11519
Krtcap2	EC1	0.000688887	0.00252064	2.29445	2.49308	-1.08657
Cebpd	EC1	0.000699199	0.00254228	3.64979	4.18002	-1.14528
Neurl3	EC1	0.000712765	0.00256768	0.360097	0.492581	-1.36791
Tgfb1	EC1	0.000724556	0.00259443	1.5861	1.68539	-1.0626
St13	EC1	0.000728047	0.0026038	2.27374	2.44895	-1.07706
Gadd45g	EC1	0.00075148	0.00265249	3.98974	4.58292	-1.14868
Zdhhc2	EC1	0.000754404	0.00265675	0.0968991	0.135603	-1.39943
Nts	EC1	0.000794064	0.00274024	0.367902	0.65674	-1.7851
Dnajc21	EC1	0.000809989	0.00277058	0.51729	0.59742	-1.1549
Srm	EC1	0.000860029	0.00289797	0.14884	0.196891	-1.32284
Anxa3	EC1	0.000887592	0.00296396	3.98312	4.26529	-1.07084
Gimap1	EC1	0.000992401	0.00318835	1.36429	1.54978	-1.13596
Calm3	EC1	0.000998772	0.00318835	0.897042	0.999654	-1.11439
Nrp2	EC1	0.00100185	0.00319132	2.40702	2.61227	-1.08527
Rtn4	EC1	0.00101078	0.00320943	2.04493	2.19916	-1.07542
H13	EC1	0.00103262	0.00324412	0.477657	0.557592	-1.16735
Eif4g2	EC1	0.00103782	0.00324519	3.48387	3.68537	-1.05784
Tomm22	EC1	0.00105965	0.00329079	1.08501	1.20916	-1.11443
Cnn3	EC1	0.00107371	0.00331706	1.35604	1.47078	-1.08461
Washc4	EC1	0.00108649	0.00333236	0.36507	0.411182	-1.12631
Smagp	EC1	0.00112035	0.00337695	1.47071	1.6198	-1.10137
Cep83	EC1	0.00113718	0.00341039	0.212298	0.259293	-1.22136
Ankib1	EC1	0.00115127	0.00343187	0.232885	0.264874	-1.13736
Pnn	EC1	0.00120969	0.00354722	1.28093	1.37443	-1.07299
Tmsb4x	EC1	0.0012126	0.00354722	115.061	119.122	-1.0353
Akap12	EC1	0.00122235	0.00354722	3.27641	3.36845	-1.02809
Mrpl17	EC1	0.00125879	0.00358699	1.17509	1.30944	-1.11433
Ergic1	EC1	0.00128202	0.00360811	0.24102	0.295558	-1.22628
Fam111a	EC1	0.00129349	0.00363352	0.338557	0.385014	-1.13722
S100a16	EC1	0.001323	0.00367	4.18702	4.42362	-1.05651
Ets1	EC1	0.00140032	0.00377654	5.70468	5.96695	-1.04598
Ski	EC1	0.00140937	0.00379407	0.859226	0.943273	-1.09782
Gm3336	EC1	0.00141333	0.00379537	0.413613	0.497952	-1.20391
AU021092	EC1	0.00155483	0.00401311	0.35428	0.393144	-1.1097
Ptp4a3	EC1	0.0015675	0.00403001	3.31201	3.58277	-1.08175
Podxl	EC1	0.00157441	0.00403746	4.19887	4.45509	-1.06102
Lgals3bp	EC1	0.00158976	0.00406607	0.516802	0.57291	-1.10857
Hnrnpf	EC1	0.00160901	0.00408366	4.43286	4.67738	-1.05516
Lima1	EC1	0.00162698	0.00411171	1.27047	1.38138	-1.0873
Lysmd2	EC1	0.00165901	0.00417491	0.557749	0.64781	-1.16147
Atrn	EC1	0.00168009	0.00419006	0.388932	0.447605	-1.15086
Arf1	EC1	0.00171987	0.00425842	3.56486	3.67582	-1.03113
Vps29	EC1	0.00179614	0.00436478	1.16901	1.29316	-1.1062
Edf1	EC1	0.00186309	0.00443412	2.49508	2.68504	-1.07614
Uqcr11	EC1	0.0018681	0.00443603	2.81964	3.00976	-1.06743
Selenon	EC1	0.00187238	0.00443954	0.181817	0.231851	-1.27519
Ndufa4	EC1	0.00190116	0.00448397	4.28639	4.56803	-1.0657
Gng11	EC1	0.00196923	0.00456503	17.6317	18.6938	-1.06024
Fam84b	EC1	0.00199296	0.00459509	0.494076	0.557155	-1.12767
Npdc1	EC1	0.00203863	0.00466779	0.95891	1.06732	-1.11305
Ccnd2	EC1	0.0020478	0.00467889	2.00769	2.12459	-1.05823
Fscn1	EC1	0.00209045	0.00470536	1.14874	1.25984	-1.09671
Hnrnpab	EC1	0.00209971	0.00472038	1.67821	1.80867	-1.07774
Abi1	EC1	0.00210141	0.00472063	0.803413	0.834785	-1.03905
Tmem255b	EC1	0.00212373	0.004734	0.516209	0.590577	-1.14407
Map4	EC1	0.00219719	0.00481201	1.29916	1.38675	-1.06742
Ywhah	EC1	0.00223539	0.00485641	2.38202	2.55421	-1.07229
Capns1	EC1	0.00226503	0.00486608	1.96867	2.08923	-1.06124
Ramp2	EC1	0.00226546	0.00486608	6.98519	7.4273	-1.06329
Arl4c	EC1	0.00229775	0.00490709	0.256894	0.293178	-1.14124
Lgals1	EC1	0.00239365	0.00505969	0.330713	0.392184	-1.18587
BC028528	EC1	0.00244445	0.00512335	1.73043	1.90144	-1.09882
Plxnd1	EC1	0.00253349	0.00523611	2.56754	2.68906	-1.04733
Anxa5	EC1	0.00258719	0.00529919	4.16308	4.39661	-1.05609
Arpc3	EC1	0.00260855	0.00531728	5.65331	5.99809	-1.06099
Layn	EC1	0.00261006	0.00531728	0.13891	0.177519	-1.27795
Gm10073	EC1	0.00261548	0.00531867	0.126225	0.156944	-1.24337
Tcp1	EC1	0.00265095	0.00534944	0.801744	0.891608	-1.11209
Luzp1	EC1	0.00266652	0.00535571	2.57405	2.71988	-1.05665
Ctsb	EC1	0.00274622	0.00540873	2.5144	2.60139	-1.0346
Scoc	EC1	0.00279465	0.00545709	0.679313	0.740395	-1.08992
Clptm1	EC1	0.0028458	0.00551368	0.59232	0.691567	-1.16755
Ggta1	EC1	0.00287285	0.00553869	1.27475	1.37272	-1.07686
Ppia	EC1	0.00289246	0.0055649	15.1494	15.91	-1.05021
Usp31	EC1	0.00292753	0.00559366	0.153866	0.169332	-1.10052
Vasp	EC1	0.00293046	0.00559366	1.31808	1.40891	-1.06891
0610012G03Rik	EC1	0.00294072	0.00560964	0.910588	1.00569	-1.10444
Dsel	EC1	0.00299294	0.00566923	0.175082	0.205768	-1.17527
Shtn1	EC1	0.00300563	0.00567878	0.16823	0.207721	-1.23475
Ptp4a2	EC1	0.00306088	0.00574997	1.79646	1.9213	-1.0695
Sgk3	EC1	0.0030629	0.00574997	0.342401	0.378966	-1.10679
Cdh13	EC1	0.00307002	0.00574997	1.67768	1.82134	-1.08563
Nme1	EC1	0.00318984	0.00590024	0.753625	0.838539	-1.11267
Mtap	EC1	0.0032868	0.00599499	0.266784	0.329285	-1.23427
AW112010	EC1	0.00328815	0.00599499	7.32525	7.771	-1.06085
Hsbp1	EC1	0.00336334	0.0060765	1.53193	1.67831	-1.09556
Mfsd5	EC1	0.00340299	0.00610968	0.157423	0.188812	-1.19939
Psmb5	EC1	0.00340431	0.00610968	1.37326	1.50159	-1.09345
Fes	EC1	0.00349648	0.00621503	0.309681	0.363012	-1.17221
S100a13	EC1	0.00352922	0.00623964	5.81235	6.18177	-1.06356
1700020I14Rik	EC1	0.0035502	0.0062599	1.85912	1.94856	-1.04811
Akt1	EC1	0.0036257	0.00631628	0.937231	1.02217	-1.09063
Shisa5	EC1	0.003652	0.0063435	2.14408	2.30858	-1.07672
Dock4	EC1	0.00370127	0.00638987	1.0569	1.08075	-1.02257
Snx18	EC1	0.00370234	0.00638987	0.246988	0.295145	-1.19498
Pole4	EC1	0.00373023	0.00641051	0.403447	0.406411	-1.00735
Ecscr	EC1	0.0038009	0.00646116	3.31536	3.49316	-1.05363
Mrpl55	EC1	0.00384175	0.0065009	0.374649	0.430208	-1.1483
Gm26532	EC1	0.00386089	0.00650604	1.04936	1.22514	-1.16752
C1qtnf9	EC1	0.00396935	0.0065996	5.04927	5.27335	-1.04438
Coa3	EC1	0.004	0.00662654	1.04311	1.14515	-1.09782
Hsp90aa1	EC1	0.00409161	0.00671032	23.9999	25.4279	-1.0595
Txndc17	EC1	0.00415512	0.0067842	1.52425	1.6706	-1.09601
Pcolce	EC1	0.0042434	0.00685774	0.229429	0.276682	-1.20596
Ormdl2	EC1	0.00425179	0.00686384	0.306041	0.357065	-1.16672
Minos1	EC1	0.00427183	0.00686765	1.39225	1.46265	-1.05057
Mmp15	EC1	0.00437294	0.00694549	1.259	1.37602	-1.09295
Foxp1	EC1	0.00487899	0.00738369	2.45262	2.61258	-1.06522
Cd93	EC1	0.0048794	0.00738369	6.39958	6.64494	-1.03834
Atp6v1g1	EC1	0.00491345	0.00740108	2.11126	2.23794	-1.06
Krit1	EC1	0.00494344	0.00741641	0.723645	0.7558	-1.04444
Tmem167	EC1	0.00505189	0.00750711	0.593004	0.68104	-1.14846
Gm16286	EC1	0.00505905	0.00751024	0.890296	0.919947	-1.0333
Top2b	EC1	0.00509139	0.00751522	1.1709	1.24282	-1.06142
Ifitm3	EC1	0.00517744	0.00756879	15.0653	15.7636	-1.04635
Nenf	EC1	0.00520496	0.00758885	0.769101	0.842552	-1.0955
Jpt1	EC1	0.00521213	0.00758885	0.919766	1.0514	-1.14311
Papola	EC1	0.00522216	0.00759309	1.24285	1.32367	-1.06503
Cavin3	EC1	0.00522977	0.00759671	1.5636	1.66685	-1.06604
Tmem160	EC1	0.00525534	0.00761525	0.87579	0.969083	-1.10652
Emp2	EC1	0.00530805	0.00766037	0.82224	0.926635	-1.12696
Dpysl3	EC1	0.00531537	0.00766037	0.256731	0.29525	-1.15004
Sipa1	EC1	0.00531542	0.00766037	0.896772	0.987699	-1.10139
Vkorc1l1	EC1	0.00531922	0.00766037	0.202119	0.247466	-1.22436
Samd9l	EC1	0.00534163	0.00766046	1.15076	1.26408	-1.09847
Capzb	EC1	0.00534325	0.00766046	1.92492	2.02994	-1.05456
Midn	EC1	0.00537579	0.00768158	1.41037	1.56577	-1.11018
Crip2	EC1	0.00542828	0.00771538	7.71733	8.11214	-1.05116
Mrpl34	EC1	0.00547571	0.00775284	0.534586	0.610869	-1.14269
Pitpna	EC1	0.005499	0.00776391	1.07929	1.1933	-1.10563
Fbl	EC1	0.00565522	0.00786123	0.367083	0.423168	-1.15279
Polr1d	EC1	0.00567145	0.00787579	1.88954	2.02565	-1.07203
Actn4	EC1	0.00567364	0.00787579	3.29618	3.48085	-1.05603
St3gal4	EC1	0.00578864	0.00798322	0.189001	0.238214	-1.26038
Rgs19	EC1	0.00580942	0.00798963	0.139979	0.180387	-1.28867
Lemd2	EC1	0.00582848	0.00799734	0.343843	0.390297	-1.13511
Smc1a	EC1	0.00605637	0.0081262	1.51694	1.62854	-1.07357
Ckap4	EC1	0.00622033	0.00819179	0.59325	0.669545	-1.12861
Rps6kl1	EC1	0.00623679	0.00819803	0.144804	0.182445	-1.25995
Lsm12	EC1	0.00625142	0.00820954	0.582875	0.657376	-1.12782
Cyba	EC1	0.00657473	0.00842974	1.93177	2.06912	-1.0711
Hsd17b4	EC1	0.00660926	0.00844848	0.331397	0.371624	-1.12139
Mrps23	EC1	0.00665241	0.00847668	0.357541	0.386706	-1.08157
Slc9a3r2	EC1	0.00669029	0.0084841	12.4165	13.0277	-1.04922
Card19	EC1	0.0067387	0.00850208	0.557434	0.586139	-1.05149
Atp1b3	EC1	0.00687874	0.0085975	0.747529	0.824613	-1.10312
Dbi	EC1	0.00690225	0.00860105	1.43761	1.54856	-1.07718
Tpgs1	EC1	0.00692584	0.0086196	0.355757	0.409432	-1.15087
Cpne8	EC1	0.00697577	0.0086636	0.810584	0.913473	-1.12693
Cabp1	EC1	0.00711061	0.00875336	0.126273	0.156756	-1.2414
Myl12a	EC1	0.00733966	0.00886006	7.01882	7.39229	-1.05321
Cnn2	EC1	0.00742728	0.00890793	1.20215	1.33724	-1.11237
Eif4g3	EC1	0.00746281	0.00892189	0.60611	0.660228	-1.08929
Med7	EC1	0.00747329	0.00892189	0.259736	0.307988	-1.18577
Nab1	EC1	0.00760335	0.00896713	0.492981	0.536652	-1.08859
Tm2d3	EC1	0.00761902	0.00897668	0.39981	0.472954	-1.18295
Lamb1	EC1	0.0076814	0.00899138	0.830319	0.909459	-1.09531
Myo1c	EC1	0.00771353	0.00899757	1.22265	1.30939	-1.07094
Mgll	EC1	0.00781437	0.00905973	20.0451	20.7387	-1.0346
Il3ra	EC1	0.00784039	0.00905973	0.219285	0.250289	-1.14139
Ran	EC1	0.00791236	0.00908544	1.63562	1.75266	-1.07155
G3bp1	EC1	0.00795936	0.00910166	1.34848	1.46741	-1.08819
Rnf130	EC1	0.00801122	0.00912066	2.06154	2.12268	-1.02966
Iqgap1	EC1	0.00811096	0.00916023	1.64269	1.73245	-1.05464
Cd59a	EC1	0.008134	0.00916149	0.577998	0.618845	-1.07067
Wdr18	EC1	0.00834766	0.00925586	0.22024	0.257695	-1.17007
Fndc3b	EC1	0.00839147	0.00927462	0.373128	0.426045	-1.14182
2410015M20Rik	EC1	0.0083981	0.00927505	0.973154	1.08089	-1.11071
Celf1	EC1	0.00848308	0.00934292	0.831952	0.8503	-1.02205
Cct8	EC1	0.00851736	0.00934426	1.07529	1.17432	-1.09209
Fam49b	EC1	0.00853871	0.00935324	0.231944	0.247733	-1.06807
Snx15	EC1	0.00861018	0.0093803	0.170184	0.205107	-1.20521
Psmb4	EC1	0.00889905	0.00951101	1.53248	1.65654	-1.08095
Mrpl20	EC1	0.00935379	0.00971185	0.996008	1.07149	-1.07579
Efr3b	EC1	0.00935566	0.00971185	0.508108	0.576763	-1.13512
St6galnac4	EC1	0.00938381	0.00972069	0.516951	0.571985	-1.10646
Derl1	EC1	0.00946185	0.00976784	0.568244	0.618884	-1.08912
Crip1	EC1	0.0095135	0.0097936	10.2633	10.8057	-1.05285
Zcrb1	EC1	0.00954893	0.00981308	1.07978	1.15088	-1.06585
Sacm1l	EC1	0.00960821	0.00983407	0.342227	0.384312	-1.12298
Junb	EC1	0.00976956	0.00989676	24.6396	24.8976	-1.01047
Map3k11	EC1	0.00978156	0.00989676	0.602581	0.651108	-1.08053
Cisd1	EC1	0.00986765	0.00994124	0.393702	0.442299	-1.12344
Exoc5	EC1	0.00996638	0.00999608	0.648341	0.687372	-1.0602
Lamtor2	EC1	0.00997123	0.00999608	1.0141	1.09401	-1.0788
Sparc	EC2	3.31238e-25	4.9222e-22	16.3833	20.2916	-1.23855
Serpinh1	EC2	1.71139e-22	7.70676e-20	4.17551	5.28376	-1.26542
Vwa1	EC2	1.14566e-21	3.22773e-19	1.77883	2.58254	-1.45182
Ccnd1	EC2	3.14562e-18	6.23252e-16	3.46159	4.51021	-1.30293
Tuba1a	EC2	2.63726e-17	4.89871e-15	5.36555	6.76061	-1.26
Anxa2	EC2	2.03788e-15	2.52357e-13	4.02067	4.95148	-1.23151
Rhoc	EC2	3.02072e-12	2.30195e-10	3.42715	4.23266	-1.23504
Hsp90ab1	EC2	6.22081e-12	4.50933e-10	17.876	19.6629	-1.09996
Cd81	EC2	1.13868e-10	5.83478e-09	20.9159	23.4149	-1.11948
Actb	EC2	3.00954e-10	1.28817e-08	52.3621	58.2305	-1.11207
Col4a1	EC2	6.5731e-10	2.67606e-08	10.5914	11.9886	-1.13191
Ifitm2	EC2	1.0413e-09	4.07205e-08	12.8186	14.236	-1.11057
Myl6	EC2	4.172e-09	1.45873e-07	14.4848	16.0587	-1.10866
S100a10	EC2	5.50815e-09	1.86025e-07	5.28151	6.11331	-1.15749
Cyyr1	EC2	6.55062e-09	2.16316e-07	7.64933	8.66469	-1.13274
Tmem255b	EC2	7.12626e-09	2.30209e-07	0.585314	0.804723	-1.37486
Col4a2	EC2	1.43522e-08	4.3974e-07	6.07658	6.95812	-1.14507
Nes	EC2	6.26468e-08	1.61901e-06	2.25482	2.66075	-1.18003
Fyn	EC2	9.89369e-08	2.35232e-06	1.56199	1.93776	-1.24058
Cd34	EC2	1.05542e-07	2.45054e-06	4.49706	5.21741	-1.16018
Manf	EC2	1.17877e-07	2.69486e-06	1.61815	1.99102	-1.23043
Clic1	EC2	4.42881e-07	7.97723e-06	5.27661	5.98093	-1.13348
Icam2	EC2	5.19227e-07	9.07732e-06	6.32524	7.25138	-1.14642
Gm26825	EC2	5.54666e-07	9.52871e-06	2.71111	3.18764	-1.17577
Tinagl1	EC2	9.83992e-07	1.56386e-05	4.72719	5.62674	-1.19029
Calr	EC2	1.01605e-06	1.5968e-05	3.86905	4.39009	-1.13467
Serf2	EC2	2.73998e-06	3.85935e-05	6.21345	6.86445	-1.10477
Vim	EC2	2.80654e-06	3.90566e-05	7.34498	8.29418	-1.12923
Gpihbp1	EC2	2.89453e-06	4.00118e-05	22.2978	24.545	-1.10078
Atox1	EC2	6.76799e-06	8.0781e-05	3.88121	4.301	-1.10816
Hcfc1r1	EC2	6.83681e-06	8.11416e-05	1.19398	1.40788	-1.17915
Gngt2	EC2	1.00813e-05	0.000113922	3.60534	4.14093	-1.14855
Rtn4	EC2	1.13217e-05	0.000124623	1.91847	2.24109	-1.16817
Gpx1	EC2	1.30525e-05	0.00013756	1.80673	2.10066	-1.16268
Arf5	EC2	1.51928e-05	0.000153061	3.29788	3.67843	-1.11539
Mxra7	EC2	1.63379e-05	0.000162702	1.17881	1.40309	-1.19027
Hspa1a	EC2	1.70272e-05	0.000165917	5.69985	6.08002	-1.0667
Ramp2	EC2	1.96916e-05	0.000188785	8.39022	9.36341	-1.11599
Ecscr	EC2	2.17655e-05	0.000204706	3.73711	4.22656	-1.13097
Plod1	EC2	2.74203e-05	0.000246203	1.79396	2.05074	-1.14313
Fkbp1a	EC2	2.82689e-05	0.000251017	5.92643	6.42802	-1.08463
Parvb	EC2	3.22468e-05	0.000277312	0.756979	0.996982	-1.31705
Stoml2	EC2	3.33352e-05	0.000283875	0.451717	0.597884	-1.32358
Eng	EC2	3.6658e-05	0.000306032	9.93705	11.2566	-1.13279
Ssr2	EC2	4.0535e-05	0.000329153	1.26028	1.46412	-1.16174
P4ha2	EC2	4.17149e-05	0.000336894	0.417265	0.566917	-1.35865
Tmem14c	EC2	4.54152e-05	0.000359931	1.78698	2.03845	-1.14073
Upp1	EC2	4.63615e-05	0.000365873	0.229645	0.327987	-1.42823
Ctsb	EC2	4.73956e-05	0.000370683	2.48208	2.8087	-1.13159
Cavin3	EC2	5.91255e-05	0.000450567	1.58021	1.83111	-1.15878
Polr1d	EC2	6.59612e-05	0.000485239	1.85694	2.10271	-1.13235
Hint1	EC2	7.28072e-05	0.000518153	3.37863	3.75	-1.10992
S100a11	EC2	8.16153e-05	0.00056541	3.81505	4.25098	-1.11427
Mydgf	EC2	8.49334e-05	0.000577625	1.17735	1.43023	-1.21479
Dnajb11	EC2	8.85755e-05	0.00059558	0.86344	1.04313	-1.2081
Meox1	EC2	9.5929e-05	0.000634969	0.746425	0.916343	-1.22764
Arpc2	EC2	9.64363e-05	0.000635496	4.78428	5.18157	-1.08304
Bad	EC2	0.000105217	0.000676068	0.425202	0.535228	-1.25876
Ctla2a	EC2	0.000107504	0.000684551	4.78484	5.41521	-1.13174
Gnai2	EC2	0.000110985	0.000702778	11.8159	12.5497	-1.0621
Ndufb9	EC2	0.000121054	0.000749527	2.6765	2.94069	-1.09871
Ppib	EC2	0.00012169	0.000751899	4.07484	4.46412	-1.09553
Lrrc8c	EC2	0.000127232	0.000773281	3.10398	3.47821	-1.12056
Sox4	EC2	0.000137636	0.000823045	1.21865	1.50662	-1.2363
Tubb4b	EC2	0.000158551	0.00092189	3.87693	4.44403	-1.14628
Atp6v0b	EC2	0.000166229	0.000951891	2.37461	2.66927	-1.12409
Mrpl34	EC2	0.000173468	0.000972732	0.590754	0.706529	-1.19598
Lsm7	EC2	0.000177712	0.000992781	0.67022	0.785473	-1.17196
Cdh13	EC2	0.000182033	0.00100745	1.78173	2.03901	-1.1444
Cfl1	EC2	0.000182826	0.00100996	7.85401	8.43815	-1.07437
Ptms	EC2	0.000199232	0.00107069	3.80558	4.16761	-1.09513
Palmd	EC2	0.000214654	0.00113112	4.8245	5.17606	-1.07287
Ndufa4	EC2	0.000224811	0.00116198	5.13304	5.63494	-1.09778
Pdia6	EC2	0.000229237	0.00117181	2.57134	2.87524	-1.11818
Azin1	EC2	0.000245934	0.00123268	0.597611	0.735666	-1.23101
Slc25a5	EC2	0.000264459	0.00130128	2.07513	2.34404	-1.12959
Tm4sf1	EC2	0.000266754	0.0013104	17.7147	19.4917	-1.10031
Hsp90b1	EC2	0.000305802	0.00143577	4.85776	5.3425	-1.09979
Sh3bgrl3	EC2	0.000312465	0.00145328	3.60949	3.94051	-1.09171
Actn4	EC2	0.000324382	0.00147863	3.16217	3.54153	-1.11997
Vdac3	EC2	0.000326128	0.00147977	1.47388	1.6644	-1.12926
Ap2s1	EC2	0.000348069	0.00155792	0.862846	1.02529	-1.18827
Ctsz	EC2	0.000353464	0.00157808	1.59658	1.84299	-1.15434
Isg15	EC2	0.000356904	0.0015808	0.875163	1.0572	-1.20801
Cyba	EC2	0.000357753	0.0015822	2.42491	2.64904	-1.09243
Tax1bp3	EC2	0.000382337	0.00167173	1.51487	1.71778	-1.13394
Shisa5	EC2	0.000402839	0.0017427	2.56901	2.89824	-1.12816
Calm1	EC2	0.00041661	0.00178153	22.1182	23.3761	-1.05687
Mycn	EC2	0.000438908	0.00183908	0.298703	0.421385	-1.41072
Ly6a	EC2	0.000566314	0.00217349	25.0612	27.0359	-1.0788
Cald1	EC2	0.00057988	0.00221517	3.50946	3.81587	-1.08731
Edf1	EC2	0.000697233	0.00254108	2.55373	2.79165	-1.09316
Fkbp4	EC2	0.000723947	0.00259443	1.23985	1.43896	-1.16059
Nt5c	EC2	0.00074724	0.00265249	0.634934	0.774147	-1.21926
Rflnb	EC2	0.000766974	0.00267541	3.4872	3.88758	-1.11481
Ifi203	EC2	0.000801606	0.00275738	4.38323	4.7461	-1.08278
Ckap4	EC2	0.000835583	0.00284136	0.575172	0.692376	-1.20377
Plec	EC2	0.000865847	0.0029095	0.689553	0.806766	-1.16998
Cxcl12	EC2	0.000906488	0.0030039	38.2515	42.4731	-1.11036
Bok	EC2	0.000945421	0.00309448	0.421033	0.538034	-1.27789
Ppia	EC2	0.000964367	0.00314265	15.6852	16.687	-1.06386
Lgals3bp	EC2	0.00101399	0.0032145	0.573338	0.667994	-1.1651
Rps27l	EC2	0.0011006	0.00333434	2.52245	2.85124	-1.13034
Fxyd5	EC2	0.00111274	0.00336085	1.03011	1.22437	-1.18858
Mgll	EC2	0.0012149	0.00354722	20.8518	22.2326	-1.06622
Tomm22	EC2	0.0012271	0.00354722	1.3506	1.47733	-1.09384
Tpm4	EC2	0.00138139	0.00373226	2.96638	3.24207	-1.09294
Ubald2	EC2	0.0014612	0.00388017	1.15287	1.33309	-1.15633
Gna11	EC2	0.00149454	0.00393425	2.38892	2.65913	-1.11311
Cwc25	EC2	0.00151197	0.00395551	0.348166	0.449815	-1.29196
Nenf	EC2	0.00156753	0.00403001	0.889247	1.04778	-1.17828
Slc6a6	EC2	0.00161177	0.00408718	6.17448	6.91442	-1.11984
Gapdh	EC2	0.00163409	0.00412267	4.99679	5.44008	-1.08872
Prdx1	EC2	0.00169223	0.00420863	4.6462	5.08369	-1.09416
Ergic1	EC2	0.0017329	0.00428017	0.272716	0.363952	-1.33455
Higd1a	EC2	0.00175301	0.00431288	0.778921	0.832201	-1.0684
Mgat4b	EC2	0.00175857	0.0043194	0.515097	0.625433	-1.2142
Lxn	EC2	0.00179936	0.00436904	0.477582	0.59663	-1.24927
Arpc1b	EC2	0.00184268	0.00441769	3.5631	3.86433	-1.08454
Ifngr1	EC2	0.00186875	0.00443603	3.1289	3.50509	-1.12023
Vps29	EC2	0.00191451	0.0045008	1.31042	1.5074	-1.15032
Mall	EC2	0.00192341	0.00450397	0.427371	0.53118	-1.2429
Snrpd2	EC2	0.00192464	0.00450397	1.44581	1.60997	-1.11354
Ndfip2	EC2	0.00196756	0.00456503	1.15061	1.15153	-1.0008
Aurkaip1	EC2	0.00198282	0.00458429	0.963326	1.13363	-1.17679
Slc25a39	EC2	0.00200044	0.00460877	0.333548	0.414807	-1.24362
Serpinb1a	EC2	0.00205741	0.00468681	0.359779	0.441003	-1.22576
Pfn1	EC2	0.00205984	0.00468748	4.92682	5.29619	-1.07497
Fam49b	EC2	0.00206832	0.00468817	0.251442	0.31121	-1.2377
Rras	EC2	0.00208996	0.00470536	4.01646	4.37707	-1.08978
Bax	EC2	0.00217023	0.00477727	1.60261	1.78346	-1.11285
Mndal	EC2	0.00221051	0.00481645	3.6639	4.02458	-1.09844
Tgfb1	EC2	0.00226858	0.00486802	1.32276	1.54735	-1.16979
Vamp5	EC2	0.00228616	0.00489162	1.35791	1.52656	-1.1242
Carhsp1	EC2	0.00230476	0.00491372	0.559664	0.639771	-1.14313
Ran	EC2	0.00234358	0.0049822	1.53856	1.71959	-1.11766
Kctd20	EC2	0.00245514	0.00513127	0.482295	0.484327	-1.00421
Ifi27	EC2	0.00254405	0.00524827	2.57585	2.7765	-1.0779
Ndufb7	EC2	0.00257232	0.00527966	2.46443	2.72569	-1.10601
Psmb5	EC2	0.00260679	0.00531728	1.59714	1.77124	-1.109
Srgap1	EC2	0.00263441	0.0053407	0.269883	0.367964	-1.36342
Emg1	EC2	0.00268056	0.00536835	0.981012	1.13029	-1.15217
Plekho1	EC2	0.00271101	0.00539298	1.72136	1.93322	-1.12308
Pea15a	EC2	0.00272092	0.00539431	1.97417	2.15555	-1.09188
4833420G17Rik	EC2	0.00275663	0.00541545	0.638723	0.65079	-1.01889
Scand1	EC2	0.00277801	0.0054389	1.61758	1.82716	-1.12957
Ctbp2	EC2	0.00281654	0.00548543	0.562222	0.681497	-1.21215
Twf1	EC2	0.00285099	0.00551637	0.617718	0.698789	-1.13124
Psmd7	EC2	0.0031901	0.00590024	1.85163	2.02662	-1.09451
Rit1	EC2	0.00328999	0.00599499	0.555617	0.67902	-1.2221
Ifitm3	EC2	0.00331284	0.00601819	15.4101	16.4466	-1.06726
Pls3	EC2	0.00334987	0.00607061	2.5185	2.81672	-1.11841
Cnn2	EC2	0.00341602	0.0061196	1.20454	1.41339	-1.17339
Ppp1r14b	EC2	0.00350631	0.00621764	0.271454	0.33888	-1.24839
Sox18	EC2	0.00361469	0.006313	5.75887	6.25765	-1.08661
Dbnl	EC2	0.003625	0.00631628	0.769606	0.86205	-1.12012
Mlec	EC2	0.00376446	0.00642987	1.27185	1.30614	-1.02696
Smpd1	EC2	0.00383964	0.0065009	0.304303	0.372084	-1.22274
Atp5g1	EC2	0.00385726	0.00650604	1.67938	1.86426	-1.11009
Fscn1	EC2	0.00387677	0.00650604	0.938182	1.00159	-1.06759
Pkig	EC2	0.0038788	0.00650604	0.457603	0.554104	-1.21088
Fam89a	EC2	0.00393992	0.0065704	0.553061	0.690525	-1.24855
Alyref	EC2	0.00403115	0.00665587	0.704851	0.860455	-1.22076
Capzb	EC2	0.00412878	0.0067533	1.8067	1.95567	-1.08245
Grn	EC2	0.00416408	0.00678702	1.08997	1.25096	-1.1477
Uqcrq	EC2	0.00431957	0.00691317	2.42922	2.65088	-1.09125
Tspo	EC2	0.00443316	0.0069674	2.4228	2.70693	-1.11727
Arl6ip4	EC2	0.00447317	0.00700167	0.504952	0.556693	-1.10247
March2	EC2	0.00491923	0.0074025	1.03024	1.14444	-1.11085
Serbp1	EC2	0.00501457	0.00748292	3.58288	3.75568	-1.04823
Rps6ka3	EC2	0.00521706	0.00758939	0.935785	1.10619	-1.18209
Rexo2	EC2	0.00529804	0.00766037	1.30509	1.46165	-1.11996
Becn1	EC2	0.00541904	0.00771331	0.440865	0.470742	-1.06777
Cmtm3	EC2	0.00555214	0.00780187	0.680031	0.798811	-1.17467
Pnkd	EC2	0.00603547	0.00811281	1.78911	1.92422	-1.07552
Cnih1	EC2	0.006112	0.00813729	0.739828	0.872541	-1.17938
Tlnrd1	EC2	0.00611666	0.00813729	0.851401	0.938292	-1.10206
Cul1	EC2	0.00614013	0.00814434	0.804042	0.91904	-1.14302
Psmd4	EC2	0.00669125	0.0084841	1.30516	1.43856	-1.10221
Capns1	EC2	0.00674088	0.00850208	2.03127	2.20405	-1.08506
Arap3	EC2	0.00688957	0.0085975	1.34358	1.53105	-1.13953
Ccdc12	EC2	0.00693839	0.0086316	1.89968	2.06396	-1.08648
Fam111a	EC2	0.00700059	0.00868354	0.336615	0.454591	-1.35048
Pebp1	EC2	0.00706948	0.00872891	1.52349	1.69022	-1.10944
Gusb	EC2	0.00712834	0.00875792	0.60586	0.726705	-1.19946
Creb5	EC2	0.00743373	0.00891208	0.50618	0.626657	-1.23801
Pfkl	EC2	0.0076256	0.00897793	0.577597	0.71304	-1.2345
Med19	EC2	0.00771962	0.00899757	0.575811	0.68393	-1.18777
Fbxo22	EC2	0.00776094	0.00902512	1.46033	1.61111	-1.10325
Flnb	EC2	0.00783708	0.00905973	1.17942	1.35442	-1.14838
Trim30a	EC2	0.00789853	0.00908311	0.774204	0.867443	-1.12043
Brk1	EC2	0.00792314	0.00908544	1.7139	1.92411	-1.12265
Nudt5	EC2	0.00811503	0.00916023	0.347187	0.417823	-1.20345
Dcps	EC2	0.00830924	0.00924563	0.343617	0.432582	-1.25891
Bsg	EC2	0.00849257	0.00934292	4.62146	4.67124	-1.01077
Sept11	EC2	0.00849629	0.00934292	0.850295	0.964377	-1.13417
Psmd14	EC2	0.00863506	0.00939337	0.449456	0.517702	-1.15184
Timm8b	EC2	0.00908009	0.00959232	0.790116	0.902169	-1.14182
Ak6	EC2	0.00936584	0.00971446	0.258268	0.340294	-1.3176
Prdx4	EC2	0.00941045	0.00973472	0.934987	1.08966	-1.16542
Wdfy3	EC2	0.00974347	0.0098915	0.463488	0.506712	-1.09326
Aprt	EC2	0.009758	0.0098945	0.975994	1.10086	-1.12794
Commd3	EC2	0.00997254	0.00999608	0.858853	1.02048	-1.18819
Sparc	EC3	3.568e-16	5.30205e-14	12.3845	15.4636	-1.24862
Ccnd1	EC3	9.24413e-15	9.81198e-13	3.32719	4.47963	-1.34637
Anxa2	EC3	3.01108e-11	1.94542e-09	3.33351	4.13654	-1.2409
Vwa1	EC3	5.75123e-11	3.3515e-09	1.24496	1.66993	-1.34136
Serpinh1	EC3	5.92232e-11	3.36336e-09	3.7992	4.61116	-1.21372
Col4a1	EC3	1.35624e-10	6.65691e-09	7.63937	9.23319	-1.20863
Clic1	EC3	1.36632e-10	6.65691e-09	3.85786	4.58215	-1.18774
Gpihbp1	EC3	1.43583e-10	6.88274e-09	16.8474	19.9266	-1.18277
Cyyr1	EC3	2.3696e-10	1.08345e-08	5.94171	7.23546	-1.21774
Col4a2	EC3	5.03871e-10	2.07987e-08	4.36876	5.13815	-1.17611
Eng	EC3	9.63784e-09	3.0472e-07	7.99476	9.39976	-1.17574
Nes	EC3	1.33067e-08	4.16289e-07	1.87452	2.55671	-1.36393
Tuba1a	EC3	7.11697e-08	1.79251e-06	4.44788	5.10459	-1.14765
Cxcl12	EC3	1.00092e-07	2.3609e-06	24.0166	28.3488	-1.18038
Ldha	EC3	1.88395e-07	4.05732e-06	3.04256	3.58212	-1.17734
Tpm4	EC3	2.23807e-07	4.58727e-06	2.74119	3.18102	-1.16045
Anxa3	EC3	2.36396e-07	4.81211e-06	3.57068	4.20011	-1.17628
Actb	EC3	2.8561e-07	5.63511e-06	46.8899	52.6486	-1.12281
S100a10	EC3	3.75969e-07	6.94025e-06	4.26258	5.07564	-1.19074
Mgll	EC3	6.02376e-07	1.01973e-05	17.1762	18.9713	-1.10451
mt-Co3	EC3	7.60103e-07	1.24808e-05	237.395	256.795	-1.08172
Lrrc8c	EC3	2.41102e-06	3.42849e-05	2.41983	2.91851	-1.20608
Mndal	EC3	3.32493e-06	4.57486e-05	3.12761	3.67849	-1.17614
Rflnb	EC3	5.29746e-06	6.61515e-05	3.94923	4.58658	-1.16139
Ptms	EC3	5.36493e-06	6.65834e-05	3.63931	4.16718	-1.14505
Rock2	EC3	6.15825e-06	7.47034e-05	2.04234	2.47368	-1.2112
Cd81	EC3	7.369e-06	8.69074e-05	15.495	17.4079	-1.12346
Edn1	EC3	8.51472e-06	9.8466e-05	0.333819	0.553107	-1.65691
mt-Cytb	EC3	1.15066e-05	0.000125961	126.559	136.151	-1.07579
Ifitm2	EC3	1.15281e-05	0.000125961	10.273	11.3111	-1.10105
Fyn	EC3	1.33338e-05	0.000140029	1.32163	1.57984	-1.19537
Calm1	EC3	1.34772e-05	0.000140145	19.3489	21.1662	-1.09393
Tinagl1	EC3	1.34864e-05	0.000140145	3.50974	4.11955	-1.17375
Tpm1	EC3	1.61612e-05	0.000161723	1.94127	2.23921	-1.15348
Slc25a5	EC3	2.67811e-05	0.000241777	1.74574	2.10656	-1.20669
Mxra7	EC3	2.6846e-05	0.000241777	0.908853	1.16071	-1.27712
Nbeal1	EC3	3.09258e-05	0.000268774	2.46075	3.10884	-1.26337
Ccser2	EC3	3.32729e-05	0.000283875	1.5254	1.8834	-1.2347
Pdia6	EC3	3.81249e-05	0.000314742	2.03548	2.34238	-1.15077
Edf1	EC3	4.2386e-05	0.000341385	2.14797	2.53341	-1.17945
Nrp2	EC3	4.40731e-05	0.000351167	2.11043	2.64351	-1.25259
mt-Atp6	EC3	4.67609e-05	0.000366685	193.717	206.909	-1.0681
Rhoc	EC3	6.24381e-05	0.000467761	2.70748	3.15402	-1.16493
mt-Co2	EC3	6.5603e-05	0.000485005	162.99	173.453	-1.06419
Hsp90b1	EC3	6.72386e-05	0.000489787	3.85518	4.35963	-1.13085
Plin3	EC3	7.02136e-05	0.000507725	0.415335	0.570509	-1.37361
mt-Nd4	EC3	7.33676e-05	0.000519913	81.2176	87.396	-1.07607
Pfn1	EC3	8.82646e-05	0.000594836	3.80716	4.23952	-1.11357
Eif4ebp1	EC3	0.00010555	0.000676068	0.354915	0.494763	-1.39403
Ctla2a	EC3	0.000106567	0.00068111	3.64108	4.33078	-1.18942
mt-Nd2	EC3	0.000109587	0.000695925	83.3948	89.8883	-1.07786
Ccnd2	EC3	0.000133953	0.00080426	1.66648	1.92989	-1.15807
Calr	EC3	0.000165238	0.000949879	3.58775	3.98127	-1.10968
Tubb4b	EC3	0.000165855	0.000951587	2.69605	3.13715	-1.16361
Meox1	EC3	0.000168551	0.000958573	0.553745	0.782924	-1.41387
Vps29	EC3	0.000171362	0.000966975	1.00441	1.15482	-1.14975
Btnl9	EC3	0.000176131	0.000985801	3.46234	4.15961	-1.20138
Sept4	EC3	0.000193598	0.0010538	3.25519	3.63128	-1.11554
Fkbp1a	EC3	0.000218278	0.00114085	4.87681	5.4269	-1.1128
Ankrd37	EC3	0.000249187	0.00124594	0.569581	0.804825	-1.41301
Icam2	EC3	0.000259484	0.00128104	4.36616	4.89384	-1.12086
Ehd2	EC3	0.000277921	0.00134189	4.58685	5.07746	-1.10696
Rras	EC3	0.000316041	0.0014585	3.18772	3.64779	-1.14432
Jak1	EC3	0.000320425	0.00146734	1.83642	1.95112	-1.06246
Ctsz	EC3	0.000329392	0.00149	1.19296	1.47627	-1.23749
Actn4	EC3	0.000382495	0.00167173	2.74109	3.10353	-1.13222
Elovl1	EC3	0.000385069	0.00167832	0.740623	0.849056	-1.14641
Sp3	EC3	0.000406312	0.00175263	0.670299	0.787627	-1.17504
Ranbp1	EC3	0.000417422	0.00178171	1.21639	1.43753	-1.1818
Higd1a	EC3	0.000431114	0.00182703	0.655222	0.825253	-1.2595
Hspa5	EC3	0.000449007	0.00186636	4.56535	5.03286	-1.1024
P4ha2	EC3	0.000479846	0.0019489	0.301151	0.42203	-1.40139
Capzb	EC3	0.000489199	0.00197809	1.57001	1.85903	-1.18409
Cald1	EC3	0.000499353	0.0020001	2.82709	3.31399	-1.17223
Adora2a	EC3	0.000500861	0.00200344	0.605944	0.786826	-1.29851
Nudc	EC3	0.000512232	0.00203252	1.191	1.34922	-1.13284
Pitpna	EC3	0.000541375	0.00211681	0.985139	1.12227	-1.1392
Sel1l	EC3	0.000544073	0.00212203	0.479695	0.66346	-1.38309
Taf10	EC3	0.000559276	0.00216428	1.27936	1.42183	-1.11136
Qk	EC3	0.000564728	0.00217349	4.94157	5.5619	-1.12553
Fkbp4	EC3	0.000701437	0.00254228	1.14954	1.34486	-1.16991
Myl6	EC3	0.000754475	0.00265675	12.9417	13.8679	-1.07156
Tmem88	EC3	0.000800023	0.00275512	3.54184	3.90066	-1.10131
Fxyd5	EC3	0.000844184	0.00286146	0.744132	0.916068	-1.23106
Pkig	EC3	0.000970706	0.00315289	0.375136	0.493406	-1.31527
Ctnnbip1	EC3	0.00101454	0.0032145	2.87202	3.28387	-1.1434
Aldoa	EC3	0.00102543	0.00323179	3.04543	3.37794	-1.10918
G3bp2	EC3	0.00106255	0.00329388	1.04492	1.27047	-1.21585
Tomm22	EC3	0.00107911	0.0033269	1.03552	1.15379	-1.11421
Metap2	EC3	0.00109896	0.00333434	1.1876	1.36826	-1.15212
Exoc6	EC3	0.00112418	0.00338163	0.484765	0.639942	-1.32011
Cfl1	EC3	0.00113382	0.00340654	7.53868	7.94926	-1.05446
Psme2	EC3	0.00121995	0.00354722	1.80094	2.08621	-1.1584
Lrch3	EC3	0.00123603	0.00356043	0.530904	0.629629	-1.18596
P4ha1	EC3	0.00124323	0.00356826	0.814093	0.886813	-1.08933
Zcchc17	EC3	0.00127042	0.00358905	0.534301	0.696985	-1.30448
Sox4	EC3	0.00130366	0.00364828	1.38984	1.67541	-1.20548
Adcy4	EC3	0.00132681	0.00367157	1.03248	1.32608	-1.28436
Bcl7a	EC3	0.00134085	0.00369325	0.292535	0.392218	-1.34076
Arpc2	EC3	0.00137698	0.00372893	3.98393	4.34122	-1.08968
Birc6	EC3	0.00142358	0.0038019	1.19139	1.21474	-1.01959
Lipa	EC3	0.00145981	0.00388017	0.70277	0.881066	-1.2537
Psmb1	EC3	0.00150573	0.00395421	1.92319	2.13225	-1.10871
Pfkl	EC3	0.00152102	0.00397228	0.539391	0.694093	-1.28681
Ostc	EC3	0.00153123	0.00398369	0.948532	0.967145	-1.01962
Clic4	EC3	0.0015355	0.00398822	3.13313	3.42618	-1.09353
Ehd4	EC3	0.0015981	0.00407245	0.551771	0.694919	-1.25943
Itga6	EC3	0.00165241	0.00416183	4.27162	4.74944	-1.11186
Tmem147	EC3	0.0016791	0.00419006	0.512898	0.627917	-1.22425
Pdlim5	EC3	0.00168054	0.00419006	0.756702	0.973154	-1.28605
Cct3	EC3	0.00171517	0.00425145	0.859804	1.01164	-1.1766
Krit1	EC3	0.00172085	0.00425842	0.935292	1.02403	-1.09488
Atp5h	EC3	0.00174873	0.0043059	3.79521	4.05408	-1.06821
Fam189a2	EC3	0.00179355	0.00436207	0.301401	0.44226	-1.46735
Carhsp1	EC3	0.00191723	0.0045008	0.507008	0.602627	-1.18859
Iqgap1	EC3	0.00192211	0.00450397	1.39057	1.71391	-1.23252
Bicd2	EC3	0.00206385	0.00468817	0.982075	1.1617	-1.18291
Tagln2	EC3	0.00208047	0.00469844	3.98167	4.45745	-1.11949
Eif3d	EC3	0.00211608	0.00473212	0.796439	0.945445	-1.18709
Kdelr1	EC3	0.00217766	0.00477992	0.999986	1.1848	-1.18481
H13	EC3	0.00220839	0.00481537	0.467715	0.567962	-1.21434
Jup	EC3	0.00240731	0.00508158	3.64033	3.8706	-1.06326
Arhgef28	EC3	0.00240743	0.00508158	0.262754	0.291144	-1.10805
Pdia3	EC3	0.00250969	0.00520808	2.4399	2.68285	-1.09957
Synj1	EC3	0.00257182	0.00527966	0.295935	0.359196	-1.21377
Msn	EC3	0.00265132	0.00534944	4.0655	4.36556	-1.07381
Bsg	EC3	0.00273346	0.00539431	4.05933	4.61787	-1.13759
Tspan2	EC3	0.00279903	0.00545834	0.58172	0.708893	-1.21861
Gng11	EC3	0.00284446	0.00551368	17.3908	18.3431	-1.05476
Cyfip1	EC3	0.00284775	0.00551368	1.09973	1.33859	-1.21719
Gm26825	EC3	0.00286716	0.00553326	3.69188	4.39139	-1.18947
Gnb2	EC3	0.00300048	0.00567627	4.23614	4.59391	-1.08446
S100a13	EC3	0.00301934	0.00569745	5.15082	5.58537	-1.08437
Lsm6	EC3	0.00307233	0.00574997	0.578662	0.742022	-1.28231
C2cd2	EC3	0.00337564	0.00608868	0.34966	0.442046	-1.26422
Luzp1	EC3	0.00352231	0.00623354	2.47476	2.80261	-1.13248
Crip2	EC3	0.00372426	0.00640909	6.9789	7.58496	-1.08684
Hsp90ab1	EC3	0.003753	0.00642626	23.5685	24.6029	-1.04389
Hyal2	EC3	0.0038813	0.00650604	0.422389	0.541708	-1.28249
Fut8	EC3	0.00392763	0.00656431	0.451073	0.545546	-1.20944
Hnrnpf	EC3	0.00398239	0.0066121	3.87266	4.1993	-1.08435
Smad7	EC3	0.00418226	0.00680333	3.06208	3.36383	-1.09855
Pecam1	EC3	0.00420226	0.00682465	7.10138	7.87727	-1.10926
Fastk	EC3	0.00423015	0.0068475	0.168744	0.20676	-1.22529
Nedd8	EC3	0.00432458	0.00691375	2.08429	2.23893	-1.0742
Capza1	EC3	0.00434978	0.00692924	0.44454	0.530744	-1.19392
Rexo2	EC3	0.00442369	0.0069674	1.06932	1.18235	-1.1057
Tmod3	EC3	0.00442581	0.0069674	3.32751	3.56698	-1.07197
Arpc1b	EC3	0.00455463	0.00708356	3.06555	3.29161	-1.07374
Bnip3	EC3	0.00459045	0.00712048	0.47912	0.625448	-1.30541
Asap2	EC3	0.00468475	0.00718593	0.808354	0.966105	-1.19515
Rex1bd	EC3	0.00473407	0.00722633	0.836075	0.955154	-1.14243
Dync1h1	EC3	0.0048209	0.00731756	1.36899	1.55648	-1.13695
Pcnx	EC3	0.00489715	0.00739173	0.558451	0.693004	-1.24094
Mydgf	EC3	0.00509528	0.00751522	0.884576	1.00499	-1.13613
Rab10	EC3	0.00510352	0.00751618	1.02581	1.16924	-1.13982
Myh9	EC3	0.00511745	0.00752712	1.9243	2.18313	-1.13451
Arl1	EC3	0.00516259	0.00755824	1.09037	1.20657	-1.10657
Ndufa12	EC3	0.00521414	0.00758885	0.948902	1.11023	-1.17001
Zfand6	EC3	0.00533925	0.00766046	0.865594	0.989366	-1.14299
Rraga	EC3	0.0053567	0.00766865	0.707529	0.859905	-1.21536
Lrp5	EC3	0.00539846	0.00770246	0.304068	0.409111	-1.34546
Eif3i	EC3	0.00547838	0.00775284	0.759568	0.829319	-1.09183
Dnajb11	EC3	0.00551516	0.00777462	0.770284	0.884353	-1.14809
Cyp26b1	EC3	0.00563944	0.00784664	0.568174	0.837974	-1.47485
Nhp2	EC3	0.00585949	0.00800509	0.293462	0.340511	-1.16032
2900026A02Rik	EC3	0.00587855	0.00801792	1.11642	1.2573	-1.12619
Tm9sf3	EC3	0.00613801	0.00814434	1.63781	1.75228	-1.06989
Mrpl41	EC3	0.00622958	0.00819217	0.274567	0.327898	-1.19423
Mrpl34	EC3	0.00637903	0.00829494	0.501244	0.605256	-1.20751
Sparcl1	EC3	0.00646531	0.00836157	13.4917	14.4981	-1.0746
Ranbp2	EC3	0.00651206	0.00840175	0.875429	1.06421	-1.21565
Akt1	EC3	0.00672765	0.00850208	0.846601	0.916378	-1.08242
mt-Nd5	EC3	0.00677248	0.00851467	12.0303	12.8576	-1.06877
Nid1	EC3	0.00689652	0.0085991	1.57454	1.79233	-1.13832
Abracl	EC3	0.00702005	0.00869678	0.728404	0.831877	-1.14205
Snrpd1	EC3	0.0070569	0.00872267	0.832892	0.918183	-1.1024
Vps36	EC3	0.00713243	0.00875933	0.737887	0.850466	-1.15257
Tmem63b	EC3	0.00720454	0.00879539	0.173301	0.293323	-1.69256
Ssu72	EC3	0.0072298	0.00880613	1.39096	1.53619	-1.10441
Adgre5	EC3	0.00732739	0.00885129	1.15264	1.28021	-1.11068
Ckap4	EC3	0.0074146	0.00889991	0.545086	0.622518	-1.14205
Tmem255b	EC3	0.00749294	0.00892189	0.402487	0.514744	-1.27891
Fscn1	EC3	0.00754949	0.00894264	0.861565	0.965253	-1.12035
Angpt2	EC3	0.00763632	0.00897793	0.220181	0.304332	-1.38219
Palmd	EC3	0.00769176	0.00899572	4.12496	4.47024	-1.08371
Bud31	EC3	0.00769685	0.00899572	0.632605	0.696956	-1.10172
Pon2	EC3	0.00770552	0.00899724	1.03514	1.22189	-1.18041
Sipa1	EC3	0.0077755	0.00903039	0.925945	1.07207	-1.15781
Adam17	EC3	0.00786888	0.00907632	0.567272	0.659483	-1.16255
Tmem256	EC3	0.00800629	0.00912066	1.64198	1.83513	-1.11763
Ppig	EC3	0.00802814	0.00912066	1.31703	1.56814	-1.19066
Polr2a	EC3	0.0080452	0.00913007	0.627118	0.716461	-1.14247
Nsmce3	EC3	0.00818964	0.00918966	0.444427	0.451695	-1.01635
Rce1	EC3	0.00830867	0.00924563	0.315308	0.385716	-1.2233
Smagp	EC3	0.00831297	0.00924631	1.22956	1.39356	-1.13338
Golga7	EC3	0.00836745	0.00925911	0.579674	0.654292	-1.12872
Cdipt	EC3	0.00853039	0.0093482	0.758974	0.880629	-1.16029
Hint3	EC3	0.00864114	0.00939337	0.408433	0.418999	-1.02587
Sept11	EC3	0.00885693	0.00949939	0.775932	0.904282	-1.16541
Leprotl1	EC3	0.00889889	0.00951101	0.468978	0.540949	-1.15346
Pcsk7	EC3	0.00896869	0.00953324	0.413397	0.486397	-1.17659
Psenen	EC3	0.00902486	0.00955195	1.26738	1.44931	-1.14355
Stip1	EC3	0.00907914	0.00959232	0.437449	0.561143	-1.28276
Rrbp1	EC3	0.00909346	0.00959232	2.8873	3.1125	-1.078
Myl12a	EC3	0.00910942	0.0095954	6.26131	6.77873	-1.08264
Thsd1	EC3	0.00911594	0.00959708	0.201064	0.274419	-1.36484
Atp1a1	EC3	0.00913052	0.00959947	0.780945	0.874589	-1.11991
Sh3bgrl3	EC3	0.00929183	0.00967721	2.98043	3.26212	-1.09451
Adgrl2	EC3	0.00952927	0.00980644	1.90326	2.0704	-1.08782
Sept9	EC3	0.00959577	0.00983401	0.295161	0.381718	-1.29325
Trib2	EC3	0.00960101	0.00983407	1.01094	1.13162	-1.11937
Ecscr	EC3	0.00965348	0.00985239	2.86944	3.10787	-1.08309
Mrpl18	EC3	0.00967217	0.0098613	0.612639	0.6988	-1.14064
Dab2ip	EC3	0.00972921	0.00988864	2.57479	2.83624	-1.10154
Dusp3	EC3	0.00987479	0.00994506	3.6192	3.90554	-1.07912
Sparc	EC4	4.44963e-12	3.30608e-10	12.5811	15.3545	-1.22044
Tuba1a	EC4	6.8266e-12	4.83063e-10	4.80082	6.0294	-1.25591
Ccnd1	EC4	5.99791e-11	3.36336e-09	2.94523	3.8356	-1.30231
Slc9a3r2	EC4	1.20586e-10	6.07428e-09	12.5314	14.4473	-1.15288
Anxa2	EC4	3.00888e-10	1.28817e-08	4.47994	5.30675	-1.18456
Cd81	EC4	1.36065e-09	5.1188e-08	16.5737	19.0184	-1.1475
Serf2	EC4	2.679e-09	9.77161e-08	6.09769	6.98787	-1.14599
S100a11	EC4	3.36493e-09	1.19055e-07	5.26231	6.14463	-1.16767
Ly6a	EC4	1.86332e-08	5.65081e-07	24.8361	28.5003	-1.14753
Nes	EC4	2.91715e-08	8.33633e-07	2.93361	3.60691	-1.22951
Ramp2	EC4	8.48634e-08	2.07889e-06	5.46854	6.45873	-1.18107
Cyyr1	EC4	1.65579e-07	3.59198e-06	5.80033	6.73311	-1.16081
Myl6	EC4	3.60088e-07	6.73069e-06	14.9297	16.7799	-1.12393
Sh3bgrl3	EC4	6.15779e-07	1.02814e-05	3.70798	4.36323	-1.17672
Tinagl1	EC4	1.63111e-06	2.41178e-05	6.1815	7.08174	-1.14563
S100a6	EC4	2.2551e-06	3.22219e-05	7.1369	8.42301	-1.18021
Tpm4	EC4	3.51962e-06	4.79831e-05	3.61245	4.13522	-1.14471
Sdcbp2	EC4	3.55199e-06	4.79841e-05	0.317263	0.527008	-1.66111
P4ha2	EC4	3.93747e-06	5.20096e-05	0.558628	0.784579	-1.40448
Taf10	EC4	5.22536e-06	6.5804e-05	1.44959	1.78841	-1.23373
Ifitm2	EC4	6.54808e-06	7.91093e-05	12.5259	13.925	-1.11169
Fads3	EC4	6.66545e-06	8.02013e-05	0.452179	0.662933	-1.46609
Icam2	EC4	8.63583e-06	9.94124e-05	6.27766	7.06761	-1.12583
Ndufb7	EC4	1.03418e-05	0.000116162	2.014	2.37723	-1.18035
S100a10	EC4	1.22377e-05	0.000131777	4.97196	5.63463	-1.13328
Gm26825	EC4	1.29901e-05	0.00013739	3.12965	3.78889	-1.21064
Gnb2	EC4	1.41832e-05	0.000143865	4.55644	5.10126	-1.11957
Gpihbp1	EC4	2.056e-05	0.000195222	8.20054	9.19182	-1.12088
Vwa1	EC4	2.44262e-05	0.000226859	0.802644	1.11949	-1.39475
Samd12	EC4	2.48665e-05	0.000228097	0.648967	0.852995	-1.31439
Myl12a	EC4	2.82944e-05	0.000251017	8.18738	9.1153	-1.11334
Actb	EC4	2.99443e-05	0.000262521	55.1975	60.6549	-1.09887
Fam171a2	EC4	3.8568e-05	0.000317518	0.192174	0.294485	-1.53239
Calm1	EC4	4.02894e-05	0.000328055	24.5741	26.5982	-1.08236
Rtn4	EC4	4.08084e-05	0.00033047	2.9941	3.32169	-1.10941
Pigyl	EC4	4.34265e-05	0.00034882	0.187681	0.282604	-1.50577
Ifitm3	EC4	6.44912e-05	0.00048037	16.0485	17.8643	-1.11314
Col4a2	EC4	7.44367e-05	0.000524232	3.82797	4.46672	-1.16686
Upp1	EC4	8.24573e-05	0.000569914	0.468032	0.64793	-1.38437
Snx3	EC4	8.48282e-05	0.000577625	2.88887	3.23456	-1.11966
Timm17a	EC4	8.94118e-05	0.000598495	0.731461	0.875893	-1.19746
Col4a1	EC4	0.00011189	0.000703037	6.61734	7.40468	-1.11898
Mgll	EC4	0.000114547	0.000716703	18.656	20.6432	-1.10651
Anxa3	EC4	0.000123785	0.000761672	4.59097	5.26166	-1.14609
Hyal2	EC4	0.000133457	0.000802902	0.810435	1.03896	-1.28198
Atp6v0e	EC4	0.00013896	0.000825977	2.3283	2.75272	-1.18229
Pdia6	EC4	0.000139572	0.000827961	2.13441	2.46186	-1.15341
Gng11	EC4	0.000140141	0.000829215	11.7489	12.9238	-1.1
Pon2	EC4	0.000188736	0.00103491	0.957337	1.18056	-1.23317
Tpm1	EC4	0.000195287	0.00105718	2.09206	2.40675	-1.15042
Crip1	EC4	0.000239738	0.00121587	19.8088	21.7836	-1.09969
Luzp1	EC4	0.000241215	0.00122128	3.08824	3.51686	-1.13879
Bax	EC4	0.000243444	0.00122838	1.6788	1.99162	-1.18634
Bcl2l12	EC4	0.000254934	0.00126277	0.179588	0.242701	-1.35144
Car7	EC4	0.000278373	0.00134189	0.679288	0.850162	-1.25155
S100a13	EC4	0.000294838	0.00139532	6.58369	7.23067	-1.09827
Rexo2	EC4	0.000315592	0.0014585	1.44814	1.73196	-1.19599
Cnn2	EC4	0.00031672	0.00145937	0.95695	1.17407	-1.22688
Ccdc12	EC4	0.00032107	0.00146803	1.81601	2.04833	-1.12793
Myl12b	EC4	0.000334543	0.00150492	7.77852	8.56794	-1.10149
Mgat4b	EC4	0.000337179	0.00151344	0.391055	0.496648	-1.27002
Lamtor4	EC4	0.000355271	0.00157828	0.632801	0.790324	-1.24893
Wdr18	EC4	0.000375929	0.00164788	0.177457	0.252583	-1.42335
Atraid	EC4	0.000545882	0.00212629	1.0892	1.39223	-1.27821
Rhoc	EC4	0.000607189	0.00229297	3.17998	3.61643	-1.13725
Ppia	EC4	0.000613412	0.00231059	15.2213	16.4644	-1.08167
Parvb	EC4	0.000641149	0.00238187	1.03681	1.1567	-1.11564
Snrpd3	EC4	0.000672401	0.00247937	0.768771	0.931913	-1.21221
Arpc2	EC4	0.000689528	0.00252064	5.71119	6.22347	-1.0897
Rit1	EC4	0.000701139	0.00254228	0.519734	0.632222	-1.21643
Ly6c1	EC4	0.000750956	0.00265249	32.7346	35.6109	-1.08787
Clic1	EC4	0.000751141	0.00265249	5.40789	5.9877	-1.10722
9930111J21Rik2	EC4	0.000756209	0.00265971	1.95439	2.28425	-1.16878
Lamb2	EC4	0.000794779	0.00274024	1.22089	1.47906	-1.21146
Bud23	EC4	0.00091164	0.00301379	0.275482	0.370128	-1.34357
Tomm40	EC4	0.000916384	0.00301939	0.470926	0.50481	-1.07195
Ckap4	EC4	0.000928437	0.00305234	0.572067	0.740151	-1.29382
Shisa5	EC4	0.00094835	0.00310066	2.04566	2.36655	-1.15686
Arhgap10	EC4	0.000961313	0.00313614	0.958536	1.13166	-1.18061
Reep3	EC4	0.000975043	0.00315668	2.2686	2.52874	-1.11467
Dnajc3	EC4	0.00103227	0.00324412	1.55808	1.81027	-1.16186
Dynlrb1	EC4	0.0010381	0.00324519	1.70949	1.97885	-1.15757
Palmd	EC4	0.0010803	0.0033271	3.68857	4.17787	-1.13266
Ebp	EC4	0.00113475	0.00340654	0.436923	0.559382	-1.28027
Eif4ebp1	EC4	0.00114694	0.00342929	0.317984	0.436394	-1.37238
Arpc1b	EC4	0.00114986	0.00343122	4.25273	4.68018	-1.10051
Ccdc124	EC4	0.0011913	0.00351244	0.66296	0.809325	-1.22077
Vim	EC4	0.00122957	0.00354786	13.303	13.5582	-1.01919
Taldo1	EC4	0.00124912	0.00357304	1.5072	1.79323	-1.18977
Hikeshi	EC4	0.0012684	0.00358699	0.40925	0.50582	-1.23597
Dbi	EC4	0.00131142	0.00365279	1.44283	1.64202	-1.13805
Rras	EC4	0.00131906	0.00366377	4.65079	5.16769	-1.11114
Rex1bd	EC4	0.00134798	0.00369915	0.834635	1.0295	-1.23348
Tmem30a	EC4	0.00137049	0.00371972	1.69735	1.74766	-1.02964
Eng	EC4	0.00138266	0.0037323	11.1544	12.0246	-1.07802
Gpx1	EC4	0.00141096	0.0037949	3.28737	3.69743	-1.12474
Tgoln1	EC4	0.00141369	0.00379537	1.64413	1.69166	-1.02891
Ifi203	EC4	0.00142317	0.0038019	3.0086	3.37414	-1.1215
Vps29	EC4	0.00143707	0.00383046	1.07011	1.27855	-1.19478
Btbd7	EC4	0.00146224	0.00388017	1.57498	1.82278	-1.15734
Ltbr	EC4	0.00153651	0.00398822	0.42448	0.47142	-1.11058
Mcfd2	EC4	0.00158657	0.0040614	0.825736	1.05094	-1.27273
Aqp1	EC4	0.0017354	0.00428017	1.06986	1.10102	-1.02912
Mrpl20	EC4	0.00174466	0.00429944	0.904475	1.10253	-1.21898
Prdx1	EC4	0.00178324	0.004347	4.61661	5.11352	-1.10763
Bnip2	EC4	0.00180261	0.00437336	2.60917	2.93802	-1.12604
Anxa7	EC4	0.00182057	0.00440207	1.24062	1.43896	-1.15987
Ehd2	EC4	0.00185353	0.00442567	4.97579	5.38103	-1.08144
Msl2	EC4	0.00185396	0.00442567	0.405588	0.458236	-1.12981
Tspo	EC4	0.00195947	0.0045639	3.61826	4.09137	-1.13075
Txndc17	EC4	0.00208326	0.00470118	1.62266	1.86385	-1.14864
Ccnd3	EC4	0.00210993	0.00472854	1.07044	1.23195	-1.15089
Hcfc1	EC4	0.00212846	0.004734	0.312131	0.32794	-1.05065
Hsbp1	EC4	0.00213921	0.00474813	1.38173	1.61672	-1.17006
Nptn	EC4	0.00222364	0.00483451	0.960935	1.07599	-1.11973
Lgals3bp	EC4	0.0022617	0.00486608	0.664914	0.795215	-1.19597
Kifap3	EC4	0.00235386	0.00499333	0.311003	0.394364	-1.26804
Ndufa4	EC4	0.00243128	0.00511377	3.91477	4.26889	-1.09046
Arhgdia	EC4	0.0024439	0.00512335	3.11013	3.43048	-1.103
Smpdl3a	EC4	0.00245497	0.00513127	2.88894	3.2742	-1.13336
Cog8	EC4	0.00255396	0.00526378	0.248705	0.36048	-1.44943
Chmp1b	EC4	0.00256251	0.00527408	0.212952	0.279727	-1.31357
Uqcr11	EC4	0.00256602	0.00527766	2.86541	3.15784	-1.10205
Mrpl51	EC4	0.00268736	0.00537833	0.646378	0.807833	-1.24978
Tspan2	EC4	0.00269223	0.00538014	0.763234	0.936694	-1.22727
Tmcc2	EC4	0.0028459	0.00551368	0.246034	0.258419	-1.05034
Zfp637	EC4	0.00290694	0.00557741	0.22819	0.305392	-1.33833
Stmn2	EC4	0.00307568	0.00575263	8.38664	9.22984	-1.10054
Pdcd6ip	EC4	0.00308065	0.0057583	1.17339	1.36782	-1.1657
Eif4g2	EC4	0.00321618	0.00594064	3.86008	4.04342	-1.0475
Slirp	EC4	0.00327133	0.00599038	0.566936	0.674954	-1.19053
Zfand6	EC4	0.0032967	0.00600354	0.938311	1.09632	-1.1684
Actn4	EC4	0.0035136	0.00622684	5.91086	6.46112	-1.09309
Rhoa	EC4	0.00356871	0.006272	6.93377	7.49461	-1.08089
Emc2	EC4	0.00371027	0.00639243	0.710355	0.762535	-1.07346
Cox5a	EC4	0.00373137	0.00641051	2.43517	2.72087	-1.11732
Ssna1	EC4	0.00381867	0.00648154	0.630407	0.786096	-1.24697
Cyc1	EC4	0.00385866	0.00650604	0.816083	0.880886	-1.07941
Gna11	EC4	0.00393113	0.00656431	2.28087	2.5841	-1.13294
Manf	EC4	0.0039662	0.0065996	1.54606	1.7956	-1.1614
Calr	EC4	0.00415085	0.00678193	4.35489	4.79249	-1.10048
Uqcc3	EC4	0.00417796	0.00680006	0.694106	0.809289	-1.16595
Guk1	EC4	0.00430482	0.006897	0.567834	0.669313	-1.17871
Kank3	EC4	0.00433112	0.00691676	1.66443	1.86523	-1.12064
Capn2	EC4	0.00437153	0.00694549	1.51844	1.73942	-1.14554
Pitpna	EC4	0.00464537	0.00717404	1.17213	1.33936	-1.14267
Ifit3	EC4	0.00465347	0.00718074	0.355651	0.443886	-1.24809
Fbln5	EC4	0.00469552	0.00718593	3.64565	4.16595	-1.14272
Ttbk2	EC4	0.00488385	0.00738667	0.150644	0.183871	-1.22056
Atox1	EC4	0.00498271	0.00745306	4.99835	5.52879	-1.10612
Mydgf	EC4	0.00513637	0.0075331	0.867788	0.983415	-1.13324
Swi5	EC4	0.00524179	0.00760674	1.70798	1.94565	-1.13915
Cope	EC4	0.0053234	0.00766037	1.15605	1.26104	-1.09082
Jup	EC4	0.00546367	0.00775284	2.95009	3.26531	-1.10685
Tbc1d1	EC4	0.00575333	0.00795164	0.801162	0.947763	-1.18299
Xaf1	EC4	0.00588157	0.00801837	1.13709	1.42021	-1.24898
Adam15	EC4	0.00589396	0.00802789	3.16872	3.52742	-1.1132
Ahnak	EC4	0.00595272	0.00806482	6.57157	6.88362	-1.04749
Mrpl3	EC4	0.00599941	0.00810098	0.235052	0.280276	-1.1924
Ldha	EC4	0.00610958	0.00813729	3.72462	4.07264	-1.09344
Ecscr	EC4	0.00611354	0.00813729	3.99865	4.44093	-1.11061
Rbfox2	EC4	0.00617962	0.00817513	0.62754	0.750269	-1.19557
Hsp90b1	EC4	0.00625383	0.00820954	4.5015	5.01457	-1.11398
Cdr2	EC4	0.00651635	0.00840199	0.343103	0.387886	-1.13052
Ceacam1	EC4	0.00662997	0.00845676	1.93755	2.10627	-1.08708
2310011J03Rik	EC4	0.00667156	0.0084841	0.402826	0.4615	-1.14566
Ak6	EC4	0.00677277	0.00851467	0.222571	0.289678	-1.30151
Adgrl4	EC4	0.00726735	0.00881156	3.27775	3.59088	-1.09553
Ndufb3	EC4	0.00731458	0.00884415	1.20021	1.29782	-1.08133
Tacc1	EC4	0.0074742	0.00892189	1.49669	1.72623	-1.15337
Trir	EC4	0.00748614	0.00892189	1.71765	1.95226	-1.13659
Ccdc71	EC4	0.0075623	0.00895056	0.182807	0.201048	-1.09978
Lysmd2	EC4	0.00760214	0.00896713	1.04695	1.26123	-1.20466
Tagln2	EC4	0.00775525	0.00902451	6.40609	6.92518	-1.08103
Hspa13	EC4	0.00787276	0.00907632	0.169297	0.228727	-1.35104
Coa3	EC4	0.00788398	0.00908311	0.954713	1.1032	-1.15553
Rps27l	EC4	0.00794435	0.0090985	2.48273	2.80596	-1.13019
Dennd5a	EC4	0.00812352	0.00916023	1.13385	1.1793	-1.04008
Tmem238	EC4	0.00816472	0.00917412	0.301274	0.394679	-1.31003
Pea15a	EC4	0.00820156	0.00918966	1.79703	2.03744	-1.13378
Aida	EC4	0.00830326	0.00924563	1.088	1.25105	-1.14986
Sf3b2	EC4	0.00832062	0.00925136	1.69566	1.9014	-1.12134
Jcad	EC4	0.00836228	0.00925911	2.03483	2.22465	-1.09328
Spop	EC4	0.0086341	0.00939337	1.96721	2.15285	-1.09436
Bod1	EC4	0.00889609	0.00951101	0.458707	0.562079	-1.22535
Tmem14c	EC4	0.00907943	0.00959232	1.40125	1.54313	-1.10126
Emg1	EC4	0.00916988	0.00961381	0.799776	0.919842	-1.15012
Cyb5r4	EC4	0.00917064	0.00961381	0.246951	0.325771	-1.31917
Tssc4	EC4	0.00925884	0.00966536	0.45464	0.55725	-1.2257
Lrp10	EC4	0.00950661	0.0097899	0.529125	0.639885	-1.20933
Sparc	EC5	3.43754e-08	9.63495e-07	14.6719	18.3392	-1.24995
Vim	EC5	6.0388e-07	1.01973e-05	7.44066	9.58657	-1.2884
Clic1	EC5	7.96751e-07	1.30107e-05	4.57584	5.69552	-1.24469
Hsp90b1	EC5	3.48205e-06	4.76896e-05	4.18299	5.01034	-1.19779
Icam2	EC5	3.87548e-06	5.14193e-05	5.66611	6.78218	-1.19697
Tuba1a	EC5	5.79306e-06	7.14397e-05	4.60914	6.06575	-1.31603
Col4a1	EC5	1.63688e-05	0.000162702	8.83531	10.9319	-1.2373
Creb5	EC5	6.48907e-05	0.000480935	0.462053	0.867664	-1.87785
Cacybp	EC5	0.000111252	0.000702778	0.915376	1.27579	-1.39373
Rhoc	EC5	0.000131306	0.000793173	3.75569	4.67172	-1.2439
S100a11	EC5	0.000141734	0.00083578	3.49908	4.41415	-1.26152
Tmod3	EC5	0.000147648	0.000868928	3.73734	4.46594	-1.19495
Pla2g16	EC5	0.000191927	0.00104662	1.22155	1.62024	-1.32638
Rnaseh2c	EC5	0.000245216	0.00123268	0.731134	1.00385	-1.373
Calr	EC5	0.000262608	0.00129431	3.60134	4.31407	-1.19791
Ccnd1	EC5	0.000320391	0.00146734	3.35549	4.4039	-1.31245
Mrpl20	EC5	0.000325583	0.00147956	0.973459	1.21907	-1.25231
Pls3	EC5	0.000390247	0.00169563	2.19731	2.78772	-1.2687
Plaa	EC5	0.000408313	0.00175616	0.259814	0.323041	-1.24336
Tmem14c	EC5	0.0005493	0.00213175	1.56951	1.8388	-1.17158
R3hdm1	EC5	0.000766724	0.00267541	0.699552	0.918502	-1.31299
Cd81	EC5	0.00086129	0.00289893	18.248	19.7969	-1.08488
Pfn1	EC5	0.000876813	0.00294118	4.13968	4.88243	-1.17942
Zpr1	EC5	0.000965633	0.00314333	0.175762	0.333156	-1.8955
Arpc4	EC5	0.00102267	0.00322721	1.26077	1.58068	-1.25374
March5	EC5	0.00117275	0.00346753	0.916968	1.32398	-1.44387
Upp1	EC5	0.00122521	0.00354722	0.290217	0.481071	-1.65762
Sdc3	EC5	0.0012588	0.00358699	1.019	1.24964	-1.22633
9930111J21Rik2	EC5	0.00133963	0.00369325	2.85472	3.48855	-1.22203
Dgkh	EC5	0.00134234	0.00369391	1.04113	1.0511	-1.00957
Col4a2	EC5	0.00137765	0.00372893	5.18642	6.2833	-1.21149
Ywhah	EC5	0.00142393	0.0038019	2.15218	2.75086	-1.27818
Dnmt3a	EC5	0.00159403	0.00407245	0.13103	0.188877	-1.44149
Hsp90ab1	EC5	0.00161712	0.00409726	24.023	26.0597	-1.08478
Tpm4	EC5	0.00164596	0.0041491	2.67292	3.28864	-1.23035
Flii	EC5	0.00177903	0.00434095	0.574494	0.729362	-1.26957
Btg3	EC5	0.00182333	0.00440207	0.395061	0.596344	-1.5095
Plekho1	EC5	0.0018392	0.00441769	1.65259	2.11111	-1.27746
Luzp1	EC5	0.0018815	0.00444855	2.55593	3.07299	-1.2023
Pdia6	EC5	0.00191405	0.0045008	2.37936	2.83886	-1.19312
Crip2	EC5	0.00193486	0.00451797	7.88268	8.95196	-1.13565
Wdr1	EC5	0.00197121	0.00456503	0.734374	0.858694	-1.16929
Atp6v0e	EC5	0.00200335	0.0046119	2.23948	2.5726	-1.14875
S100a6	EC5	0.00214344	0.00474884	2.07867	2.92838	-1.40878
Sec11c	EC5	0.00220399	0.00481537	0.397069	0.534656	-1.34651
Isg15	EC5	0.00225265	0.00486579	12.2373	14.8128	-1.21046
Plcb4	EC5	0.00225796	0.00486608	3.30827	3.53933	-1.06984
S100a10	EC5	0.00251329	0.00520886	5.03254	5.99234	-1.19072
Usp48	EC5	0.00289292	0.0055649	0.211219	0.331198	-1.56803
Hmox2	EC5	0.00291196	0.00558344	0.658442	0.958375	-1.45552
Snx17	EC5	0.00324688	0.00597876	0.659341	0.899783	-1.36467
Vwa1	EC5	0.00327034	0.00599038	1.54848	1.97241	-1.27377
Atf6b	EC5	0.00344594	0.00614358	0.211941	0.352736	-1.66431
Gm10076	EC5	0.00361936	0.006313	0.621225	0.724506	-1.16625
Fyn	EC5	0.00389677	0.00652095	1.40848	1.71046	-1.2144
Pitpna	EC5	0.00435292	0.00692924	1.0517	1.29639	-1.23266
Gnb2	EC5	0.00446945	0.00700167	4.77425	5.42971	-1.13729
Ifitm2	EC5	0.00482092	0.00731756	11.9757	13.2914	-1.10986
Mycn	EC5	0.00491579	0.00740108	0.261565	0.48267	-1.84532
Ppt2	EC5	0.00521318	0.00758885	0.294302	0.361811	-1.22939
Tmem64	EC5	0.00542311	0.00771538	0.306884	0.357663	-1.16547
Rbm7	EC5	0.00549819	0.00776391	0.73202	0.87504	-1.19538
Pon2	EC5	0.00570725	0.00791505	1.0659	1.21159	-1.13668
Cct7	EC5	0.00600265	0.00810168	1.3219	1.6477	-1.24647
Raph1	EC5	0.00655073	0.00841711	1.00482	1.30026	-1.29402
Dmwd	EC5	0.00657314	0.00842974	0.247561	0.425781	-1.71991
Sumo2	EC5	0.0066864	0.0084841	3.88605	3.98224	-1.02475
Serpinh1	EC5	0.007141	0.0087632	4.46794	5.09813	-1.14105
Ankhd1	EC5	0.00725577	0.00881156	0.509629	0.52094	-1.02219
Myl6	EC5	0.00737964	0.00888306	13.6597	15.2161	-1.11394
Rflnb	EC5	0.00747904	0.00892189	3.59401	4.00635	-1.11473
Ufl1	EC5	0.00759227	0.00896117	0.492575	0.548397	-1.11333
Anxa2	EC5	0.00777013	0.00903039	3.99597	4.5877	-1.14808
Sept11	EC5	0.00799734	0.00912066	0.7513	1.02232	-1.36074
Lsg1	EC5	0.00833224	0.00925557	0.22854	0.342638	-1.49925
C1galt1c1	EC5	0.00833285	0.00925557	0.241385	0.375703	-1.55644
Abce1	EC5	0.00835986	0.00925911	0.331547	0.476689	-1.43777
Litaf	EC5	0.00884921	0.00949939	0.796731	0.993968	-1.24756
Gm26917	EC5	0.00897214	0.0095335	0.836946	1.15935	-1.38522
Tcn2	EC5	0.00910009	0.00959232	0.851846	1.05365	-1.2369
Ccnd2	EC5	0.00910173	0.00959232	3.16913	3.73108	-1.17732
Cdc5l	EC5	0.0092992	0.0096787	0.748059	0.864687	-1.15591
Tubb4b	EC5	0.00940197	0.00973131	3.32113	3.77627	-1.13704
Gspt1	EC5	0.00981235	0.00990813	0.683623	0.872437	-1.2762
Msn	EC6	4.65397e-06	5.98771e-05	4.84252	5.82809	-1.20353
Tuba1a	EC6	1.26277e-05	0.000134999	5.84437	7.25025	-1.24055
Ccnd1	EC6	1.92821e-05	0.000185457	4.29117	5.45227	-1.27058
Ergic1	EC6	0.000103554	0.000670504	0.289195	0.464767	-1.6071
Serpinh1	EC6	0.000149885	0.000880355	4.44452	5.31584	-1.19604
Apc	EC6	0.000171825	0.000967165	0.766482	1.05117	-1.37142
Col4a2	EC6	0.000199584	0.00107069	2.8615	3.16227	-1.10511
Gpihbp1	EC6	0.000272912	0.00132749	12.8873	14.9037	-1.15647
Rhoc	EC6	0.000362298	0.00159518	3.77945	4.4467	-1.17655
Hspa5	EC6	0.000492942	0.00198244	5.02842	5.95708	-1.18468
Ptbp1	EC6	0.000502373	0.00200679	0.648824	0.819488	-1.26304
Ctsb	EC6	0.000538915	0.00211681	2.88053	3.38768	-1.17606
Sparc	EC6	0.000700407	0.00254228	7.60241	9.31981	-1.2259
Gm26518	EC6	0.000708838	0.00255926	0.206635	0.373599	-1.80802
Mrpl58	EC6	0.000834332	0.00284107	0.387694	0.445171	-1.14825
Bicd2	EC6	0.000858036	0.00289782	0.667051	0.924435	-1.38585
Hsp90ab1	EC6	0.00086639	0.0029095	24.609	26.4859	-1.07627
Aplp2	EC6	0.000913534	0.00301669	8.66104	9.49263	-1.09602
Tpm1	EC6	0.00101736	0.00322003	1.99821	2.35991	-1.18101
Nts	EC6	0.00104135	0.00324754	0.776648	1.54322	-1.98702
Eif4g3	EC6	0.00109777	0.00333434	0.490573	0.656439	-1.33811
Calm1	EC6	0.00114476	0.00342929	16.2434	17.1543	-1.05608
Trir	EC6	0.00122458	0.00354722	1.55156	1.88643	-1.21583
Vcl	EC6	0.00132473	0.00367	1.03804	1.3397	-1.29061
Glod4	EC6	0.00169571	0.00421374	0.313268	0.491768	-1.5698
Nop10	EC6	0.001734	0.00428017	1.09397	1.37051	-1.25279
Actb	EC6	0.00184318	0.00441769	46.5088	50.8592	-1.09354
Tgif1	EC6	0.00204819	0.00467889	0.178715	0.226345	-1.26651
Aprt	EC6	0.00213048	0.004734	0.946593	1.16866	-1.2346
Tbl3	EC6	0.00214663	0.00474913	0.115927	0.224409	-1.93578
Baz1a	EC6	0.0024251	0.0051044	0.289269	0.318462	-1.10092
Adam10	EC6	0.00278355	0.00544258	1.18651	1.52244	-1.28313
Jak3	EC6	0.00291983	0.00559153	0.110922	0.202058	-1.82162
2810474O19Rik	EC6	0.00301646	0.00569562	1.20543	1.462	-1.21285
Myh9	EC6	0.0030403	0.0057275	1.85394	2.25733	-1.21758
Myl6	EC6	0.00314418	0.00583548	12.5673	13.8492	-1.102
Nol8	EC6	0.0034201	0.00612023	0.236485	0.349058	-1.47602
Ebp	EC6	0.00352367	0.00623354	0.564889	0.757249	-1.34053
Sptan1	EC6	0.00360007	0.00630774	3.19697	3.62917	-1.13519
Cdc42	EC6	0.00361834	0.006313	4.59208	5.18332	-1.12875
Icam2	EC6	0.00370978	0.00639243	7.48798	8.40214	-1.12208
Adgrl2	EC6	0.00387738	0.00650604	3.0855	3.57658	-1.15916
Thra	EC6	0.00437478	0.00694549	0.849064	1.08392	-1.27661
Tfpt	EC6	0.00464671	0.00717404	0.0943475	0.170673	-1.80899
Proser1	EC6	0.00553992	0.00779219	0.232286	0.298795	-1.28632
St6galnac4	EC6	0.00555191	0.00780187	0.508575	0.646609	-1.27141
Scarf1	EC6	0.00556591	0.00781383	0.390242	0.553125	-1.41739
Cd34	EC6	0.00563846	0.00784664	3.87491	4.31051	-1.11241
Mcts1	EC6	0.00579704	0.00798739	0.418851	0.54544	-1.30223
Pvr	EC6	0.0058034	0.00798779	0.379456	0.417215	-1.09951
Mrps34	EC6	0.00621658	0.00819179	0.33758	0.510253	-1.5115
Ltv1	EC6	0.00629315	0.00823582	0.138558	0.174966	-1.26277
Cwc25	EC6	0.00701095	0.00868913	0.301544	0.381991	-1.26678
Sema3f	EC6	0.00708739	0.00873651	0.49302	0.653576	-1.32566
Tmem86a	EC6	0.00782889	0.00905973	0.0925806	0.176676	-1.90835
2310011J03Rik	EC6	0.00789854	0.00908311	0.355155	0.463341	-1.30462
Gigyf1	EC6	0.00893478	0.00952104	0.432849	0.532308	-1.22978
Flrt2	EC6	0.00895998	0.00953324	0.297961	0.33391	-1.12065
Aco2	EC6	0.00919099	0.00962835	0.649647	0.751098	-1.15616
Pdha1	EC6	0.00920122	0.00963567	0.393152	0.427523	-1.08743
Dnajc21	EC6	0.00957055	0.00982706	0.493931	0.641191	-1.29814
Man1a	EC6	0.00964837	0.00985055	0.235166	0.339485	-1.4436
Myo9a	EC6	0.009845	0.00992852	0.417155	0.556647	-1.33439
Dtymk	EC7	2.80026e-05	0.000249921	0.390684	0.569054	-1.45656
Hells	EC7	0.000204898	0.00109525	0.310932	0.549316	-1.76668
Sh3bgrl3	EC7	0.000633102	0.00236083	3.27178	3.85096	-1.17702
Ndufs6	EC7	0.000658277	0.00243636	1.20463	1.49172	-1.23832
Rnaseh2b	EC7	0.000742781	0.00265012	0.149016	0.219062	-1.47006
Hsp90b1	EC7	0.000978209	0.00316091	5.045	6.05127	-1.19946
Tpcn1	EC7	0.00132924	0.00367488	0.137522	0.278946	-2.02838
Spc24	EC7	0.00136836	0.00371735	0.410367	0.593491	-1.44624
Rps27l	EC7	0.00142168	0.0038019	3.28102	3.5855	-1.0928
Cspp1	EC7	0.0015045	0.00395421	0.4641	0.527802	-1.13726
Rarres2	EC7	0.00183329	0.00441534	0.198942	0.271255	-1.36349
Cbx5	EC7	0.00184553	0.00441975	0.60847	0.886189	-1.45642
E2f1	EC7	0.00210677	0.00472854	0.130381	0.209564	-1.60733
Cx3cl1	EC7	0.00213126	0.004734	0.255475	0.388209	-1.51955
Akirin1	EC7	0.00217201	0.00477727	0.772651	0.802779	-1.03899
Ldha	EC7	0.0023658	0.00501152	3.56255	4.44375	-1.24735
Ccdc22	EC7	0.00273165	0.00539431	0.0575631	0.157717	-2.7399
Nup85	EC7	0.00310794	0.00579473	0.144407	0.24078	-1.66737
Mydgf	EC7	0.00314505	0.00583548	1.04554	1.21356	-1.16071
Tbcd	EC7	0.00344272	0.00614152	0.0462841	0.100826	-2.17841
Cntrl	EC7	0.00427172	0.00686765	0.256493	0.359252	-1.40063
Tk1	EC7	0.00445393	0.00698896	0.360004	0.498076	-1.38353
Gmnn	EC7	0.00459508	0.00712393	0.290602	0.524877	-1.80617
Rnaseh2c	EC7	0.00474579	0.00723307	0.715034	0.983466	-1.37541
Ssr2	EC7	0.00488899	0.00739068	1.4148	1.75797	-1.24256
Dxo	EC7	0.00518058	0.00756966	0.115033	0.206738	-1.7972
Melk	EC7	0.00536399	0.00767538	0.155495	0.178745	-1.14952
Commd6	EC7	0.00547475	0.00775284	0.341106	0.495664	-1.45311
Chek1	EC7	0.0054782	0.00775284	0.0493622	0.110327	-2.23505
Ung	EC7	0.00563776	0.00784664	0.0720545	0.18451	-2.5607
Lipt2	EC7	0.00577128	0.00796667	0.0384183	0.133704	-3.48021
Plekho1	EC7	0.00580539	0.00798779	1.24805	1.40676	-1.12716
Tmbim1	EC7	0.0058877	0.00802304	0.428972	0.498853	-1.1629
Cdh13	EC7	0.00589781	0.00802945	2.62514	3.11107	-1.18511
Rnaseh2a	EC7	0.0060854	0.00813729	0.161656	0.269923	-1.66973
Utp14a	EC7	0.00636086	0.00828418	0.347013	0.45993	-1.3254
Mettl16	EC7	0.00640247	0.00831286	0.247602	0.384418	-1.55256
Psmd9	EC7	0.00650286	0.00839553	0.355738	0.429888	-1.20844
Bola3	EC7	0.00654768	0.00841683	0.534627	0.706851	-1.32214
Ifi27l2a	EC7	0.00673851	0.00850208	0.438469	0.732478	-1.67054
Tubb6	EC7	0.00675105	0.00850535	0.588594	0.845585	-1.43662
Pold1	EC7	0.00684796	0.00858016	0.131367	0.162129	-1.23418
Mcm5	EC7	0.00700593	0.00868653	0.313524	0.548071	-1.7481
Dctpp1	EC7	0.00723399	0.00880762	0.383837	0.67288	-1.75304
Ginm1	EC7	0.00730153	0.00883916	0.747476	0.904615	-1.21023
Coa4	EC7	0.00731139	0.0088439	0.0736544	0.131959	-1.7916
Ercc3	EC7	0.00749277	0.00892189	0.0817105	0.138647	-1.6968
Taldo1	EC7	0.00750493	0.00892999	1.38412	1.58329	-1.1439
Cd302	EC7	0.00785618	0.00907446	0.332634	0.380138	-1.14281
Tmbim4	EC7	0.0079221	0.00908544	1.00708	1.04006	-1.03275
Anxa2	EC7	0.00793354	0.00908962	5.13853	5.99672	-1.16701
Eif1b	EC7	0.00802318	0.00912066	1.14835	1.36525	-1.18888
Paics	EC7	0.00827589	0.00922925	0.861794	1.05508	-1.22428
Malsu1	EC7	0.00850985	0.00934292	0.263792	0.415525	-1.5752
Matr3	EC7	0.00856047	0.00936613	1.3032	1.42989	-1.09721
Atxn7l3b	EC7	0.00864066	0.00939337	1.65695	1.99808	-1.20588
Cdt1	EC7	0.00865659	0.00940672	0.11149	0.287283	-2.57675
Rpa2	EC7	0.00883585	0.00949734	0.356872	0.403448	-1.13051
Cbwd1	EC7	0.00908886	0.00959232	0.142814	0.155067	-1.0858
Txlna	EC7	0.00909991	0.00959232	0.463528	0.654142	-1.41122
Polr1d	EC7	0.00920616	0.00963744	2.27714	2.59045	-1.13759
S100a16	EC7	0.00921499	0.00964329	4.6256	4.94809	-1.06972
Mrpl14	EC7	0.00933099	0.0096964	0.727928	0.956792	-1.3144
Smc5	EC7	0.00942774	0.00974922	0.215046	0.338511	-1.57413
2410015M20Rik	EC7	0.00979664	0.00990327	1.2788	1.3304	-1.04035
Hexa	EC7	0.00999208	0.00999743	0.533966	0.662808	-1.24129
Map3k20	EC7	0.00999895	0.00999895	0.212	0.257721	-1.21566
Sparc	EC8	2.43158e-06	3.44127e-05	14.3586	17.8858	-1.24566
Dad1	EC8	0.000133131	0.000802566	1.67076	2.25921	-1.35221
Pdia6	EC8	0.000305688	0.00143577	2.05613	3.04602	-1.48144
Myl6	EC8	0.000334707	0.00150492	13.5784	16.3852	-1.20671
Gorasp2	EC8	0.000448979	0.00186636	0.231425	0.504972	-2.18201
Calm1	EC8	0.000583752	0.0022271	20.5841	24.0934	-1.17049
H2afy	EC8	0.00109848	0.00333434	0.971177	1.26142	-1.29886
Ube2n	EC8	0.00122356	0.00354722	0.855122	1.09901	-1.28521
Osbpl8	EC8	0.0012628	0.00358699	0.240121	0.542865	-2.2608
Rnmt	EC8	0.00153208	0.00398369	0.151219	0.3634	-2.40313
Osbpl9	EC8	0.0015569	0.00401311	0.97047	1.31024	-1.35011
Gpihbp1	EC8	0.00212063	0.004734	18.9239	23.1457	-1.2231
Sfxn1	EC8	0.00240934	0.00508201	0.209021	0.475321	-2.27404
Nadk	EC8	0.0026424	0.00534597	0.604049	0.670793	-1.11049
Sar1b	EC8	0.00272024	0.00539431	0.648674	1.09501	-1.68808
Cmc4	EC8	0.00279769	0.00545834	0.118936	0.314682	-2.64582
Trpm4	EC8	0.00292881	0.00559366	0.0425653	0.18865	-4.43201
Serpinh1	EC8	0.00326087	0.00598857	4.29832	5.40894	-1.25839
Nrde2	EC8	0.00340711	0.006111	0.0639602	0.208385	-3.25804
Tcof1	EC8	0.0038807	0.00650604	0.325277	0.525974	-1.617
Anapc11	EC8	0.00438029	0.00694675	0.849144	1.14568	-1.34921
Mxra8	EC8	0.00443044	0.0069674	0.10167	0.144412	-1.4204
Mapk3	EC8	0.00466025	0.00718374	2.19407	2.37381	-1.08192
Gm42670	EC8	0.00508782	0.00751522	0.0594252	0.224419	-3.77649
Srp72	EC8	0.00517196	0.00756449	0.462187	0.692526	-1.49837
Cacybp	EC8	0.0059568	0.00806542	0.922923	1.36506	-1.47906
Smarcd2	EC8	0.00612394	0.00814089	0.271609	0.513644	-1.89111
Meaf6	EC8	0.00619724	0.00817852	0.231866	0.403419	-1.73988
Cyfip1	EC8	0.00629355	0.00823582	1.04321	1.55861	-1.49405
Pmp22	EC8	0.00635913	0.00828418	0.253148	0.504158	-1.99155
Pycard	EC8	0.00637908	0.00829494	0.127833	0.379485	-2.9686
Psmd8	EC8	0.00678731	0.00852574	0.858963	1.22008	-1.42041
Mrps16	EC8	0.00717804	0.00878324	0.506906	0.825919	-1.62933
Rgs12	EC8	0.00718918	0.00878994	0.320536	0.589769	-1.83995
Kars	EC8	0.00730732	0.00884257	0.185438	0.430553	-2.32181
Smim11	EC8	0.00848884	0.00934292	1.19434	1.56269	-1.30842
Sp1	EC8	0.00858167	0.00936613	0.554009	0.721477	-1.30228
Podxl	EC8	0.00867073	0.00940833	3.45204	3.70976	-1.07466
Mydgf	EC8	0.00867872	0.00941356	0.923587	1.28112	-1.38712
Fam92a	EC8	0.00868395	0.0094158	0.293947	0.467082	-1.589
Ddx46	EC8	0.00879179	0.00948773	0.646636	0.683311	-1.05672
Ccnd1	EC8	0.0088056	0.00948885	4.77111	5.87589	-1.23156
Sept7	EC9	0.000458952	0.00189208	2.19948	3.01278	-1.36977
Dctpp1	EC9	0.000549436	0.00213175	0.131782	0.227008	-1.7226
Ppp3ca	EC9	0.000621232	0.00232694	2.3237	3.45865	-1.48842
Srf	EC9	0.000980313	0.0031634	0.0913697	0.255945	-2.8012
Ppm1b	EC9	0.00117312	0.00346753	0.165891	0.186912	-1.12671
Naca	EC9	0.00148502	0.00391613	8.97938	9.26491	-1.0318
Inhbb	EC9	0.00166048	0.00417507	0.284677	0.351946	-1.2363
Eif4a1	EC9	0.00203106	0.00466124	2.43885	3.24115	-1.32897
Faf2	EC9	0.00203496	0.004663	0.428411	0.429766	-1.00316
Airn	EC9	0.00304297	0.0057275	1.27516	1.33517	-1.04706
Cep164	EC9	0.0035823	0.0062886	0.24384	0.261277	-1.07151
Atoh8	EC9	0.00370181	0.00638987	0.14626	0.21049	-1.43915
Nek7	EC9	0.00385053	0.00650604	0.975742	1.26257	-1.29396
Mib1	EC9	0.00407012	0.00669048	0.52121	0.683024	-1.31046
Ccdc127	EC9	0.00425536	0.00686587	0.317239	0.533521	-1.68176
Ptcd2	EC9	0.00426923	0.00686765	0.117278	0.198033	-1.68857
Ak6	EC9	0.00470013	0.00718929	0.158225	0.299598	-1.89349
Capns1	EC9	0.00475708	0.00724285	2.27254	2.34148	-1.03033
Tbl1x	EC9	0.00544012	0.00772851	0.533788	0.890158	-1.66763
Miga1	EC9	0.00551352	0.00777462	0.196603	0.258107	-1.31283
Serpinb6b	EC9	0.0058455	0.00799946	0.148854	0.360122	-2.4193
Ccdc9	EC9	0.00584827	0.00799946	0.0695742	0.209547	-3.01185
Cyr61	EC9	0.0065288	0.00841439	3.54074	4.32531	-1.22158
Tma16	EC9	0.00658678	0.00843062	0.106103	0.248088	-2.33819
Mrpl12	EC9	0.00662401	0.00845642	0.617472	0.688651	-1.11527
Tnfrsf12a	EC9	0.00665413	0.00847668	0.138329	0.256652	-1.85537
Ralbp1	EC9	0.00792684	0.00908544	1.88206	2.32399	-1.23481
Ier3	EC9	0.00795404	0.00910166	5.13837	6.1256	-1.19213
Bmp4	EC9	0.00823901	0.00921069	0.599297	1.63596	-2.7298
Fos	EC9	0.00849298	0.00934292	23.0926	29.7048	-1.28634
3110062M04Rik	EC9	0.00888411	0.00951101	0.075252	0.143244	-1.90353
Tnfaip2	EC9	0.00889977	0.00951101	0.181859	0.339713	-1.868
Eid1	EC9	0.00916055	0.00961001	1.36448	1.62652	-1.19205
Syt7	EC9	0.00953473	0.00980866	0.191123	0.235691	-1.23319
Arf1	EC9	0.00964664	0.00985055	2.69209	2.93535	-1.09036
Zfpm1	EC9	0.00998354	0.00999743	0.628228	0.896655	-1.42728
Jun	Epi.Card.	0.000415335	0.00177925	0.863458	23.922	-27.7049
Junb	Epi.Card.	0.00126609	0.00358699	0.863458	12.6825	-14.6881
Egr1	Epi.Card.	0.00217324	0.00477727	1.1272	13.2766	-11.7784
Fos	Epi.Card.	0.00483365	0.00733313	4.43656	46.1069	-10.3925
Spon2	Fibro1	6.45999e-24	6.3997e-21	2.2604	3.30763	-1.46329
Pmepa1	Fibro1	2.65627e-13	2.46701e-11	5.58534	6.62376	-1.18592
Lrrc32	Fibro1	1.23793e-12	1.02198e-10	1.2509	1.58603	-1.26791
Phlda3	Fibro1	1.40836e-12	1.13126e-10	1.81941	2.25961	-1.24195
Eln	Fibro1	1.44922e-12	1.13344e-10	2.39685	3.06753	-1.27982
Lbp	Fibro1	1.35538e-09	5.1188e-08	0.54331	0.724473	-1.33344
Dhrs3	Fibro1	8.39364e-09	2.68235e-07	0.525501	0.700035	-1.33213
Clmp	Fibro1	1.36649e-08	4.23044e-07	1.93758	2.25832	-1.16554
Manf	Fibro1	1.97298e-08	5.92293e-07	3.49237	4.02187	-1.15162
Serf2	Fibro1	7.28414e-08	1.8192e-06	7.41821	7.96723	-1.07401
Col5a3	Fibro1	7.51822e-08	1.86201e-06	3.4695	3.96908	-1.14399
Clip2	Fibro1	1.5566e-07	3.42683e-06	0.410077	0.51028	-1.24435
Map2k2	Fibro1	1.59296e-07	3.48108e-06	0.851647	1.01822	-1.19559
Eva1b	Fibro1	2.13187e-07	4.4307e-06	1.43904	1.66279	-1.15549
Anxa2	Fibro1	3.06678e-07	5.95716e-06	3.8312	4.19309	-1.09446
Entpd2	Fibro1	3.39542e-07	6.42751e-06	4.5829	5.16758	-1.12758
Marcks	Fibro1	3.57269e-07	6.72028e-06	9.77706	10.6439	-1.08866
Col6a1	Fibro1	4.01854e-07	7.32706e-06	7.67446	8.33582	-1.08618
Mbd3	Fibro1	8.23583e-07	1.33027e-05	0.951782	1.10226	-1.1581
Layn	Fibro1	1.02083e-06	1.5968e-05	0.321646	0.409818	-1.27413
Tagln2	Fibro1	1.47244e-06	2.22137e-05	4.34964	4.76619	-1.09577
Rhoq	Fibro1	1.87753e-06	2.72196e-05	0.998504	1.14518	-1.1469
Prnp	Fibro1	3.8137e-06	5.08265e-05	1.27137	1.44927	-1.13993
Rhbdf1	Fibro1	4.21777e-06	5.4979e-05	0.42841	0.556777	-1.29964
S100a6	Fibro1	1.09386e-05	0.000121758	26.5763	28.8138	-1.08419
Actb	Fibro1	1.18806e-05	0.000128865	36.3401	38.5326	-1.06033
Spon1	Fibro1	1.25244e-05	0.000134378	1.92199	2.18733	-1.13805
Hic1	Fibro1	1.29409e-05	0.00013739	1.30033	1.51303	-1.16357
Ptgir	Fibro1	1.4147e-05	0.000143865	0.588488	0.732195	-1.2442
Sh3pxd2b	Fibro1	1.45805e-05	0.000147392	0.543753	0.657168	-1.20858
Arpc5l	Fibro1	1.6703e-05	0.000164922	0.665044	0.775968	-1.16679
Adamtsl2	Fibro1	1.77144e-05	0.000171489	0.610978	0.765488	-1.25289
Nfic	Fibro1	2.51143e-05	0.00022966	4.07979	4.37328	-1.07194
Lpp	Fibro1	2.65368e-05	0.000241185	1.43632	1.60631	-1.11835
H13	Fibro1	2.87752e-05	0.000253768	1.00195	1.15872	-1.15647
Cdc42ep2	Fibro1	3.09289e-05	0.000268774	0.845552	1.01652	-1.2022
Fbn1	Fibro1	3.305e-05	0.000283068	2.79321	3.01836	-1.0806
Gstm2	Fibro1	3.56973e-05	0.000301053	1.74979	2.0047	-1.14568
2410015M20Rik	Fibro1	3.57577e-05	0.000301053	1.06038	1.17958	-1.11241
Hacd1	Fibro1	3.71174e-05	0.000308136	0.220338	0.290881	-1.32016
Cnn2	Fibro1	4.64112e-05	0.000365873	0.61977	0.761725	-1.22904
Actg1	Fibro1	4.94278e-05	0.000384554	12.2098	13.3723	-1.09521
Dbi	Fibro1	5.60498e-05	0.000428226	2.33294	2.55913	-1.09696
Cald1	Fibro1	6.13143e-05	0.000463679	3.42477	3.74087	-1.0923
Ccnd1	Fibro1	7.12857e-05	0.000512981	0.632947	0.744424	-1.17612
Arf5	Fibro1	7.34735e-05	0.000519913	3.24411	3.5496	-1.09417
Pfn1	Fibro1	8.63181e-05	0.000584368	3.3682	3.62633	-1.07664
Atp2a2	Fibro1	8.66684e-05	0.000585406	1.46594	1.64488	-1.12207
Nme1	Fibro1	8.98687e-05	0.000600202	1.06742	1.18875	-1.11367
Ccnd2	Fibro1	0.000105399	0.000676068	1.04209	1.22014	-1.17086
Ckb	Fibro1	0.000107566	0.000684551	3.36073	3.68677	-1.09701
S100a16	Fibro1	0.000124281	0.000763147	2.3507	2.57106	-1.09374
Vcan	Fibro1	0.000126492	0.00077036	1.56279	1.71733	-1.09889
Tmem119	Fibro1	0.000138112	0.000824236	0.379602	0.476942	-1.25643
Btg3	Fibro1	0.00016719	0.000955557	0.121562	0.17042	-1.40192
Efs	Fibro1	0.000168686	0.000958573	0.271312	0.346315	-1.27645
Ube2n	Fibro1	0.00018493	0.0010178	0.81533	0.938923	-1.15159
9130401M01Rik	Fibro1	0.000196725	0.00106303	0.343352	0.409416	-1.19241
Emp1	Fibro1	0.000198208	0.00106823	3.05402	3.30135	-1.08098
Kdm5a	Fibro1	0.000219214	0.00114085	0.596311	0.627737	-1.0527
Lrp10	Fibro1	0.000219572	0.00114085	0.597592	0.70292	-1.17626
Ackr3	Fibro1	0.00022695	0.00116878	0.75439	0.914593	-1.21236
Zyx	Fibro1	0.000234672	0.00119426	0.916293	0.984651	-1.0746
Kdelc2	Fibro1	0.000244519	0.00123171	1.0926	1.21505	-1.11207
Smoc2	Fibro1	0.000267317	0.00131058	19.242	20.6272	-1.07199
Nudt18	Fibro1	0.000267673	0.00131058	0.152936	0.19556	-1.2787
Meox1	Fibro1	0.000272392	0.00132713	0.841628	1.0446	-1.24117
Bok	Fibro1	0.000405879	0.00175263	0.330072	0.400888	-1.21455
Serpinh1	Fibro1	0.000431553	0.00182703	10.7852	11.4623	-1.06278
Tax1bp1	Fibro1	0.000436568	0.00183779	1.90725	2.098	-1.10001
Lsm10	Fibro1	0.000450757	0.00187102	0.2426	0.295249	-1.21702
Map7d1	Fibro1	0.000456875	0.00189208	0.722108	0.814338	-1.12772
Ahnak	Fibro1	0.000490465	0.00198052	6.87615	7.04291	-1.02425
Basp1	Fibro1	0.000497277	0.00199448	0.192927	0.231657	-1.20075
Abhd14a	Fibro1	0.000537468	0.0021157	0.533952	0.618787	-1.15888
Fli1	Fibro1	0.000542022	0.00211681	0.205809	0.254345	-1.23583
Elovl1	Fibro1	0.000554205	0.00214746	0.623298	0.731229	-1.17316
Col3a1	Fibro1	0.000620119	0.00232694	17.968	18.9511	-1.05472
Ier5l	Fibro1	0.000639257	0.00237781	1.59127	1.81786	-1.14239
Scand1	Fibro1	0.000646483	0.00239869	1.72943	1.92231	-1.11153
Anxa6	Fibro1	0.000683171	0.00250974	1.17299	1.31727	-1.123
Hif1a	Fibro1	0.000706236	0.00255399	0.397124	0.472623	-1.19012
Ppp1r14b	Fibro1	0.000775191	0.00269458	1.05863	1.17111	-1.10625
Dact3	Fibro1	0.000781824	0.00271163	0.664731	0.733114	-1.10287
Lhfpl2	Fibro1	0.000803875	0.00276198	0.300651	0.361716	-1.20311
Emilin1	Fibro1	0.000805871	0.00276565	2.29425	2.48131	-1.08153
Stx2	Fibro1	0.000881714	0.00294764	0.460107	0.541045	-1.17591
Scyl2	Fibro1	0.000888714	0.00296438	0.121837	0.165458	-1.35803
Scd2	Fibro1	0.00103951	0.00324519	0.676607	0.783011	-1.15726
Akr1b3	Fibro1	0.00105647	0.00328799	1.10887	1.24052	-1.11872
Lpl	Fibro1	0.00107481	0.00331706	33.4433	35.9195	-1.07404
Myh10	Fibro1	0.00108416	0.00333207	0.403371	0.471124	-1.16797
Dynll1	Fibro1	0.00108905	0.00333332	6.13154	6.48123	-1.05703
Fam212a	Fibro1	0.00110017	0.00333434	0.215765	0.280736	-1.30112
Il18	Fibro1	0.0011459	0.00342929	0.120242	0.165171	-1.37366
Rxra	Fibro1	0.0011499	0.00343122	0.219956	0.264348	-1.20182
Wdr35	Fibro1	0.00115787	0.00344118	0.157793	0.202919	-1.28598
Naxe	Fibro1	0.0011686	0.00346616	0.73268	0.844694	-1.15288
Dbn1	Fibro1	0.00121043	0.00354722	0.395713	0.452085	-1.14246
Pxmp4	Fibro1	0.00121593	0.00354722	0.162125	0.201252	-1.24134
Klf3	Fibro1	0.00124854	0.00357304	1.36981	1.55324	-1.13391
Rufy3	Fibro1	0.00130216	0.00364751	0.274412	0.289565	-1.05522
Ces1d	Fibro1	0.00130764	0.00364929	0.783802	0.981027	-1.25163
Tuba1a	Fibro1	0.00130902	0.00364955	9.26259	9.93259	-1.07234
Mical2	Fibro1	0.00133382	0.00368412	0.273095	0.349252	-1.27886
Cxxc5	Fibro1	0.00136427	0.00371543	0.655008	0.750866	-1.14635
Trmt11	Fibro1	0.00141568	0.0037973	0.148547	0.158311	-1.06573
Dapk2	Fibro1	0.00152441	0.00397416	0.375277	0.449443	-1.19763
Tmem167	Fibro1	0.00166231	0.00417616	1.31733	1.4578	-1.10664
Sra1	Fibro1	0.0016663	0.00418263	1.23094	1.3699	-1.11289
Cox5a	Fibro1	0.00177025	0.00434036	1.1576	1.27093	-1.09789
Txndc17	Fibro1	0.00178443	0.004347	1.50922	1.63695	-1.08464
Ctnnbip1	Fibro1	0.00180924	0.00438228	0.151083	0.176699	-1.16955
Clic1	Fibro1	0.00181806	0.00440006	2.19701	2.40864	-1.09633
Medag	Fibro1	0.00182962	0.00441367	4.57601	4.8806	-1.06656
Higd1a	Fibro1	0.00184142	0.00441769	0.821734	0.920021	-1.11961
Chtf8	Fibro1	0.0018522	0.00442567	0.376802	0.427748	-1.13521
Cbx5	Fibro1	0.00200642	0.00461538	1.33004	1.45052	-1.09058
Bcat2	Fibro1	0.00201343	0.00462558	0.205553	0.249928	-1.21588
Creg1	Fibro1	0.00206622	0.00468817	1.37457	1.51888	-1.10499
Dhrs7b	Fibro1	0.00207038	0.00468817	0.163527	0.206495	-1.26276
Mrps33	Fibro1	0.00212578	0.004734	0.902079	0.947963	-1.05086
Selenos	Fibro1	0.002239	0.0048594	1.93064	2.14521	-1.11114
Arl6ip4	Fibro1	0.00224836	0.00486579	0.341183	0.405299	-1.18792
Nenf	Fibro1	0.002261	0.00486608	3.46771	3.72139	-1.07315
Arl3	Fibro1	0.00241748	0.00509356	0.846666	0.94229	-1.11294
Glis2	Fibro1	0.0024373	0.00511818	0.619383	0.709756	-1.14591
P3h4	Fibro1	0.00245245	0.00513127	0.729841	0.854732	-1.17112
Hacd4	Fibro1	0.00256807	0.00527821	0.116398	0.155327	-1.33445
Arap1	Fibro1	0.00260044	0.00531534	0.480995	0.558398	-1.16092
Baz1b	Fibro1	0.00261655	0.00531867	0.787575	0.899115	-1.14162
Igfbp3	Fibro1	0.00266148	0.00535539	1.69656	2.02708	-1.19481
Nr2c2ap	Fibro1	0.00271403	0.00539431	0.196833	0.25385	-1.28967
Klhl13	Fibro1	0.00272914	0.00539431	0.644904	0.726412	-1.12639
Ddah2	Fibro1	0.00274161	0.00540323	2.46343	2.69843	-1.0954
Dnajc3	Fibro1	0.00275183	0.00541261	3.03809	3.26372	-1.07427
Tex264	Fibro1	0.0028008	0.00545834	0.64973	0.741459	-1.14118
Tmem208	Fibro1	0.00285379	0.00551678	0.649722	0.740867	-1.14028
5730409E04Rik	Fibro1	0.00287371	0.00553869	0.121387	0.163018	-1.34296
Fam171a1	Fibro1	0.00294307	0.00560964	0.178301	0.212237	-1.19033
Smim7	Fibro1	0.00307168	0.00574997	0.837621	0.948632	-1.13253
Arhgap29	Fibro1	0.0031455	0.00583548	0.647936	0.728639	-1.12455
Rnf219	Fibro1	0.00325027	0.0059813	0.19602	0.201112	-1.02598
Coa3	Fibro1	0.00335297	0.00607254	0.893491	0.998602	-1.11764
Smtnl2	Fibro1	0.00335502	0.00607254	0.454077	0.529852	-1.16688
Mrps11	Fibro1	0.00335732	0.006073	0.23317	0.290615	-1.24637
Tipin	Fibro1	0.00338839	0.00609771	0.289488	0.350137	-1.2095
Ppp2r2a	Fibro1	0.0034367	0.00613468	0.860947	0.883841	-1.02659
Sae1	Fibro1	0.00355179	0.0062599	0.545632	0.61304	-1.12354
Nexn	Fibro1	0.00361417	0.006313	0.48753	0.561246	-1.1512
C77080	Fibro1	0.00363465	0.00632447	0.144679	0.16325	-1.12836
Ccdc134	Fibro1	0.00364282	0.00633127	0.145123	0.180662	-1.24489
Atp5l	Fibro1	0.0036981	0.00638987	4.12322	4.36646	-1.05899
Ifi27	Fibro1	0.00373702	0.00641618	2.91052	3.15715	-1.08474
Emp2	Fibro1	0.00375586	0.00642626	0.862079	1.00918	-1.17064
Lrrn2	Fibro1	0.00377831	0.00644041	0.278802	0.294086	-1.05482
Akap12	Fibro1	0.00379507	0.00645618	4.83787	5.20539	-1.07597
Trim44	Fibro1	0.00382151	0.00648182	0.505966	0.582764	-1.15178
Gabra3	Fibro1	0.00384323	0.0065009	0.18205	0.231841	-1.2735
Mxra7	Fibro1	0.0038784	0.00650604	2.55049	2.73017	-1.07045
Amotl1	Fibro1	0.0039764	0.00660585	1.24015	1.34759	-1.08663
Sparc	Fibro1	0.00407955	0.00669858	18.2138	19.3575	-1.06279
Ctsh	Fibro1	0.00415681	0.0067842	0.638718	0.732532	-1.14688
Sh3bgrl3	Fibro1	0.00420609	0.00682714	1.33787	1.45349	-1.08642
Pcdhgc3	Fibro1	0.00421154	0.00683165	0.134431	0.160829	-1.19637
Mlec	Fibro1	0.00426944	0.00686765	0.870979	0.957244	-1.09904
Hsp90b1	Fibro1	0.00430069	0.00689409	8.06104	8.50075	-1.05455
Ssc5d	Fibro1	0.00437591	0.00694549	0.289747	0.326481	-1.12678
Mettl1	Fibro1	0.00439688	0.00695822	0.649561	0.728069	-1.12086
P2ry2	Fibro1	0.0044194	0.0069674	0.106661	0.135399	-1.26944
Degs1	Fibro1	0.00447112	0.00700167	1.30485	1.40803	-1.07907
Anp32b	Fibro1	0.00451007	0.00704205	1.44977	1.55377	-1.07174
Mrps34	Fibro1	0.00472406	0.00721475	0.421942	0.495641	-1.17467
Heg1	Fibro1	0.00474042	0.00722859	1.44249	1.56267	-1.08332
Jup	Fibro1	0.00477631	0.00726468	1.73113	1.86763	-1.07885
Unc5b	Fibro1	0.00486926	0.00737586	0.37434	0.440821	-1.17759
Bcar1	Fibro1	0.00493684	0.00741024	0.138874	0.1876	-1.35087
Zfp322a	Fibro1	0.00500688	0.00747761	0.266392	0.311092	-1.1678
1810055G02Rik	Fibro1	0.00501547	0.00748292	0.257617	0.288158	-1.11855
Tsr2	Fibro1	0.00504051	0.00749769	0.236806	0.292304	-1.23436
Tm2d2	Fibro1	0.00507016	0.0075125	1.34771	1.50479	-1.11655
Dbt	Fibro1	0.00509411	0.00751522	0.176968	0.215041	-1.21514
Tbx20	Fibro1	0.00520054	0.00758763	2.21517	2.36444	-1.06739
Ctsz	Fibro1	0.00521141	0.00758885	3.94666	4.21118	-1.06702
Arhgef40	Fibro1	0.00560696	0.00783814	1.37011	1.48394	-1.08309
Add1	Fibro1	0.00568685	0.00789044	1.11748	1.21023	-1.08299
Ptp4a2	Fibro1	0.00591639	0.00804737	2.03332	2.19434	-1.07919
Pcdhb17	Fibro1	0.00603299	0.00811281	0.146537	0.163504	-1.11579
Tmem120a	Fibro1	0.00606248	0.00813073	0.172813	0.220428	-1.27553
Lamtor4	Fibro1	0.00607839	0.00813729	0.77753	0.87915	-1.1307
Pcbp4	Fibro1	0.00611184	0.00813729	0.352698	0.411648	-1.16714
Mphosph10	Fibro1	0.00611536	0.00813729	0.365159	0.42562	-1.16557
Tomm22	Fibro1	0.00615089	0.00815363	0.99741	1.08391	-1.08673
Sec14l1	Fibro1	0.00622381	0.00819179	0.693291	0.764715	-1.10302
Cbr1	Fibro1	0.00622541	0.00819179	0.568107	0.640167	-1.12684
Bmp1	Fibro1	0.00626786	0.00822069	0.939846	0.98417	-1.04716
Lamtor2	Fibro1	0.00631031	0.00824103	1.20838	1.30194	-1.07742
Col1a1	Fibro1	0.00653743	0.00841564	9.15654	9.64504	-1.05335
Synj2bp	Fibro1	0.00658261	0.00842974	0.469019	0.538061	-1.1472
Fxyd2	Fibro1	0.00664175	0.00846816	0.179834	0.218664	-1.21592
Cog8	Fibro1	0.00676405	0.00851115	0.267705	0.321873	-1.20234
Tppp3	Fibro1	0.00679491	0.00853168	1.41818	1.59302	-1.12328
Ctnnb1	Fibro1	0.00702603	0.00869694	1.4066	1.48538	-1.05601
Chac2	Fibro1	0.00703081	0.00869924	0.101071	0.131585	-1.30192
Timm10	Fibro1	0.00707426	0.00872924	0.256775	0.294527	-1.14702
Appl1	Fibro1	0.00714549	0.0087632	0.771873	0.83063	-1.07612
Stk40	Fibro1	0.00718988	0.00878994	0.355105	0.405015	-1.14055
Emc8	Fibro1	0.00720314	0.00879539	0.359057	0.412341	-1.1484
Gpm6b	Fibro1	0.0072607	0.00881156	6.80018	7.25535	-1.06693
Fmr1	Fibro1	0.00754942	0.00894264	1.04104	1.18351	-1.13686
Morc4	Fibro1	0.00756521	0.00895056	0.126315	0.169813	-1.34436
Ppa1	Fibro1	0.00762052	0.00897668	0.428944	0.482301	-1.12439
Faf1	Fibro1	0.00774382	0.00901715	0.268285	0.292997	-1.09211
Cdk16	Fibro1	0.00774589	0.00901715	0.452175	0.502035	-1.11027
Tmed3	Fibro1	0.00789157	0.00908311	2.63664	2.8416	-1.07774
Cisd1	Fibro1	0.00804565	0.00913007	0.535147	0.558885	-1.04436
Reep5	Fibro1	0.00818514	0.00918966	1.85341	2.00098	-1.07962
Vdac2	Fibro1	0.00833375	0.00925557	1.27777	1.38112	-1.08088
Fam98a	Fibro1	0.00850443	0.00934292	0.179633	0.218005	-1.21362
Atp6v0e	Fibro1	0.00857761	0.00936613	2.12672	2.2977	-1.0804
Lsm1	Fibro1	0.0087352	0.00945215	0.429942	0.482273	-1.12172
Erp29	Fibro1	0.00879176	0.00948773	1.37727	1.51399	-1.09926
Trir	Fibro1	0.00882174	0.00949502	1.30144	1.40126	-1.0767
Mecr	Fibro1	0.00886927	0.00950774	0.096616	0.132603	-1.37247
Yars	Fibro1	0.00887892	0.00951101	0.242946	0.288518	-1.18758
Aurkaip1	Fibro1	0.00922394	0.00964779	0.909911	1.00324	-1.10257
Col4a1	Fibro1	0.00930093	0.0096787	9.37441	9.90221	-1.0563
Sept7	Fibro1	0.00946302	0.00976784	5.72675	6.01863	-1.05097
Islr	Fibro1	0.00946876	0.00976784	5.76029	6.1328	-1.06467
Mrps25	Fibro1	0.00948472	0.00978001	0.392601	0.452021	-1.15135
Parva	Fibro1	0.00963148	0.00984346	0.873066	0.930894	-1.06623
Ccdc80	Fibro1	0.00964337	0.00985055	6.18616	6.47285	-1.04634
Lzts2	Fibro1	0.00966943	0.0098613	0.654711	0.706563	-1.0792
Cd320	Fibro1	0.00974085	0.0098915	0.198084	0.214167	-1.08119
Sco2	Fibro1	0.0097545	0.00989433	0.183348	0.227665	-1.24171
Gm26853	Fibro1	0.00978611	0.00989676	0.0954438	0.130426	-1.36652
Rhobtb3	Fibro1	0.00980424	0.00990759	0.511623	0.547018	-1.06918
Mrpl3	Fibro1	0.00988612	0.00994685	0.348948	0.377195	-1.08095
Spon2	Fibro2	8.55982e-22	2.82664e-19	1.84055	2.68847	-1.46069
Pmepa1	Fibro2	4.21956e-17	7.37678e-15	7.40312	8.75551	-1.18268
Col6a1	Fibro2	2.3399e-15	2.78167e-13	6.03588	6.8791	-1.1397
Col5a3	Fibro2	1.00474e-12	8.53166e-11	1.65633	2.15004	-1.29807
Phlda3	Fibro2	4.67403e-11	2.77824e-09	2.18147	2.65869	-1.21876
Cavin3	Fibro2	2.76481e-09	9.90003e-08	4.12661	4.64532	-1.1257
Vcan	Fibro2	2.55132e-08	7.43385e-07	4.00954	4.44414	-1.10839
Tuba1a	Fibro2	2.81576e-08	8.12469e-07	10.0695	11.2336	-1.1156
Elovl1	Fibro2	3.57976e-08	9.84221e-07	0.648655	0.801795	-1.23609
Klf3	Fibro2	4.59254e-08	1.24082e-06	2.04864	2.38931	-1.16629
Col3a1	Fibro2	6.55242e-08	1.67878e-06	15.9599	17.435	-1.09243
Tmem119	Fibro2	9.43988e-08	2.26253e-06	0.521085	0.685195	-1.31494
Ckap4	Fibro2	1.02214e-07	2.39198e-06	1.3415	1.54274	-1.15001
Actb	Fibro2	1.25756e-07	2.85303e-06	42.3556	45.8455	-1.0824
Pfn1	Fibro2	1.36772e-07	3.07944e-06	3.92737	4.25718	-1.08398
Dynll1	Fibro2	1.48789e-07	3.30001e-06	7.25643	7.88218	-1.08623
Lrrc59	Fibro2	1.92817e-07	4.09632e-06	0.636992	0.763282	-1.19826
Cnn2	Fibro2	1.92963e-07	4.09632e-06	0.697139	0.870487	-1.24866
Manf	Fibro2	2.78974e-07	5.59196e-06	3.61686	4.13478	-1.1432
Col1a1	Fibro2	3.10297e-07	5.98833e-06	8.0554	8.7184	-1.08231
Ccnd2	Fibro2	3.37919e-07	6.42751e-06	1.1923	1.38297	-1.15992
Eif4g1	Fibro2	4.23502e-07	7.67469e-06	1.22252	1.39798	-1.14353
Msn	Fibro2	5.92946e-07	1.01278e-05	1.90159	2.10308	-1.10596
Sparc	Fibro2	6.11775e-07	1.02723e-05	20.1288	21.2843	-1.05741
Dhrs3	Fibro2	6.40698e-07	1.06377e-05	0.64641	0.819107	-1.26716
Xbp1	Fibro2	7.05298e-07	1.16453e-05	2.12802	2.4086	-1.13185
H13	Fibro2	8.53849e-07	1.3717e-05	0.88357	1.01382	-1.14741
Mrpl12	Fibro2	1.12912e-06	1.73873e-05	0.659282	0.761652	-1.15528
Cd248	Fibro2	1.16362e-06	1.78261e-05	2.81831	3.28881	-1.16694
Actg1	Fibro2	1.37422e-06	2.08377e-05	22.3165	25.0608	-1.12298
Gse1	Fibro2	1.61806e-06	2.40444e-05	0.146574	0.203483	-1.38827
Tubb2b	Fibro2	1.99779e-06	2.88225e-05	0.433444	0.524778	-1.21072
Tagln2	Fibro2	3.56853e-06	4.79894e-05	5.82456	6.42537	-1.10315
Sh3pxd2b	Fibro2	3.98426e-06	5.23948e-05	0.606464	0.721892	-1.19033
S100a16	Fibro2	4.03484e-06	5.28262e-05	2.66528	2.90233	-1.08894
Npas2	Fibro2	5.20994e-06	6.5804e-05	0.2137	0.289148	-1.35306
Eif4a1	Fibro2	5.28274e-06	6.61515e-05	3.58289	3.94366	-1.10069
Ckb	Fibro2	5.99781e-06	7.34925e-05	4.6644	5.26771	-1.12934
Creb3l1	Fibro2	6.11395e-06	7.447e-05	0.693513	0.833204	-1.20142
Rgs3	Fibro2	6.8528e-06	8.11416e-05	0.265192	0.341755	-1.28871
Rrbp1	Fibro2	8.66347e-06	9.94124e-05	5.81293	6.38934	-1.09916
Afap1l2	Fibro2	1.10289e-05	0.000122306	0.0940594	0.132621	-1.40997
Entpd2	Fibro2	1.17782e-05	0.000128223	4.78704	5.35677	-1.11902
Arap1	Fibro2	1.29506e-05	0.00013739	0.863672	1.01297	-1.17286
Wnk1	Fibro2	1.37747e-05	0.000142147	2.3532	2.5887	-1.10008
Wfdc1	Fibro2	1.41383e-05	0.000143865	0.259194	0.348122	-1.3431
Mrpl20	Fibro2	1.84109e-05	0.000177653	1.00748	1.13072	-1.12232
Faf2	Fibro2	2.36273e-05	0.000220819	0.489842	0.570621	-1.16491
Ubxn4	Fibro2	2.46977e-05	0.000227955	1.19123	1.33735	-1.12266
Aars	Fibro2	2.57055e-05	0.000234345	0.304091	0.37009	-1.21704
Col6a2	Fibro2	2.79972e-05	0.000249921	5.38919	5.71889	-1.06118
Gipc1	Fibro2	3.41059e-05	0.000288782	0.286428	0.34573	-1.20704
G3bp1	Fibro2	3.70327e-05	0.000308136	1.21101	1.32823	-1.09679
Foxs1	Fibro2	3.742e-05	0.000309784	0.320358	0.390035	-1.2175
Ptprf	Fibro2	3.87045e-05	0.000317762	0.183859	0.241422	-1.31308
Atp2a2	Fibro2	3.93129e-05	0.000321868	1.52119	1.67429	-1.10064
Tbcb	Fibro2	3.94544e-05	0.000322139	1.08852	1.21608	-1.11719
Lbh	Fibro2	4.3937e-05	0.000351023	0.586933	0.710285	-1.21016
Dbn1	Fibro2	5.31275e-05	0.000409054	1.11104	1.24912	-1.12428
S100a10	Fibro2	5.47791e-05	0.000419596	10.305	11.0535	-1.07264
Gpr153	Fibro2	6.46885e-05	0.000480636	0.75726	0.860983	-1.13697
Ugp2	Fibro2	7.04233e-05	0.000508005	3.4516	3.7755	-1.09384
Fam20c	Fibro2	7.16704e-05	0.000514504	0.680211	0.79858	-1.17402
Srm	Fibro2	7.65755e-05	0.000536751	0.588105	0.688646	-1.17096
Gspt1	Fibro2	7.68241e-05	0.000537227	0.997407	1.09092	-1.09376
Dock6	Fibro2	9.04925e-05	0.000603013	0.12275	0.16537	-1.34721
Frmd4a	Fibro2	9.13494e-05	0.000606006	0.491969	0.571988	-1.16265
Glmp	Fibro2	9.61691e-05	0.000635144	0.673064	0.762342	-1.13264
Nme1	Fibro2	0.000117648	0.000733022	1.17952	1.27666	-1.08235
Map7d1	Fibro2	0.000119203	0.000739608	0.836466	0.947082	-1.13224
Cmip	Fibro2	0.000140342	0.000829215	0.448675	0.518085	-1.1547
Lamtor2	Fibro2	0.000163502	0.00094723	1.30209	1.43048	-1.0986
Hspa4	Fibro2	0.000164156	0.000949167	0.965166	1.05038	-1.08829
Matn2	Fibro2	0.000167687	0.000956555	2.59093	2.90715	-1.12205
Eln	Fibro2	0.000169375	0.000960653	1.90165	2.16591	-1.13896
Scml4	Fibro2	0.000170122	0.000963053	0.380285	0.450628	-1.18497
Slc25a36	Fibro2	0.000171466	0.000966975	0.372574	0.372965	-1.00105
Creb3l2	Fibro2	0.000172767	0.000970631	1.4725	1.64549	-1.11748
Olfml3	Fibro2	0.000181707	0.00100745	2.36898	2.68337	-1.13271
Rraga	Fibro2	0.000185742	0.00102038	0.740585	0.834516	-1.12683
Olfml2b	Fibro2	0.000204806	0.00109525	0.536849	0.654804	-1.21972
Col15a1	Fibro2	0.000206919	0.00110011	7.66831	8.50491	-1.1091
Rbms2	Fibro2	0.000211974	0.00112392	0.526533	0.592996	-1.12623
Glis2	Fibro2	0.000212639	0.00112449	0.728039	0.835766	-1.14797
Smpd1	Fibro2	0.000218768	0.00114085	0.392541	0.460493	-1.17311
Ddx17	Fibro2	0.000220769	0.00114507	1.33421	1.48409	-1.11234
Plec	Fibro2	0.000229074	0.00117181	1.27669	1.42235	-1.11409
Ptpn11	Fibro2	0.000229867	0.00117181	0.571927	0.643475	-1.1251
Ptprb	Fibro2	0.000258783	0.00127971	0.225688	0.284346	-1.25991
Ube2n	Fibro2	0.000279485	0.00134189	0.888723	0.961095	-1.08143
Rps6kc1	Fibro2	0.000283297	0.00135581	0.101119	0.135495	-1.33995
Macf1	Fibro2	0.000286009	0.0013644	1.75968	1.87522	-1.06566
Mrc2	Fibro2	0.000291768	0.0013852	1.25902	1.39081	-1.10467
Vamp5	Fibro2	0.000310863	0.00145127	0.592353	0.688088	-1.16162
Tpm1	Fibro2	0.000332335	0.00149879	1.696	1.82789	-1.07776
Pds5a	Fibro2	0.00033762	0.00151344	0.492414	0.573693	-1.16506
Tomm40	Fibro2	0.000364355	0.00160187	0.432475	0.486605	-1.12516
Copb2	Fibro2	0.00041845	0.00178171	1.4923	1.63852	-1.09799
Hnrnpf	Fibro2	0.000419335	0.00178292	2.22497	2.39431	-1.07611
Dhx29	Fibro2	0.000432658	0.0018291	0.262559	0.315366	-1.20112
Nip7	Fibro2	0.000460235	0.00189449	0.3146	0.364904	-1.1599
B3galt6	Fibro2	0.000461357	0.00189648	0.17088	0.218231	-1.2771
Fads3	Fibro2	0.000462742	0.00189954	0.279073	0.34555	-1.23821
Tns1	Fibro2	0.000472961	0.00192817	1.35133	1.48582	-1.09953
Efhd2	Fibro2	0.00049119	0.00198076	0.363073	0.407869	-1.12338
Tubb6	Fibro2	0.000511694	0.00203252	0.855636	0.958442	-1.12015
Immt	Fibro2	0.000516873	0.0020482	0.794989	0.862239	-1.08459
Mdn1	Fibro2	0.000519995	0.00205509	0.136727	0.174377	-1.27537
Trir	Fibro2	0.000563281	0.00217349	1.29351	1.40806	-1.08856
Chchd1	Fibro2	0.000565283	0.00217349	0.940055	1.0323	-1.09813
Cd81	Fibro2	0.000567682	0.00217349	9.65061	10.32	-1.06937
Plekho2	Fibro2	0.000586842	0.00223575	0.747658	0.860337	-1.15071
Clint1	Fibro2	0.000591959	0.00224975	0.739201	0.821287	-1.11105
Ublcp1	Fibro2	0.000594326	0.00225298	0.461048	0.513204	-1.11312
Lmna	Fibro2	0.000632771	0.00236083	3.97742	4.2491	-1.06831
Kras	Fibro2	0.000673244	0.00247941	1.39943	1.53762	-1.09875
Vps37a	Fibro2	0.000714938	0.00256928	0.264659	0.307989	-1.16372
Sept9	Fibro2	0.000740691	0.00264584	0.227254	0.276472	-1.21658
Rhoq	Fibro2	0.000745493	0.00265249	1.52134	1.66236	-1.0927
Lrrfip1	Fibro2	0.000768274	0.0026768	0.282229	0.332939	-1.17968
Mettl1	Fibro2	0.000781919	0.00271163	0.460829	0.550748	-1.19512
Tubb2a	Fibro2	0.000787848	0.002729	1.84832	2.04894	-1.10854
Gga2	Fibro2	0.000810105	0.00277058	0.328762	0.382854	-1.16453
Col1a2	Fibro2	0.000844381	0.00286146	12.7353	13.4153	-1.05339
Zmynd11	Fibro2	0.000847349	0.00286825	0.98615	1.06045	-1.07535
Timm10	Fibro2	0.000903957	0.0030039	0.288054	0.336233	-1.16726
Map1b	Fibro2	0.000921394	0.00303254	1.00235	1.09799	-1.09542
Heyl	Fibro2	0.000931687	0.00305747	0.685988	0.778813	-1.13532
Loxl2	Fibro2	0.000973472	0.00315503	1.60065	1.69896	-1.06142
Eef1e1	Fibro2	0.000991226	0.00318835	0.170861	0.206499	-1.20858
Adamtsl2	Fibro2	0.000997483	0.00318835	0.874189	1.04566	-1.19615
Rela	Fibro2	0.0010227	0.00322721	0.562292	0.631068	-1.12231
Lhfpl2	Fibro2	0.00102811	0.00323679	0.26094	0.305012	-1.16889
Asb1	Fibro2	0.00108367	0.00333207	0.0759716	0.087139	-1.14699
Amotl1	Fibro2	0.00108865	0.00333332	1.38248	1.53856	-1.11289
Ppm1f	Fibro2	0.00109289	0.00333434	0.0563125	0.077654	-1.37899
Tpm4	Fibro2	0.00109408	0.00333434	2.61132	2.7769	-1.06341
Arhgef40	Fibro2	0.00109724	0.00333434	1.46118	1.58834	-1.08703
Rai14	Fibro2	0.00116992	0.0034666	0.161308	0.200812	-1.2449
Ptp4a2	Fibro2	0.00120442	0.0035406	2.59948	2.80523	-1.07915
Xylt1	Fibro2	0.001213	0.00354722	0.187077	0.224483	-1.19995
Ramp2	Fibro2	0.00122675	0.00354722	3.0935	3.44358	-1.11316
Phgdh	Fibro2	0.00124385	0.00356826	0.208373	0.265225	-1.27284
Palm	Fibro2	0.00124866	0.00357304	0.878046	0.988238	-1.1255
Ndufa12	Fibro2	0.00126464	0.00358699	0.969381	1.0823	-1.11649
Tm2d3	Fibro2	0.00126848	0.00358699	0.436631	0.510119	-1.16831
Nop16	Fibro2	0.00127449	0.00359714	0.167445	0.206304	-1.23207
Sdc3	Fibro2	0.00128587	0.00361552	0.427268	0.502062	-1.17505
Btg3	Fibro2	0.00129741	0.00363764	0.108325	0.141952	-1.31042
Dact3	Fibro2	0.00133705	0.00368961	0.678232	0.783394	-1.15505
Anxa5	Fibro2	0.00135911	0.00371257	7.99835	8.39614	-1.04973
Ints2	Fibro2	0.00136672	0.00371628	0.0922682	0.107071	-1.16044
Rex1bd	Fibro2	0.00137895	0.00372905	1.37343	1.51178	-1.10074
Gmppb	Fibro2	0.00142129	0.0038019	0.30879	0.370494	-1.19983
Mtfr1l	Fibro2	0.00147919	0.00390421	0.587312	0.651402	-1.10912
Fxyd2	Fibro2	0.00150611	0.00395421	0.236959	0.289821	-1.22308
Tnfrsf12a	Fibro2	0.00154584	0.00400544	0.544219	0.641197	-1.1782
Xrcc4	Fibro2	0.00155448	0.00401311	0.16507	0.184229	-1.11606
Golga4	Fibro2	0.00160787	0.00408366	0.599219	0.676	-1.12814
Slc16a9	Fibro2	0.00162508	0.00411095	0.141371	0.172705	-1.22165
Mgll	Fibro2	0.00162529	0.00411095	0.94409	1.03836	-1.09985
Fermt2	Fibro2	0.00177431	0.00434036	2.6151	2.81861	-1.07782
Tmem132a	Fibro2	0.00178687	0.00434937	0.0626635	0.0838611	-1.33828
Chpf	Fibro2	0.0018388	0.00441769	0.837913	0.938612	-1.12018
Crip2	Fibro2	0.0018588	0.00443012	6.18844	6.67822	-1.07914
Pgm1	Fibro2	0.00186346	0.00443412	0.182248	0.212828	-1.16779
Rasa1	Fibro2	0.00190217	0.00448397	0.628436	0.66223	-1.05377
Serpinh1	Fibro2	0.00191593	0.0045008	9.56171	10.2222	-1.06908
Ran	Fibro2	0.00197224	0.00456503	2.01935	2.15645	-1.06789
Tcof1	Fibro2	0.00199179	0.00459509	0.259986	0.305169	-1.17379
Cdc42ep5	Fibro2	0.00205002	0.00467898	0.804091	0.914883	-1.13778
Tmem167	Fibro2	0.00205797	0.00468681	1.3743	1.49716	-1.0894
Heg1	Fibro2	0.00208968	0.00470536	2.2558	2.46049	-1.09074
Noc2l	Fibro2	0.00212102	0.004734	0.186874	0.230103	-1.23133
Rnf219	Fibro2	0.00214766	0.00474913	0.158406	0.198855	-1.25535
Jup	Fibro2	0.00215397	0.00475602	1.35059	1.49223	-1.10487
Endod1	Fibro2	0.00216553	0.00477314	0.308397	0.365521	-1.18523
Fmnl3	Fibro2	0.00222368	0.00483451	0.115475	0.144361	-1.25015
Lrp10	Fibro2	0.00226572	0.00486608	0.624106	0.679362	-1.08854
Ccnd3	Fibro2	0.00226604	0.00486608	1.20374	1.30353	-1.08291
Gorasp2	Fibro2	0.00229215	0.00490091	0.727804	0.800978	-1.10054
Tmem9b	Fibro2	0.00229834	0.00490709	0.434021	0.493665	-1.13742
Ehbp1l1	Fibro2	0.00243612	0.00511818	0.354945	0.403891	-1.1379
Med19	Fibro2	0.00245012	0.00513127	0.318755	0.377722	-1.18499
Kdelr1	Fibro2	0.00250776	0.00520808	1.74816	1.85784	-1.06274
Stmn4	Fibro2	0.00261431	0.00531867	0.169686	0.170808	-1.00661
Cct3	Fibro2	0.00265894	0.00535539	1.1337	1.24197	-1.0955
Eif5b	Fibro2	0.00270024	0.00538237	1.60369	1.71313	-1.06824
Cald1	Fibro2	0.00274049	0.00540323	3.77104	3.96364	-1.05107
Agpat3	Fibro2	0.00292827	0.00559366	0.508652	0.566036	-1.11282
Ttyh2	Fibro2	0.0029445	0.00560964	0.106623	0.139844	-1.31158
Pcbp4	Fibro2	0.00298288	0.00566099	0.437921	0.505036	-1.15326
Ccdc102a	Fibro2	0.00299832	0.0056758	0.299383	0.356882	-1.19206
Mdfic	Fibro2	0.00306679	0.00574997	0.491341	0.547505	-1.11431
Ssr2	Fibro2	0.00309984	0.00578689	1.43774	1.59143	-1.1069
Etf1	Fibro2	0.00311115	0.00579708	0.645808	0.711948	-1.10241
1700021F05Rik	Fibro2	0.00316219	0.00585912	0.277332	0.327743	-1.18177
Arl2	Fibro2	0.00322068	0.00594392	0.238558	0.288354	-1.20874
Mien1	Fibro2	0.00324498	0.00597876	0.783773	0.860727	-1.09818
Marcks	Fibro2	0.00327006	0.00599038	5.99006	6.4507	-1.0769
S1pr3	Fibro2	0.00327053	0.00599038	0.391042	0.476024	-1.21732
Igsf8	Fibro2	0.00335991	0.006074	0.821731	0.915026	-1.11354
Sra1	Fibro2	0.00338937	0.00609771	1.18074	1.29152	-1.09382
Maged2	Fibro2	0.00343498	0.00613468	1.8208	2.0243	-1.11176
Rab23	Fibro2	0.00343682	0.00613468	0.558035	0.610178	-1.09344
Arrb1	Fibro2	0.00350563	0.00621764	0.396248	0.464061	-1.17114
Kitl	Fibro2	0.00352325	0.00623354	0.297038	0.34837	-1.17282
Anxa2	Fibro2	0.00353713	0.00624947	7.1418	7.48101	-1.0475
Psmd7	Fibro2	0.00359498	0.00630713	1.62496	1.73009	-1.0647
Tubb4b	Fibro2	0.00360024	0.00630774	1.32638	1.48247	-1.11769
Tgfb1	Fibro2	0.00360169	0.00630774	0.669407	0.764647	-1.14227
Cnn3	Fibro2	0.00363723	0.00632525	1.10263	1.20153	-1.0897
Pja2	Fibro2	0.00369736	0.00638987	0.898275	0.969293	-1.07906
Prkcsh	Fibro2	0.00399331	0.00662283	0.579646	0.615841	-1.06244
Ece1	Fibro2	0.00400893	0.00663392	1.33188	1.45633	-1.09344
Abracl	Fibro2	0.00406178	0.00668417	0.679661	0.741978	-1.09169
Mllt11	Fibro2	0.00408879	0.00671005	0.0814118	0.0954111	-1.17196
Higd1a	Fibro2	0.00409595	0.00671067	1.10238	1.16254	-1.05458
Gphn	Fibro2	0.00413947	0.00676706	0.243458	0.262055	-1.07639
Sdccag3	Fibro2	0.00416684	0.00678702	0.307077	0.357848	-1.16534
Vps29	Fibro2	0.00422312	0.00683985	1.14296	1.21807	-1.06571
Emp3	Fibro2	0.00425832	0.00686692	6.31748	6.77279	-1.07207
Slc35a5	Fibro2	0.00434338	0.00692517	0.202808	0.215876	-1.06443
Ezr	Fibro2	0.00435529	0.00692929	0.607037	0.681187	-1.12215
Hic1	Fibro2	0.00438989	0.00695381	1.02561	1.17382	-1.14451
Bccip	Fibro2	0.0044049	0.00696719	0.683937	0.762816	-1.11533
Col5a1	Fibro2	0.00441209	0.0069674	2.29237	2.46279	-1.07434
Nav1	Fibro2	0.00441221	0.0069674	4.41198	4.68695	-1.06232
Dhx30	Fibro2	0.00442298	0.0069674	0.348531	0.401498	-1.15197
Hif1a	Fibro2	0.00448982	0.00702302	0.471368	0.520394	-1.10401
Mrpl55	Fibro2	0.00452123	0.00704285	0.337469	0.395807	-1.17287
Akap12	Fibro2	0.00461479	0.00714634	3.60537	3.96983	-1.10109
Sulf2	Fibro2	0.0046929	0.00718593	1.49341	1.66346	-1.11387
Fgfrl1	Fibro2	0.00475147	0.00723801	0.128309	0.145572	-1.13454
Cltc	Fibro2	0.00478756	0.00727808	1.62276	1.70269	-1.04926
Cse1l	Fibro2	0.00485905	0.00736705	0.220158	0.263093	-1.19502
Suclg1	Fibro2	0.00486096	0.00736705	0.834457	0.920159	-1.1027
Ubtd2	Fibro2	0.00489478	0.00739173	0.249072	0.295338	-1.18575
Fbn1	Fibro2	0.0049258	0.00740379	5.76297	5.98882	-1.03919
Cbfa2t3	Fibro2	0.00495796	0.00743444	0.542546	0.58101	-1.07089
Trabd2b	Fibro2	0.00497098	0.00744823	0.189625	0.230278	-1.21438
Dpep1	Fibro2	0.00511992	0.00752712	6.10106	6.21927	-1.01938
Arfip2	Fibro2	0.00513782	0.0075331	0.374531	0.420544	-1.12285
Dennd2a	Fibro2	0.00522645	0.0075956	0.56361	0.634499	-1.12578
Fez2	Fibro2	0.0052519	0.00761397	0.446397	0.501456	-1.12334
Ppih	Fibro2	0.00533048	0.00766037	0.173734	0.210208	-1.20994
Cyb5b	Fibro2	0.00534226	0.00766046	0.312967	0.372767	-1.19107
Map1a	Fibro2	0.00535129	0.0076646	0.419763	0.478163	-1.13913
Fam129b	Fibro2	0.00537607	0.00768158	0.244886	0.278446	-1.13704
Ncor2	Fibro2	0.00539638	0.00770246	0.854862	0.949561	-1.11078
Rbm17	Fibro2	0.00548073	0.00775284	0.400555	0.448544	-1.11981
Nudcd2	Fibro2	0.00558655	0.00782433	0.408899	0.464887	-1.13692
Cmpk1	Fibro2	0.00584951	0.00799946	0.602612	0.638853	-1.06014
Cct8	Fibro2	0.00585156	0.00799946	1.37861	1.47507	-1.06997
Prkcd	Fibro2	0.00591914	0.00804743	0.224543	0.262861	-1.17065
Actr3	Fibro2	0.00593907	0.00805609	1.23864	1.32195	-1.06726
Daam1	Fibro2	0.00605221	0.0081262	0.771954	0.824988	-1.0687
Uba5	Fibro2	0.00609414	0.00813729	0.716546	0.793206	-1.10698
Abca2	Fibro2	0.00613203	0.00814434	0.154876	0.177739	-1.14762
Odf2	Fibro2	0.00617229	0.00817107	0.203886	0.235589	-1.1555
Rflnb	Fibro2	0.00619994	0.00817852	0.362133	0.424392	-1.17192
Sf3a3	Fibro2	0.0062809	0.00823053	0.382998	0.4295	-1.12142
Kctd15	Fibro2	0.00635941	0.00828418	0.101054	0.123278	-1.21992
Hcfc1r1	Fibro2	0.00638032	0.00829494	1.27891	1.39694	-1.09229
2900026A02Rik	Fibro2	0.00641448	0.00831756	0.263361	0.300609	-1.14144
Yipf5	Fibro2	0.00642419	0.00831906	0.926174	1.02946	-1.11152
Rint1	Fibro2	0.00656792	0.00842974	0.147664	0.166544	-1.12786
Rsrc1	Fibro2	0.00658326	0.00842974	0.645098	0.711232	-1.10252
Ick	Fibro2	0.00666422	0.00848226	0.306027	0.343495	-1.12243
Sh3bgrl3	Fibro2	0.00670456	0.00848635	1.93851	2.0886	-1.07743
S1pr2	Fibro2	0.0067602	0.00851115	0.721906	0.834858	-1.15646
Copa	Fibro2	0.00686801	0.00859441	1.52009	1.61662	-1.0635
Kcnq1ot1	Fibro2	0.00688177	0.0085975	2.87853	3.13049	-1.08753
Ccnd1	Fibro2	0.0068891	0.0085975	1.24817	1.35343	-1.08434
Enah	Fibro2	0.00689073	0.0085975	0.229546	0.270778	-1.17962
Clpp	Fibro2	0.00695102	0.0086437	0.479165	0.54213	-1.13141
Zfr	Fibro2	0.00699019	0.00867426	0.827209	0.905818	-1.09503
Cacybp	Fibro2	0.00702345	0.00869694	0.953318	1.04044	-1.09138
Efnb1	Fibro2	0.00705356	0.00872267	0.307937	0.355417	-1.15419
Crk	Fibro2	0.00711284	0.00875336	0.733802	0.801285	-1.09196
Myh9	Fibro2	0.00711747	0.00875543	1.00444	1.09166	-1.08683
Zfp644	Fibro2	0.00712665	0.00875792	0.826733	0.908799	-1.09927
Ubash3b	Fibro2	0.00714259	0.0087632	0.0748285	0.0943292	-1.26061
Derl2	Fibro2	0.00720914	0.00879539	0.611363	0.693622	-1.13455
Lrrc32	Fibro2	0.00724349	0.00881156	0.679703	0.813282	-1.19653
Gm10073	Fibro2	0.00736648	0.00887801	0.203432	0.232103	-1.14094
Mmp23	Fibro2	0.00740688	0.0088975	1.43576	1.57795	-1.09903
Plxnd1	Fibro2	0.00745849	0.00892189	0.16891	0.204268	-1.20933
Gps1	Fibro2	0.00747773	0.00892189	0.714643	0.754551	-1.05584
Lsm6	Fibro2	0.00748041	0.00892189	0.591807	0.660825	-1.11662
Rala	Fibro2	0.00751245	0.00892999	0.990842	1.07613	-1.08608
Polr3h	Fibro2	0.00758769	0.00895932	0.117928	0.134162	-1.13766
Syncrip	Fibro2	0.0076471	0.00897793	1.00198	1.08901	-1.08685
Lsm12	Fibro2	0.00767055	0.00899138	0.76314	0.842195	-1.10359
Eif2b3	Fibro2	0.00769452	0.00899572	0.268591	0.309814	-1.15348
Tmem70	Fibro2	0.00769937	0.00899572	0.286015	0.32464	-1.13505
Meox1	Fibro2	0.00770024	0.00899572	1.8294	2.11197	-1.15446
Nfatc3	Fibro2	0.00771999	0.00899757	0.34617	0.35927	-1.03784
Mettl16	Fibro2	0.00779127	0.00904165	0.355287	0.405169	-1.1404
Vav3	Fibro2	0.00782955	0.00905973	0.392513	0.455539	-1.16057
Myo9a	Fibro2	0.00783861	0.00905973	0.518592	0.573148	-1.1052
Atp5g1	Fibro2	0.00789953	0.00908311	2.1527	2.26476	-1.05206
Csrp1	Fibro2	0.00791737	0.00908544	1.07751	1.21472	-1.12734
Pea15a	Fibro2	0.00799822	0.00912066	1.56251	1.68211	-1.07654
Emp1	Fibro2	0.00804988	0.00913139	4.43515	4.64867	-1.04814
Pitpnb	Fibro2	0.00806921	0.00913936	0.757768	0.795356	-1.0496
Wdr1	Fibro2	0.00808712	0.00915267	0.648916	0.723604	-1.1151
Mtdh	Fibro2	0.00812186	0.00916023	2.45718	2.61991	-1.06622
Amfr	Fibro2	0.00812606	0.00916023	0.639977	0.678432	-1.06009
Pcbp1	Fibro2	0.00813747	0.00916149	1.89735	2.02103	-1.06519
Tmed9	Fibro2	0.00814115	0.00916149	2.62922	2.79709	-1.06385
Blvra	Fibro2	0.00814975	0.00916433	0.223532	0.262557	-1.17458
Mrto4	Fibro2	0.00815292	0.00916433	0.348369	0.400282	-1.14902
Atp6v0a2	Fibro2	0.00820328	0.00918966	0.38217	0.435958	-1.14075
Iqgap1	Fibro2	0.00826299	0.00922067	2.19909	2.31451	-1.05249
Gpr137	Fibro2	0.00828973	0.00924122	0.168342	0.189315	-1.12459
Rdh13	Fibro2	0.00830255	0.00924563	0.060549	0.0794977	-1.31295
Cdc42bpb	Fibro2	0.00834664	0.00925586	0.379542	0.433702	-1.1427
Zfp9	Fibro2	0.00841492	0.00928327	0.369442	0.38747	-1.0488
Frmd6	Fibro2	0.00857432	0.00936613	1.15413	1.21913	-1.05632
Notch1	Fibro2	0.00866872	0.00940833	0.257847	0.286587	-1.11146
Psmd12	Fibro2	0.008669	0.00940833	0.925171	1.01499	-1.09708
Map4	Fibro2	0.00877512	0.00948351	1.10157	1.1757	-1.0673
Fam212b	Fibro2	0.0087959	0.00948872	0.0946799	0.124465	-1.31459
Cables2	Fibro2	0.00888798	0.00951101	0.0884128	0.109921	-1.24327
Exoc3	Fibro2	0.00894529	0.0095254	0.678535	0.754342	-1.11172
Sf3a1	Fibro2	0.00898902	0.00954121	0.244463	0.281626	-1.15202
Cdon	Fibro2	0.00915248	0.00960493	0.320474	0.389848	-1.21647
Nisch	Fibro2	0.00918659	0.00962714	1.66395	1.77587	-1.06726
Sox9	Fibro2	0.0093251	0.00969367	2.41652	2.62411	-1.0859
Smg7	Fibro2	0.00948713	0.00978001	0.245004	0.248871	-1.01578
Pald1	Fibro2	0.00949364	0.00978332	0.14373	0.171547	-1.19353
Nacc1	Fibro2	0.00950124	0.00978776	0.119785	0.140107	-1.16966
Pgam1	Fibro2	0.00957166	0.00982706	1.38285	1.44578	-1.04551
Aes	Fibro2	0.00969691	0.00987163	4.417	4.63135	-1.04853
Trip12	Fibro2	0.00974505	0.0098915	0.680246	0.689352	-1.01339
Sigmar1	Fibro2	0.00990476	0.009955	0.674878	0.745569	-1.10475
2510009E07Rik	Fibro2	0.00991576	0.00995949	0.310099	0.349261	-1.12629
Col4a2	Fibro2	0.00994636	0.00998331	1.71958	1.84607	-1.07356
Tanc1	Fibro2	0.00998461	0.00999743	0.2986	0.33109	-1.10881
Eln	Fibro3	4.53124e-07	8.11255e-06	2.33339	3.40654	-1.45991
Loxl1	Fibro3	2.81228e-06	3.90566e-05	3.05166	3.56275	-1.16748
Col3a1	Fibro3	4.33528e-06	5.60978e-05	13.9596	17.0979	-1.22482
Olfml2b	Fibro3	4.70067e-06	6.02172e-05	1.03956	1.34305	-1.29195
Dhrs3	Fibro3	6.76412e-06	8.0781e-05	0.914311	1.23133	-1.34673
Islr	Fibro3	8.38013e-06	9.72881e-05	4.29813	5.23775	-1.21861
Oxct1	Fibro3	9.08966e-06	0.000103504	0.996596	1.25271	-1.25698
Aebp1	Fibro3	1.41645e-05	0.000143865	2.71962	3.63226	-1.33557
Cdon	Fibro3	3.38354e-05	0.000287311	0.422279	0.622783	-1.47481
Wnt5a	Fibro3	0.000118454	0.000736497	0.400822	0.617935	-1.54167
Bace2	Fibro3	0.000131304	0.000793173	0.410738	0.610646	-1.48671
Rbp4	Fibro3	0.000150969	0.000884971	0.678682	1.19963	-1.76759
Col1a2	Fibro3	0.00015146	0.000886098	11.9873	13.5296	-1.12866
Ntn1	Fibro3	0.000157987	0.000920664	0.579783	0.803614	-1.38606
Dpt	Fibro3	0.000178671	0.000996266	8.71687	9.9047	-1.13627
Col1a1	Fibro3	0.000190123	0.00103869	7.0986	8.23485	-1.16007
Papd5	Fibro3	0.000195086	0.00105718	0.100294	0.170145	-1.69646
Sulf2	Fibro3	0.000241809	0.00122221	1.48203	1.87191	-1.26307
Alcam	Fibro3	0.000309864	0.00145026	0.215533	0.348475	-1.61681
Ecm1	Fibro3	0.000322342	0.00147158	3.82797	4.41085	-1.15227
Fn1	Fibro3	0.000387672	0.00168691	0.385859	0.681248	-1.76554
Ppp1r37	Fibro3	0.000394682	0.00170991	0.283096	0.410795	-1.45108
Nfix	Fibro3	0.000435341	0.00183612	6.46565	7.01095	-1.08434
Ptgs2	Fibro3	0.000435555	0.00183612	0.655114	1.08834	-1.6613
Nf2	Fibro3	0.000439495	0.00183908	0.102995	0.166701	-1.61854
S100a4	Fibro3	0.000492811	0.00198244	0.371852	0.656824	-1.76636
Ppp1r14b	Fibro3	0.000503397	0.00200818	1.17452	1.55436	-1.3234
Serpinh1	Fibro3	0.000636998	0.00237238	7.94083	8.87801	-1.11802
Fbn1	Fibro3	0.00071984	0.00258377	1.64393	1.9734	-1.20042
Gpx4	Fibro3	0.000793177	0.00274024	4.49417	4.66667	-1.03838
Fst	Fibro3	0.000901622	0.0030007	1.02067	1.52997	-1.49898
Mpp7	Fibro3	0.000915811	0.00301939	0.0546594	0.111801	-2.04541
Ctsh	Fibro3	0.000940004	0.00308014	0.60018	0.827714	-1.37911
Rhou	Fibro3	0.000971753	0.00315289	0.757302	0.93332	-1.23243
Prkar2a	Fibro3	0.00102289	0.00322721	0.296197	0.411781	-1.39023
Palm	Fibro3	0.00111408	0.00336146	0.722139	0.872554	-1.20829
Gstm5	Fibro3	0.00115286	0.00343317	2.38148	2.93854	-1.23391
Eif2b5	Fibro3	0.00122438	0.00354722	0.12048	0.205751	-1.70776
Gm26825	Fibro3	0.00122533	0.00354722	0.963561	1.26569	-1.31355
Ar	Fibro3	0.00124168	0.00356826	3.44436	3.77497	-1.09599
Gas7	Fibro3	0.00125436	0.00358457	0.413622	0.54918	-1.32773
Far1	Fibro3	0.001325	0.00367	0.483494	0.599326	-1.23957
Ndufb3	Fibro3	0.00144408	0.0038457	1.23933	1.33984	-1.0811
Vps41	Fibro3	0.00155176	0.00401311	0.375713	0.449512	-1.19642
Smox	Fibro3	0.00155583	0.00401311	0.152192	0.214708	-1.41077
Chpf	Fibro3	0.0016762	0.00419006	0.604686	0.760742	-1.25808
Gabra3	Fibro3	0.00168285	0.00419231	0.409856	0.584676	-1.42654
Tm2d2	Fibro3	0.00170151	0.00422465	1.3075	1.544	-1.18088
Dbi	Fibro3	0.00183607	0.00441769	3.65332	4.05576	-1.11016
Mydgf	Fibro3	0.00190833	0.0044941	1.0637	1.21433	-1.14161
Emilin2	Fibro3	0.00193165	0.00451682	0.198842	0.298141	-1.49939
Pmepa1	Fibro3	0.00193789	0.00452072	6.22144	7.02793	-1.12963
Gtf2h1	Fibro3	0.00196461	0.00456503	0.202638	0.229451	-1.13232
Atp6v0a2	Fibro3	0.00207138	0.00468817	0.240751	0.320601	-1.33167
Nudcd2	Fibro3	0.00220311	0.00481537	0.261271	0.35881	-1.37332
3632451O06Rik	Fibro3	0.00236219	0.00500743	0.287871	0.400971	-1.39289
Tmem106a	Fibro3	0.00254215	0.00524827	0.120839	0.177904	-1.47224
Lzts2	Fibro3	0.00266973	0.00535749	0.576718	0.625897	-1.08527
Htra1	Fibro3	0.00270276	0.00538378	2.03683	2.46186	-1.20867
Dynll1	Fibro3	0.00272995	0.00539431	6.56086	6.90722	-1.05279
Nit1	Fibro3	0.00276633	0.0054245	0.268452	0.287499	-1.07095
Brk1	Fibro3	0.00276701	0.0054245	1.26712	1.44606	-1.14122
Zfp580	Fibro3	0.00295375	0.00562367	0.146575	0.183425	-1.25141
Ackr3	Fibro3	0.00299168	0.00566923	1.74071	2.30771	-1.32573
Fbln1	Fibro3	0.00311779	0.00580217	18.9745	21.378	-1.12667
Me2	Fibro3	0.00319034	0.00590024	0.0649073	0.13292	-2.04784
Gmppb	Fibro3	0.00326228	0.00598857	0.230247	0.319285	-1.38671
Arhgap20	Fibro3	0.00328689	0.00599499	0.0730604	0.15771	-2.15862
Ndufa1	Fibro3	0.00342629	0.00612691	1.18388	1.24865	-1.05471
Uso1	Fibro3	0.0034803	0.00619368	0.399211	0.458837	-1.14936
Asap1	Fibro3	0.0035015	0.00621653	0.606298	0.765131	-1.26197
Exoc4	Fibro3	0.00361068	0.006313	0.325994	0.442144	-1.35629
Mrpl14	Fibro3	0.00365844	0.00635098	0.656067	0.778626	-1.18681
Phgdh	Fibro3	0.00366433	0.00635378	0.1935	0.282519	-1.46004
Dlg2	Fibro3	0.00373156	0.00641051	0.155194	0.188749	-1.21621
Id2	Fibro3	0.00375996	0.00642945	3.59604	4.66548	-1.29739
Lrrfip1	Fibro3	0.00393152	0.00656431	0.204646	0.274689	-1.34226
Cpxm1	Fibro3	0.00405186	0.00668021	2.17663	2.50313	-1.15001
Atp6v1f	Fibro3	0.00411688	0.00674125	1.77157	1.98842	-1.12241
Mex3c	Fibro3	0.00416767	0.00678702	0.30609	0.306902	-1.00265
Ndufv2	Fibro3	0.00429872	0.00689409	1.04403	1.15182	-1.10324
Inmt	Fibro3	0.00449392	0.00702574	3.81203	4.18191	-1.09703
Cisd2	Fibro3	0.00449863	0.00702941	0.704043	0.863173	-1.22602
Rarg	Fibro3	0.00492756	0.00740379	0.449822	0.583413	-1.29699
Scamp3	Fibro3	0.00507704	0.0075125	0.445593	0.530082	-1.18961
Cd248	Fibro3	0.00530672	0.00766037	0.580401	0.776026	-1.33705
Pdia6	Fibro3	0.00530674	0.00766037	2.91957	3.17653	-1.08801
2410015M20Rik	Fibro3	0.00532998	0.00766037	1.13301	1.30262	-1.1497
Csgalnact1	Fibro3	0.00551466	0.00777462	0.305731	0.415839	-1.36015
Heg1	Fibro3	0.00553023	0.00778581	1.24955	1.52242	-1.21838
Tmem18	Fibro3	0.00557254	0.00781601	0.118547	0.168934	-1.42504
Hmbs	Fibro3	0.00592622	0.00804985	0.229671	0.294345	-1.28159
Smim11	Fibro3	0.00598859	0.00809004	1.28249	1.47358	-1.149
Fam20b	Fibro3	0.0061908	0.00817852	0.169607	0.196277	-1.15724
Tmem189	Fibro3	0.00624891	0.00820954	0.142239	0.155258	-1.09153
Ndufb7	Fibro3	0.00630428	0.00823937	1.26239	1.39368	-1.104
Wbp1	Fibro3	0.00645047	0.00834602	0.219624	0.299103	-1.36189
Man1a2	Fibro3	0.00654312	0.00841682	0.661758	0.787358	-1.1898
Tubb6	Fibro3	0.00659363	0.00843576	0.481091	0.606716	-1.26113
Sparc	Fibro3	0.0066167	0.00845073	14.0454	15.5875	-1.1098
Dtd2	Fibro3	0.00662893	0.00845676	0.18342	0.261251	-1.42433
Ncdn	Fibro3	0.00666052	0.00848118	0.100824	0.115869	-1.14921
Gnpnat1	Fibro3	0.00670353	0.00848635	0.271733	0.293397	-1.07973
Ntrk2	Fibro3	0.00691577	0.00861067	0.0809786	0.1503	-1.85605
Bsg	Fibro3	0.0071695	0.00877947	4.60077	4.98168	-1.08279
Hp1bp3	Fibro3	0.00731795	0.00884463	1.40665	1.48558	-1.05611
Bambi	Fibro3	0.00752419	0.0089376	0.724393	0.992863	-1.37061
Osr1	Fibro3	0.00764876	0.00897793	0.790043	1.15659	-1.46396
Ddt	Fibro3	0.00768016	0.00899138	0.595226	0.75087	-1.26149
Tnip1	Fibro3	0.00798868	0.00912066	0.22792	0.23554	-1.03343
Dapk1	Fibro3	0.00800783	0.00912066	0.897433	0.97809	-1.08987
Wdr35	Fibro3	0.00801924	0.00912066	0.183461	0.243687	-1.32827
Cnpy4	Fibro3	0.00824065	0.00921069	0.278499	0.349728	-1.25576
Zdhhc3	Fibro3	0.00840625	0.00927715	0.362788	0.437295	-1.20537
Meis1	Fibro3	0.00844645	0.00931461	0.401942	0.490376	-1.22002
Pcolce2	Fibro3	0.00851624	0.00934426	4.18301	4.74936	-1.13539
Jmy	Fibro3	0.00857722	0.00936613	0.27045	0.289941	-1.07207
Mrps28	Fibro3	0.00858456	0.00936613	0.630796	0.745594	-1.18199
Ulk1	Fibro3	0.00862163	0.00938933	0.140268	0.143415	-1.02243
Mrpl27	Fibro3	0.00866351	0.00940833	0.491344	0.564679	-1.14926
Ap2s1	Fibro3	0.00873656	0.00945215	0.683621	0.779634	-1.14045
Clptm1l	Fibro3	0.00891464	0.00951832	0.592041	0.698042	-1.17904
Pex13	Fibro3	0.0089339	0.00952104	0.214093	0.304509	-1.42232
Efemp2	Fibro3	0.00912701	0.00959947	0.819263	0.886678	-1.08229
Nectin1	Fibro3	0.00913373	0.00959947	0.218891	0.298103	-1.36188
Hnrnpf	Fibro3	0.00937452	0.00971446	1.84692	2.00276	-1.08438
Bola3	Fibro3	0.00940388	0.00973131	0.597368	0.717345	-1.20084
Plvap	Fibro3	0.00954153	0.00981226	0.146278	0.226421	-1.54788
Rab40b	Fibro3	0.00966586	0.0098613	0.185697	0.217512	-1.17132
Rcn3	Fibro3	0.00988996	0.00994685	3.47196	3.9673	-1.14267
Snx18	Fibro3	0.00996479	0.00999608	1.73423	1.96353	-1.13222
Rin2	Fibro4	1.34663e-05	0.000140145	1.58649	2.42292	-1.52722
Ifit1	Fibro4	2.42906e-05	0.000226306	0.100099	0.564036	-5.63476
Ptpn2	Fibro4	6.04081e-05	0.000457992	0.271007	0.273603	-1.00958
Eif3a	Fibro4	8.62973e-05	0.000584368	1.69437	2.01057	-1.18662
Ifit3b	Fibro4	9.11947e-05	0.000606006	0.0673894	0.381614	-5.66282
Thy1	Fibro4	0.000116794	0.000729224	0.086395	0.159079	-1.8413
Samd12	Fibro4	0.000194285	0.0010556	0.0197671	0.0719999	-3.64241
H2-D1	Fibro4	0.000219549	0.00114085	4.69376	6.54484	-1.39437
Fbxo2	Fibro4	0.000226685	0.00116878	0.188321	0.382631	-2.03181
Sfrp2	Fibro4	0.00024944	0.00124594	1.24667	3.25408	-2.61022
Ntrk2	Fibro4	0.000275929	0.00133778	0.135128	0.320909	-2.37485
Hipk2	Fibro4	0.000283286	0.00135581	0.170916	0.324739	-1.9
Mllt3	Fibro4	0.000311056	0.00145127	0.152723	0.340055	-2.22662
Zbp1	Fibro4	0.000329885	0.00149	0.0143847	0.0884834	-6.1512
[truncated: 976 more rows]
