# Supplementary material for: Multi-omic analysis of the cardiac cellulome defines a vascular contribution to cardiac diastolic dysfunction in obese female mice
Source: Basic Res Cardiol. 2023 Mar 29;118(1):11. doi: 10.1007/s00395-023-00983-6 (PMC10060343; doi:10.1007/s00395-023-00983-6)
Supplement: Supplementary file 8 — Supplementary file8 (XLSX 106 KB) [file 395_2023_983_MOESM8_ESM.xlsx]

## Sheet: GO_terms_for_URinKOC_KOCWTC
Online Resource 18: Significant Gene Ontology Enrichment of Up-regulated Genes in CD between MR Intact and SMC MR KO
Gene Ontology analysis was performed using the enrichGO function from clusterProfiler R package with minGSsize=10, MaxGSsize=500.
Only terms with a Benjamini-Hochberg adjusted p-value <= 0.05 are shown.
No GO enrichment terms met the above threshold for Bcells, Fibro4, Fibro5, Mac2, Mac4, LEC, Edicardial, Schwann cell populations
Cell_type	ID	Description	GeneRatio	pvalue	p.adjust	geneID
EC1	GO:0002483	antigen processing and presentation of endogenous peptide antigen	12/319	3.91749e-15	6.34548e-12	H2-Q7/H2-Q6/H2-D1/H2-K1/H2-Q4/B2m/H2-T23/H2-T22/H2-Q10/Tap1/Tap2/H2-M3
EC1	GO:0019885	antigen processing and presentation of endogenous peptide antigen via MHC class I	12/319	3.91749e-15	6.34548e-12	H2-Q7/H2-Q6/H2-D1/H2-K1/H2-Q4/B2m/H2-T23/H2-T22/H2-Q10/Tap1/Tap2/H2-M3
EC1	GO:0002428	antigen processing and presentation of peptide antigen via MHC class Ib	11/319	5.10634e-15	6.34548e-12	H2-Q7/H2-Q6/H2-D1/H2-K1/H2-Q4/B2m/H2-T23/H2-T22/H2-Q10/Tap2/H2-M3
EC1	GO:0001916	positive regulation of T cell mediated cytotoxicity	11/319	1.61043e-11	5.55512e-09	H2-Q7/H2-Q6/H2-D1/H2-K1/H2-Q4/B2m/H2-T23/H2-T22/H2-Q10/Tap2/H2-M3
EC1	GO:0002181	cytoplasmic translation	15/319	7.50695e-11	2.15276e-08	Rps29/Rps28/Rps21/Rpl38/Rpl13a/Rpl39/Rpl30/Rpl6/Rps23/Rpl36/Rpl9/Eif2s3x/Eef2/Cnbp/Rpl17
EC1	GO:0001913	T cell mediated cytotoxicity	11/319	8.05575e-09	1.87699e-06	H2-Q7/H2-Q6/H2-D1/H2-K1/H2-Q4/B2m/H2-T23/H2-T22/H2-Q10/Tap2/H2-M3
EC1	GO:0001912	positive regulation of leukocyte mediated cytotoxicity	11/319	3.70694e-08	7.67749e-06	H2-Q7/H2-Q6/H2-D1/H2-K1/H2-Q4/B2m/H2-T23/H2-T22/H2-Q10/Tap2/H2-M3
EC1	GO:0031343	positive regulation of cell killing	11/319	2.13194e-07	3.97393e-05	H2-Q7/H2-Q6/H2-D1/H2-K1/H2-Q4/B2m/H2-T23/H2-T22/H2-Q10/Tap2/H2-M3
EC1	GO:0042255	ribosome assembly	10/319	3.97595e-07	7.05825e-05	Rps27/Rps28/Rpl38/Rps25/Rpl10/Nop53/Rpl6/Mterf3/Rps19/Rpl3
EC1	GO:0001906	cell killing	14/319	6.75831e-07	0.000114523	H2-Q7/H2-Q6/H2-D1/H2-K1/H2-Q4/B2m/H2-T23/H2-T22/H2-Q10/Tap1/Tap2/Rpl30/Rps19/H2-M3
EC1	GO:0051271	negative regulation of cellular component movement	20/319	1.95582e-06	0.000303804	Fas/Rgcc/Cd200/Dach1/Pdgfb/Egfl7/Nisch/Adgrg1/Afdn/Lrch1/Nav3/Ddt/Pparg/Rhob/Dnaja4/Zmynd8/Sema7a/Mecp2/Cd9/Igfbp3
EC1	GO:0001909	leukocyte mediated cytotoxicity	12/319	2.35068e-06	0.000350533	H2-Q7/H2-Q6/H2-D1/H2-K1/H2-Q4/B2m/H2-T23/H2-T22/H2-Q10/Tap1/Tap2/H2-M3
EC1	GO:0035458	cellular response to interferon-beta	8/319	2.749e-06	0.000353388	Gbp3/Tgtp2/Irgm1/Ifi47/Stat1/Igtp/Irgm2/Iigp1
EC1	GO:0040013	negative regulation of locomotion	19/319	6.41226e-06	0.000703085	Fas/Rgcc/Cd200/Dach1/Pdgfb/Egfl7/Nisch/Adgrg1/Afdn/Lrch1/Nav3/Ddt/Pparg/Rhob/Dnaja4/Zmynd8/Sema7a/Mecp2/Igfbp3
EC1	GO:0071826	ribonucleoprotein complex subunit organization	14/319	9.38972e-06	0.00100014	Rps27/Rps28/Rpl38/Rpl13a/Rps25/Rpl10/Nop53/Rpl6/Snrpg/Rps19/Eif2s3x/Rbm5/Rpl3/Prpf18
EC1	GO:0071346	cellular response to interferon-gamma	11/319	1.01209e-05	0.00104808	H2-Q7/Rpl13a/Gbp3/Cd47/Cdc42ep4/Irgm1/Stat1/Gbp7/Pparg/Irgm2/Gbp4
EC1	GO:0035456	response to interferon-beta	8/319	1.30422e-05	0.00131409	Gbp3/Tgtp2/Irgm1/Ifi47/Stat1/Igtp/Irgm2/Iigp1
EC1	GO:0042274	ribosomal small subunit biogenesis	8/319	3.20606e-05	0.00265604	Rps27/Rps28/Rps21/Rpl38/Rps25/Rps19/Rps7/Riok3
EC1	GO:0002237	response to molecule of bacterial origin	16/319	4.55809e-05	0.00361544	B2m/Rpl13a/Cd274/Ednrb/Tap2/Bmp6/Pdcd4/Gstp1/Plscr2/Cxcl9/Stat1/Zfp36/Nfkbia/H2-M3/Pde2a/Irgm2
EC1	GO:0071407	cellular response to organic cyclic compound	21/319	5.39116e-05	0.00399907	Ddit4/Per1/Klf9/Sgk1/Cav2/Pdgfb/Egr1/Crebrf/Alpl/Impact/Id3/Stat1/Zfp36/Ahr/Pparg/Nfkbia/Mecp2/Pde2a/Akap7/Riok3/Trpm4
EC1	GO:0045444	fat cell differentiation	15/319	5.44253e-05	0.00399907	Zbtb16/Psmb8/Hes1/Lpl/Ccdc85b/Nr4a1/Zfp36/Bnip3/Pparg/Sdf4/Adgrf5/Tcf7l2/Jdp2/Adrb2/Trpm4
EC1	GO:0051384	response to glucocorticoid	8/319	7.78915e-05	0.0055821	Fas/Ddit4/Sult1a1/Klf9/Sgk1/Crebrf/Alpl/Zfp36
EC1	GO:1901342	regulation of vasculature development	18/319	8.10476e-05	0.00559528	Xdh/Rgcc/Klf2/Pdgfb/Egr1/Pdcd4/Btg1/Efnb2/Stat1/Pparg/Kit/H2-M3/Rhob/Mecp2/Id1/Hdac7/Adrb2/Efna1
EC1	GO:0003158	endothelium development	10/319	8.63126e-05	0.00585043	Xdh/Pdgfb/Bmp6/Apold1/Btg1/Afdn/Rhob/Kdm6b/Pde2a/Id1
EC1	GO:0050673	epithelial cell proliferation	20/319	0.000127817	0.00807631	B2m/Xdh/Rgcc/Hes1/Klf9/Ednrb/Cav2/Pdgfb/Bmp6/Egfl7/Nr4a1/Efnb2/Stat1/Zfp36/Pparg/Kit/Hras/Tcf7l2/Id1/Igfbp3
EC1	GO:0019730	antimicrobial humoral response	6/319	0.000135576	0.0084238	H2-T23/Fau/Rpl39/Rpl30/Cxcl9/Rps19
EC1	GO:0050678	regulation of epithelial cell proliferation	18/319	0.000139535	0.00852766	B2m/Xdh/Rgcc/Hes1/Klf9/Ednrb/Cav2/Pdgfb/Bmp6/Egfl7/Nr4a1/Efnb2/Stat1/Zfp36/Pparg/Hras/Tcf7l2/Id1
EC1	GO:0046677	response to antibiotic	14/319	0.000143036	0.00860061	Pdgfb/Egr1/Adh1/Alpl/Impact/Id3/Bcl2l1/Bnip3/Ahr/Rhob/Sdf4/Igf1r/Kdm6b/Id1
EC1	GO:0061844	antimicrobial humoral immune response mediated by antimicrobial peptide	5/319	0.000178249	0.0100684	Fau/Rpl39/Rpl30/Cxcl9/Rps19
EC1	GO:0071404	cellular response to low-density lipoprotein particle stimulus	4/319	0.000183354	0.0102022	Lpl/Mylip/Pparg/Cd9
EC1	GO:0031348	negative regulation of defense response	13/319	0.000208857	0.0114503	H2-T23/Cd200/Tap1/Tap2/Pdcd4/Gstp1/Sec14l1/Zfp36/Pparg/Rps19/H2-M3/Adrb2/Riok3
EC1	GO:0071466	cellular response to xenobiotic stimulus	9/319	0.000284161	0.0153529	Ddit4/Sult1a1/Pdgfb/Egr1/Fmo2/Gstm1/Gstp1/Ahr/Pde2a
EC1	GO:0043243	positive regulation of protein-containing complex disassembly	5/319	0.000299493	0.0158157	Irgm1/Bnip3/Igf1r/Irgm2/Adrb2
EC1	GO:0002831	regulation of response to biotic stimulus	15/319	0.000303113	0.0158157	H2-T23/Tap1/Cd274/Tap2/Bmp6/Nop53/Irgm1/Sec14l1/Stat1/Pparg/Rps19/H2-M3/Irgm2/Gbp4/Riok3
EC1	GO:0002832	negative regulation of response to biotic stimulus	8/319	0.000306112	0.0158157	H2-T23/Tap1/Tap2/Sec14l1/Pparg/Rps19/H2-M3/Riok3
EC1	GO:0045953	negative regulation of natural killer cell mediated cytotoxicity	4/319	0.000309695	0.0158157	H2-T23/Tap1/Tap2/H2-M3
EC1	GO:0045668	negative regulation of osteoblast differentiation	6/319	0.00037881	0.0183403	Id3/Nbr1/Ahr/Id1/Hdac7/Trpm4
EC1	GO:0032102	negative regulation of response to external stimulus	17/319	0.000428284	0.0199581	H2-T23/Cd200/Tap1/Tap2/Pdgfb/Pdcd4/Gstp1/Ddt/Sec14l1/Zfp36/Pparg/Rps19/H2-M3/Sema7a/Cd9/Adrb2/Riok3
EC1	GO:0071216	cellular response to biotic stimulus	12/319	0.000449864	0.0207048	Txnip/Cd274/Bmp6/Pdcd4/Gstp1/Plscr2/Cxcl9/Stat1/Zfp36/Nfkbia/Pde2a/Irgm2
EC1	GO:0042832	defense response to protozoan	5/319	0.000474797	0.0215859	Gbp3/Gbp7/Hras/Irgm2/Iigp1
EC1	GO:0050727	regulation of inflammatory response	16/319	0.00055817	0.0240553	H2-T23/Cd200/Per1/Lpl/Ednrb/Cd47/Pdcd4/Gstp1/Ddt/Zfp36/Pparg/Rps19/Nfkbia/Sema7a/Pde2a/Adrb2
EC1	GO:0010977	negative regulation of neuron projection development	11/319	0.000567829	0.0240553	H2-D1/H2-K1/B2m/Hes1/Mylip/Efnb2/Sema7a/Mecp2/Id1/Efna1/Dync1i2
EC1	GO:0030218	erythrocyte differentiation	9/319	0.000589768	0.024704	B2m/Klf2/Epas1/Stat1/Zfp36/Rps19/Kit/Klf13/Adgrf5
EC1	GO:0048511	rhythmic process	14/319	0.000621676	0.0249246	Fas/Per1/Klf9/Egr1/Sik1/Fzd4/Id3/Ahr/Pparg/Cbx3/Igf1r/Rai1/Id1/Per3
EC1	GO:0002753	cytoplasmic pattern recognition receptor signaling pathway	5/319	0.000628465	0.0249246	Nop53/Sec14l1/Nfkbia/Irgm2/Riok3
EC1	GO:0045601	regulation of endothelial cell differentiation	5/319	0.000628465	0.0249246	Xdh/Bmp6/Apold1/Btg1/Id1
EC1	GO:1902532	negative regulation of intracellular signal transduction	21/319	0.000715458	0.0280761	Xdh/Ddit4/Spry1/Per1/Stmn1/Ackr3/Timp3/Nop53/Sik1/Dusp6/Gstp1/Sec14l1/Stat1/Bcl2l1/Tpt1/H2-M3/Igf1r/Pde2a/Hdac7/Riok3/Efna1
EC1	GO:0071385	cellular response to glucocorticoid stimulus	5/319	0.000816643	0.0310658	Ddit4/Klf9/Sgk1/Crebrf/Zfp36
EC1	GO:0045446	endothelial cell differentiation	8/319	0.000854897	0.0311122	Xdh/Bmp6/Apold1/Btg1/Afdn/Kdm6b/Pde2a/Id1
EC1	GO:0031274	positive regulation of pseudopodium assembly	3/319	0.000868712	0.0311122	Cdc42ep3/Cdc42ep4/Kit
EC1	GO:0043031	negative regulation of macrophage activation	3/319	0.000868712	0.0311122	Cd200/Pparg/Adgrf5
EC1	GO:1901096	regulation of autophagosome maturation	3/319	0.000868712	0.0311122	Irgm1/Irgm2/Adrb2
EC1	GO:0030279	negative regulation of ossification	7/319	0.00096583	0.0330332	Id3/Nbr1/Ahr/Id1/Hdac7/Adrb2/Trpm4
EC1	GO:0034101	erythrocyte homeostasis	9/319	0.00112384	0.0377447	B2m/Klf2/Epas1/Stat1/Zfp36/Rps19/Kit/Klf13/Adgrf5
EC1	GO:0071774	response to fibroblast growth factor	7/319	0.00120789	0.0386604	Spry1/Pdgfb/Ier2/Nr4a1/Zfp36/Sos1/Tcf7l2
EC1	GO:0032103	positive regulation of response to external stimulus	17/319	0.00122369	0.0386604	H2-T23/S1pr1/Lpl/Pdgfb/Bmp6/Cd47/Pdcd4/Irgm1/Ddt/Rps19/Nfkbia/H2-M3/Igf1r/Ndel1/Pde2a/Irgm2/Riok3
EC1	GO:0071453	cellular response to oxygen levels	8/319	0.00133472	0.0414652	Fas/Rgcc/Egr1/Nop53/Epas1/Acaa2/Bnip3/Adrb2
EC1	GO:0055094	response to lipoprotein particle	4/319	0.0014502	0.0446805	Lpl/Mylip/Pparg/Cd9
EC1	GO:0010889	regulation of sequestering of triglyceride	3/319	0.00154577	0.0464728	Lpl/Pparg/Pnpla2
EC1	GO:0043534	blood vessel endothelial cell migration	8/319	0.00159672	0.0472427	Rgcc/Pdgfb/Nr4a1/Efnb2/Pparg/Mecp2/Hdac7/Efna1
EC2	GO:0002483	antigen processing and presentation of endogenous peptide antigen	9/193	3.39739e-12	5.68043e-09	H2-Q7/H2-Q4/H2-Q6/H2-K1/B2m/H2-D1/H2-T23/H2-T22/Tap1
EC2	GO:0019885	antigen processing and presentation of endogenous peptide antigen via MHC class I	9/193	3.39739e-12	5.68043e-09	H2-Q7/H2-Q4/H2-Q6/H2-K1/B2m/H2-D1/H2-T23/H2-T22/Tap1
EC2	GO:0001916	positive regulation of T cell mediated cytotoxicity	8/193	3.38331e-09	1.13138e-06	H2-Q7/H2-Q4/H2-Q6/H2-K1/B2m/H2-D1/H2-T23/H2-T22
EC2	GO:0031343	positive regulation of cell killing	9/193	2.39101e-07	5.33037e-05	H2-Q7/H2-Q4/H2-Q6/H2-K1/B2m/H2-D1/H2-T23/H2-T22/Nos2
EC2	GO:0001913	T cell mediated cytotoxicity	8/193	2.66287e-07	5.56541e-05	H2-Q7/H2-Q4/H2-Q6/H2-K1/B2m/H2-D1/H2-T23/H2-T22
EC2	GO:0001910	regulation of leukocyte mediated cytotoxicity	9/193	6.5695e-07	0.000115623	H2-Q7/H2-Q4/H2-Q6/H2-K1/B2m/H2-D1/H2-T23/H2-T22/Tap1
EC2	GO:0045665	negative regulation of neuron differentiation	14/193	1.50293e-06	0.000239324	H2-K1/B2m/H2-D1/Mylip/Hes1/Ednrb/Sema6a/Prag1/Id3/Fmr1/Cyth2/Ddx6/Thoc2/Cav1
EC2	GO:0051384	response to glucocorticoid	8/193	2.04659e-06	0.000311082	Fas/Sult1a1/Ddit4/Crebrf/Zfp36/Klf9/Aqp1/Hmgb1
EC2	GO:0001906	cell killing	10/193	6.73387e-06	0.000900722	H2-Q7/H2-Q4/H2-Q6/H2-K1/B2m/H2-D1/H2-T23/H2-T22/Tap1/Nos2
EC2	GO:0001909	leukocyte mediated cytotoxicity	9/193	8.36872e-06	0.00107635	H2-Q7/H2-Q4/H2-Q6/H2-K1/B2m/H2-D1/H2-T23/H2-T22/Tap1
EC2	GO:0071396	cellular response to lipid	17/193	1.47079e-05	0.00169597	Ddit4/Ddx5/Crebrf/Nos2/Zfp36/Lpl/Klf9/Bmp6/Aqp1/Cd36/Nfkbia/Id3/Irgm2/Hmgb1/Plcb1/Plscr4/Mtdh
EC2	GO:0071404	cellular response to low-density lipoprotein particle stimulus	4/193	2.60342e-05	0.00272058	Mylip/Lpl/Cd9/Cd36
EC2	GO:0044403	symbiotic process	14/193	2.97905e-05	0.00292998	Ddx5/Zfp36/Cav2/Aqp1/Dcaf1/Irgm2/Adarb1/Trim25/Ddx3x/Apobec3/Fmr1/Ddx6/Thoc2/Cav1
EC2	GO:0016572	histone phosphorylation	5/193	4.53995e-05	0.0043242	Baz1b/Pim3/Dcaf1/Pkn1/Fmr1
EC2	GO:0002237	response to molecule of bacterial origin	12/193	5.4658e-05	0.00474155	B2m/Nos2/Zfp36/Rpl13a/Bmp6/Ednrb/Cd36/Nfkbia/Irgm2/Hmgb1/Plscr4/Mtdh
EC2	GO:0048872	homeostasis of number of cells	13/193	5.63205e-05	0.00474155	B2m/Fas/Tsc22d3/Klf2/Adgrf5/Zfp36/Afdn/Mecom/Pkn1/Ezh1/Plcb1/Gata2/Arid4a
EC2	GO:0000028	ribosomal small subunit assembly	4/193	5.67171e-05	0.00474155	Rps27/Rps28/Rps25/Rpl38
EC2	GO:0002181	cytoplasmic translation	7/193	6.20156e-05	0.00489752	Rps29/Rps28/Rpl38/Rps21/Rpl13a/Fmr1/Rpl36
EC2	GO:0071385	cellular response to glucocorticoid stimulus	5/193	8.01602e-05	0.0058273	Ddit4/Crebrf/Zfp36/Klf9/Aqp1
EC2	GO:0050673	epithelial cell proliferation	15/193	8.68319e-05	0.006178	B2m/Xdh/Rgcc/Hes1/Zfp36/Ctsl/Flt1/Klf9/Bmp6/Ednrb/Igfbp3/Cav2/Hmgb1/Gata2/Cav1
EC2	GO:0045444	fat cell differentiation	11/193	0.000102611	0.00694322	Psmb8/Hes1/Adgrf5/Zfp36/Lpl/Fabp4/Arl4a/Mecom/Ccdc85b/Plcb1/Gata2
EC2	GO:0071216	cellular response to biotic stimulus	10/193	0.00010717	0.00702697	Txnip/Nos2/Zfp36/Bmp6/Cd36/Nfkbia/Irgm2/Hmgb1/Plscr4/Mtdh
EC2	GO:0001937	negative regulation of endothelial cell proliferation	5/193	0.000117485	0.00741265	Xdh/Rgcc/Flt1/Cav2/Cav1
EC2	GO:0017148	negative regulation of translation	8/193	0.000129076	0.00786558	Zfp36/Rpl13a/Tpr/Btg2/Ddx3x/Fmr1/Tnrc6c/Cnot3
EC2	GO:0030856	regulation of epithelial cell differentiation	8/193	0.000152612	0.00879889	Xdh/Hes1/Zfp36/Apold1/Bmp6/Cldn5/Abcb1a/Cav1
EC2	GO:1904478	regulation of intestinal absorption	3/193	0.000199399	0.0109742	Epb41/Abcg2/Abcb1a
EC2	GO:0045446	endothelial cell differentiation	7/193	0.000204168	0.0109742	Xdh/Sox17/Apold1/Bmp6/Kdm6b/Afdn/Cldn5
EC2	GO:0055094	response to lipoprotein particle	4/193	0.00021936	0.0112233	Mylip/Lpl/Cd9/Cd36
EC2	GO:0040029	regulation of gene expression, epigenetic	9/193	0.00025765	0.0126703	Ddx5/Klf2/Rbm3/Zfp36/Morf4l1/Ezh1/Fmr1/Tnrc6c/Arid4a
EC2	GO:0021879	forebrain neuron differentiation	5/193	0.00031165	0.0145878	B2m/Hes1/Ubb/Shank3/Gata2
EC2	GO:0043903	regulation of interspecies interactions between organisms	9/193	0.000318534	0.0145915	Ddx5/Zfp36/Cav2/Adarb1/Trim25/Ddx3x/Apobec3/Fmr1/Cav1
EC2	GO:0034249	negative regulation of cellular amide metabolic process	8/193	0.000329576	0.0148933	Zfp36/Rpl13a/Tpr/Btg2/Ddx3x/Fmr1/Tnrc6c/Cnot3
EC2	GO:0060211	regulation of nuclear-transcribed mRNA poly(A) tail shortening	3/193	0.000359057	0.0150672	Zfp36/Btg2/Tnrc6c
EC2	GO:0060213	positive regulation of nuclear-transcribed mRNA poly(A) tail shortening	3/193	0.000359057	0.0150672	Zfp36/Btg2/Tnrc6c
EC2	GO:0019058	viral life cycle	9/193	0.000360459	0.0150672	Ddx5/Cav2/Adarb1/Trim25/Ddx3x/Apobec3/Fmr1/Ddx6/Cav1
EC2	GO:0003158	endothelium development	7/193	0.000435247	0.017327	Xdh/Sox17/Apold1/Bmp6/Kdm6b/Afdn/Cldn5
EC2	GO:0009896	positive regulation of catabolic process	14/193	0.000455154	0.0179063	Mylip/Crebrf/Zfp36/Sox17/Hspa1b/Igfbp3/Btg2/Irgm2/Pnpla2/Hmgb1/Fmr1/Tnrc6c/Cav1/Mtdh
EC2	GO:2000047	regulation of cell-cell adhesion mediated by cadherin	3/193	0.000462604	0.0179878	Rgcc/Bmp6/Afdn
EC2	GO:0030218	erythrocyte differentiation	7/193	0.000566302	0.0215195	B2m/Klf2/Adgrf5/Zfp36/Plcb1/Gata2/Arid4a
EC2	GO:0046831	regulation of RNA export from nucleus	3/193	0.000583512	0.0219243	Tpr/Setd2/Thoc2
EC2	GO:0048871	multicellular organismal homeostasis	14/193	0.000592702	0.0220222	S1pr1/Egr1/Adgrf5/Ubb/Fabp4/Bmp6/Kdm6b/Ednrb/Aqp1/Cd36/Gata2/Abcb1a/Cnot3/Cav1
EC2	GO:0031345	negative regulation of cell projection organization	9/193	0.000668357	0.0240321	H2-K1/B2m/H2-D1/Mylip/Hes1/Sema6a/Prag1/Cyth2/Thoc2
EC2	GO:0032239	regulation of nucleobase-containing compound transport	3/193	0.000881766	0.0294863	Tpr/Setd2/Thoc2
EC2	GO:0051271	negative regulation of cellular component movement	11/193	0.000910502	0.0296532	Fas/Cd200/Rgcc/Cd9/Dach1/Igfbp3/Sema6a/Afdn/Adarb1/Tie1/Plcb1
EC2	GO:0042274	ribosomal small subunit biogenesis	5/193	0.000931096	0.0296532	Rps27/Rps28/Rps25/Rpl38/Rps21
EC2	GO:0007519	skeletal muscle tissue development	8/193	0.00108928	0.0337274	Tsc22d3/Egr1/Ddx5/Sox17/Cav2/Hdac9/Btg2/Cav1
EC2	GO:0010883	regulation of lipid storage	4/193	0.0011316	0.0342614	Lpl/Cd36/Nfkbia/Pnpla2
EC2	GO:0006970	response to osmotic stress	5/193	0.00115414	0.0344593	Tsc22d3/Aqp1/Pkn1/Ddx3x/Abcb1a
EC2	GO:0044058	regulation of digestive system process	4/193	0.00150909	0.0403712	Epb41/Abcg2/Aqp1/Abcb1a
EC2	GO:0016569	covalent chromatin modification	13/193	0.00162077	0.0430147	Trim37/Morf4l1/Kdm6b/Baz1b/Hdac9/Pim3/Dcaf1/Pkn1/Ezh1/Setd2/Fmr1/Gata2/Arid4a
EC2	GO:0006397	mRNA processing	13/193	0.00192015	0.0487852	Ddx5/Rbm3/Cirbp/Wtap/Luc7l2/Adarb1/Plcb1/Fmr1/Prpf40a/Cir1/Syf2/Fip1l1/Thoc2
EC2	GO:0042632	cholesterol homeostasis	5/193	0.0019411	0.0487852	Mylip/Lpl/Fabp4/Hdac9/Cav1
EC2	GO:0007043	cell-cell junction assembly	6/193	0.00195491	0.0487852	Cd9/Pkp4/Afdn/Cldn5/Abi2/Cav1
EC3	GO:0002483	antigen processing and presentation of endogenous peptide antigen	9/141	1.95536e-13	2.09028e-10	H2-Q7/B2m/H2-Q6/H2-K1/H2-D1/H2-Q4/H2-T22/H2-T23/Tap1
EC3	GO:0019885	antigen processing and presentation of endogenous peptide antigen via MHC class I	9/141	1.95536e-13	2.09028e-10	H2-Q7/B2m/H2-Q6/H2-K1/H2-D1/H2-Q4/H2-T22/H2-T23/Tap1
EC3	GO:0002181	cytoplasmic translation	11/141	1.49711e-10	3.20082e-08	Rpl38/Rps29/Rps28/Rps21/Rpl13a/Rpl39/Rpl36/Eef2/Rpl30/Rpl10a/Rpl35a
EC3	GO:0001916	positive regulation of T cell mediated cytotoxicity	8/141	2.78765e-10	5.41817e-08	H2-Q7/B2m/H2-Q6/H2-K1/H2-D1/H2-Q4/H2-T22/H2-T23
EC3	GO:0001910	regulation of leukocyte mediated cytotoxicity	10/141	2.75066e-09	3.92061e-07	H2-Q7/B2m/H2-Q6/H2-K1/H2-D1/H2-Q4/H2-T22/H2-T23/Tap1/Pik3r6
EC3	GO:0031341	regulation of cell killing	10/141	2.14101e-08	2.69264e-06	H2-Q7/B2m/H2-Q6/H2-K1/H2-D1/H2-Q4/H2-T22/H2-T23/Tap1/Pik3r6
EC3	GO:0001913	T cell mediated cytotoxicity	8/141	2.33969e-08	2.77903e-06	H2-Q7/B2m/H2-Q6/H2-K1/H2-D1/H2-Q4/H2-T22/H2-T23
EC3	GO:0001906	cell killing	11/141	3.73837e-08	4.20665e-06	H2-Q7/B2m/H2-Q6/H2-K1/H2-D1/H2-Q4/H2-T22/H2-T23/Tap1/Rpl30/Pik3r6
EC3	GO:0022613	ribonucleoprotein complex biogenesis	17/141	5.17198e-08	5.4235e-06	Rpl38/Rps28/Rps27/Rpl35/Rps21/Rps25/Rpl13a/Rpl10/Sfswap/Sf3a2/Rpl12/Prpf39/Rpl27/Rps5/Ddx3x/Rpl10a/Rpl35a
EC3	GO:0001909	leukocyte mediated cytotoxicity	10/141	5.3271e-08	5.4235e-06	H2-Q7/B2m/H2-Q6/H2-K1/H2-D1/H2-Q4/H2-T22/H2-T23/Tap1/Pik3r6
EC3	GO:0042255	ribosome assembly	8/141	7.16235e-08	6.65787e-06	Rpl38/Rps28/Rps27/Rps25/Rpl10/Rpl12/Rps5/Ddx3x
EC3	GO:0071826	ribonucleoprotein complex subunit organization	11/141	3.60338e-07	2.85335e-05	Rpl38/Rps28/Rps27/Rps25/Rpl13a/Rpl10/Sfswap/Sf3a2/Rpl12/Prpf39/Rps5
EC3	GO:0006417	regulation of translation	11/141	9.63078e-05	0.00478851	Rpl38/Rbm3/Rpl13a/Cirbp/Rpl10/Eef2/Rps3a1/Zfp36/Per1/Eif3b/Ddx3x
EC3	GO:0034248	regulation of cellular amide metabolic process	11/141	0.000322563	0.0149922	Rpl38/Rbm3/Rpl13a/Cirbp/Rpl10/Eef2/Rps3a1/Zfp36/Per1/Eif3b/Ddx3x
EC3	GO:0033120	positive regulation of RNA splicing	4/141	0.000425277	0.0193456	Rbm3/Cirbp/Tra2b/Srsf5
EC3	GO:0038066	p38MAPK cascade	4/141	0.000728732	0.0317965	Xdh/Zfp36/Per1/Map2k3
EC3	GO:0043618	regulation of transcription from RNA polymerase II promoter in response to stress	4/141	0.000926908	0.0374748	Klf2/Egr1/Jun/Bach1
EC3	GO:0045444	fat cell differentiation	8/141	0.000932678	0.0374748	Hes1/Nr4a1/Psmb8/Ccdc85b/Zfp36/Bbs9/Sav1/Arl4a
EC3	GO:0035924	cellular response to vascular endothelial growth factor stimulus	4/141	0.00116027	0.0451028	Xdh/Nr4a1/Sema6a/Map2k3
EC3	GO:0010608	posttranscriptional regulation of gene expression	11/141	0.00119984	0.0454247	Rpl38/Rbm3/Rpl13a/Cirbp/Rpl10/Eef2/Rps3a1/Zfp36/Per1/Eif3b/Ddx3x
EC4	GO:0002428	antigen processing and presentation of peptide antigen via MHC class Ib	9/172	7.45829e-14	2.08459e-10	H2-Q7/B2m/H2-Q6/H2-Q4/H2-D1/H2-K1/H2-T22/H2-Q10/H2-T23
EC4	GO:0019885	antigen processing and presentation of endogenous peptide antigen via MHC class I	9/172	1.19669e-12	8.36191e-10	H2-Q7/B2m/H2-Q6/H2-Q4/H2-D1/H2-K1/H2-T22/H2-Q10/H2-T23
EC4	GO:0001916	positive regulation of T cell mediated cytotoxicity	9/172	3.77824e-11	1.05602e-08	H2-Q7/B2m/H2-Q6/H2-Q4/H2-D1/H2-K1/H2-T22/H2-Q10/H2-T23
EC4	GO:0001913	T cell mediated cytotoxicity	9/172	5.84087e-09	1.08835e-06	H2-Q7/B2m/H2-Q6/H2-Q4/H2-D1/H2-K1/H2-T22/H2-Q10/H2-T23
EC4	GO:0001912	positive regulation of leukocyte mediated cytotoxicity	9/172	2.06886e-08	3.61404e-06	H2-Q7/B2m/H2-Q6/H2-Q4/H2-D1/H2-K1/H2-T22/H2-Q10/H2-T23
EC4	GO:0031343	positive regulation of cell killing	9/172	8.94107e-08	1.47002e-05	H2-Q7/B2m/H2-Q6/H2-Q4/H2-D1/H2-K1/H2-T22/H2-Q10/H2-T23
EC4	GO:0001906	cell killing	10/172	2.40803e-06	0.000280436	H2-Q7/B2m/H2-Q6/H2-Q4/H2-D1/H2-K1/H2-T22/H2-Q10/Rpl30/H2-T23
EC4	GO:0002181	cytoplasmic translation	8/172	2.9091e-06	0.000325237	Rps28/Rps29/Rps21/Rpl38/Rpl13a/Rpl30/Rpl39/Rpl36
EC4	GO:0001909	leukocyte mediated cytotoxicity	9/172	3.27377e-06	0.000338895	H2-Q7/B2m/H2-Q6/H2-Q4/H2-D1/H2-K1/H2-T22/H2-Q10/H2-T23
EC4	GO:1901798	positive regulation of signal transduction by p53 class mediator	5/172	6.28043e-06	0.000585127	Ddx5/Ubb/Rps7/Msx1/Rpl23
EC4	GO:0043484	regulation of RNA splicing	9/172	9.90356e-06	0.000865014	Ddx5/Srsf5/Clk1/Tra2b/Malat1/Sf3b4/Zfp326/Cirbp/Tra2a
EC4	GO:0051085	chaperone cofactor-dependent protein refolding	5/172	1.61229e-05	0.00136556	Hspa1b/Hspa1a/Dnajb1/Ero1l/Hsph1
EC4	GO:2001235	positive regulation of apoptotic signaling pathway	10/172	2.56167e-05	0.00204568	Fas/Serinc3/Ubb/Rps7/Tgfb2/Bcl10/Mcl1/Atf3/Apaf1/Msx1
EC4	GO:0000028	ribosomal small subunit assembly	4/172	3.61737e-05	0.00259245	Rps28/Rps27/Rps25/Rpl38
EC4	GO:0042274	ribosomal small subunit biogenesis	6/172	5.51645e-05	0.00328053	Rps28/Rps21/Rps27/Rps25/Rpl38/Rps7
EC4	GO:0043153	entrainment of circadian clock by photoperiod	4/172	6.89773e-05	0.00393452	Per1/Sik1/Nr2f6/Id2
EC4	GO:0002694	regulation of leukocyte activation	16/172	7.89846e-05	0.00432866	Fas/Zbtb16/Cd200/Zfp36l2/Cdkn1a/Slc39a10/Bcl10/Nr4a3/H2-T23/Gata2/Zfp608/Sos1/Hes1/Hsph1/Irf1/Id2
EC4	GO:0009648	photoperiodism	4/172	8.35954e-05	0.00449325	Per1/Sik1/Nr2f6/Id2
EC4	GO:0031668	cellular response to extracellular stimulus	10/172	8.75451e-05	0.00461677	Fas/Nr4a2/Cdkn1a/Sik1/Tnrc6a/Pim1/Atf3/Mapk3/Jun/Klf10
EC4	GO:0017145	stem cell division	5/172	0.000165506	0.0074611	Zbtb16/Sox17/Zfp36l2/Ing2/Tgfb2
EC4	GO:1903706	regulation of hemopoiesis	13/172	0.00017096	0.00758467	B2m/Fas/Zbtb16/Zfp36l2/Pim1/Gata2/Zfp608/Sos1/Hes1/Jun/Irf1/Klf10/Id2
EC4	GO:0045444	fat cell differentiation	10/172	0.000180043	0.00775758	Zbtb16/Zfp36l2/Nr4a2/Psmb8/Nr4a1/Nr4a3/Ero1l/Gata2/Hes1/Id2
EC4	GO:0007623	circadian rhythm	9/172	0.000180409	0.00775758	Fas/Ddx5/Per1/Egr1/Sik1/Id3/Nr2f6/Klf10/Id2
EC4	GO:0070997	neuron death	13/172	0.000234623	0.00936817	Fas/Cd200/Ubb/Nr4a2/Tgfb2/Egr1/Ddit4/Nr4a3/Mcl1/Apaf1/Jun/Atn1/Hsph1
EC4	GO:0071496	cellular response to external stimulus	10/172	0.000273101	0.0103982	Fas/Nr4a2/Cdkn1a/Sik1/Tnrc6a/Pim1/Atf3/Mapk3/Jun/Klf10
EC4	GO:0042594	response to starvation	8/172	0.000275301	0.0103982	Fas/Cdkn1a/Sik1/Tnrc6a/Atf3/Mapk3/Jun/Klf10
EC4	GO:0006924	activation-induced cell death of T cells	3/172	0.000330078	0.0119814	Fas/Tgfb2/Tsc22d3
EC4	GO:0071407	cellular response to organic cyclic compound	13/172	0.000385922	0.0138289	Ddx5/Zfp36l2/Per1/Sgk1/Egr1/Ddit4/Id3/Nr4a3/Pde4b/Pim1/Mapk3/Cav2/Fdx1
EC4	GO:0002237	response to molecule of bacterial origin	10/172	0.000390926	0.0138309	B2m/Jund/Plscr2/Ednrb/Rpl13a/Bcl10/Pde4b/Mapk3/Jun/Pdcd4
EC4	GO:0007178	transmembrane receptor protein serine/threonine kinase signaling pathway	11/172	0.000460974	0.0151981	Ddx5/Ing2/Tgfb2/Egr1/Nrep/Mapk3/Cav2/Hes1/Jun/Pdcd4/Msx1
EC4	GO:0071826	ribonucleoprotein complex subunit organization	8/172	0.000555093	0.0177282	Rps28/Rps27/Rps25/Rpl38/Rpl10/Rpl13a/Snrpg/Rpl3
EC4	GO:0007050	cell cycle arrest	7/172	0.000587503	0.0182452	Tgfb2/Cdkn1a/Sde2/Irf1/Id2/Gadd45a/Rpl23
EC4	GO:0033002	muscle cell proliferation	9/172	0.00064733	0.0194547	Tgfb2/Egr1/Cdkn1a/Nr4a3/Pim1/S1pr1/Jun/Pdcd4/Id2
EC4	GO:0071248	cellular response to metal ion	7/172	0.000732938	0.0209037	B2m/Fas/Jund/Fosb/Mapk3/Jun/Id2
EC4	GO:0051384	response to glucocorticoid	5/172	0.000965892	0.0257552	Fas/Zfp36l2/Sult1a1/Sgk1/Ddit4
EC4	GO:0001776	leukocyte homeostasis	6/172	0.00103464	0.0265305	Fas/Tgfb2/Tsc22d3/Bcl10/Pde4b/Sos1
EC4	GO:0019827	stem cell population maintenance	7/172	0.0011993	0.0296642	Med30/Zfp36l2/Gata2/Hes1/Nfya/Klf10/Tpt1
EC4	GO:1901214	regulation of neuron death	11/172	0.00124761	0.0305884	Fas/Cd200/Ubb/Nr4a2/Tgfb2/Egr1/Ddit4/Nr4a3/Mcl1/Jun/Hsph1
EC4	GO:0098727	maintenance of cell number	7/172	0.00139794	0.0329458	Med30/Zfp36l2/Gata2/Hes1/Nfya/Klf10/Tpt1
EC4	GO:0014706	striated muscle tissue development	12/172	0.00149727	0.0345858	Ddx5/Sox17/Nr4a1/Tgfb2/Tsc22d3/Egr1/Sik1/Pim1/Atf3/S1pr1/Cav2/Id2
EC4	GO:0048660	regulation of smooth muscle cell proliferation	7/172	0.00156309	0.0358102	Egr1/Cdkn1a/Nr4a3/S1pr1/Jun/Pdcd4/Id2
EC4	GO:0021879	forebrain neuron differentiation	4/172	0.00192886	0.0405352	B2m/Ubb/Gata2/Hes1
EC4	GO:0043618	regulation of transcription from RNA polymerase II promoter in response to stress	4/172	0.00192886	0.0405352	Egr1/Dnajb1/Atf3/Jun
EC4	GO:0033077	T cell differentiation in thymus	5/172	0.00207009	0.0421091	B2m/Fas/Zfp36l2/Zfp608/Sos1
EC4	GO:0071868	cellular response to monoamine stimulus	4/172	0.00207909	0.0421091	Nr4a3/Pde4b/Mapk3/Cav2
EC4	GO:0071870	cellular response to catecholamine stimulus	4/172	0.00207909	0.0421091	Nr4a3/Pde4b/Mapk3/Cav2
EC4	GO:0043392	negative regulation of DNA binding	4/172	0.00223721	0.0431242	Id3/Jun/Msx1/Id2
EC4	GO:0061614	pri-miRNA transcription by RNA polymerase II	4/172	0.00223721	0.0431242	Ddx5/Tgfb2/Gata2/Jun
EC4	GO:0071867	response to monoamine	4/172	0.00223721	0.0431242	Nr4a3/Pde4b/Mapk3/Cav2
EC4	GO:0071869	response to catecholamine	4/172	0.00223721	0.0431242	Nr4a3/Pde4b/Mapk3/Cav2
EC4	GO:1905517	macrophage migration	4/172	0.00240343	0.0453891	Cd200/Ednrb/Rpl13a/Mapk3
EC5	GO:0002428	antigen processing and presentation of peptide antigen via MHC class Ib	8/81	1.35341e-14	3.09524e-11	H2-Q7/H2-D1/H2-Q4/H2-K1/H2-Q6/B2m/H2-T23/H2-M3
EC5	GO:0019885	antigen processing and presentation of endogenous peptide antigen via MHC class I	8/81	1.48575e-13	8.49476e-11	H2-Q7/H2-D1/H2-Q4/H2-K1/H2-Q6/B2m/H2-T23/H2-M3
EC5	GO:0001916	positive regulation of T cell mediated cytotoxicity	8/81	3.07183e-12	7.02526e-10	H2-Q7/H2-D1/H2-Q4/H2-K1/H2-Q6/B2m/H2-T23/H2-M3
EC5	GO:0001913	T cell mediated cytotoxicity	8/81	2.77662e-10	4.53581e-08	H2-Q7/H2-D1/H2-Q4/H2-K1/H2-Q6/B2m/H2-T23/H2-M3
EC5	GO:0001912	positive regulation of leukocyte mediated cytotoxicity	8/81	8.73182e-10	1.33131e-07	H2-Q7/H2-D1/H2-Q4/H2-K1/H2-Q6/B2m/H2-T23/H2-M3
EC5	GO:0010038	response to metal ion	12/81	2.52189e-09	3.60473e-07	Fas/B2m/Bmp6/Xdh/Pdcd6/Jun/Fosb/Ass1/Aqp1/Mecp2/Sod1/Cpne3
EC5	GO:0031343	positive regulation of cell killing	8/81	3.31843e-09	4.46426e-07	H2-Q7/H2-D1/H2-Q4/H2-K1/H2-Q6/B2m/H2-T23/H2-M3
EC5	GO:0001909	leukocyte mediated cytotoxicity	8/81	9.32757e-08	9.15164e-06	H2-Q7/H2-D1/H2-Q4/H2-K1/H2-Q6/B2m/H2-T23/H2-M3
EC5	GO:0001906	cell killing	8/81	4.74612e-07	3.87656e-05	H2-Q7/H2-D1/H2-Q4/H2-K1/H2-Q6/B2m/H2-T23/H2-M3
EC5	GO:0071248	cellular response to metal ion	8/81	4.74612e-07	3.87656e-05	Fas/B2m/Bmp6/Jun/Fosb/Aqp1/Mecp2/Cpne3
EC5	GO:0002237	response to molecule of bacterial origin	9/81	4.85589e-06	0.000317297	B2m/Bmp6/Ptger4/Plscr4/Jun/Rpl13a/Nfkbia/H2-M3/Pde2a
EC5	GO:0051384	response to glucocorticoid	5/81	2.85012e-05	0.00155196	Fas/Sgk1/Ddit4/Ass1/Aqp1
EC5	GO:1901342	regulation of vasculature development	9/81	3.41355e-05	0.00181553	Rgcc/Ptger4/Xdh/Pdcd6/Aqp1/Mecp2/H2-M3/Ets1/Egr1
EC5	GO:0000028	ribosomal small subunit assembly	3/81	9.88308e-05	0.00491361	Rps25/Rps27/Rps28
EC5	GO:0009266	response to temperature stimulus	6/81	0.000120985	0.00588707	Pdcd6/Tcim/Hspa1a/Sod1/Cirbp/Clpb
EC5	GO:0045446	endothelial cell differentiation	5/81	0.000150076	0.00686447	Bmp6/Xdh/Sox17/Abcb1b/Pde2a
EC5	GO:0043620	regulation of DNA-templated transcription in response to stress	4/81	0.000163882	0.00734897	Jmy/Tcim/Jun/Egr1
EC5	GO:0009410	response to xenobiotic stimulus	6/81	0.000202866	0.00875386	Ddit4/Aqp1/Mecp2/Acaa1a/Pde2a/Egr1
EC5	GO:0071466	cellular response to xenobiotic stimulus	5/81	0.000206809	0.00875875	Ddit4/Aqp1/Acaa1a/Pde2a/Egr1
EC5	GO:0071496	cellular response to external stimulus	7/81	0.000211247	0.00878402	Fas/Bmp6/Ptger4/Jun/Trim24/Aqp1/Pde2a
EC5	GO:0003158	endothelium development	5/81	0.000267325	0.0107258	Bmp6/Xdh/Sox17/Abcb1b/Pde2a
EC5	GO:0071396	cellular response to lipid	9/81	0.000277461	0.0108642	Sgk1/Bmp6/Ptger4/Plscr4/Ddit4/Trim24/Aqp1/Nfkbia/Pde2a
EC5	GO:1901214	regulation of neuron death	8/81	0.000343606	0.0130971	Fas/Ddit4/Jun/Ubb/Cd200/Mecp2/Sod1/Egr1
EC5	GO:0001936	regulation of endothelial cell proliferation	5/81	0.000443846	0.0163722	Rgcc/Bmp6/Xdh/Pdcd6/Jun
EC5	GO:0050729	positive regulation of inflammatory response	5/81	0.000512678	0.0182609	H2-T23/Ptger4/Nfkbia/Pde2a/Ets1
EC5	GO:0071260	cellular response to mechanical stimulus	3/81	0.000519003	0.0182609	Ptger4/Aqp1/Pde2a
EC5	GO:0031348	negative regulation of defense response	6/81	0.000549545	0.0190426	H2-T23/Ptger4/Cd200/H2-M3/Sod1/Ets1
EC5	GO:0070482	response to oxygen levels	6/81	0.000609896	0.0205122	Fas/Rgcc/Ddit4/Aqp1/Mecp2/Egr1
EC5	GO:0070997	neuron death	8/81	0.000655648	0.0217314	Fas/Ddit4/Jun/Ubb/Cd200/Mecp2/Sod1/Egr1
EC5	GO:0009612	response to mechanical stimulus	5/81	0.000696697	0.0224556	Ptger4/Jun/Aqp1/Nfkbia/Pde2a
EC5	GO:0072384	organelle transport along microtubule	4/81	0.000706953	0.0224556	Pex14/Ubb/Syne2/Mecp2
EC5	GO:0001935	endothelial cell proliferation	5/81	0.000719836	0.0225516	Rgcc/Bmp6/Xdh/Pdcd6/Jun
EC5	GO:0001667	ameboidal-type cell migration	8/81	0.000764934	0.0236406	Rgcc/Pdcd6/Sox17/Jun/Aqp1/Syne2/Mecp2/Ets1
EC5	GO:0010632	regulation of epithelial cell migration	6/81	0.000802652	0.0244755	Rgcc/Pdcd6/Jun/Aqp1/Mecp2/Ets1
EC5	GO:0002181	cytoplasmic translation	4/81	0.000813502	0.02448	Rps29/Rps28/Rpl13a/Rpl17
EC5	GO:0007616	long-term memory	3/81	0.000877603	0.0254427	Sgk1/Mecp2/Egr1
EC5	GO:0071385	cellular response to glucocorticoid stimulus	3/81	0.000877603	0.0254427	Sgk1/Ddit4/Aqp1
EC5	GO:0009636	response to toxic substance	7/81	0.000878868	0.0254427	Fas/B2m/Ass1/Aqp1/Sod1/Acaa1a/Egr1
EC5	GO:0051898	negative regulation of protein kinase B signaling	3/81	0.00102468	0.0278983	Xdh/Pdcd6/H2-M3
EC5	GO:0072523	purine-containing compound catabolic process	3/81	0.00102468	0.0278983	Mlycd/Xdh/Pde2a
EC5	GO:0001819	positive regulation of cytokine production	8/81	0.00111213	0.0299228	B2m/H2-T23/Rgcc/Ptger4/Cd200/H2-M3/Sod1/Egr1
EC5	GO:0090343	positive regulation of cell aging	2/81	0.00137284	0.0356783	B2m/H2-M3
EC5	GO:0031349	positive regulation of defense response	6/81	0.00157124	0.0401427	H2-T23/Ptger4/Nfkbia/H2-M3/Pde2a/Ets1
EC5	GO:0046545	development of primary female sexual characteristics	4/81	0.00157973	0.0401427	Ptger4/Ubb/Sod1/Dach1
EC5	GO:2000379	positive regulation of reactive oxygen species metabolic process	4/81	0.00183007	0.0450039	Xdh/Ass1/H2-M3/Sod1
EC5	GO:0006924	activation-induced cell death of T cells	2/81	0.00193408	0.0460755	Fas/Tsc22d3
EC5	GO:0072224	metanephric glomerulus development	2/81	0.00193408	0.0460755	Aqp1/Egr1
EC5	GO:2000047	regulation of cell-cell adhesion mediated by cadherin	2/81	0.00193408	0.0460755	Rgcc/Bmp6
EC5	GO:0072593	reactive oxygen species metabolic process	6/81	0.00196175	0.0462528	Ptger4/Xdh/Ddit4/Ass1/H2-M3/Sod1
EC5	GO:0071453	cellular response to oxygen levels	4/81	0.00210669	0.0482746	Fas/Rgcc/Aqp1/Egr1
EC6	GO:0002483	antigen processing and presentation of endogenous peptide antigen	9/89	2.76973e-15	2.41382e-12	H2-Q7/H2-K1/H2-T23/B2m/H2-Q4/H2-Q6/H2-D1/H2-T22/Tap1
EC6	GO:0019885	antigen processing and presentation of endogenous peptide antigen via MHC class I	9/89	2.76973e-15	2.41382e-12	H2-Q7/H2-K1/H2-T23/B2m/H2-Q4/H2-Q6/H2-D1/H2-T22/Tap1
EC6	GO:0001916	positive regulation of T cell mediated cytotoxicity	8/89	6.67258e-12	1.0573e-09	H2-Q7/H2-K1/H2-T23/B2m/H2-Q4/H2-Q6/H2-D1/H2-T22
EC6	GO:0031341	regulation of cell killing	11/89	9.59606e-12	1.28661e-09	H2-Q7/H2-K1/H2-T23/B2m/H2-Q4/H2-Q6/H2-D1/H2-T22/Tap1/Cd59a/Cr1l
EC6	GO:0001906	cell killing	12/89	1.4127e-11	1.75881e-09	H2-Q7/H2-K1/H2-T23/B2m/H2-Q4/H2-Q6/H2-D1/H2-T22/Tap1/Cd59a/Rpl30/Cr1l
EC6	GO:0001913	T cell mediated cytotoxicity	8/89	5.97202e-10	5.7829e-08	H2-Q7/H2-K1/H2-T23/B2m/H2-Q4/H2-Q6/H2-D1/H2-T22
EC6	GO:0001910	regulation of leukocyte mediated cytotoxicity	9/89	7.59377e-10	6.96628e-08	H2-Q7/H2-K1/H2-T23/B2m/H2-Q4/H2-Q6/H2-D1/H2-T22/Tap1
EC6	GO:0001909	leukocyte mediated cytotoxicity	9/89	1.14744e-08	9.09085e-07	H2-Q7/H2-K1/H2-T23/B2m/H2-Q4/H2-Q6/H2-D1/H2-T22/Tap1
EC6	GO:0002181	cytoplasmic translation	7/89	3.70591e-07	2.01856e-05	Rps28/Rps21/Rps29/Rpl13a/Rpl38/Rpl30/Dph6
EC6	GO:0022613	ribonucleoprotein complex biogenesis	12/89	1.45962e-06	6.88764e-05	Rps28/Rpl35/Rps21/Rpl13a/Rps27/Nsa2/Rpl38/Krr1/Rpf1/Wbp11/Sf3a2/Cpsf7
EC6	GO:0051384	response to glucocorticoid	5/89	4.49314e-05	0.0017799	Fas/Pck2/Ddit4/Aqp1/Hmgb1
EC6	GO:0006364	rRNA processing	7/89	9.18032e-05	0.00347854	Rps28/Rpl35/Rps21/Nsa2/Krr1/Rpf1/Wbp11
EC6	GO:0000028	ribosomal small subunit assembly	3/89	0.000130803	0.00474979	Rps28/Rps27/Rpl38
EC6	GO:0071549	cellular response to dexamethasone stimulus	3/89	0.000242885	0.00863976	Pck2/Ddit4/Aqp1
EC6	GO:0071826	ribonucleoprotein complex subunit organization	6/89	0.000397366	0.0132156	Rps28/Rpl13a/Rps27/Rpl38/Sf3a2/Cpsf7
EC6	GO:0019432	triglyceride biosynthetic process	3/89	0.000683557	0.0220637	Pck2/Thrsp/Lpl
EC6	GO:0006284	base-excision repair	3/89	0.00124706	0.0362272	Hmgb1/Fam168a/Rpa2
EC6	GO:0090269	fibroblast growth factor production	2/89	0.00135843	0.0375834	Rgcc/Cd59a
EC6	GO:0090270	regulation of fibroblast growth factor production	2/89	0.00135843	0.0375834	Rgcc/Cd59a
EC6	GO:0097278	complement-dependent cytotoxicity	2/89	0.00165426	0.0450528	Cd59a/Cr1l
EC7	GO:0002428	antigen processing and presentation of peptide antigen via MHC class Ib	8/81	1.35341e-14	2.068e-11	H2-D1/H2-Q6/H2-T22/B2m/H2-Q7/H2-Q4/H2-Q10/H2-K1
EC7	GO:0019885	antigen processing and presentation of endogenous peptide antigen via MHC class I	8/81	1.48575e-13	5.67556e-11	H2-D1/H2-Q6/H2-T22/B2m/H2-Q7/H2-Q4/H2-Q10/H2-K1
EC7	GO:0001916	positive regulation of T cell mediated cytotoxicity	8/81	3.07183e-12	4.69375e-10	H2-D1/H2-Q6/H2-T22/B2m/H2-Q7/H2-Q4/H2-Q10/H2-K1
EC7	GO:0001913	T cell mediated cytotoxicity	8/81	2.77662e-10	3.03048e-08	H2-D1/H2-Q6/H2-T22/B2m/H2-Q7/H2-Q4/H2-Q10/H2-K1
EC7	GO:0001912	positive regulation of leukocyte mediated cytotoxicity	8/81	8.73182e-10	8.89481e-08	H2-D1/H2-Q6/H2-T22/B2m/H2-Q7/H2-Q4/H2-Q10/H2-K1
EC7	GO:0031343	positive regulation of cell killing	8/81	3.31843e-09	3.1691e-07	H2-D1/H2-Q6/H2-T22/B2m/H2-Q7/H2-Q4/H2-Q10/H2-K1
EC7	GO:0001909	leukocyte mediated cytotoxicity	8/81	9.32757e-08	6.3692e-06	H2-D1/H2-Q6/H2-T22/B2m/H2-Q7/H2-Q4/H2-Q10/H2-K1
EC7	GO:0001906	cell killing	8/81	4.74612e-07	2.78926e-05	H2-D1/H2-Q6/H2-T22/B2m/H2-Q7/H2-Q4/H2-Q10/H2-K1
EC7	GO:0071248	cellular response to metal ion	7/81	6.24747e-06	0.000298317	Fas/B2m/Junb/Fos/Jund/Mapk8/Fosb
EC7	GO:0042026	protein refolding	4/81	1.17342e-05	0.000527351	Hspa1b/B2m/Hspa1a/Nktr
EC7	GO:0031398	positive regulation of protein ubiquitination	6/81	1.94999e-05	0.000784103	Nmi/Birc3/Mapk8/Adrb2/Rassf1/Dcun1d3
EC7	GO:0010038	response to metal ion	8/81	2.67902e-05	0.00104962	Fas/B2m/Junb/Fos/Cuta/Jund/Mapk8/Fosb
EC7	GO:0062197	cellular response to chemical stress	8/81	0.00012549	0.00426109	Fas/Rhob/Fos/Kdm6b/Hspb1/Srxn1/Mapk8/Epas1
EC7	GO:0009896	positive regulation of catabolic process	9/81	0.000219778	0.00699626	Hspa1b/Hecw2/Pum1/Hspa1a/Ier3/Mapk8/Adrb2/Atg16l1/Faf1
EC7	GO:0042255	ribosome assembly	4/81	0.000280274	0.00873997	Rps25/Rps28/Rpl6/Rpl10
EC7	GO:0034599	cellular response to oxidative stress	7/81	0.000329106	0.0100575	Rhob/Fos/Kdm6b/Hspb1/Srxn1/Mapk8/Epas1
EC7	GO:0051085	chaperone cofactor-dependent protein refolding	3/81	0.000470502	0.0138548	Hspa1b/Hspa1a/Dnajb1
EC7	GO:0045732	positive regulation of protein catabolic process	6/81	0.000609896	0.0172578	Hspa1b/Hecw2/Hspa1a/Ier3/Mapk8/Faf1
EC7	GO:0006979	response to oxidative stress	8/81	0.00063317	0.0175906	Rhob/Wrn/Fos/Kdm6b/Hspb1/Srxn1/Mapk8/Epas1
EC7	GO:0009636	response to toxic substance	7/81	0.000878868	0.0230634	Fas/Rhob/B2m/Kdm6b/Adh1/Blmh/Mapk8
EC7	GO:0002028	regulation of sodium ion transport	4/81	0.000890537	0.0230634	Hecw2/Sgk1/Adrb2/Ikbkb
EC7	GO:0097300	programmed necrotic cell death	3/81	0.000949338	0.0241765	Fas/Birc3/Mapk8
EC7	GO:0009266	response to temperature stimulus	5/81	0.00104458	0.0257437	Hspa1b/Hspa1a/Rnf34/Mapk8/Adrb2
EC7	GO:0009991	response to extracellular stimulus	7/81	0.00165456	0.038895	Fas/Wrn/Fos/Vcam1/Mapk8/Adrb2/Agl
EC7	GO:0031331	positive regulation of cellular catabolic process	7/81	0.00174011	0.0402861	Hspa1b/Pum1/Hspa1a/Mapk8/Adrb2/Atg16l1/Faf1
EC7	GO:0001892	embryonic placenta development	4/81	0.00183007	0.0417365	Junb/Vcam1/Epas1/Birc6
EC7	GO:0010225	response to UV-C	2/81	0.00224897	0.0477282	Wrn/Dcun1d3
EC7	GO:0045351	type I interferon biosynthetic process	2/81	0.00224897	0.0477282	Ifnar1/Nmi
EC8	GO:0002476	antigen processing and presentation of endogenous peptide antigen via MHC class Ib	7/44	1.4509e-14	6.44198e-12	H2-Q7/H2-Q6/Tap2/H2-D1/H2-K1/H2-Q4/H2-T22
EC8	GO:0002484	antigen processing and presentation of endogenous peptide antigen via MHC class I via ER pathway	7/44	1.4509e-14	6.44198e-12	H2-Q7/H2-Q6/Tap2/H2-D1/H2-K1/H2-Q4/H2-T22
EC8	GO:0001916	positive regulation of T cell mediated cytotoxicity	7/44	2.43526e-12	2.21505e-10	H2-Q7/H2-Q6/Tap2/H2-D1/H2-K1/H2-Q4/H2-T22
EC8	GO:0001913	T cell mediated cytotoxicity	7/44	1.22501e-10	7.77006e-09	H2-Q7/H2-Q6/Tap2/H2-D1/H2-K1/H2-Q4/H2-T22
EC8	GO:0002697	regulation of immune effector process	12/44	2.24926e-10	1.33156e-08	H2-Q7/H2-Q6/Tap2/H2-D1/Sema7a/H2-K1/H2-Q4/Rc3h1/H2-T22/Gbp4/Sin3a/Paxip1
EC8	GO:0001912	positive regulation of leukocyte mediated cytotoxicity	7/44	3.34657e-10	1.85735e-08	H2-Q7/H2-Q6/Tap2/H2-D1/H2-K1/H2-Q4/H2-T22
EC8	GO:0031343	positive regulation of cell killing	7/44	1.08407e-09	4.49044e-08	H2-Q7/H2-Q6/Tap2/H2-D1/H2-K1/H2-Q4/H2-T22
EC8	GO:0001909	leukocyte mediated cytotoxicity	7/44	2.09067e-08	6.18838e-07	H2-Q7/H2-Q6/Tap2/H2-D1/H2-K1/H2-Q4/H2-T22
EC8	GO:0001906	cell killing	7/44	8.97659e-08	2.34447e-06	H2-Q7/H2-Q6/Tap2/H2-D1/H2-K1/H2-Q4/H2-T22
EC8	GO:0043619	regulation of transcription from RNA polymerase II promoter in response to oxidative stress	2/44	0.000406482	0.00925529	Epas1/Sin3a
EC8	GO:1902749	regulation of cell cycle G2/M phase transition	3/44	0.00203639	0.0441051	Hspa2/Sin3a/Paxip1
EC9	GO:0048002	antigen processing and presentation of peptide antigen	11/75	4.9956e-16	3.1785e-13	H2-Q4/B2m/H2-D1/H2-Q6/H2-T23/H2-K1/H2-Q7/H2-Eb1/H2-T22/Cd74/Tap1
EC9	GO:0002483	antigen processing and presentation of endogenous peptide antigen	9/75	5.53424e-16	3.1785e-13	H2-Q4/B2m/H2-D1/H2-Q6/H2-T23/H2-K1/H2-Q7/H2-T22/Tap1
EC9	GO:0019885	antigen processing and presentation of endogenous peptide antigen via MHC class I	9/75	5.53424e-16	3.1785e-13	H2-Q4/B2m/H2-D1/H2-Q6/H2-T23/H2-K1/H2-Q7/H2-T22/Tap1
EC9	GO:0001916	positive regulation of T cell mediated cytotoxicity	8/75	1.62436e-12	2.3323e-10	H2-Q4/B2m/H2-D1/H2-Q6/H2-T23/H2-K1/H2-Q7/H2-T22
EC9	GO:0001913	T cell mediated cytotoxicity	8/75	1.47918e-10	1.59289e-08	H2-Q4/B2m/H2-D1/H2-Q6/H2-T23/H2-K1/H2-Q7/H2-T22
EC9	GO:0001910	regulation of leukocyte mediated cytotoxicity	9/75	1.59033e-10	1.61184e-08	H2-Q4/B2m/H2-D1/H2-Q6/H2-T23/H2-K1/H2-Q7/H2-T22/Tap1
EC9	GO:0031341	regulation of cell killing	9/75	1.05521e-09	9.5691e-08	H2-Q4/B2m/H2-D1/H2-Q6/H2-T23/H2-K1/H2-Q7/H2-T22/Tap1
EC9	GO:0001909	leukocyte mediated cytotoxicity	9/75	2.4591e-09	1.92592e-07	H2-Q4/B2m/H2-D1/H2-Q6/H2-T23/H2-K1/H2-Q7/H2-T22/Tap1
EC9	GO:0001906	cell killing	9/75	1.58105e-08	9.27183e-07	H2-Q4/B2m/H2-D1/H2-Q6/H2-T23/H2-K1/H2-Q7/H2-T22/Tap1
EC9	GO:0002440	production of molecular mediator of immune response	6/75	0.000382673	0.0143336	B2m/H2-T23/Smad7/Gprc5b/Tek/Cd74
Fibro1	GO:0042326	negative regulation of phosphorylation	30/284	1.65528e-10	6.13279e-07	Ddit4/Errfi1/Bmp4/Spry1/Hspb1/Gstp1/Ppp1r15a/Per1/Fabp4/Dnaja1/Ctdsp2/Ier3/Cdkn1a/Pten/Gadd45b/Irf1/Nr2f2/Grb10/Taf7/Lrrk2/Deptor/Pde12/Pik3ip1/Dusp5/Sema6a/Atf3/Lats2/Dusp1/Igf1r/Spred1
Fibro1	GO:0002428	antigen processing and presentation of peptide antigen via MHC class Ib	8/284	3.56487e-10	6.60393e-07	H2-D1/B2m/H2-K1/H2-Q4/H2-Q7/H2-T23/H2-Q10/H2-T22
Fibro1	GO:0019885	antigen processing and presentation of endogenous peptide antigen via MHC class I	8/284	3.69556e-09	2.59157e-06	H2-D1/B2m/H2-K1/H2-Q4/H2-Q7/H2-T23/H2-Q10/H2-T22
Fibro1	GO:0002486	antigen processing and presentation of endogenous peptide antigen via MHC class I via ER pathway, TAP-independent	7/284	5.43179e-09	2.59157e-06	H2-D1/H2-K1/H2-Q4/H2-Q7/H2-T23/H2-Q10/H2-T22
Fibro1	GO:0001933	negative regulation of protein phosphorylation	26/284	7.08179e-09	2.59157e-06	Ddit4/Errfi1/Bmp4/Spry1/Hspb1/Gstp1/Ppp1r15a/Per1/Fabp4/Dnaja1/Ctdsp2/Cdkn1a/Pten/Gadd45b/Irf1/Nr2f2/Taf7/Lrrk2/Deptor/Dusp5/Sema6a/Atf3/Lats2/Dusp1/Igf1r/Spred1
Fibro1	GO:0051348	negative regulation of transferase activity	20/284	8.68172e-09	2.59157e-06	Errfi1/Bmp4/Spry1/Hspb1/Gstp1/Zfp36/Fabp4/Dnaja1/Cdkn1a/Pten/Gadd45b/Nr2f2/Taf7/Deptor/Pik3ip1/Dusp5/Lats2/Dusp1/Igf1r/Spred1
Fibro1	GO:0002484	antigen processing and presentation of endogenous peptide antigen via MHC class I via ER pathway	7/284	9.09323e-09	2.59157e-06	H2-D1/H2-K1/H2-Q4/H2-Q7/H2-T23/H2-Q10/H2-T22
Fibro1	GO:0001916	positive regulation of T cell mediated cytotoxicity	8/284	6.89301e-08	1.70257e-05	H2-D1/B2m/H2-K1/H2-Q4/H2-Q7/H2-T23/H2-Q10/H2-T22
Fibro1	GO:0031343	positive regulation of cell killing	10/284	6.59741e-07	0.000135797	H2-D1/B2m/H2-K1/H2-Q4/H2-Q7/H2-T23/Cxcl1/H2-Q10/H2-T22/Bcl2l11
Fibro1	GO:0001912	positive regulation of leukocyte mediated cytotoxicity	9/284	1.46354e-06	0.000285391	H2-D1/B2m/H2-K1/H2-Q4/H2-Q7/H2-T23/Cxcl1/H2-Q10/H2-T22
Fibro1	GO:0001913	T cell mediated cytotoxicity	8/284	4.8481e-06	0.000780966	H2-D1/B2m/H2-K1/H2-Q4/H2-Q7/H2-T23/H2-Q10/H2-T22
Fibro1	GO:0035456	response to interferon-beta	8/284	5.5862e-06	0.000827875	Ifitm1/Ifi205/Ifi207/Ifi211/Ifitm3/Irf1/Pnpt1/Ifi204
Fibro1	GO:0001906	cell killing	12/284	6.49245e-06	0.000925175	H2-D1/B2m/H2-K1/H2-Q4/H2-Q7/H2-T23/Rnf19b/Cxcl1/Cfh/H2-Q10/H2-T22/Bcl2l11
Fibro1	GO:0030325	adrenal gland development	5/284	1.67512e-05	0.00197139	Arid5b/Cited2/Pdgfra/Ly6e/Igf1r
Fibro1	GO:0032092	positive regulation of protein binding	10/284	1.70268e-05	0.00197139	B2m/App/Bmp4/Map1lc3b/Tcf7l2/Lrrk2/Vtn/Plk2/Tirap/Arf6
Fibro1	GO:0007568	aging	13/284	2.18923e-05	0.00245791	B2m/App/Ccl11/Ypel3/Bcl6/Cdkn1a/Pten/Pnpt1/Lrrk2/Plk2/Smc5/Lncpint/Apod
Fibro1	GO:0001909	leukocyte mediated cytotoxicity	10/284	3.01268e-05	0.00328293	H2-D1/B2m/H2-K1/H2-Q4/H2-Q7/H2-T23/Rnf19b/Cxcl1/H2-Q10/H2-T22
Fibro1	GO:0097201	negative regulation of transcription from RNA polymerase II promoter in response to stress	4/284	4.43395e-05	0.00436199	Ppp1r15a/Cited2/Dnajb1/Bag3
Fibro1	GO:0002683	negative regulation of immune system process	20/284	4.47384e-05	0.00436199	Zbtb16/Tsc22d3/Bmp4/H2-T23/Klf13/Nfkbia/Fas/Hes1/Zfp36/Rc3h1/Bcl6/Enpp3/Pcbp2/Il33/Irf1/Cd47/Dusp1/Apod/Peli1/Tob2
Fibro1	GO:1902532	negative regulation of intracellular signal transduction	22/284	5.33341e-05	0.00481958	Ddit4/Errfi1/Bmp4/Spry1/Hspb1/Gstp1/Per1/Bcl6/Dnaja1/Pten/Lrrk2/Deptor/Pik3ip1/Adipor1/Dusp5/Sema6a/Atf3/Dusp1/Pde4b/Igf1r/Spred1/Ivns1abp
Fibro1	GO:1901841	regulation of high voltage-gated calcium channel activity	4/284	8.71627e-05	0.00749065	Gem/Pde4b/Nipsnap2/Rrad
Fibro1	GO:0048608	reproductive structure development	19/284	8.89578e-05	0.00749065	Ubb/Adamts1/Bmp4/Arid5b/Vcam1/Cited2/H3f3b/Hes1/Hmgb2/Tcf7l2/Osr1/Pten/Nr2f2/Pdgfra/Gja1/Igf1r/Epas1/Bcl2l11/Sulf1
Fibro1	GO:0032680	regulation of tumor necrosis factor production	11/284	0.00010977	0.00884129	Errfi1/App/Hspb1/H2-T23/Gstp1/Zfp36/Ifngr1/Lrrk2/Cd47/Tirap/Trim30a
Fibro1	GO:0032640	tumor necrosis factor production	11/284	0.000130209	0.00964846	Errfi1/App/Hspb1/H2-T23/Gstp1/Zfp36/Ifngr1/Lrrk2/Cd47/Tirap/Trim30a
Fibro1	GO:0009896	positive regulation of catabolic process	19/284	0.000135985	0.00987887	Hspa1b/Hspa1a/App/Dcn/Zfp36/Btg2/Rnf19b/Rc3h1/Ier3/Pten/Il33/Pnpt1/Lrrk2/Gja1/Bag3/Hnrnpd/Plk2/Trim30a/Bcl2l11
Fibro1	GO:0035458	cellular response to interferon-beta	6/284	0.000140956	0.0100431	Ifi205/Ifi207/Ifi211/Irf1/Pnpt1/Ifi204
Fibro1	GO:0030336	negative regulation of cell migration	14/284	0.000150132	0.0103395	Dcn/Cited2/Fas/Pten/Il33/Dnaja4/Nr2f2/Rhob/Adipor1/Dusp1/Cyp1b1/Spred1/Apod/Sulf1
Fibro1	GO:0002262	myeloid cell homeostasis	11/284	0.000153802	0.0103395	B2m/Bmp4/Klf13/Cited2/Zfp36/Hmgb2/Bcl6/Pde4b/Setd1a/Epas1/Bcl2l11
Fibro1	GO:1903707	negative regulation of hemopoiesis	10/284	0.000189373	0.0114605	Zbtb16/Bmp4/Klf13/Nfkbia/Hes1/Zfp36/Rc3h1/Bcl6/Irf1/Tob2
Fibro1	GO:0040013	negative regulation of locomotion	15/284	0.000230406	0.0130222	Dcn/Cited2/Fas/Pten/Il33/Dnaja4/Nr2f2/Rhob/Adipor1/Sema6a/Dusp1/Cyp1b1/Spred1/Apod/Sulf1
Fibro1	GO:0009755	hormone-mediated signaling pathway	10/284	0.00023903	0.0130222	Klf9/Sgk1/Bmp4/Per1/Dnaja1/Nr1d2/Taf7/Adipor1/Lats2/Ghr
Fibro1	GO:0051384	response to glucocorticoid	7/284	0.000249409	0.0130222	Klf9/Ddit4/Fibin/Sgk1/Bmp4/Fas/Zfp36
Fibro1	GO:0000028	ribosomal small subunit assembly	4/284	0.000251815	0.0130222	Rps28/Rps27/Rpl38/Rps25
Fibro1	GO:0030218	erythrocyte differentiation	9/284	0.000253064	0.0130222	B2m/Bmp4/Klf13/Cited2/Zfp36/Hmgb2/Bcl6/Setd1a/Epas1
Fibro1	GO:0061077	chaperone-mediated protein folding	6/284	0.000284925	0.0138901	Hspa1b/Hspa1a/Hspb1/Fkbp5/Dnajb1/Dnajb14
Fibro1	GO:1903311	regulation of mRNA metabolic process	13/284	0.000325734	0.0152765	Cirbp/Malat1/Zfp36/Btg2/Rc3h1/Tra2b/Srsf7/Srsf5/Pnpt1/Rbm4b/Pde12/Hnrnpd/Tirap
Fibro1	GO:0010038	response to metal ion	13/284	0.000339312	0.0157144	B2m/Fibin/Trf/Fas/Fabp4/Cp/Mt2/Fosb/Lrrk2/Cpne8/Hnrnpd/Mt1/Casp6
Fibro1	GO:0009408	response to heat	8/284	0.000347049	0.0158743	Hspa1b/Hspa1a/Tcim/Dnaja1/Il1r1/Dnaja4/Bag3/Pde4b
Fibro1	GO:0001525	angiogenesis	20/284	0.000376363	0.016405	Glul/Angptl4/Adamts1/Bmp4/Ccl11/Dcn/Hspb1/Btg1/Pten/Pdgfra/Rhob/Pnpla6/Tcf4/Sema6a/Plk2/Cyp1b1/Amotl2/Spred1/Epas1/Sulf1
Fibro1	GO:0031331	positive regulation of cellular catabolic process	16/284	0.000429952	0.0176997	Hspa1b/Hspa1a/App/Dcn/Zfp36/Btg2/Rnf19b/Rc3h1/Pten/Il33/Pnpt1/Lrrk2/Bag3/Hnrnpd/Plk2/Bcl2l11
Fibro1	GO:0045926	negative regulation of growth	13/284	0.000466373	0.0187095	Cirbp/Bmp4/Cited2/Bcl6/Cdkn1a/Tcf7l2/Pten/Pnpt1/Gja1/Adipor1/Sema6a/Cdkn2aip/Rrad
Fibro1	GO:0003156	regulation of animal organ formation	5/284	0.000482566	0.0187095	Bmp4/Spry1/Cited2/Hes1/Sulf1
Fibro1	GO:0071385	cellular response to glucocorticoid stimulus	5/284	0.000482566	0.0187095	Klf9/Ddit4/Sgk1/Bmp4/Zfp36
Fibro1	GO:0050727	regulation of inflammatory response	15/284	0.000484618	0.0187095	H2-T23/Gstp1/Nfkbia/Zfp36/Per1/Fabp4/Bcl6/Enpp3/Ier3/Nr1d2/Il33/Il1r1/Lrrk2/Cd47/Apod
Fibro1	GO:0031349	positive regulation of defense response	13/284	0.00048478	0.0187095	Ifi205/H2-T23/Nfkbia/Ifi211/Hmgb2/Fabp4/Cxcl1/Il33/Lrrk2/Cd47/Gja1/Ifi204/Tirap
Fibro1	GO:0043542	endothelial cell migration	11/284	0.000557703	0.0202578	Glul/Bmp4/Dcn/Hspb1/Pten/Dnaja4/Nr2f2/Rhob/Plk2/Cyp1b1/Spred1
Fibro1	GO:0071241	cellular response to inorganic substance	10/284	0.000618015	0.0216391	B2m/Trf/Fas/Fabp4/Mt2/Fosb/Lrrk2/Cpne8/Hnrnpd/Mt1
Fibro1	GO:0070663	regulation of leukocyte proliferation	12/284	0.000674122	0.0220815	Bmp4/H2-T23/Gstp1/Vcam1/Hes1/Rc3h1/Bcl6/Enpp3/Cdkn1a/Irf1/Tirap/Peli1
Fibro1	GO:0048008	platelet-derived growth factor receptor signaling pathway	6/284	0.000692552	0.0220815	Arid5b/Txnip/Csrnp1/Pten/Pdgfra/Apod
Fibro1	GO:0050830	defense response to Gram-positive bacterium	6/284	0.000692552	0.0220815	Rarres2/H2-T23/Hmgb2/Rpl39/Tirap/Pld1
Fibro1	GO:0007548	sex differentiation	12/284	0.000758531	0.0238166	Ubb/Adamts1/Bmp4/Arid5b/Cited2/H3f3b/Hmgb2/Tcf7l2/Osr1/Pdgfra/Gja1/Bcl2l11
Fibro1	GO:0070661	leukocyte proliferation	14/284	0.000811893	0.024844	Bmp4/H2-T23/Gstp1/Vcam1/Hes1/Rc3h1/Bcl6/Enpp3/Cdkn1a/Il33/Irf1/Gja1/Tirap/Peli1
Fibro1	GO:0042274	ribosomal small subunit biogenesis	6/284	0.000825449	0.0248641	Rps28/Rps27/Rpl38/Rps21/Rps25/Nom1
Fibro1	GO:0090132	epithelium migration	13/284	0.00107619	0.0307098	Glul/Bmp4/Dcn/Hspb1/Pten/Dnaja4/Nr2f2/Rhob/Adipor1/Plk2/Cyp1b1/Spred1/Arf6
Fibro1	GO:0043467	regulation of generation of precursor metabolites and energy	8/284	0.00107796	0.0307098	Ddit4/Hsd11b1/App/Ier3/Grb10/Pnpt1/Cox17/Pde12
Fibro1	GO:2000060	positive regulation of ubiquitin-dependent protein catabolic process	7/284	0.00122519	0.033058	Hspa1b/Hspa1a/Rnf19b/Pten/Il33/Lrrk2/Plk2
Fibro1	GO:0061308	cardiac neural crest cell development involved in heart development	3/284	0.00141877	0.0365037	Bmp4/Cited2/Hes1
Fibro1	GO:1901343	negative regulation of vasculature development	8/284	0.00149606	0.037452	Adamts1/Bmp4/Dcn/Tcf4/Sema6a/Plk2/Spred1/Sulf1
Fibro1	GO:0090162	establishment of epithelial cell polarity	4/284	0.00167442	0.0402888	Hes1/Cyth3/Gja1/Arf6
Fibro1	GO:0007346	regulation of mitotic cell cycle	18/284	0.00179925	0.0427322	Hspa1b/Hspa1a/App/Adamts1/Bmp4/Btg1/Syf2/Pim3/Hes1/Btg2/Ctdsp2/Ier3/Cdkn1a/Pten/Pnpt1/Plk2/Igf1r/Smc5
Fibro1	GO:0042594	response to starvation	9/284	0.00182976	0.0429067	Glul/Angptl4/Fas/Zfp36/Map1lc3b/Cdkn1a/Tcf7l2/Lrrk2/Atf3
Fibro1	GO:0034248	regulation of cellular amide metabolic process	15/284	0.0018426	0.0429362	Cirbp/Rpl38/Hsd11b1/App/Ppp1r15a/Zfp36/Btg2/Per1/Rc3h1/Rpl13a/Ifngr1/Rbm4b/Habp4/Hnrnpd/Cyp1b1
Fibro1	GO:0051085	chaperone cofactor-dependent protein refolding	4/284	0.00190514	0.043304	Hspa1b/Hspa1a/Dnajb1/Dnajb14
Fibro1	GO:0034341	response to interferon-gamma	8/284	0.00213632	0.0468346	Ifitm1/H2-Q7/Ccl11/Rpl13a/Ifitm3/Irf1/Cd47/Pde12
Fibro2	GO:0002181	cytoplasmic translation	18/378	5.90333e-13	2.39911e-09	Rps29/Rps28/Rps21/Rpl38/Rpl13a/Rpl39/Rpl36/Rpl6/Eef2/Rpl35a/Rps2/Rpl9/Rpl24/Rplp0/Rps23/Rpl18a/Mcts2/Rpl29
Fibro2	GO:0042255	ribosome assembly	12/378	2.06415e-08	4.18605e-05	Rps28/Rps27/Rpl38/Rps25/Rpl10/Rpl6/Rpl5/Rps2/Rpl12/Rpl24/Rplp0/Nop53
Fibro2	GO:0042254	ribosome biogenesis	24/378	4.58052e-08	4.18605e-05	Rps28/Rpl35/Rps27/Rps21/Rpl38/Rpl27/Rps25/Glul/Rpl10/Rpl6/Rps16/Rps8/Rpl7a/Rpl5/Rpl35a/Rps7/Frg1/Rps2/Rpl12/Rpl24/Rpl7/Rplp0/Naf1/Nop53
Fibro2	GO:0051348	negative regulation of transferase activity	22/378	4.85472e-08	4.18605e-05	Errfi1/Spry1/Gstp1/Hspb1/Bmp4/Irs2/Gadd45a/Cblb/Rpl5/Rps7/Gadd45b/Cdkn1b/Zfp36/Il6/Deptor/Inpp5k/Kat2b/Pik3ip1/Rpl23/Spry2/Fabp4/Cdkn1a
Fibro2	GO:0072593	reactive oxygen species metabolic process	23/378	5.15016e-08	4.18605e-05	Ddit4/Gstp1/Gpx3/Icam1/Cxcl1/Gadd45a/Hk2/Pink1/Nox4/Ripk1/Il6/Ptgs2/Sirt3/Foxo3/Ier3/Cd47/Edn1/Fbln5/Prdx4/Zc3h12a/Sod1/Sod3/Cdkn1a
Fibro2	GO:0051384	response to glucocorticoid	12/378	8.56415e-08	5.80079e-05	Klf9/Ddit4/Fas/Bmp4/Anxa1/Fibin/Hmgb1/Sgk1/Zfp36/Il6/Crebrf/Aqp1
Fibro2	GO:1903706	regulation of hemopoiesis	26/378	6.65051e-07	0.0002194	Zbtb16/B2m/Fas/Hmgb2/Bmp4/Anxa1/Hmgb1/Cxcl1/Cebpb/Nfkbia/Zfp36/Tmem64/Ripk1/Il6/Myc/Id2/Pim1/Foxo3/Cd74/Bcl6/Socs1/Klf13/Zc3h12a/Tnfsf9/Clec2d/Tcim
Fibro2	GO:2000377	regulation of reactive oxygen species metabolic process	18/378	6.84708e-07	0.0002194	Gstp1/Icam1/Cxcl1/Gadd45a/Hk2/Pink1/Nox4/Ripk1/Il6/Ptgs2/Sirt3/Foxo3/Ier3/Cd47/Fbln5/Zc3h12a/Sod1/Cdkn1a
Fibro2	GO:1901652	response to peptide	25/378	7.55806e-07	0.0002194	App/Irs2/Klf15/Icam1/Anxa1/Serpina3n/Sgk1/Rarres2/Nfkbia/Slc2a8/Pld1/Adipor1/Vcam1/Inpp5k/Kat2b/Ghr/Lrp1/Rpl23/Socs2/Foxo3/Socs1/Socs3/Nucb2/Phip/Casp4
Fibro2	GO:0006979	response to oxidative stress	26/378	1.10972e-06	0.00030066	App/Gstp1/Gpx3/Hspb1/Bmp4/Anxa1/Lig1/Pink1/Hsph1/Ripk1/Il6/Kdm6b/Ptgs2/Txnip/Apod/Foxo3/Pdgfra/Fbln5/Prdx4/Mgst1/Zc3h12a/Sod1/Sod3/Ralbp1/Aqp1/Aldh1a1
Fibro2	GO:0033673	negative regulation of kinase activity	18/378	1.92742e-06	0.000457272	Errfi1/Spry1/Gstp1/Hspb1/Bmp4/Irs2/Gadd45a/Cblb/Gadd45b/Cdkn1b/Il6/Deptor/Inpp5k/Kat2b/Pik3ip1/Spry2/Fabp4/Cdkn1a
Fibro2	GO:0071385	cellular response to glucocorticoid stimulus	8/378	2.02532e-06	0.000457272	Klf9/Ddit4/Bmp4/Anxa1/Sgk1/Zfp36/Crebrf/Aqp1
Fibro2	GO:0046916	cellular transition metal ion homeostasis	11/378	3.28816e-06	0.000629527	App/Mt2/Mt1/Fth1/Trf/Slc40a1/Cp/Myc/Ftl1/Sod1/Ccdc22
Fibro2	GO:0071826	ribonucleoprotein complex subunit organization	16/378	3.36024e-06	0.000629527	Rps28/Rps27/Rpl38/Rpl13a/Rps25/Rpl10/Rpl6/Snrpg/Rpl5/Rps2/Rpl12/Rpl24/Rplp0/Naf1/Mcts2/Nop53
Fibro2	GO:0097193	intrinsic apoptotic signaling pathway	21/378	3.55153e-06	0.000629527	Ubb/Ddit4/Hspb1/Cebpb/Plekhf1/Rps7/Pink1/Ifi204/Hsph1/Myc/Ptgs2/Cd74/Ier3/Tpt1/Bclaf1/Ddx5/Sod1/Pttg1ip/Cdkn1a/Ralbp1/Casp4
Fibro2	GO:0032612	interleukin-1 production	12/378	3.59206e-06	0.000629527	App/Errfi1/Gstp1/Hspb1/Ifi205/Anxa1/Hmgb1/Ifi204/Ifi211/Abca1/Zc3h12a/Casp4
Fibro2	GO:0032611	interleukin-1 beta production	11/378	3.71768e-06	0.000629527	App/Errfi1/Gstp1/Hspb1/Ifi205/Hmgb1/Ifi204/Ifi211/Abca1/Zc3h12a/Casp4
Fibro2	GO:0010035	response to inorganic substance	26/378	5.24815e-06	0.000798833	B2m/Fas/Mt2/Mt1/Anxa1/Fibin/Trf/Selenop/Lig1/Pink1/Cdkn1b/Hsph1/Slc40a1/Ripk1/Cp/Il6/Kdm6b/Id2/Foxo3/Fabp4/Fbln5/Cpne3/Zc3h12a/Sod1/Sod3/Aqp1
Fibro2	GO:0032652	regulation of interleukin-1 production	11/378	5.31447e-06	0.000798833	App/Errfi1/Gstp1/Hspb1/Ifi205/Anxa1/Hmgb1/Ifi204/Ifi211/Zc3h12a/Casp4
Fibro2	GO:1901653	cellular response to peptide	20/378	5.50377e-06	0.000798833	App/Irs2/Icam1/Sgk1/Rarres2/Slc2a8/Adipor1/Vcam1/Inpp5k/Kat2b/Ghr/Lrp1/Rpl23/Socs2/Foxo3/Socs1/Socs3/Nucb2/Phip/Casp4
Fibro2	GO:0055076	transition metal ion homeostasis	12/378	9.04462e-06	0.00118572	B2m/App/Mt2/Mt1/Fth1/Trf/Slc40a1/Cp/Myc/Ftl1/Sod1/Ccdc22
Fibro2	GO:0097237	cellular response to toxic substance	14/378	1.03735e-05	0.00123993	B2m/Anxa1/Pink1/Hsph1/Ripk1/Il6/Kdm6b/Foxo3/Fbln5/Zc3h12a/Sod1/Akr1a1/Sod3/Aqp1
Fibro2	GO:0009636	response to toxic substance	21/378	1.20778e-05	0.00140218	B2m/Fas/Mt2/Mt1/Anxa1/Lig1/Pink1/Hsph1/Atp1a2/Ripk1/Il6/Kdm6b/Foxo3/Fbln5/Zc3h12a/Sod1/Akr1a1/Sod3/Ralbp1/Aqp1/Aldh1a1
Fibro2	GO:0035455	response to interferon-alpha	6/378	1.25491e-05	0.00140218	Ifitm3/Ifi204/Myc/Ifnar2/Bst2/Ifit2
Fibro2	GO:0045923	positive regulation of fatty acid metabolic process	7/378	1.55318e-05	0.0016185	Irs2/Anxa1/Ptgs2/Cd74/Cpt1a/Mlycd/Nucb2
Fibro2	GO:0030099	myeloid cell differentiation	23/378	1.76188e-05	0.00179007	Zbtb16/B2m/App/Fas/Hmgb2/Bmp4/Hmgb1/Trf/Cebpb/Pir/Nfkbia/Zfp36/Tmem64/Ripk1/Myc/Id2/Foxo3/Cd74/Bcl6/Sbno2/Klf13/Tnfsf9/Clec2d
Fibro2	GO:0048660	regulation of smooth muscle cell proliferation	14/378	2.20759e-05	0.00213611	Bmp4/Adamts1/Cdkn1b/Il6/Myc/Ptgs2/Id2/Pde1a/Apod/Edn1/Rab5a/Tcf7l2/Cdkn1a/Ralbp1
Fibro2	GO:0048659	smooth muscle cell proliferation	14/378	2.93284e-05	0.00267457	Bmp4/Adamts1/Cdkn1b/Il6/Myc/Ptgs2/Id2/Pde1a/Apod/Edn1/Rab5a/Tcf7l2/Cdkn1a/Ralbp1
Fibro2	GO:0045444	fat cell differentiation	17/378	3.04199e-05	0.00267457	Zbtb16/Arid5b/Cebpd/Selenbp1/Cebpb/Rarres2/Zfp36/Tmem64/Ptgs2/Tbl1xr1/Id2/Fabp4/Socs1/Zc3h12a/Tcf7l2/Ccdc85b/Nucb2
Fibro2	GO:0009896	positive regulation of catabolic process	24/378	4.2785e-05	0.00362246	App/Hspa1b/Hspa1a/Irs2/Hmgb1/Cblb/Hk2/Plekhf1/Btg2/Dcn/Pink1/Zfp36/Il6/Myc/Crebrf/Lrp1/Foxo3/Cpt1a/Ier3/Zc3h12a/Pttg1ip/Ccdc22/Tnrc6a/Nop53
Fibro2	GO:0002428	antigen processing and presentation of peptide antigen via MHC class Ib	5/378	4.94671e-05	0.00394185	B2m/H2-Q4/H2-D1/H2-K1/H2-T23
Fibro2	GO:0000302	response to reactive oxygen species	15/378	5.76385e-05	0.00450467	Gstp1/Anxa1/Lig1/Pink1/Hsph1/Ripk1/Il6/Kdm6b/Apod/Foxo3/Pdgfra/Fbln5/Sod1/Sod3/Aqp1
Fibro2	GO:0062012	regulation of small molecule metabolic process	19/378	6.40221e-05	0.0048046	App/Ddit4/Lepr/Irs2/Anxa1/Hmgb1/Adipor1/Il6/Myc/Ptgs2/Inpp5k/Cd74/Cpt1a/Ier3/Mlycd/Tcf7l2/Sod1/Nucb2/Lmf1
Fibro2	GO:0045600	positive regulation of fat cell differentiation	8/378	6.50229e-05	0.0048046	Zbtb16/Cebpb/Rarres2/Zfp36/Tmem64/Ptgs2/Id2/Zc3h12a
Fibro2	GO:0001503	ossification	21/378	6.63154e-05	0.0048126	Zbtb16/Rpl38/Cebpd/Bmp4/H3f3b/Cebpb/Dnm3os/Ifi204/Tmem64/Il6/Ptgs2/Aspn/H3f3a/Id2/Myoc/Id3/Ddr2/Sbno2/Tcf7l2/Ddx5/Mgp
Fibro2	GO:0031331	positive regulation of cellular catabolic process	21/378	6.91638e-05	0.00492119	App/Hspa1b/Hspa1a/Irs2/Hmgb1/Hk2/Plekhf1/Btg2/Dcn/Pink1/Zfp36/Il6/Myc/Lrp1/Foxo3/Cpt1a/Zc3h12a/Pttg1ip/Ccdc22/Tnrc6a/Nop53
Fibro2	GO:0071396	cellular response to lipid	24/378	7.02336e-05	0.00492119	Klf9/Ddit4/Gstp1/Bmp4/Anxa1/Hmgb1/Cxcl1/Cebpb/Sgk1/Nfkbia/Zfp36/Atp1a2/Il6/Crebrf/Pim1/Per1/Id3/Sbno2/Abca1/Zc3h12a/Ddx5/Tcf21/Aqp1/Calcoco1
Fibro2	GO:0001525	angiogenesis	26/378	7.73246e-05	0.0050685	Glul/Lepr/Hspb1/Bmp4/Tnfaip2/Tcf4/Btg1/Anxa1/Angptl4/Hmgb1/F3/Sulf1/Adamts1/Hk2/Dcn/Mfge8/Srpx2/Ptgs2/Ccl11/Pdgfra/Spry2/Enpp2/Edn1/Zc3h12a/Tcf21/Aqp1
Fibro2	GO:0062197	cellular response to chemical stress	19/378	8.42471e-05	0.00535638	Fas/Hspb1/Bmp4/Anxa1/Pink1/Hsph1/Ripk1/Il6/Kdm6b/Ptgs2/Foxo3/Pdgfra/Fbln5/Mgst1/Zc3h12a/Sod1/Sod3/Ralbp1/Aqp1
Fibro2	GO:0006109	regulation of carbohydrate metabolic process	13/378	9.92336e-05	0.00576122	App/Ddit4/Hsd11b1/Lepr/Irs2/Hmgb1/Adipor1/Il6/Myc/Inpp5k/Ier3/Mlycd/Tcf7l2
Fibro2	GO:0008406	gonad development	14/378	0.000112682	0.00636029	Ubb/Arid5b/Hmgb2/Bmp4/Icam1/H3f3b/Cebpb/Adamts1/Fgf7/Foxo3/Pdgfra/Prdx4/Sod1/Tcf21
Fibro2	GO:0034599	cellular response to oxidative stress	17/378	0.000142651	0.00762806	Hspb1/Bmp4/Anxa1/Pink1/Hsph1/Ripk1/Il6/Kdm6b/Foxo3/Pdgfra/Fbln5/Mgst1/Zc3h12a/Sod1/Sod3/Ralbp1/Aqp1
Fibro2	GO:0006006	glucose metabolic process	13/378	0.000154088	0.00813266	Lepr/Irs2/Hmgb1/Hk2/Slc2a8/Adipor1/Il6/Myc/Inpp5k/Apod/Cpt1a/Mlycd/Tcf7l2
Fibro2	GO:0050727	regulation of inflammatory response	19/378	0.000168292	0.00850534	Gstp1/Anxa1/H2-T23/Cebpb/Nfkbia/Zfp36/Il6/Ptgs2/Apod/Fabp4/Bcl6/Ier3/Per1/Cd47/Sbno2/Zc3h12a/Tnfaip6/Socs3/Sod1
Fibro2	GO:0062013	positive regulation of small molecule metabolic process	11/378	0.000171528	0.00850534	App/Irs2/Anxa1/Hmgb1/Myc/Ptgs2/Cd74/Cpt1a/Mlycd/Tcf7l2/Nucb2
Fibro2	GO:0019885	antigen processing and presentation of endogenous peptide antigen via MHC class I	5/378	0.000176117	0.00850534	B2m/H2-Q4/H2-D1/H2-K1/H2-T23
Fibro2	GO:0006364	rRNA processing	14/378	0.000177892	0.00850534	Rps28/Rpl35/Rps21/Rpl27/Rps16/Rps8/Rpl7a/Rpl5/Rpl35a/Rps7/Frg1/Rpl7/Naf1/Nop53
Fibro2	GO:0034440	lipid oxidation	9/378	0.00026548	0.0108005	Irs2/Adipor1/Apod/Etfb/Cpt1a/Mlycd/Hadh/Nucb2/Etfa
Fibro2	GO:1903037	regulation of leukocyte cell-cell adhesion	17/378	0.000268418	0.0108005	Zbtb16/Gstp1/Bmp4/Icam1/Anxa1/H2-T23/Cebpb/Cblb/Hsph1/Il6/Vcam1/Cd74/Bcl6/Cd47/Socs1/Zc3h12a/Tnfsf9
Fibro2	GO:0042594	response to starvation	12/378	0.000321196	0.0123145	Fas/Glul/Angptl4/Map1lc3b/Rnase4/Gabarapl1/Zfp36/Foxo3/Zc3h12a/Tcf7l2/Cdkn1a/Tnrc6a
Fibro2	GO:0007548	sex differentiation	15/378	0.000333276	0.0124699	Ubb/Arid5b/Hmgb2/Bmp4/Icam1/H3f3b/Cebpb/Adamts1/Fgf7/Foxo3/Pdgfra/Prdx4/Tcf7l2/Sod1/Tcf21
Fibro2	GO:0034248	regulation of cellular amide metabolic process	20/378	0.000334452	0.0124699	Rpl38/Rpl13a/Cirbp/App/Hsd11b1/Rpl10/Ppp1r15a/Rbm3/Eef2/Rpl5/Btg2/Pink1/Zfp36/Il6/Enc1/Ifngr1/Foxo3/Per1/Zc3h12a/Tnrc6a
Fibro2	GO:0048511	rhythmic process	16/378	0.00038462	0.0139841	Klf9/Fas/Lepr/Anxa1/Adamts1/Il6/Id2/Kat2b/Foxo3/Pdgfra/Per1/Id3/Enpp2/Ddx5/Mttp/Per3
Fibro2	GO:0019216	regulation of lipid metabolic process	18/378	0.000392271	0.0139841	Irs2/Anxa1/Angptl4/Rarres2/Adipor1/Ptgs2/Tbl1xr1/Id2/Pik3ip1/Apod/Pdgfra/Cd74/Cpt1a/Mlycd/Tcf7l2/Sod1/Nucb2/Lmf1
Fibro2	GO:0010608	posttranscriptional regulation of gene expression	22/378	0.000412559	0.0144538	Rpl38/Rpl13a/Cirbp/App/Bmp4/Rpl10/Ppp1r15a/Rbm3/Eef2/Rpl5/Btg2/Pink1/Zfp36/Ripk1/Il6/Enc1/Foxo3/Per1/Zc3h12a/Naf1/Ddx5/Tnrc6a
Fibro2	GO:0006417	regulation of translation	18/378	0.000440765	0.0149272	Rpl38/Rpl13a/Cirbp/App/Rpl10/Ppp1r15a/Rbm3/Eef2/Rpl5/Btg2/Pink1/Zfp36/Il6/Enc1/Foxo3/Per1/Zc3h12a/Tnrc6a
Fibro2	GO:0050830	defense response to Gram-positive bacterium	7/378	0.000535417	0.0172843	Rpl39/Hmgb2/H2-T23/Rarres2/Pld1/Fau/Gbp3
Fibro2	GO:0070371	ERK1 and ERK2 cascade	17/378	0.000542185	0.0172843	App/Errfi1/Spry1/Gstp1/Bmp4/Icam1/Hmgb1/Trf/Nox4/Il6/Myc/Ccl11/Sirt3/Lrp1/Pdgfra/Cd74/Spry2
Fibro2	GO:0046634	regulation of alpha-beta T cell activation	9/378	0.000545016	0.0172843	Zbtb16/Anxa1/H2-T23/Cblb/Hsph1/Il6/Bcl6/Socs1/Zc3h12a
Fibro2	GO:0048557	embryonic digestive tract morphogenesis	4/378	0.000588959	0.0175806	Id2/Pdgfra/Tcf7l2/Tcf21
Fibro2	GO:0045667	regulation of osteoblast differentiation	10/378	0.000591277	0.0175806	Cebpd/Bmp4/Cebpb/Ifi204/Tmem64/Il6/Id2/Id3/Ddr2/Ddx5
Fibro2	GO:1900407	regulation of cellular response to oxidative stress	8/378	0.000624444	0.0181267	Hspb1/Pink1/Hsph1/Ripk1/Foxo3/Fbln5/Sod1/Ralbp1
Fibro2	GO:0051085	chaperone cofactor-dependent protein refolding	5/378	0.000650452	0.0185023	Hspa1b/Hspa1a/Hsph1/Cd74/Dnajb4
Fibro2	GO:1990830	cellular response to leukemia inhibitory factor	10/378	0.000673303	0.0188711	Arid5b/Pcolce2/Icam1/Rps16/Hk2/Spry2/Sbno2/Socs3/Srsf7/Bclaf1
Fibro2	GO:0032787	monocarboxylic acid metabolic process	23/378	0.0007325	0.0200365	App/Ddit4/Irs2/Anxa1/Hk2/Adipor1/Myc/Ptgs2/Etfb/Cd74/Fabp4/Thnsl2/Cpt1a/Ier3/Mlycd/Edn1/Hadh/Haghl/Akr1a1/Nucb2/Abhd3/Aldh1a1/Etfa
Fibro2	GO:0002683	negative regulation of immune system process	21/378	0.000761993	0.0201087	Zbtb16/Tsc22d3/Fas/Bmp4/Anxa1/H2-T23/Cebpb/Cblb/Serping1/Nfkbia/Zfp36/Myc/Id2/Apod/Cd74/Bcl6/Cd47/Socs1/Klf13/Zc3h12a/Clec2d
Fibro2	GO:0001916	positive regulation of T cell mediated cytotoxicity	5/378	0.000883995	0.0226176	B2m/H2-Q4/H2-D1/H2-K1/H2-T23
Fibro2	GO:0007159	leukocyte cell-cell adhesion	17/378	0.000922513	0.0226176	Zbtb16/Gstp1/Bmp4/Icam1/Anxa1/H2-T23/Cebpb/Cblb/Hsph1/Il6/Vcam1/Cd74/Bcl6/Cd47/Socs1/Zc3h12a/Tnfsf9
Fibro2	GO:0002237	response to molecule of bacterial origin	15/378	0.000955555	0.0231216	Rpl13a/B2m/Hmgb2/Gstp1/Hmgb1/Cxcl1/Cebpb/Nfkbia/Zfp36/Il6/Ptgs2/Sbno2/Abca1/Mgst1/Zc3h12a
Fibro2	GO:0061138	morphogenesis of a branching epithelium	13/378	0.00103368	0.0244238	Spry1/Bmp4/Sulf1/Fgf7/Il6/Myc/Ccl11/Pdgfra/Spry2/Edn1/Socs3/Tcf21/Mgp
Fibro2	GO:0048871	multicellular organismal homeostasis	21/378	0.0010679	0.0250863	Ubb/Lepr/Trf/Cebpb/Adipor1/Nox4/Slc40a1/Tmem64/Fgf7/Il6/Adamts5/Kdm6b/Ptgs2/Inpp5k/Fabp4/Hadh/Sod1/Chmp4b/Aqp1/Aldh1a1/Rpa1
Fibro2	GO:1902882	regulation of response to oxidative stress	8/378	0.00109008	0.0251709	Hspb1/Pink1/Hsph1/Ripk1/Foxo3/Fbln5/Sod1/Ralbp1
Fibro2	GO:0002526	acute inflammatory response	8/378	0.00126452	0.028055	Gstp1/Icam1/F3/H2-T23/Cxcl1/Serpina3n/Il6/Ptgs2
Fibro2	GO:0061077	chaperone-mediated protein folding	6/378	0.00127711	0.028055	Hspa1b/Hspb1/Hspa1a/Hsph1/Cd74/Dnajb4
Fibro2	GO:0007568	aging	12/378	0.00128508	0.0280783	B2m/App/Ypel3/Lncpint/Nox4/Ccl11/Id2/Apod/Foxo3/Bcl6/Sod1/Cdkn1a
Fibro2	GO:0071887	leukocyte apoptotic process	9/378	0.00133625	0.0289037	Tsc22d3/Fas/Bmp4/Irs2/Anxa1/Ripk1/Il6/Myc/Cd74
Fibro2	GO:0009267	cellular response to starvation	10/378	0.00138616	0.0291883	Fas/Glul/Angptl4/Map1lc3b/Rnase4/Gabarapl1/Zc3h12a/Tcf7l2/Cdkn1a/Tnrc6a
Fibro2	GO:0044403	symbiotic process	17/378	0.00141072	0.0292784	Ifitm3/Icam1/Cxcl1/Zfp36/Ripk1/Myc/Vcam1/Inpp5k/Ctsb/Cd74/Zc3h12a/Rab5a/Ddx5/Chmp4b/Gbp3/Bst2/Aqp1
Fibro2	GO:0035924	cellular response to vascular endothelial growth factor stimulus	6/378	0.00141522	0.0292784	Hspb1/Tcf4/Anxa1/Dcn/Pdgfra/Spry2
Fibro2	GO:0035194	post-transcriptional gene silencing by RNA	7/378	0.00160098	0.0317385	Bmp4/Rbm3/Zfp36/Ripk1/Zc3h12a/Ddx5/Tnrc6a
Fibro2	GO:0048872	homeostasis of number of cells	16/378	0.00164488	0.0323468	Tsc22d3/B2m/Fas/Hmgb2/Bmp4/Anxa1/Zfp36/Slc40a1/Il6/Id2/Foxo3/Cd74/Bcl6/Klf13/Sod1/Rpa1
Fibro2	GO:0002262	myeloid cell homeostasis	11/378	0.0016635	0.0323468	B2m/Hmgb2/Bmp4/Anxa1/Zfp36/Il6/Id2/Foxo3/Bcl6/Klf13/Sod1
Fibro2	GO:0051881	regulation of mitochondrial membrane potential	7/378	0.00173531	0.0328156	Ubb/Dcn/Pink1/Myc/Myoc/Rnf122/Sod1
Fibro2	GO:0001953	negative regulation of cell-matrix adhesion	5/378	0.00173606	0.0328156	Apod/Lrp1/Myoc/Bcl6/Enpp2
Fibro2	GO:0071496	cellular response to external stimulus	14/378	0.00174816	0.0328914	Fas/Glul/Angptl4/Map1lc3b/Rnase4/Gabarapl1/Atp1a2/Vcam1/Pim1/Zc3h12a/Tcf7l2/Cdkn1a/Tnrc6a/Aqp1
Fibro2	GO:0007346	regulation of mitotic cell cycle	22/378	0.00176705	0.0330936	App/Hspa1b/Bmp4/Hspa1a/Btg1/Anxa1/Hmgb1/Gadd45a/Adamts1/Btg2/Cdkn1b/Ripk1/Myc/Id2/Cep192/Rpl24/Ier3/Edn1/Chmp4b/Cdkn1a/Phip/Nop53
Fibro2	GO:0035264	multicellular organism growth	12/378	0.00177742	0.0331349	App/Arid5b/H3f3b/Lncpint/Tbl1xr1/H3f3a/Ghr/Socs2/Tcf7l2/Sod1/Rpl29/Nek1
Fibro2	GO:0006606	protein import into nucleus	10/378	0.00213693	0.0366434	Bmp4/Nfkbia/Ptgs2/Txnip/Apod/Zc3h12a/Ddx5/Pttg1ip/Cdkn1a/Phip
Fibro2	GO:0051250	negative regulation of lymphocyte activation	10/378	0.00213693	0.0366434	Fas/Bmp4/Anxa1/Cebpb/Cblb/Id2/Cd74/Bcl6/Socs1/Zc3h12a
Fibro2	GO:0031349	positive regulation of defense response	14/378	0.00228611	0.0377783	Hmgb2/Ifi205/Hmgb1/H2-T23/Cxcl1/Cebpb/Nfkbia/Ifi204/Il6/Ptgs2/Ifi211/Cd74/Fabp4/Cd47
Fibro2	GO:0060211	regulation of nuclear-transcribed mRNA poly(A) tail shortening	3/378	0.00251136	0.0397127	Btg2/Zfp36/Tnrc6a
Fibro2	GO:0060213	positive regulation of nuclear-transcribed mRNA poly(A) tail shortening	3/378	0.00251136	0.0397127	Btg2/Zfp36/Tnrc6a
Fibro2	GO:0051170	import into nucleus	10/378	0.00261935	0.0408137	Bmp4/Nfkbia/Ptgs2/Txnip/Apod/Zc3h12a/Ddx5/Pttg1ip/Cdkn1a/Phip
Fibro2	GO:0033500	carbohydrate homeostasis	13/378	0.00262115	0.0408137	Lepr/Klf15/Icam1/Hk2/Adipor1/Tra2b/Nox4/Il6/Vcam1/Inpp5k/Lrp1/Foxo3/Tcf7l2
Fibro2	GO:0042593	glucose homeostasis	13/378	0.00262115	0.0408137	Lepr/Klf15/Icam1/Hk2/Adipor1/Tra2b/Nox4/Il6/Vcam1/Inpp5k/Lrp1/Foxo3/Tcf7l2
Fibro2	GO:0070663	regulation of leukocyte proliferation	13/378	0.00262115	0.0408137	Gstp1/Bmp4/Irs2/Anxa1/H2-T23/Cebpb/Cblb/Il6/Vcam1/Cd74/Bcl6/Tnfsf9/Cdkn1a
Fibro2	GO:0050673	epithelial cell proliferation	19/378	0.00264004	0.0409508	Klf9/B2m/Errfi1/Hmgb2/Glul/Bmp4/Hmgb1/F3/Sulf1/Cebpb/Cdkn1b/Zfp36/Fgf7/Il6/Myc/Ccl11/Id2/Lims2/Tcf7l2
Fibro2	GO:0031341	regulation of cell killing	8/378	0.00282998	0.0422832	B2m/H2-Q4/H2-D1/H2-K1/Cfh/H2-T23/Cxcl1/Clec2d
Fibro2	GO:0002460	adaptive immune response based on somatic recombination of immune receptors built from immunoglobulin superfamily domains	15/378	0.00290813	0.0432917	B2m/H2-Q4/H2-D1/Fas/H2-K1/Icam1/Anxa1/Hmgb1/C1ra/H2-T23/Serping1/Il6/Cd74/Bcl6/Zc3h12a
Fibro2	GO:0014911	positive regulation of smooth muscle cell migration	6/378	0.00296856	0.0439833	F3/Adamts1/Nox4/Myc/Lrp1/Rab5a
Fibro2	GO:0042035	regulation of cytokine biosynthetic process	8/378	0.0030087	0.0439833	App/Errfi1/Hspb1/Cebpb/Prg4/Zfp36/Il6/Cd74
Fibro2	GO:0046631	alpha-beta T cell activation	10/378	0.00303547	0.0441544	Zbtb16/Anxa1/H2-T23/Cebpb/Cblb/Hsph1/Il6/Bcl6/Socs1/Zc3h12a
Fibro2	GO:0032103	positive regulation of response to external stimulus	18/378	0.00306386	0.0441544	Hmgb2/Hspb1/Ifi205/Hmgb1/H2-T23/Cxcl1/Cebpb/Rarres2/Nfkbia/Ifi204/Il6/Ptgs2/Lrp1/Ifi211/Cd74/Fabp4/Cd47/Edn1
Fibro2	GO:0042226	interleukin-6 biosynthetic process	4/378	0.00312427	0.0442405	App/Cebpb/Prg4/Cd74
Fibro2	GO:0030072	peptide hormone secretion	13/378	0.0031753	0.0443266	Glul/Lepr/Irs2/Anxa1/Il6/Sirt3/Lrp1/Cpt1a/Edn1/Tcf7l2/Hadh/Nucb2/Aqp1
Fibro2	GO:2001020	regulation of response to DNA damage stimulus	12/378	0.00322851	0.0443266	Hmgb1/Myc/Eid3/Cd74/Ier3/Tpt1/Bclaf1/Ddx5/Brcc3/Pttg1ip/Hdac10/Nek1
Fibro2	GO:0006869	lipid transport	15/378	0.00332449	0.044594	Slc10a6/Abca6/Irs2/Anxa1/Nfkbia/Abca8a/Apod/Lrp1/Fabp4/Abca8b/Edn1/Abca1/Slco2b1/Mttp/Nucb2
Fibro2	GO:0001910	regulation of leukocyte mediated cytotoxicity	7/378	0.00337599	0.044594	B2m/H2-Q4/H2-D1/H2-K1/H2-T23/Cxcl1/Clec2d
Fibro2	GO:0048144	fibroblast proliferation	8/378	0.00339243	0.044594	Gstp1/Fth1/Myc/Pdgfra/Cd74/Ddr2/Cdkn1a/Aqp1
Fibro2	GO:0030278	regulation of ossification	12/378	0.00378468	0.0471013	Zbtb16/Cebpd/Bmp4/Cebpb/Ifi204/Tmem64/Il6/Id2/Id3/Ddr2/Ddx5/Mgp
Fibro2	GO:0071466	cellular response to xenobiotic stimulus	8/378	0.00381308	0.0471013	Ddit4/Gstm1/Fmo2/Gstp1/Bmp4/Mcm7/Ghr/Aqp1
Fibro2	GO:0002449	lymphocyte mediated immunity	14/378	0.00390566	0.047941	B2m/H2-Q4/H2-D1/Fas/H2-K1/Icam1/Hmgb1/C1ra/H2-T23/Serping1/Il6/Cd74/Bcl6/Clec2d
Fibro2	GO:0001678	cellular glucose homeostasis	9/378	0.00393153	0.047941	Lepr/Klf15/Icam1/Hk2/Tra2b/Nox4/Vcam1/Lrp1/Tcf7l2
Fibro2	GO:0010875	positive regulation of cholesterol efflux	3/378	0.00401081	0.047941	Nfkbia/Lrp1/Abca1
Fibro3	GO:0051384	response to glucocorticoid	6/124	1.7534e-05	0.0247802	Sgk1/Fibin/Fas/Klf9/Hmgb1/Ddit4
Fibro3	GO:0031960	response to corticosteroid	6/124	2.23345e-05	0.0247802	Sgk1/Fibin/Fas/Klf9/Hmgb1/Ddit4
Fibro3	GO:0022613	ribonucleoprotein complex biogenesis	12/124	4.5925e-05	0.0339692	Rps28/Rpl35/Rpl27/Rpl38/Snrpg/Rps21/Rps27/Clp1/Utp14b/Rpl13a/Heatr3/Rrp1b
Mac1	GO:0048002	antigen processing and presentation of peptide antigen	18/147	1.84968e-24	4.60386e-21	H2-Eb1/H2-D1/H2-Ab1/Cd74/H2-Aa/H2-K1/H2-Q7/H2-T23/Ctss/H2-DMb1/H2-Q4/H2-Q6/H2-DMa/B2m/H2-T22/Unc93b1/Fcgr2b/H2-M3
Mac1	GO:0002250	adaptive immune response	26/147	1.58722e-15	7.90117e-13	H2-Eb1/H2-D1/H2-Ab1/Cd74/H2-Aa/H2-K1/H2-Q7/H2-T23/H2-DMb1/H2-Q4/H2-Q6/H2-DMa/B2m/H2-T22/Unc93b1/Fcgr2b/Vsir/H2-M3/Ly9/Slamf7/Crlf2/Tnfrsf11a/Lyn/Myo1g/Tnfaip3/Inpp5d
Mac1	GO:0001916	positive regulation of T cell mediated cytotoxicity	9/147	9.15427e-12	1.26583e-09	H2-D1/H2-K1/H2-Q7/H2-T23/H2-Q4/H2-Q6/B2m/H2-T22/H2-M3
Mac1	GO:0002819	regulation of adaptive immune response	15/147	7.26715e-11	8.6133e-09	H2-D1/H2-Ab1/Cd74/H2-K1/H2-Q7/H2-T23/H2-Q4/H2-Q6/H2-DMa/B2m/H2-T22/Fcgr2b/Vsir/H2-M3/Tnfaip3
Mac1	GO:0001912	positive regulation of leukocyte mediated cytotoxicity	10/147	2.42754e-10	2.62702e-08	H2-D1/H2-K1/H2-Q7/H2-T23/H2-Q4/H2-Q6/B2m/H2-T22/H2-M3/Tyrobp
Mac1	GO:0002449	lymphocyte mediated immunity	17/147	2.92669e-10	3.03522e-08	H2-D1/H2-Ab1/Cd74/H2-K1/H2-Q7/H2-T23/H2-Q4/H2-Q6/H2-DMa/B2m/H2-T22/Fcgr2b/Vsir/H2-M3/Crlf2/Myo1g/Inpp5d
Mac1	GO:0031343	positive regulation of cell killing	10/147	1.28638e-09	1.10407e-07	H2-D1/H2-K1/H2-Q7/H2-T23/H2-Q4/H2-Q6/B2m/H2-T22/H2-M3/Tyrobp
Mac1	GO:0001906	cell killing	11/147	5.75418e-08	4.09204e-06	H2-D1/H2-K1/H2-Q7/H2-T23/H2-Q4/H2-Q6/B2m/H2-T22/H2-M3/Hsp90ab1/Tyrobp
Mac1	GO:0032945	negative regulation of mononuclear cell proliferation	8/147	6.05943e-07	3.77048e-05	H2-Ab1/H2-Aa/Fcgr2b/Vsir/H2-M3/Lyn/Inpp5d/Tyrobp
Mac1	GO:0050672	negative regulation of lymphocyte proliferation	8/147	6.05943e-07	3.77048e-05	H2-Ab1/H2-Aa/Fcgr2b/Vsir/H2-M3/Lyn/Inpp5d/Tyrobp
Mac1	GO:0002237	response to molecule of bacterial origin	11/147	2.0533e-05	0.00100209	B2m/Fcgr2b/H2-M3/Ly86/Mapk8/Tnfrsf11a/Lyn/Fcgr4/Rpl13a/Cxcl16/Tnfaip3
Mac1	GO:0006457	protein folding	8/147	5.81876e-05	0.00245473	Cd74/H2-DMb1/H2-DMa/B2m/Fkbp5/Hspa4l/Hsph1/Hsp90ab1
Mac1	GO:0042226	interleukin-6 biosynthetic process	4/147	9.00579e-05	0.00367466	Cd74/App/Inpp5d/Tyrobp
Mac1	GO:0045408	regulation of interleukin-6 biosynthetic process	4/147	9.00579e-05	0.00367466	Cd74/App/Inpp5d/Tyrobp
Mac1	GO:0030098	lymphocyte differentiation	12/147	9.3933e-05	0.00377096	H2-Ab1/Cd74/H2-Aa/H2-DMa/B2m/Vsir/H2-M3/Ly9/Dcaf1/Bcl2a1d/Tnfaip3/Inpp5d
Mac1	GO:1902107	positive regulation of leukocyte differentiation	8/147	0.000102143	0.00399933	Cd74/H2-Aa/H2-DMa/Vsir/H2-M3/Ccr1/Inpp5d/Tyrobp
Mac1	GO:0002507	tolerance induction	4/147	0.000104962	0.00399933	H2-T23/H2-M3/Lyn/Tnfaip3
Mac1	GO:0002440	production of molecular mediator of immune response	9/147	0.000110978	0.00406214	H2-Ab1/Cd74/H2-T23/B2m/Fcgr2b/Vsir/H2-M3/Crlf2/Tnfaip3
Mac1	GO:0022617	extracellular matrix disassembly	4/147	0.000160405	0.00546916	Ctss/Mmp13/Eng/Sh3pxd2b
Mac1	GO:0051085	chaperone cofactor-dependent protein refolding	4/147	0.000160405	0.00546916	Cd74/H2-DMb1/H2-DMa/Hsph1
Mac1	GO:0034341	response to interferon-gamma	7/147	0.000187993	0.00623886	H2-Eb1/H2-Ab1/H2-Aa/H2-Q7/Ciita/Rpl13a/Cxcl16
Mac1	GO:0046651	lymphocyte proliferation	10/147	0.000223859	0.00719803	H2-Ab1/Cd74/H2-Aa/H2-T23/Fcgr2b/Vsir/H2-M3/Lyn/Inpp5d/Tyrobp
Mac1	GO:0050870	positive regulation of T cell activation	8/147	0.000225571	0.00719803	H2-Ab1/Cd74/H2-Aa/H2-T23/H2-DMa/Vsir/H2-M3/Hsph1
Mac1	GO:0032943	mononuclear cell proliferation	10/147	0.000237422	0.0074803	H2-Ab1/Cd74/H2-Aa/H2-T23/Fcgr2b/Vsir/H2-M3/Lyn/Inpp5d/Tyrobp
Mac1	GO:1903039	positive regulation of leukocyte cell-cell adhesion	8/147	0.000392837	0.0112617	H2-Ab1/Cd74/H2-Aa/H2-T23/H2-DMa/Vsir/H2-M3/Hsph1
Mac1	GO:0001776	leukocyte homeostasis	6/147	0.000454056	0.0124192	Cd74/Tsc22d3/Fcgr2b/Lyn/Pmaip1/Tnfaip3
Mac1	GO:0032693	negative regulation of interleukin-10 production	3/147	0.000676215	0.0175323	Fcgr2b/Vsir/Tyrobp
Mac1	GO:0090025	regulation of monocyte chemotaxis	3/147	0.00120283	0.0290664	Pla2g7/Lyn/Ccr1
Mac1	GO:0046849	bone remodeling	5/147	0.00148671	0.0336877	Ctss/Rassf2/Tnfrsf11a/Fcgr4/Inpp5d
Mac1	GO:1901798	positive regulation of signal transduction by p53 class mediator	3/147	0.00154111	0.0342484	Pmaip1/Ddx5/Ubb
Mac1	GO:0071216	cellular response to biotic stimulus	7/147	0.00190485	0.0405228	Fcgr2b/Ly86/Mapk8/Lyn/Fcgr4/Cxcl16/Tnfaip3
Mac3	GO:0006874	cellular calcium ion homeostasis	7/44	0.000113293	0.0239907	Cxcl10/C5ar2/Itgav/Bnip3/Myo5a/Aplnr/Ccl3
Mac3	GO:0007204	positive regulation of cytosolic calcium ion concentration	6/44	0.000117004	0.0239907	Cxcl10/C5ar2/Itgav/Myo5a/Aplnr/Ccl3
Mac3	GO:0055074	calcium ion homeostasis	7/44	0.00013988	0.0239907	Cxcl10/C5ar2/Itgav/Bnip3/Myo5a/Aplnr/Ccl3
Mac3	GO:0000266	mitochondrial fission	3/44	0.000144549	0.0239907	Slc25a46/Bnip3/March5
Mac3	GO:0072503	cellular divalent inorganic cation homeostasis	7/44	0.00015273	0.0239907	Cxcl10/C5ar2/Itgav/Bnip3/Myo5a/Aplnr/Ccl3
Mac3	GO:0072507	divalent inorganic cation homeostasis	7/44	0.000208324	0.0239907	Cxcl10/C5ar2/Itgav/Bnip3/Myo5a/Aplnr/Ccl3
Mac3	GO:0051209	release of sequestered calcium ion into cytosol	4/44	0.000223078	0.0239907	Cxcl10/Itgav/Myo5a/Aplnr
Mac3	GO:0051480	regulation of cytosolic calcium ion concentration	6/44	0.00023308	0.0239907	Cxcl10/C5ar2/Itgav/Myo5a/Aplnr/Ccl3
Mac3	GO:0051283	negative regulation of sequestering of calcium ion	4/44	0.00023935	0.0239907	Cxcl10/Itgav/Myo5a/Aplnr
Mac3	GO:0051282	regulation of sequestering of calcium ion	4/44	0.000247799	0.0239907	Cxcl10/Itgav/Myo5a/Aplnr
Mac3	GO:0051208	sequestering of calcium ion	4/44	0.000256461	0.0239907	Cxcl10/Itgav/Myo5a/Aplnr
Mac3	GO:0032799	low-density lipoprotein receptor particle metabolic process	2/44	0.000333164	0.0285688	Sec24a/Itgav
Mac3	GO:0090141	positive regulation of mitochondrial fission	2/44	0.000668997	0.0430249	Bnip3/March5
Pericyte	GO:0002181	cytoplasmic translation	7/63	3.31403e-08	4.49382e-05	Rps29/Rps28/Rpl6/Rpl38/Rps21/Rpl11/Rpl39
Pericyte	GO:0042255	ribosome assembly	5/63	4.55449e-06	0.00205863	Rps28/Rpl6/Rpl38/Rps27/Rpl11
Pericyte	GO:0042274	ribosomal small subunit biogenesis	5/63	4.55449e-06	0.00205863	Rps28/Rpl38/Rps21/Rps27/Rps7
Pericyte	GO:0031397	negative regulation of protein ubiquitination	4/63	0.000189328	0.0366754	Rpl11/Rps7/Sox4/N4bp1
Pericyte	GO:0031330	negative regulation of cellular catabolic process	6/63	0.000256492	0.0386448	Pabpc1/Cirbp/Rpl11/Rps7/N4bp1/Timp3
SMC1	GO:0002181	cytoplasmic translation	6/92	7.89944e-06	0.0162254	Rps29/Rpl13a/Rpl38/Rps28/Rpl6/Rps21
SMC2	GO:0002181	cytoplasmic translation	9/54	7.34737e-12	6.63467e-09	Rps29/Rps21/Rpl9/Rplp0/Rps28/Rpl17/Rplp1/Rpl18a/Dph6
SMC2	GO:0042254	ribosome biogenesis	10/54	2.52822e-08	1.14149e-05	Rpl35/Rps21/Rps27/Rpl7/Rplp0/Rps28/Rps25/Rpl12/Rps7/Rpl10
SMC2	GO:0042255	ribosome assembly	6/54	6.1838e-08	1.86132e-05	Rps27/Rplp0/Rps28/Rps25/Rpl12/Rpl10
SMC2	GO:0071826	ribonucleoprotein complex subunit organization	6/54	2.40886e-05	0.002719	Rps27/Rplp0/Rps28/Rps25/Rpl12/Rpl10
SMC2	GO:0034470	ncRNA processing	7/54	0.000105474	0.0095243	Osgep/Rpl35/Rps21/Rpl7/Cdkal1/Rps28/Rps7
SMC3	GO:0022604	regulation of cell morphogenesis	20/175	4.9856e-07	0.00150515	Thy1/L1cam/Zeb2/Epb41l2/Pten/Myl12b/Anxa1/Arhgap18/Plxnd1/Arhgap15/Ccl11/Sema6d/Zmym4/Dlc1/Myh9/Ryk/Sdc2/Afdn/Eps8/Chn1
SMC3	GO:0001525	angiogenesis	19/175	1.32658e-06	0.00200247	Thy1/Notch3/Tspan12/Loxl2/Pten/Tcf4/Bmp4/Anxa1/Plxnd1/Ccl11/Egfl7/Anxa3/Cd36/Rora/Meox2/Myh9/Col8a1/Mfge8/Tcf21
SMC3	GO:0031589	cell-substrate adhesion	15/175	2.45788e-06	0.00247345	Vtn/Thy1/Lamb1/Nid1/L1cam/Pten/Col5a3/Itga1/Cd36/Peak1/Dlc1/Col8a1/Ntn4/Srgap2/Vamp3
SMC3	GO:0051271	negative regulation of cellular component movement	13/175	2.17369e-05	0.0131247	Thy1/Tmod3/Pten/Nr2f2/Egfl7/Sema6d/Meox2/Arhgdib/Dlc1/Ryk/Afdn/Sept7/Srgap2
SMC3	GO:0071396	cellular response to lipid	15/175	6.37073e-05	0.0227388	Bmp6/Bmp4/Anxa1/Cry2/Lpl/Cd36/Rora/Ankrd1/Rps6kb1/Rarb/Hdac1/Daxx/Esr1/Creb1/Tcf21
SMC3	GO:0030900	forebrain development	13/175	6.56601e-05	0.0227388	Lamb1/Notch3/Zeb2/Pten/Nr2f2/Bmp4/Dlc1/Ryk/Afdn/Rarb/Hdac1/Srgap2/Creb1
SMC3	GO:0043087	regulation of GTPase activity	12/175	7.24767e-05	0.0227388	Thy1/Elmod1/Spry1/Adap2/Plxnd1/Arhgap15/Ccl11/Arap2/Afdn/Srgap2/Rabgap1l/Chn1
SMC3	GO:0040013	negative regulation of locomotion	12/175	8.84988e-05	0.0227388	Thy1/Pten/Nr2f2/Egfl7/Sema6d/Meox2/Arhgdib/Dlc1/Ryk/Afdn/Sept7/Srgap2
SMC3	GO:0001667	ameboidal-type cell migration	14/175	9.53563e-05	0.0227388	Loxl2/Zeb2/Pten/Nr2f2/Bmp4/Anxa1/Plxnd1/Sema6d/Anxa3/Meox2/Arhgdib/Myh9/Pkn1/Srgap2
SMC3	GO:0060350	endochondral bone morphogenesis	6/175	0.000102397	0.0227388	Bmp6/Bmp4/Col6a1/Tmem119/Rarb/Por
SMC3	GO:0032330	regulation of chondrocyte differentiation	5/175	0.000105446	0.0227388	Loxl2/Bmp6/Bmp4/Rarb/Por
SMC3	GO:0071383	cellular response to steroid hormone stimulus	8/175	0.000161348	0.0281918	Bmp4/Anxa1/Cry2/Rps6kb1/Hdac1/Daxx/Esr1/Tcf21
SMC3	GO:0050778	positive regulation of immune response	15/175	0.000162597	0.0281918	Thy1/Colec11/Tnfrsf21/Masp1/Anxa1/C1s1/H2-D1/Slc11a1/Cd36/Ddx21/Phpt1/H2-K1/Prnp/Nectin2/Pnp
SMC3	GO:0090132	epithelium migration	11/175	0.000186925	0.0281918	Loxl2/Zeb2/Pten/Nr2f2/Bmp4/Anxa1/Plxnd1/Anxa3/Meox2/Myh9/Pkn1
SMC3	GO:0090130	tissue migration	11/175	0.00019309	0.0281918	Loxl2/Zeb2/Pten/Nr2f2/Bmp4/Anxa1/Plxnd1/Anxa3/Meox2/Myh9/Pkn1
SMC3	GO:0072102	glomerulus morphogenesis	3/175	0.000203627	0.0281918	Notch3/Bmp4/Tcf21
SMC3	GO:0010885	regulation of cholesterol storage	3/175	0.000269304	0.0327474	Lpl/Cd36/Ttc39b
SMC3	GO:0048545	response to steroid hormone	9/175	0.000271177	0.0327474	Bmp4/Anxa1/Cry2/Anxa3/Rps6kb1/Hdac1/Daxx/Esr1/Tcf21
SMC3	GO:0006909	phagocytosis	9/175	0.000380555	0.041032	Pten/Anxa1/Cd302/Slc11a1/Anxa3/Cd36/Myh9/Mfge8/Il15ra
SMC3	GO:0010810	regulation of cell-substrate adhesion	9/175	0.000380555	0.041032	Vtn/Thy1/Nid1/L1cam/Pten/Cd36/Peak1/Dlc1/Col8a1
SMC3	GO:0001916	positive regulation of T cell mediated cytotoxicity	4/175	0.000403251	0.0411542	H2-D1/H2-K1/Nectin2/Pnp
SMC3	GO:0060560	developmental growth involved in morphogenesis	10/175	0.000434282	0.0411542	L1cam/Zeb2/Bmp4/Spry1/Ccl11/Sema6d/Ryk/Afdn/Sept7/Esr1
SMC3	GO:0043547	positive regulation of GTPase activity	9/175	0.000471965	0.0411542	Thy1/Elmod1/Adap2/Ccl11/Arap2/Afdn/Srgap2/Rabgap1l/Chn1
SMC3	GO:0048709	oligodendrocyte differentiation	6/175	0.000477111	0.0411542	Vtn/Tnfrsf21/Il34/Pten/Bmp4/Hdac1
Tcell1	GO:0006909	phagocytosis	6/43	1.53434e-05	0.0141616	Fcer1g/Tyrobp/Irf8/Anxa1/Itga2/Ccr2
Tcell1	GO:0060261	positive regulation of transcription initiation from RNA polymerase II promoter	3/43	2.3801e-05	0.0141616	Irf8/Psmc2/Psmc4
Tcell1	GO:0036230	granulocyte activation	3/43	0.00010449	0.0248685	Fcer1g/Tyrobp/Ccr2
Tcell1	GO:0001776	leukocyte homeostasis	4/43	0.000189714	0.0322513	Fcer1g/Ppp2r3c/Anxa1/Ccr2
Tcell2	GO:0006397	mRNA processing	7/36	3.71059e-05	0.0330614	Bcas2/Cstf1/Hnrnpa3/Syf2/Dhx40/Rbm26/Wtap

## Sheet: GO_terms_for_DRinKOC_KOCWTC
Significant Gene Ontology Enrichment of Down-regulated Genes in CD between MR Intact and SMC MR KO
Gene Ontology analysis was performed using the enrichGO function from clusterProfiler R package with minGSsize=10, MaxGSsize=500.
Only terms with a Benjamini-Hochberg adjusted p-value <= 0.05 are shown.
No GO enrichment terms met the above threshold for Bcells, EC8, Fibro5, SMC2, Pericyte, Mac2, Mac3, Mac4 cell populations
Cell_type	ID	Description	GeneRatio	pvalue	p.adjust	geneID
EC1	GO:0007015	actin filament organization	28/308	1.60549e-09	5.6176e-06	Rhoc/S100a10/Hsp90b1/Pfn1/Rflnb/Tpm4/Tpm1/Arpc1b/Tmod3/Cyfip1/Pecam1/Brk1/Cald1/Tnnt2/Pls3/Tmsb4x/Lima1/Arf1/Fscn1/Abi1/Arpc3/Vasp/Shtn1/Emp2/Dpysl3/Capzb/Actn4/Myo1c
EC1	GO:0043542	endothelial cell migration	17/308	1.43252e-07	0.000170809	Sparc/Calr/Myh9/Pecam1/Itgb1/Grn/Acvrl1/Nus1/Tgfb1/Anxa3/Ets1/Ptp4a3/Plxnd1/Cdh13/Akt1/Krit1/Emp2
EC1	GO:0032535	regulation of cellular component size	24/308	1.90499e-07	0.000170809	Pfn1/Hsp90ab1/Tpm1/Arpc1b/Tmod3/Cyfip1/Pecam1/Map1b/Brk1/Ilk/Rtn4/Eif4g2/Tmsb4x/Lima1/Arf1/Arpc3/Vasp/Shtn1/Akt1/C1qtnf9/Hsp90aa1/Capzb/Myo1c/Mgll
EC1	GO:0010631	epithelial cell migration	20/308	2.59668e-07	0.000170809	Sparc/Pfn1/Calr/Myh9/Pecam1/Itgb1/Grn/Acvrl1/Map4k4/Nus1/Tgfb1/Anxa3/Rtn4/Ets1/Ptp4a3/Plxnd1/Cdh13/Akt1/Krit1/Emp2
EC1	GO:0090132	epithelium migration	20/308	2.75825e-07	0.000170809	Sparc/Pfn1/Calr/Myh9/Pecam1/Itgb1/Grn/Acvrl1/Map4k4/Nus1/Tgfb1/Anxa3/Rtn4/Ets1/Ptp4a3/Plxnd1/Cdh13/Akt1/Krit1/Emp2
EC1	GO:0090130	tissue migration	20/308	2.929e-07	0.000170809	Sparc/Pfn1/Calr/Myh9/Pecam1/Itgb1/Grn/Acvrl1/Map4k4/Nus1/Tgfb1/Anxa3/Rtn4/Ets1/Ptp4a3/Plxnd1/Cdh13/Akt1/Krit1/Emp2
EC1	GO:0032271	regulation of protein polymerization	17/308	5.3391e-07	0.000266879	Pfn1/Tpm1/Arpc1b/Tmod3/Cyfip1/Pecam1/Map1b/Fkbp4/Brk1/Tmsb4x/Arf1/Arpc3/Vasp/Fes/Hsp90aa1/Capzb/Myo1c
EC1	GO:0001525	angiogenesis	27/308	6.5393e-07	0.000286013	Col4a1/Sparc/Anxa2/Col4a2/Cd34/Rras/Clic4/Eng/Myh9/Pecam1/Itgb1/Grn/Adam15/Acvrl1/Nus1/Anxa3/Nrp2/Rtn4/Ets1/Ramp2/Plxnd1/Cdh13/Akt1/Ecscr/Krit1/Emp2/Cd59a
EC1	GO:0006457	protein folding	14/308	8.16553e-07	0.000317457	Hsp90b1/Hsp90ab1/Calr/Fkbp1a/Fkbp4/Grn/Hspa5/Pdia3/Chordc1/St13/Tcp1/Ppia/Hsp90aa1/Cct8
EC1	GO:0032970	regulation of actin filament-based process	23/308	1.16163e-06	0.000406454	Rhoc/S100a10/Pfn1/Tpm1/Arpc1b/Tmod3/Cyfip1/Myh9/Pecam1/Brk1/Ilk/Tnnt2/Tgfb1/Tmsb4x/Lima1/Arf1/Fscn1/Arpc3/Vasp/Fes/Capzb/Cnn2/Myo1c
EC1	GO:0008064	regulation of actin polymerization or depolymerization	14/308	4.78173e-06	0.00112114	Pfn1/Tpm1/Arpc1b/Tmod3/Cyfip1/Pecam1/Brk1/Tmsb4x/Lima1/Arf1/Arpc3/Vasp/Capzb/Myo1c
EC1	GO:0030832	regulation of actin filament length	14/308	5.12666e-06	0.00112114	Pfn1/Tpm1/Arpc1b/Tmod3/Cyfip1/Pecam1/Brk1/Tmsb4x/Lima1/Arf1/Arpc3/Vasp/Capzb/Myo1c
EC1	GO:0051099	positive regulation of binding	15/308	6.3253e-06	0.00122957	Anxa2/S100a10/Calm1/Hsp90ab1/Fkbp1a/Cald1/Hspa4/Tgfb1/Ski/Edf1/Plxnd1/Nme1/Krit1/Ran/Derl1
EC1	GO:0110053	regulation of actin filament organization	16/308	2.21735e-05	0.00337326	Rhoc/S100a10/Pfn1/Tpm1/Arpc1b/Tmod3/Cyfip1/Pecam1/Brk1/Tmsb4x/Lima1/Arf1/Arpc3/Vasp/Capzb/Myo1c
EC1	GO:1902903	regulation of supramolecular fiber organization	19/308	2.75249e-05	0.00384077	Rhoc/S100a10/Pfn1/Tpm1/Arpc1b/Tmod3/Cyfip1/Pecam1/Map1b/Fkbp4/Brk1/Tmsb4x/Lima1/Arf1/Arpc3/Vasp/Fes/Capzb/Myo1c
EC1	GO:0097581	lamellipodium organization	9/308	2.93535e-05	0.00384077	Plekho1/Cyfip1/Brk1/Itgb1/Fscn1/Abi1/Cdh13/Hsp90aa1/Capzb
EC1	GO:0048675	axon extension	11/308	2.96373e-05	0.00384077	Hsp90ab1/Cyfip1/Map1b/Itgb1/Ilk/Nrp2/Rtn4/Eif4g2/Shtn1/Hsp90aa1/Mgll
EC1	GO:0022604	regulation of cell morphogenesis	24/308	3.32968e-05	0.00416091	Rhoc/Sparc/S100a10/Msn/Vim/Fyn/Robo2/Plekho1/Cyfip1/Calr/Myh9/Map1b/Ilk/Rtn4/Eif4g2/Ywhah/Plxnd1/Shtn1/Fes/S100a13/Capzb/Actn4/Myl12a/Mgll
EC1	GO:0031346	positive regulation of cell projection organization	22/308	4.75767e-05	0.00554902	Fyn/Pfn1/Robo2/Cyfip1/Map1b/Brk1/Itgb1/Grn/Hspa5/Ilk/Ranbp1/Rtn4/Eif4g2/Arf1/Fscn1/Plxnd1/Shtn1/Nme1/Fes/Hsp90aa1/Dpysl3/Iqgap1
EC1	GO:0051495	positive regulation of cytoskeleton organization	14/308	6.6383e-05	0.00725857	Rhoc/S100a10/Pfn1/Tpm1/Arpc1b/Cyfip1/Map1b/Brk1/Ranbp1/Arf1/Arpc3/Vasp/Fes/Myo1c
EC1	GO:0043297	apical junction assembly	7/308	7.83701e-05	0.00812233	Rhoc/Pecam1/Itgb1/Pdcd6ip/Ramp2/Actn4/Myo1c
EC1	GO:0010632	regulation of epithelial cell migration	14/308	8.12465e-05	0.00812233	Sparc/Pfn1/Calr/Grn/Acvrl1/Map4k4/Nus1/Tgfb1/Anxa3/Rtn4/Ets1/Akt1/Krit1/Emp2
EC1	GO:0010976	positive regulation of neuron projection development	18/308	0.000116718	0.010986	Fyn/Robo2/Cyfip1/Map1b/Itgb1/Grn/Hspa5/Ilk/Ranbp1/Rtn4/Eif4g2/Arf1/Plxnd1/Shtn1/Nme1/Fes/Dpysl3/Iqgap1
EC1	GO:0003007	heart morphogenesis	15/308	0.000125005	0.0112152	Tpm1/Robo2/Eng/Fkbp1a/Sox4/Ilk/Adam15/Tnnt2/Acvrl1/Gng5/Tgfb1/Nrp2/Rtn4/Plxnd1/Lemd2
EC1	GO:0120192	tight junction assembly	6/308	0.000218907	0.0166512	Pecam1/Itgb1/Pdcd6ip/Ramp2/Actn4/Myo1c
EC1	GO:0120193	tight junction organization	6/308	0.000314127	0.0208067	Pecam1/Itgb1/Pdcd6ip/Ramp2/Actn4/Myo1c
EC1	GO:0016049	cell growth	21/308	0.000315164	0.0208067	Cd81/Hsp90ab1/Cyfip1/Map1b/Itgb1/Ilk/Adam15/Acvrl1/Tgfb1/Nrp2/Rtn4/Eif4g2/Shtn1/Akt1/Hsp90aa1/Foxp1/Cyba/Mgll/Il3ra/Iqgap1/Lamtor2
EC1	GO:0051651	maintenance of location in cell	12/308	0.000378676	0.0232454	Pfn1/Itpr2/Fkbp1a/Tspo/Hspa5/Tgfb1/Tmsb4x/Selenon/Anxa5/Akt1/Cyba/Dbi
EC1	GO:0001954	positive regulation of cell-matrix adhesion	6/308	0.000393783	0.023756	S100a10/Ilk/Map4k4/Cdh13/Emp2/Iqgap1
EC1	GO:0051896	regulation of protein kinase B signaling	10/308	0.000480473	0.0267018	Hsp90ab1/Rras/Eng/Itgb1/Ilk/Tgfb1/Rtn4/Hsp90aa1/Cavin3/Lemd2
EC1	GO:0035924	cellular response to vascular endothelial growth factor stimulus	6/308	0.000488401	0.0267018	Nus1/Nrp2/Ptp4a3/Ramp2/Akt1/Myo1c
EC1	GO:0043114	regulation of vascular permeability	5/308	0.000535963	0.0275785	Ctnnbip1/Tgfb1/Akap12/Ptp4a3/Ramp2
EC1	GO:0051271	negative regulation of cellular component movement	15/308	0.000604589	0.0297952	Tpm1/Rras/Clic4/Tmod3/Eng/Calr/Ilk/Adam15/Acvrl1/Tgfb1/Akt1/Krit1/Dpysl3/Actn4/Cnn2
EC1	GO:0032963	collagen metabolic process	8/308	0.000777093	0.0366451	Serpinh1/Vim/Eng/Itgb1/Adam15/Tgfb1/Ctsb/Mmp15
EC1	GO:0042692	muscle cell differentiation	17/308	0.000784733	0.0366451	Cd81/Tmod3/Ehd2/Plekho1/Eng/Myh9/Itgb1/Tnnt2/Capn2/Tgfb1/Tmsb4x/Ski/Selenon/Ramp2/Akt1/Foxp1/Capzb
EC1	GO:0003013	circulatory system process	19/308	0.000787271	0.0366451	Gnai2/Fyn/Tpm1/Cd34/Eng/Ctnnbip1/Tnnt2/Acvrl1/Manf/Tgfb1/Nts/Akap12/Ptp4a3/Ramp2/Akt1/Dock4/Emp2/Cyba/Mgll
EC1	GO:0072659	protein localization to plasma membrane	14/308	0.000804211	0.0366451	Anxa2/S100a10/Actb/Cd81/Ehd2/Itgb1/Tgfb1/Ramp2/Akt1/Emp2/Atp1b3/Myl12a/Efr3b/Exoc5
EC1	GO:0007163	establishment or maintenance of cell polarity	12/308	0.000806422	0.0366451	Rhoc/Msn/Hsp90ab1/Myh9/Map1b/Ilk/Pdcd6ip/Fscn1/Map4/Shtn1/Hsp90aa1/Krit1
EC1	GO:0050679	positive regulation of epithelial cell proliferation	11/308	0.000950339	0.0415654	Ccnd1/Grn/Acvrl1/Tgfb1/Rtn4/Ccnd2/Cdh13/Nme1/Akt1/Foxp1/Cyba
EC1	GO:0031670	cellular response to nutrient	5/308	0.00100377	0.0433603	Hsp90b1/Fyn/Pdia3/Fes/Top2b
EC1	GO:0071229	cellular response to acid chemical	10/308	0.00104255	0.0437691	Col4a1/Anxa2/S100a10/Fyn/Ranbp1/Capn2/Akt1/Foxp1/Sipa1/Lamtor2
EC1	GO:0001765	membrane raft assembly	3/308	0.00106327	0.0437691	Anxa2/S100a10/Emp2
EC1	GO:0033275	actin-myosin filament sliding	3/308	0.00106327	0.0437691	Myl6/Tpm1/Tnnt2
EC1	GO:1903332	regulation of protein folding	3/308	0.00106327	0.0437691	Grn/Pdia3/St13
EC1	GO:0060560	developmental growth involved in morphogenesis	13/308	0.00114835	0.0456599	Hsp90ab1/Cyfip1/Map1b/Itgb1/Ilk/Tgfb1/Nrp2/Rtn4/Eif4g2/Shtn1/Hsp90aa1/Mgll/Iqgap1
EC1	GO:0050821	protein stabilization	10/308	0.00120268	0.0462419	Pfn1/Gpihbp1/Calr/Sox4/Grn/Rtn4/Tcp1/Hsp90aa1/Atp1b3/Cct8
EC1	GO:0007565	female pregnancy	8/308	0.00120479	0.0462419	Calr/Fkbp4/Grn/Ctsb/Akt1/Emp2/Lamb1/Junb
EC1	GO:0055094	response to lipoprotein particle	4/308	0.00127421	0.0468964	Cd81/Itgb1/Cdh13/Akt1
EC2	GO:0044403	symbiotic process	18/199	8.42885e-08	0.000252444	Anxa2/Hsp90ab1/Ifitm2/Gpx1/Ctsb/Bad/Ppib/Cfl1/Isg15/Ppia/Gapdh/Pfn1/Bax/Tgfb1/Ifitm3/Cul1/Fam111a/Trim30a
EC2	GO:0016032	viral process	16/199	2.12603e-07	0.000318373	Anxa2/Hsp90ab1/Ifitm2/Ctsb/Bad/Ppib/Cfl1/Isg15/Ppia/Pfn1/Bax/Tgfb1/Ifitm3/Cul1/Fam111a/Trim30a
EC2	GO:0097581	lamellipodium organization	9/199	8.4893e-07	0.000847515	Parvb/Arpc2/Cdh13/Cfl1/Plekho1/Twf1/Fscn1/Capzb/Brk1
EC2	GO:0006457	protein folding	11/199	1.99526e-06	0.00106366	Hsp90ab1/Calr/Hspa1a/Fkbp1a/Dnajb11/Ppib/Hsp90b1/Fkbp4/Ppia/Grn/Prdx4
EC2	GO:0043903	regulation of interspecies interactions between organisms	12/199	2.39578e-06	0.00106366	Anxa2/Ifitm2/Bad/Ppib/Cfl1/Isg15/Ppia/Gapdh/Pfn1/Ifitm3/Fam111a/Trim30a
EC2	GO:0010591	regulation of lamellipodium assembly	6/199	2.48601e-06	0.00106366	Arpc2/Cfl1/Twf1/Fscn1/Capzb/Brk1
EC2	GO:0007015	actin filament organization	17/199	6.38629e-06	0.00239087	Rhoc/S100a10/Arpc2/Cfl1/Hsp90b1/Actn4/Cald1/Rflnb/Tpm4/Arpc1b/Pfn1/Twf1/Pls3/Dbnl/Fscn1/Capzb/Brk1
EC2	GO:0022604	regulation of cell morphogenesis	19/199	1.37919e-05	0.00404617	Sparc/Rhoc/S100a10/Fyn/Calr/Vim/Rtn4/Parvb/Arpc2/Cfl1/Palmd/Actn4/Cxcl12/Mgll/Plekho1/Dbnl/Atp5g1/Capzb/Arap3
EC2	GO:2000378	negative regulation of reactive oxygen species metabolic process	7/199	1.48607e-05	0.00404617	Fyn/Cd34/Mycn/Atp5g1/Tspo/Becn1/Trim30a
EC2	GO:0072593	reactive oxygen species metabolic process	13/199	2.12793e-05	0.00531096	Fyn/Cd34/Gpx1/Gnai2/Cyba/Mycn/Prdx1/Tgfb1/Atp5g1/Tspo/Becn1/Trim30a/Prdx4
EC2	GO:0051881	regulation of mitochondrial membrane potential	7/199	3.54426e-05	0.00811185	Clic1/Stoml2/Bad/Bok/Bax/Atp5g1/Tspo
EC2	GO:0018208	peptidyl-proline modification	5/199	6.09597e-05	0.0112567	Fkbp1a/P4ha2/Ppib/Fkbp4/Ppia
EC2	GO:0033599	regulation of mammary gland epithelial cell proliferation	4/199	6.38942e-05	0.0112567	Ccnd1/Rtn4/Gpx1/Bax
EC2	GO:0051016	barbed-end actin filament capping	4/199	9.91972e-05	0.0152162	Arpc2/Cfl1/Twf1/Capzb
EC2	GO:0016601	Rac protein signal transduction	5/199	0.000105584	0.0152162	Rtn4/Cdh13/Dbnl/Arap3/Brk1
EC2	GO:0001525	angiogenesis	17/199	0.000106691	0.0152162	Sparc/Anxa2/Col4a1/Col4a2/Cd34/Rtn4/Gpx1/Ramp2/Ecscr/Eng/Mydgf/Cdh13/Cxcl12/Rras/Sox18/Grn/Becn1
EC2	GO:0050673	epithelial cell proliferation	15/199	0.000122402	0.0159389	Sparc/Ccnd1/Cd34/Rtn4/Gpx1/Eng/Mydgf/Bad/Cdh13/Cyba/Cxcl12/Serpinb1a/Bax/Tgfb1/Grn
EC2	GO:0051099	positive regulation of binding	10/199	0.000178008	0.0192356	Anxa2/Hsp90ab1/S100a10/Fkbp1a/Calm1/Cald1/Edf1/Tgfb1/Ran/Ctbp2
EC2	GO:0052547	regulation of peptidase activity	13/199	0.000268322	0.0257974	Serpinh1/Fyn/Gpx1/Bad/Bok/Rps27l/Gapdh/Lxn/Serpinb1a/Bax/Grn/Rps6ka3/Pebp1
EC2	GO:0032272	negative regulation of protein polymerization	6/199	0.000282803	0.0257974	Arpc2/Cfl1/Fkbp4/Pfn1/Twf1/Capzb
EC2	GO:0050678	regulation of epithelial cell proliferation	13/199	0.000292859	0.0257974	Sparc/Ccnd1/Rtn4/Gpx1/Eng/Mydgf/Bad/Cdh13/Cyba/Cxcl12/Bax/Tgfb1/Grn
EC2	GO:0046034	ATP metabolic process	10/199	0.00031112	0.026623	Stoml2/Bad/Ndufb9/Gapdh/Tgfb1/Atp5g1/Uqcrq/Tspo/Pfkl/Nudt5
EC2	GO:0010823	negative regulation of mitochondrion organization	5/199	0.000433114	0.0346263	Gpx1/Slc25a5/Bok/Higd1a/Tspo
EC2	GO:0051817	modulation of process of other organism involved in symbiotic interaction	6/199	0.000467975	0.0346263	Anxa2/Bad/Ppib/Cfl1/Gapdh/Tgfb1
EC2	GO:0006986	response to unfolded protein	7/199	0.000468887	0.0346263	Ccnd1/Manf/Calr/Hspa1a/Pdia6/Bok/Bax
EC2	GO:0044090	positive regulation of vacuole organization	3/199	0.000505902	0.0346263	Anxa2/Grn/Becn1
EC2	GO:0033598	mammary gland epithelial cell proliferation	4/199	0.0005087	0.0346263	Ccnd1/Rtn4/Gpx1/Bax
EC2	GO:0034620	cellular response to unfolded protein	6/199	0.000571527	0.0356609	Ccnd1/Calr/Hspa1a/Pdia6/Bok/Bax
EC2	GO:0035304	regulation of protein dephosphorylation	6/199	0.000571527	0.0356609	Hsp90ab1/Fkbp1a/Gnai2/Hsp90b1/Tgfb1/Smpd1
EC2	GO:0071156	regulation of cell cycle arrest	5/199	0.000615974	0.0367245	Ccnd1/Hsp90ab1/Calr/Sox4/Tgfb1
EC2	GO:0032535	regulation of cellular component size	13/199	0.000698217	0.0374432	Hsp90ab1/Rtn4/Arpc2/Cfl1/Cxcl12/Mgll/Arpc1b/Pfn1/Twf1/Dbnl/Atp5g1/Capzb/Brk1
EC2	GO:0035690	cellular response to drug	12/199	0.000712129	0.0374432	Actb/Fyn/Vim/Arpc2/Bad/Gnai2/Cfl1/Hsp90b1/Gna11/Tgfb1/Atp5g1/Dcps
EC2	GO:0045454	cell redox homeostasis	5/199	0.000726564	0.0374432	Gpx1/Pdia6/Sh3bgrl3/Prdx1/Prdx4
EC2	GO:0001570	vasculogenesis	6/199	0.000736317	0.0374432	Cd34/Rtn4/Ramp2/Eng/Tgfb1/Sox18
EC2	GO:0001836	release of cytochrome c from mitochondria	5/199	0.000851357	0.0422414	Gpx1/Bad/Bok/Higd1a/Bax
EC2	GO:0032970	regulation of actin filament-based process	13/199	0.000895945	0.0432799	Rhoc/S100a10/Arpc2/Cfl1/Arpc1b/Pfn1/Tgfb1/Twf1/Cnn2/Dbnl/Fscn1/Capzb/Brk1
EC2	GO:0050821	protein stabilization	8/199	0.000970051	0.0461159	Calr/Gpihbp1/Rtn4/Ppib/Sox4/Gapdh/Pfn1/Grn
EC2	GO:0110053	regulation of actin filament organization	10/199	0.00100477	0.0470201	Rhoc/S100a10/Arpc2/Cfl1/Arpc1b/Pfn1/Twf1/Dbnl/Capzb/Brk1
EC3	GO:0001525	angiogenesis	22/201	1.6872e-07	0.000228979	Sparc/Anxa2/Col4a1/Col4a2/Eng/Cxcl12/Anxa3/Rock2/Edn1/Nrp2/Rras/Jak1/Clic4/Krit1/Jup/Pecam1/Mydgf/Myh9/Akt1/Angpt2/Ecscr/Dab2ip
EC3	GO:0006457	protein folding	12/201	2.94082e-07	0.000228979	Hsp90b1/Calr/Fkbp1a/Hspa5/Nudc/Fkbp4/Cct3/Pdia3/Hsp90ab1/Dnajb11/Ranbp2/Ppig
EC3	GO:0032970	regulation of actin filament-based process	19/201	2.94763e-07	0.000228979	S100a10/Rock2/Edn1/Tpm1/Rhoc/Pfn1/Capzb/Cfl1/Arpc2/Jup/Cyfip1/Pecam1/Capza1/Tmod3/Arpc1b/Myh9/Abracl/Fscn1/Atp1a1
EC3	GO:0032272	negative regulation of protein polymerization	9/201	2.98928e-07	0.000228979	Tpm1/Pfn1/Capzb/Fkbp4/Cfl1/Arpc2/Pecam1/Capza1/Tmod3
EC3	GO:0007015	actin filament organization	19/201	3.91393e-07	0.000239846	Tpm4/S100a10/Rflnb/Rock2/Tpm1/Rhoc/Hsp90b1/Pfn1/Actn4/Capzb/Cald1/Cfl1/Arpc2/Cyfip1/Pecam1/Capza1/Tmod3/Arpc1b/Fscn1
EC3	GO:0030837	negative regulation of actin filament polymerization	8/201	5.58231e-07	0.00028507	Tpm1/Pfn1/Capzb/Cfl1/Arpc2/Pecam1/Capza1/Tmod3
EC3	GO:0051271	negative regulation of cellular component movement	16/201	9.87914e-07	0.000378371	Eng/Cxcl12/Tpm1/Calr/Rras/Actn4/Cfl1/Clic4/Krit1/Jup/Hyal2/Tmod3/Akt1/Angpt2/Dab2ip/Dusp3
EC3	GO:0001667	ameboidal-type cell migration	18/201	2.01976e-06	0.000687616	Sparc/Cxcl12/Anxa3/Rock2/Nrp2/Pfn1/Calr/Cfl1/Krit1/Jup/Hyal2/Pecam1/Myh9/Lrp5/Akt1/Angpt2/Adam17/Dab2ip
EC3	GO:0045787	positive regulation of cell cycle	16/201	3.66758e-06	0.0010663	Ccnd1/Rock2/Edn1/Eif4ebp1/Ccnd2/Calr/Ranbp1/Sox4/Hsp90ab1/Tmod3/Dync1h1/Lrp5/Akt1/Adam17/Dab2ip/Dusp3
EC3	GO:0018208	peptidyl-proline modification	6/201	3.82809e-06	0.0010663	Fkbp1a/P4ha2/Fkbp4/P4ha1/Ranbp2/Ppig
EC3	GO:0040013	negative regulation of locomotion	15/201	4.23697e-06	0.00108184	Eng/Cxcl12/Tpm1/Calr/Rras/Adora2a/Cfl1/Clic4/Krit1/Jup/Hyal2/Akt1/Angpt2/Dab2ip/Dusp3
EC3	GO:0071364	cellular response to epidermal growth factor stimulus	6/201	1.02564e-05	0.00184856	Cfl1/Arpc2/Iqgap1/Akt1/Dab2ip/Dusp3
EC3	GO:0110053	regulation of actin filament organization	13/201	1.36327e-05	0.00198731	S100a10/Rock2/Tpm1/Rhoc/Pfn1/Capzb/Cfl1/Arpc2/Cyfip1/Pecam1/Capza1/Tmod3/Arpc1b
EC3	GO:0008360	regulation of cell shape	10/201	1.40414e-05	0.00198731	Fyn/Rhoc/Aldoa/Cfl1/Msn/Cyfip1/S100a13/Myh9/Palmd/Myl12a
EC3	GO:0070849	response to epidermal growth factor	6/201	1.57838e-05	0.00198731	Cfl1/Arpc2/Iqgap1/Akt1/Dab2ip/Dusp3
EC3	GO:0022604	regulation of cell morphogenesis	19/201	1.58981e-05	0.00198731	Sparc/Cxcl12/S100a10/Mgll/Fyn/Rhoc/Calr/Actn4/Capzb/Aldoa/Cfl1/Arpc2/Pdlim5/Msn/Cyfip1/S100a13/Myh9/Palmd/Myl12a
EC3	GO:0051495	positive regulation of cytoskeleton organization	12/201	1.60259e-05	0.00198731	S100a10/Rock2/Edn1/Tpm1/Rhoc/Pfn1/Ranbp1/Cfl1/Arpc2/Cyfip1/Arpc1b/Dync1h1
EC3	GO:1904031	positive regulation of cyclin-dependent protein kinase activity	5/201	1.99295e-05	0.00218085	Ccnd1/Ccnd2/Hsp90ab1/Akt1/Adam17
EC3	GO:1902903	regulation of supramolecular fiber organization	15/201	2.2129e-05	0.00230443	S100a10/Rock2/Edn1/Tpm1/Rhoc/Pfn1/Capzb/Fkbp4/Cfl1/Arpc2/Cyfip1/Pecam1/Capza1/Tmod3/Arpc1b
EC3	GO:0090132	epithelium migration	13/201	3.6664e-05	0.0031652	Sparc/Anxa3/Rock2/Pfn1/Calr/Krit1/Jup/Pecam1/Myh9/Akt1/Angpt2/Adam17/Dab2ip
EC3	GO:0090130	tissue migration	13/201	3.81102e-05	0.0031652	Sparc/Anxa3/Rock2/Pfn1/Calr/Krit1/Jup/Pecam1/Myh9/Akt1/Angpt2/Adam17/Dab2ip
EC3	GO:0072659	protein localization to plasma membrane	13/201	3.9606e-05	0.00319349	Anxa2/Actb/S100a10/Rock2/Cd81/Ehd2/Tmem88/Jup/Bsg/Rab10/Akt1/Golga7/Myl12a
EC3	GO:0034329	cell junction assembly	15/201	4.78513e-05	0.0037594	S100a10/Rock2/Rhoc/Actn4/Cfl1/Pdlim5/Iqgap1/Jup/Smad7/Pecam1/Capza1/Adgre5/Fscn1/Adgrl2/Dusp3
EC3	GO:0010810	regulation of cell-substrate adhesion	11/201	4.93165e-05	0.00377764	S100a10/Calr/Actn4/Cfl1/Arpc2/Itga6/Iqgap1/Jup/Nid1/Angpt2/Dusp3
EC3	GO:1902117	positive regulation of organelle assembly	7/201	5.34286e-05	0.00380718	Edn1/G3bp2/Arpc2/Msn/Dync1h1/Fscn1/Sept9
EC3	GO:0032535	regulation of cellular component size	15/201	6.35318e-05	0.00405545	Cxcl12/Mgll/Edn1/Tpm1/Pfn1/Capzb/Cfl1/Arpc2/Cyfip1/Hsp90ab1/Pecam1/Capza1/Tmod3/Arpc1b/Akt1
EC3	GO:0050807	regulation of synapse organization	12/201	7.48449e-05	0.00449656	Sparc/Tuba1a/Fyn/Nrp2/Cfl1/Pdlim5/Cyfip1/Sparcl1/Adgre5/Sept11/Adgrl2/Dab2ip
EC3	GO:0051604	protein maturation	12/201	7.48449e-05	0.00449656	Anxa2/Serpinh1/Ctla2a/Ctsz/Metap2/Sox4/H13/Myh9/Dnajb11/Rce1/Pcsk7/Psenen
EC3	GO:0050803	regulation of synapse structure or activity	12/201	0.000101349	0.00564158	Sparc/Tuba1a/Fyn/Nrp2/Cfl1/Pdlim5/Cyfip1/Sparcl1/Adgre5/Sept11/Adgrl2/Dab2ip
EC3	GO:0051098	regulation of binding	15/201	0.000108886	0.00585311	Anxa2/Actb/S100a10/Calm1/Edf1/Fkbp1a/Ctsz/Cald1/Taf10/Ctnnbip1/Krit1/Eif3d/Hsp90ab1/Akt1/Dab2ip
EC3	GO:0051494	negative regulation of cytoskeleton organization	9/201	0.000112557	0.00594611	Tpm1/Pfn1/Capzb/Fkbp4/Cfl1/Arpc2/Pecam1/Capza1/Tmod3
EC3	GO:0001666	response to hypoxia	10/201	0.000131247	0.00670237	Eng/Rock2/Edn1/Hsp90b1/Eif4ebp1/Higd1a/Sox4/Bnip3/Akt1/Adam17
EC3	GO:0071229	cellular response to acid chemical	9/201	0.000184841	0.0087131	Anxa2/Col4a1/S100a10/Fyn/Ranbp1/Rraga/Cyp26b1/Akt1/Sipa1
EC3	GO:0001101	response to acid chemical	11/201	0.000191857	0.00882917	Anxa2/Col4a1/S100a10/Fyn/Ranbp1/Cfl1/Synj1/Rraga/Cyp26b1/Akt1/Sipa1
EC3	GO:0031396	regulation of protein ubiquitination	10/201	0.000193066	0.00882917	Fyn/Sept4/Fkbp1a/Hspa5/Sox4/Hsp90ab1/Smad7/Akt1/Nsmce3/Trib2
EC3	GO:0061299	retina vasculature morphogenesis in camera-type eye	3/201	0.000224778	0.0097003	Col4a1/Clic4/Lrp5
EC3	GO:0071496	cellular response to external stimulus	11/201	0.000230597	0.00981319	Ldha/Fyn/Hsp90b1/Higd1a/Hspa5/Itga6/Pdia3/Rraga/Akt1/Sipa1/Atp1a1
EC3	GO:1903829	positive regulation of cellular protein localization	12/201	0.000275765	0.0113466	Rock2/Cd81/Fyn/Cfl1/Arpc2/Cct3/Iqgap1/Jup/Msn/Hsp90ab1/Hyal2/Akt1
EC3	GO:1901880	negative regulation of protein depolymerization	6/201	0.000276403	0.0113466	Tpm1/Capzb/Cfl1/Arpc2/Capza1/Tmod3
EC3	GO:0150117	positive regulation of cell-substrate junction organization	4/201	0.000299793	0.0120864	S100a10/Cfl1/Iqgap1/Dusp3
EC3	GO:0030010	establishment of cell polarity	8/201	0.000306859	0.0122106	Cfl1/Krit1/Msn/Hsp90ab1/Rab10/Myh9/Cyp26b1/Fscn1
EC3	GO:1990778	protein localization to cell periphery	13/201	0.000322637	0.0125134	Anxa2/Actb/S100a10/Rock2/Cd81/Ehd2/Tmem88/Jup/Bsg/Rab10/Akt1/Golga7/Myl12a
EC3	GO:0060562	epithelial tube morphogenesis	13/201	0.000518152	0.017971	Col4a1/Eng/Cxcl12/Rock2/Edn1/Pfn1/Ctsz/Ctnnbip1/Cfl1/Sox4/Clic4/Luzp1/Lrp5
EC3	GO:0042110	T cell activation	15/201	0.000519732	0.017971	Cxcl12/Cd81/Fyn/Ctla2a/Fkbp1a/Sp3/Adora2a/Sox4/Kdelr1/Msn/Smad7/Myh9/Cyp26b1/Adam17/Dusp3
EC3	GO:0032388	positive regulation of intracellular transport	9/201	0.000525075	0.017971	Anxa2/Cd81/Fyn/Ehd2/Arpc2/Jup/Msn/Hyal2/Dync1h1
EC3	GO:0000910	cytokinesis	8/201	0.000570684	0.0190063	Rock2/Rhoc/Sept4/Cfl1/Birc6/Myh9/Sept11/Sept9
EC3	GO:0006936	muscle contraction	11/201	0.000629564	0.0205211	Rock2/Edn1/Tpm1/Fkbp1a/Cald1/Myl6/Aldoa/Jup/Smad7/Tmod3/Atp1a1
EC3	GO:0006007	glucose catabolic process	3/201	0.000656789	0.0205347	Ldha/Pfkl/Lrp5
EC3	GO:1903362	regulation of cellular protein catabolic process	10/201	0.000712685	0.0216205	Anxa2/Cd81/Psme2/Msn/Hsp90ab1/Smad7/Akt1/Trib2/Ecscr/Dab2ip
EC3	GO:0031589	cell-substrate adhesion	12/201	0.000756581	0.0227271	S100a10/Calr/Actn4/Cfl1/Arpc2/Itga6/Iqgap1/Jup/Pecam1/Nid1/Angpt2/Dusp3
EC3	GO:1903317	regulation of protein maturation	5/201	0.000890423	0.0250818	Anxa2/Ctla2a/Ctsz/Sox4/Myh9
EC3	GO:0016049	cell growth	15/201	0.00089227	0.0250818	Cxcl12/Mgll/Mndal/Cd81/Edn1/Nrp2/Cfl1/Pdlim5/Iqgap1/Cyfip1/Hsp90ab1/Hyal2/Akt1/Adam17/Dab2ip
EC3	GO:0098885	modification of postsynaptic actin cytoskeleton	3/201	0.00099175	0.0271315	Pfn1/Cfl1/Cyfip1
EC3	GO:0050821	protein stabilization	8/201	0.00103463	0.0278646	Gpihbp1/Pfn1/Calr/Tmem88/Sox4/Cct3/Smad7/Golga7
EC3	GO:0001885	endothelial cell development	5/201	0.00103674	0.0278646	Eng/Rock2/Clic4/Msn/Pecam1
EC3	GO:0001936	regulation of endothelial cell proliferation	7/201	0.0010641	0.0283512	Sparc/Eng/Cxcl12/Krit1/Mydgf/Akt1/Adam17
EC3	GO:0072594	establishment of protein localization to organelle	13/201	0.00116208	0.0302117	Hspa5/Pkig/Tomm22/Cfl1/Cct3/Jup/Synj1/Hyal2/Rab10/Zfand6/Ranbp2/Akt1/Vps36
EC3	GO:0098760	response to interleukin-7	3/201	0.00119309	0.0302117	Jak1/Pdia3/Stip1
EC3	GO:0098761	cellular response to interleukin-7	3/201	0.00119309	0.0302117	Jak1/Pdia3/Stip1
EC3	GO:0000082	G1/S transition of mitotic cell cycle	8/201	0.00121159	0.0304289	Ccnd1/Eif4ebp1/Ccnd2/Taf10/Psme2/Sox4/Akt1/Adam17
EC3	GO:0031668	cellular response to extracellular stimulus	9/201	0.00130852	0.0323375	Ldha/Fyn/Hsp90b1/Higd1a/Hspa5/Itga6/Pdia3/Rraga/Sipa1
EC3	GO:0110020	regulation of actomyosin structure organization	6/201	0.00145394	0.033749	S100a10/Rock2/Edn1/Tpm1/Rhoc/Pfn1
EC3	GO:0071407	cellular response to organic cyclic compound	13/201	0.00164101	0.0369709	Actb/Rock2/Hsp90b1/Eif4ebp1/Calr/Ranbp1/Fkbp4/Arpc2/Jup/Pdia3/Msn/Akt1/Atp1a1
EC3	GO:2001233	regulation of apoptotic signaling pathway	13/201	0.00164101	0.0369709	Cxcl12/Fyn/Slc25a5/Sept4/Higd1a/Adora2a/Birc6/Itga6/Pdia3/Hyal2/Bnip3/Akt1/Dab2ip
EC3	GO:1901655	cellular response to ketone	5/201	0.00169159	0.0375582	Rock2/Eif4ebp1/Arpc2/Msn/Akt1
EC3	GO:0120034	positive regulation of plasma membrane bounded cell projection assembly	6/201	0.00188084	0.0407836	Pfn1/Cfl1/Arpc2/Cyfip1/Fscn1/Sept9
EC3	GO:0007520	myoblast fusion	4/201	0.00191672	0.0407836	Cxcl12/Cd81/Ehd2/Myh9
EC3	GO:0032527	protein exit from endoplasmic reticulum	4/201	0.00191672	0.0407836	Cd81/Hsp90b1/Sel1l/H13
EC3	GO:0001935	endothelial cell proliferation	7/201	0.00196366	0.0409295	Sparc/Eng/Cxcl12/Krit1/Mydgf/Akt1/Adam17
EC3	GO:0003208	cardiac ventricle morphogenesis	5/201	0.00231665	0.047639	Eng/Tpm1/Fkbp1a/Sox4/Smad7
EC4	GO:0045765	regulation of angiogenesis	14/184	5.8135e-06	0.0135074	Sparc/Ramp2/Rtn4/Col4a2/Anxa3/Rras/Eng/Aqp1/Rhoa/Mydgf/Jup/Ecscr/Ceacam1/Jcad
EC4	GO:0001525	angiogenesis	18/184	1.09586e-05	0.0135074	Sparc/Anxa2/Ramp2/Rtn4/Col4a2/Col4a1/Anxa3/Rras/Eng/Gpx1/Aqp1/Rhoa/Mydgf/Jup/Adam15/Ecscr/Ceacam1/Jcad
EC4	GO:0022604	regulation of cell morphogenesis	18/184	1.66349e-05	0.0135074	Sparc/S100a10/Myl12a/Rtn4/Mgll/S100a13/Myl12b/Rhoc/Parvb/Arpc2/Palmd/Vim/Anxa7/Arhgdia/Eif4g2/Actn4/Rhoa/Calr
EC4	GO:1901342	regulation of vasculature development	14/184	2.08287e-05	0.0135074	Sparc/Ramp2/Rtn4/Col4a2/Anxa3/Rras/Eng/Aqp1/Rhoa/Mydgf/Jup/Ecscr/Ceacam1/Jcad
EC4	GO:0033599	regulation of mammary gland epithelial cell proliferation	4/184	4.70823e-05	0.0203553	Ccnd1/Rtn4/Bax/Gpx1
EC4	GO:0044403	symbiotic process	13/184	7.49646e-05	0.0244107	Anxa2/Ifitm2/Ifitm3/Snx3/Hyal2/Bax/Ppia/Gpx1/Aqp1/Hcfc1/Chmp1b/Pdcd6ip/Ceacam1
EC4	GO:0030968	endoplasmic reticulum unfolded protein response	6/184	0.000104706	0.0301785	Ccnd1/Pdia6/Bax/Dnajc3/Calr/Hspa13
EC5	GO:0007015	actin filament organization	10/78	1.6596e-05	0.0245786	Hsp90b1/Rhoc/Tmod3/Pls3/Pfn1/Arpc4/Tpm4/Wdr1/S100a10/Rflnb
EC6	GO:0007163	establishment or maintenance of cell polarity	7/60	1.32602e-05	0.0206859	Msn/Apc/Rhoc/Hsp90ab1/Myh9/Cdc42/Myo9a
EC6	GO:0050807	regulation of synapse organization	7/60	3.88045e-05	0.0247049	Tuba1a/Sparc/Adam10/Cdc42/Adgrl2/Sema3f/Flrt2
EC6	GO:0050803	regulation of synapse structure or activity	7/60	4.75095e-05	0.0247049	Tuba1a/Sparc/Adam10/Cdc42/Adgrl2/Sema3f/Flrt2
EC6	GO:0071353	cellular response to interleukin-4	3/60	0.000157239	0.043195	Hspa5/Hsp90ab1/Jak3
EC6	GO:1904029	regulation of cyclin-dependent protein kinase activity	4/60	0.000165199	0.043195	Ccnd1/Apc/Hsp90ab1/Actb
EC6	GO:0050808	synapse organization	8/60	0.000175129	0.043195	Tuba1a/Sparc/Actb/Adam10/Cdc42/Adgrl2/Sema3f/Flrt2
EC6	GO:0070670	response to interleukin-4	3/60	0.000193824	0.043195	Hspa5/Hsp90ab1/Jak3
EC7	GO:0031570	DNA integrity checkpoint	7/66	3.30678e-07	0.000406734	Rnaseh2b/Rps27l/E2f1/Chek1/Cdt1/Rpa2/Map3k20
EC7	GO:0000077	DNA damage checkpoint	6/66	3.39145e-06	0.00208574	Rnaseh2b/Rps27l/E2f1/Chek1/Rpa2/Map3k20
EC7	GO:0048246	macrophage chemotaxis	4/66	2.00919e-05	0.00617825	Rarres2/Cx3cl1/Akirin1/Nup85
EC7	GO:1905517	macrophage migration	4/66	6.35029e-05	0.0140819	Rarres2/Cx3cl1/Akirin1/Nup85
EC7	GO:1901990	regulation of mitotic cell cycle phase transition	7/66	6.8692e-05	0.0140819	Rnaseh2b/Rps27l/E2f1/Chek1/Ercc3/Cdt1/Rpa2
EC7	GO:0010759	positive regulation of macrophage chemotaxis	3/66	8.65434e-05	0.0152069	Rarres2/Cx3cl1/Akirin1
EC7	GO:1905523	positive regulation of macrophage migration	3/66	0.000166687	0.0204824	Rarres2/Cx3cl1/Akirin1
EC7	GO:0006401	RNA catabolic process	6/66	0.000286351	0.0263327	Rnaseh2b/E2f1/Rnaseh2c/Dxo/Rnaseh2a/Mettl16
EC7	GO:0034655	nucleobase-containing compound catabolic process	7/66	0.000299722	0.0263327	Rnaseh2b/E2f1/Rnaseh2c/Dxo/Rnaseh2a/Mettl16/Dctpp1
EC7	GO:0097581	lamellipodium organization	4/66	0.000373676	0.0270365	Akirin1/Nup85/Plekho1/Cdh13
EC7	GO:0006281	DNA repair	8/66	0.000502385	0.0317631	Chek1/Ung/Rnaseh2a/Pold1/Mcm5/Ercc3/Rpa2/Smc5
EC7	GO:0006284	base-excision repair	3/66	0.000521906	0.0317631	Ung/Pold1/Rpa2
EC7	GO:1905521	regulation of macrophage migration	3/66	0.000563724	0.0317631	Rarres2/Cx3cl1/Akirin1
EC7	GO:0044270	cellular nitrogen compound catabolic process	7/66	0.000568121	0.0317631	Rnaseh2b/E2f1/Rnaseh2c/Dxo/Rnaseh2a/Mettl16/Dctpp1
EC7	GO:0046700	heterocycle catabolic process	7/66	0.000618541	0.0330785	Rnaseh2b/E2f1/Rnaseh2c/Dxo/Rnaseh2a/Mettl16/Dctpp1
EC7	GO:0019439	aromatic compound catabolic process	7/66	0.000730064	0.0374158	Rnaseh2b/E2f1/Rnaseh2c/Dxo/Rnaseh2a/Mettl16/Dctpp1
EC7	GO:0071675	regulation of mononuclear cell migration	3/66	0.00097676	0.0462083	Rarres2/Cx3cl1/Akirin1
EC7	GO:1901361	organic cyclic compound catabolic process	7/66	0.00103175	0.0470019	Rnaseh2b/E2f1/Rnaseh2c/Dxo/Rnaseh2a/Mettl16/Dctpp1
EC7	GO:0009219	pyrimidine deoxyribonucleotide metabolic process	2/66	0.00109391	0.0480538	Dtymk/Dctpp1
EC9	GO:1902895	positive regulation of pri-miRNA transcription by RNA polymerase II	4/32	6.04424e-07	0.000878228	Srf/Atoh8/Bmp4/Fos
EC9	GO:0061614	pri-miRNA transcription by RNA polymerase II	4/32	3.17972e-06	0.00154005	Srf/Atoh8/Bmp4/Fos
EC9	GO:0003007	heart morphogenesis	6/32	9.66638e-06	0.00259696	Srf/Naca/Mib1/Ptcd2/Bmp4/Zfpm1
EC9	GO:0048747	muscle fiber development	4/32	1.07239e-05	0.00259696	Ppp3ca/Naca/Ptcd2/Bmp4
EC9	GO:0060395	SMAD protein signal transduction	4/32	1.07239e-05	0.00259696	Inhbb/Atoh8/Bmp4/Fos
EC9	GO:0014706	striated muscle tissue development	7/32	1.25436e-05	0.00260369	Ppp3ca/Srf/Naca/Ptcd2/Bmp4/Fos/Zfpm1
EC9	GO:0045603	positive regulation of endothelial cell differentiation	2/32	0.00046418	0.0367438	Atoh8/Bmp4
EC9	GO:0030220	platelet formation	2/32	0.000590342	0.0367438	Srf/Zfpm1
EC9	GO:0001704	formation of primary germ layer	3/32	0.000634623	0.0367438	Srf/Atoh8/Bmp4
EC9	GO:0036344	platelet morphogenesis	2/32	0.000658964	0.0367438	Srf/Zfpm1
EC9	GO:1903798	regulation of production of miRNAs involved in gene silencing by miRNA	2/32	0.000658964	0.0367438	Ppp3ca/Bmp4
EC9	GO:0030100	regulation of endocytosis	4/32	0.000705246	0.0367438	Ppp3ca/Mib1/Syt7/Arf1
EC9	GO:0035855	megakaryocyte development	2/32	0.000731261	0.0367438	Srf/Zfpm1
EC9	GO:0070920	regulation of production of small RNA involved in gene silencing by RNA	2/32	0.000731261	0.0367438	Ppp3ca/Bmp4
EC9	GO:0031668	cellular response to extracellular stimulus	4/32	0.000758646	0.0367438	Dctpp1/Srf/Inhbb/Fos
EC9	GO:2001233	regulation of apoptotic signaling pathway	5/32	0.00108858	0.0494282	Inhbb/Tnfrsf12a/Ralbp1/Ier3/Bmp4
Epi.Card.	GO:0071277	cellular response to calcium ion	3/4	3.41893e-07	0.000113509	Jun/Junb/Fos
Epi.Card.	GO:0051592	response to calcium ion	3/4	1.43549e-06	0.000167431	Jun/Junb/Fos
Epi.Card.	GO:1901216	positive regulation of neuron death	3/4	1.51293e-06	0.000167431	Jun/Egr1/Fos
Epi.Card.	GO:0009612	response to mechanical stimulus	3/4	2.5553e-06	0.000169672	Jun/Junb/Fos
Epi.Card.	GO:0002573	myeloid leukocyte differentiation	3/4	7.69177e-06	0.000333294	Jun/Junb/Fos
Epi.Card.	GO:1902895	positive regulation of pri-miRNA transcription by RNA polymerase II	2/4	2.66459e-05	0.00068674	Jun/Fos
Epi.Card.	GO:0007178	transmembrane receptor protein serine/threonine kinase signaling pathway	3/4	2.68904e-05	0.00068674	Jun/Egr1/Fos
Epi.Card.	GO:0009314	response to radiation	3/4	4.93811e-05	0.000955687	Jun/Junb/Egr1
Epi.Card.	GO:0070997	neuron death	3/4	5.18144e-05	0.000955687	Jun/Egr1/Fos
Epi.Card.	GO:0061614	pri-miRNA transcription by RNA polymerase II	2/4	6.04723e-05	0.00100384	Jun/Fos
Epi.Card.	GO:0051591	response to cAMP	2/4	7.04088e-05	0.00101634	Jun/Junb
Epi.Card.	GO:0002763	positive regulation of myeloid leukocyte differentiation	2/4	8.10969e-05	0.00112184	Jun/Fos
Epi.Card.	GO:0035914	skeletal muscle cell differentiation	2/4	0.000114359	0.00146027	Egr1/Fos
Epi.Card.	GO:0046683	response to organophosphorus	2/4	0.00016488	0.001955	Jun/Junb
Epi.Card.	GO:0048661	positive regulation of smooth muscle cell proliferation	2/4	0.000248057	0.00257359	Jun/Egr1
Epi.Card.	GO:0034614	cellular response to reactive oxygen species	2/4	0.000477829	0.00466586	Jun/Fos
Epi.Card.	GO:0007179	transforming growth factor beta receptor signaling pathway	2/4	0.000582981	0.00522271	Jun/Fos
Epi.Card.	GO:0048659	smooth muscle cell proliferation	2/4	0.00059778	0.00522271	Jun/Egr1
Epi.Card.	GO:0000302	response to reactive oxygen species	2/4	0.000859378	0.00655174	Jun/Fos
Epi.Card.	GO:0071559	response to transforming growth factor beta	2/4	0.000904458	0.00667289	Jun/Fos
Epi.Card.	GO:0031668	cellular response to extracellular stimulus	2/4	0.000998012	0.00720305	Jun/Fos
Epi.Card.	GO:0032496	response to lipopolysaccharide	2/4	0.00125164	0.00865717	Jun/Junb
Epi.Card.	GO:0071496	cellular response to external stimulus	2/4	0.00131669	0.00892124	Jun/Fos
Epi.Card.	GO:0007611	learning or memory	2/4	0.00152151	0.00953099	Jun/Egr1
Epi.Card.	GO:0050890	cognition	2/4	0.00189496	0.0112344	Jun/Egr1
Epi.Card.	GO:0062197	cellular response to chemical stress	2/4	0.00200129	0.0116566	Jun/Fos
Epi.Card.	GO:0009991	response to extracellular stimulus	2/4	0.00262106	0.014749	Jun/Fos
Epi.Card.	GO:0006979	response to oxidative stress	2/4	0.003219	0.0148813	Jun/Fos
Epi.Card.	GO:0014706	striated muscle tissue development	2/4	0.00372905	0.0156653	Egr1/Fos
Epi.Card.	GO:0032870	cellular response to hormone stimulus	2/4	0.00471336	0.0174375	Jun/Junb
Fibro1	GO:0007015	actin filament organization	21/224	1.09684e-07	0.000341337	Eln/Marcks/Rhoq/Sh3pxd2b/Arpc5l/Cdc42ep2/Cald1/Pfn1/Efs/Zyx/Myh10/Dbn1/Rufy3/Mical2/Arap1/Fam171a1/Emp2/Hsp90b1/Bcar1/Add1/Rhobtb3
Fibro1	GO:0030199	collagen fibril organization	7/224	9.00716e-06	0.0058593	Col5a3/Anxa2/Serpinh1/Col3a1/Emilin1/P3h4/Col1a1
Fibro1	GO:0030198	extracellular matrix organization	14/224	1.07896e-05	0.0058593	Eln/Col5a3/Anxa2/Sh3pxd2b/Adamtsl2/Smoc2/Serpinh1/Col3a1/Emilin1/P3h4/Col1a1/Gpm6b/Col4a1/Ccdc80
Fibro1	GO:0043062	extracellular structure organization	14/224	1.12969e-05	0.0058593	Eln/Col5a3/Anxa2/Sh3pxd2b/Adamtsl2/Smoc2/Serpinh1/Col3a1/Emilin1/P3h4/Col1a1/Gpm6b/Col4a1/Ccdc80
Fibro1	GO:0001101	response to acid chemical	13/224	2.75329e-05	0.0122403	Anxa2/Col6a1/Col3a1/Scd2/Akr1b3/Lpl/Rxra/Ctsh/Add1/Lamtor4/Lamtor2/Col1a1/Col4a1
Fibro1	GO:0001525	angiogenesis	19/224	4.69288e-05	0.0164032	Anxa2/Ackr3/Smoc2/Hif1a/Emilin1/Il18/Rxra/Emp2/Amotl1/Sparc/Ctsh/Jup/Unc5b/Tbx20/Add1/Synj2bp/Ctnnb1/Col4a1/Parva
Fibro1	GO:0031589	cell-substrate adhesion	15/224	4.74386e-05	0.0164032	Col5a3/Hacd1/Zyx/Smoc2/Col3a1/Emilin1/Dbn1/Emp2/Jup/Bcar1/Col1a1/Ctnnb1/Gpm6b/Parva/Ccdc80
Fibro1	GO:0120034	positive regulation of plasma membrane bounded cell projection assembly	8/224	9.74651e-05	0.0303311	Rhoq/Cdc42ep2/Pfn1/Dynll1/Arap1/Fmr1/Fam98a/Sept7
Fibro1	GO:0060348	bone development	11/224	0.00017598	0.0497862	Dhrs3/Anxa2/Col6a1/Sh3pxd2b/Fbn1/Tmem119/Serpinh1/Fli1/Anxa6/Sparc/Col1a1
Fibro2	GO:0030198	extracellular matrix organization	21/331	5.03222e-08	9.60645e-05	Col5a3/Col3a1/Col1a1/Sh3pxd2b/Creb3l1/Eln/Olfml2b/Col15a1/Col1a2/Loxl2/Adamtsl2/Ramp2/Serpinh1/Anxa2/Tgfb1/Col5a1/Sulf2/Mmp23/Notch1/Sox9/Col4a2
Fibro2	GO:0043062	extracellular structure organization	21/331	5.39688e-08	9.60645e-05	Col5a3/Col3a1/Col1a1/Sh3pxd2b/Creb3l1/Eln/Olfml2b/Col15a1/Col1a2/Loxl2/Adamtsl2/Ramp2/Serpinh1/Anxa2/Tgfb1/Col5a1/Sulf2/Mmp23/Notch1/Sox9/Col4a2
Fibro2	GO:0046847	filopodium assembly	10/331	2.06322e-07	0.000244835	Arap1/Dbn1/Rhoq/Palm/Mien1/Ezr/Prkcd/Actr3/S1pr2/Rala
Fibro2	GO:0060348	bone development	18/331	3.5117e-07	0.000312541	Col6a1/Tmem119/Col1a1/Sparc/Dhrs3/Sh3pxd2b/Col6a2/Fam20c/Matn2/Ptpn11/Xylt1/Serpinh1/Rab23/Anxa2/Sulf2/Fbn1/Rflnb/Sox9
Fibro2	GO:0061448	connective tissue development	19/331	1.23164e-06	0.000876927	Col6a1/Col1a1/Xbp1/Sh3pxd2b/Col6a2/Matn2/Creb3l2/Lmna/Loxl2/Rela/Serpinh1/Anxa2/Tgfb1/Col5a1/Hif1a/Sulf2/Rflnb/Notch1/Sox9
Fibro2	GO:0051489	regulation of filopodium assembly	8/331	2.52091e-06	0.00128206	Arap1/Dbn1/Rhoq/Palm/Mien1/Prkcd/Actr3/Rala
Fibro2	GO:0031032	actomyosin structure organization	16/331	4.40559e-06	0.00196049	Pfn1/Cnn2/Actg1/Sh3pxd2b/Arap1/S100a10/Eln/Tpm1/Ppm1f/Arrb1/Cnn3/Myh9/Csrp1/Wdr1/Cdc42bpb/Frmd6
Fibro2	GO:0009611	response to wounding	24/331	1.03162e-05	0.00338358	Col3a1/Cnn2/Col1a1/Xbp1/Entpd2/Wfdc1/Ptprf/Matn2/Plec/Macf1/Tpm1/Cd81/Xylt1/Anxa5/Tnfrsf12a/Anxa2/Tgfb1/Col5a1/Hif1a/Sulf2/Prkcd/Crk/Myh9/Ubash3b
Fibro2	GO:0032970	regulation of actin filament-based process	22/331	1.29142e-05	0.00338358	Pfn1/Cnn2/Sh3pxd2b/Arap1/Atp2a2/Dbn1/S100a10/Eln/Tpm1/Rhoq/Ppm1f/Rasa1/Cdc42ep5/Jup/Tgfb1/Abracl/Prkcd/Actr3/Crk/Myh9/Wdr1/Frmd6
Fibro2	GO:0071560	cellular response to transforming growth factor beta stimulus	15/331	1.31927e-05	0.00338358	Pmepa1/Col3a1/Xbp1/Gipc1/Dbn1/Col1a2/Adamtsl2/Fermt2/Tgfb1/Fbn1/Actr3/Crk/Lrrc32/Sox9/Col4a2
Fibro2	GO:0120032	regulation of plasma membrane bounded cell projection assembly	14/331	1.33144e-05	0.00338358	Pfn1/Dynll1/Arap1/Dbn1/Sept9/Rhoq/Palm/Cdc42ep5/Mien1/Prkcd/Actr3/Odf2/Rala/Map4
Fibro2	GO:0042060	wound healing	20/331	1.46807e-05	0.00338358	Col3a1/Cnn2/Col1a1/Xbp1/Entpd2/Wfdc1/Plec/Macf1/Tpm1/Cd81/Anxa5/Tnfrsf12a/Anxa2/Tgfb1/Col5a1/Hif1a/Prkcd/Crk/Myh9/Ubash3b
Fibro2	GO:0071559	response to transforming growth factor beta	15/331	1.68444e-05	0.00352741	Pmepa1/Col3a1/Xbp1/Gipc1/Dbn1/Col1a2/Adamtsl2/Fermt2/Tgfb1/Fbn1/Actr3/Crk/Lrrc32/Sox9/Col4a2
Fibro2	GO:0007163	establishment or maintenance of cell polarity	15/331	3.37268e-05	0.0057175	Msn/Frmd4a/Macf1/Lmna/Rhoq/Map1b/Amotl1/Ezr/Bccip/Actr3/Crk/Myh9/Myo9a/Wdr1/Map4
Fibro2	GO:0071230	cellular response to amino acid stimulus	8/331	4.16687e-05	0.00618085	Col6a1/Col3a1/Col1a1/Xbp1/Lamtor2/Rraga/Col1a2/Atp5g1
Fibro2	GO:0008360	regulation of cell shape	12/331	4.57319e-05	0.00640779	Msn/Arap1/Rhoq/Palm/Fermt2/Cdc42ep5/Fmnl3/Ezr/Crk/Myh9/Plxnd1/Wdr1
Fibro2	GO:0032386	regulation of intracellular transport	19/331	4.8401e-05	0.00640779	Msn/Xbp1/Dbn1/Ptpn11/Cd81/Map1b/Ran/Jup/Mdfic/Rab23/Anxa2/Tgfb1/Ezr/Prkcd/Actr3/Abca2/Yipf5/Rint1/Derl2
Fibro2	GO:0032963	collagen metabolic process	10/331	4.85984e-05	0.00640779	Col1a1/Creb3l1/Mrc2/Col1a2/Serpinh1/Tgfb1/Col5a1/Hif1a/Prkcd/Mmp23
Fibro2	GO:0120034	positive regulation of plasma membrane bounded cell projection assembly	10/331	5.29006e-05	0.006494	Pfn1/Dynll1/Arap1/Sept9/Rhoq/Palm/Cdc42ep5/Mien1/Actr3/Rala
Fibro2	GO:0070168	negative regulation of biomineral tissue development	5/331	5.91245e-05	0.0065776	Tgfb1/Hif1a/Rflnb/Notch1/Sox9
Fibro2	GO:0110150	negative regulation of biomineralization	5/331	5.91245e-05	0.0065776	Tgfb1/Hif1a/Rflnb/Notch1/Sox9
Fibro2	GO:0043200	response to amino acid	8/331	0.000123146	0.0121778	Col6a1/Col3a1/Col1a1/Xbp1/Lamtor2/Rraga/Col1a2/Atp5g1
Fibro2	GO:0072659	protein localization to plasma membrane	16/331	0.000173496	0.0156985	Actb/S100a10/Vamp5/Cd81/Rhoq/Gga2/Ramp2/Palm/Golga4/Jup/Gorasp2/Anxa2/Tgfb1/Ezr/Cltc/Actr3
Fibro2	GO:0001667	ameboidal-type cell migration	20/331	0.000176387	0.0156985	Pfn1/Sparc/Gipc1/Ptpn11/Macf1/Tns1/Loxl2/Amotl1/Ppm1f/Jup/Kitl/Tgfb1/Hif1a/Akap12/Actr3/Efnb1/Myh9/Plxnd1/Notch1/Sox9
Fibro2	GO:0006024	glycosaminoglycan biosynthetic process	6/331	0.000218774	0.018996	B3galt6/Xylt1/Chpf/Ccnd3/Tgfb1/Cltc
Fibro2	GO:0051099	positive regulation of binding	13/331	0.000233352	0.0197793	Eif4g1/S100a10/Nme1/Hspa4/Ran/Cald1/Arrb1/Anxa2/Tgfb1/Fam129b/Actr3/Plxnd1/Amfr
Fibro2	GO:0042306	regulation of protein import into nucleus	7/331	0.000240655	0.019924	Xbp1/Ran/Jup/Mdfic/Rab23/Tgfb1/Prkcd
Fibro2	GO:0070208	protein heterotrimerization	4/331	0.000356401	0.0286422	Col6a1/Col1a1/Col6a2/Col1a2
Fibro2	GO:1904589	regulation of protein import	7/331	0.000396937	0.0307194	Xbp1/Ran/Jup/Mdfic/Rab23/Tgfb1/Prkcd
Fibro2	GO:0120031	plasma membrane bounded cell projection assembly	21/331	0.000473082	0.0336794	Pfn1/Dynll1/Arap1/Dbn1/Sept9/Rhoq/Palm/Cdc42ep5/Mien1/Rab23/Emp3/Ezr/Prkcd/Actr3/Odf2/Ick/S1pr2/Rala/Vav3/Emp1/Map4
Fibro2	GO:0071229	cellular response to acid chemical	11/331	0.000484343	0.0336794	Col6a1/Col3a1/Col1a1/Xbp1/S100a10/Lamtor2/Rraga/Col1a2/Anxa2/Atp5g1/Sox9
Fibro2	GO:0006986	response to unfolded protein	9/331	0.000489741	0.0336794	Manf/Xbp1/Creb3l1/Faf2/Ubxn4/Creb3l2/Ccnd1/Derl2/Amfr
Fibro2	GO:0090132	epithelium migration	15/331	0.000503529	0.0336794	Pfn1/Sparc/Gipc1/Ptpn11/Macf1/Loxl2/Amotl1/Ppm1f/Jup/Tgfb1/Hif1a/Myh9/Plxnd1/Notch1/Sox9
Fibro2	GO:1903034	regulation of response to wounding	11/331	0.000510867	0.0336794	Xbp1/Wfdc1/Ptprf/Xylt1/Anxa5/Tnfrsf12a/Anxa2/Prkcd/Crk/Myh9/Ubash3b
Fibro2	GO:0110148	biomineralization	10/331	0.000599987	0.0362026	Tmem119/Col1a1/Fam20c/Col1a2/Anxa2/Tgfb1/Hif1a/Rflnb/Notch1/Sox9
Fibro2	GO:1990778	protein localization to cell periphery	17/331	0.000628686	0.0362685	Actb/S100a10/Vamp5/Cd81/Rhoq/Gga2/Ramp2/Palm/Golga4/Jup/Gorasp2/Anxa2/Tgfb1/Gphn/Ezr/Cltc/Actr3
Fibro2	GO:1900180	regulation of protein localization to nucleus	9/331	0.000635837	0.0362685	Xbp1/Glis2/Lmna/Ran/Jup/Mdfic/Rab23/Tgfb1/Prkcd
Fibro2	GO:0061614	pri-miRNA transcription by RNA polymerase II	6/331	0.000641829	0.0362685	Ddx17/Rela/Tgfb1/Hif1a/Nfatc3/Sox9
Fibro2	GO:0042273	ribosomal large subunit biogenesis	7/331	0.000681691	0.0369728	Mrpl20/Nip7/Mdn1/Nop16/Noc2l/Dhx30/Mrto4
Fibro2	GO:1901522	positive regulation of transcription from RNA polymerase II promoter involved in cellular response to chemical stimulus	4/331	0.000839136	0.0432945	Xbp1/Rela/Hif1a/Notch1
Fibro2	GO:0009141	nucleoside triphosphate metabolic process	8/331	0.000886188	0.045069	Nme1/Rhoq/Ran/Rab23/Tgfb1/Suclg1/Cmpk1/Atp5g1
Fibro3	GO:0030198	extracellular matrix organization	13/125	7.12658e-08	8.07824e-05	Eln/Col3a1/Olfml2b/Aebp1/Col1a2/Dpt/Col1a1/Sulf2/Fn1/Serpinh1/Fbln1/Csgalnact1/Efemp2
Fibro3	GO:0043062	extracellular structure organization	13/125	7.47293e-08	8.07824e-05	Eln/Col3a1/Olfml2b/Aebp1/Col1a2/Dpt/Col1a1/Sulf2/Fn1/Serpinh1/Fbln1/Csgalnact1/Efemp2
Fibro3	GO:0001501	skeletal system development	16/125	9.44295e-07	0.000680522	Dhrs3/Wnt5a/Rbp4/Col1a2/Col1a1/Sulf2/Ecm1/Serpinh1/Fbn1/Fst/Mex3c/Rarg/Csgalnact1/Sparc/Osr1/Meis1
Fibro3	GO:0061448	connective tissue development	10/125	2.75215e-05	0.0085002	Wnt5a/Col1a1/Sulf2/Ecm1/Serpinh1/Id2/Mex3c/Rarg/Csgalnact1/Osr1
Fibro3	GO:0001101	response to acid chemical	9/125	9.4704e-05	0.02275	Col3a1/Rbp4/Col1a2/Col1a1/Ctsh/Rarg/Scamp3/Ntrk2/Osr1
Fibro3	GO:0090101	negative regulation of transmembrane receptor protein serine/threonine kinase signaling pathway	6/125	0.000153573	0.0332025	Wnt5a/Fbn1/Fst/Pmepa1/Htra1/Bambi
Fibro3	GO:0050673	epithelial cell proliferation	11/125	0.00025891	0.0399831	Wnt5a/Sulf2/Ecm1/Fst/Ar/Mydgf/Htra1/Zfp580/Id2/Sparc/Osr1
Fibro4	GO:0009615	response to virus	8/83	3.50405e-05	0.0223942	Ifit1/Ifit3b/Zbp1/Ifi27l2a/Ifit3/Isg15/Polr3h/Eif2ak2
Fibro4	GO:2000095	regulation of Wnt signaling pathway, planar cell polarity pathway	3/83	5.99369e-05	0.0223942	Sfrp2/Mllt3/Gpc3
Fibro4	GO:0002486	antigen processing and presentation of endogenous peptide antigen via MHC class I via ER pathway, TAP-independent	3/83	7.34903e-05	0.0223942	H2-D1/H2-Q7/H2-K1
Fibro4	GO:0051607	defense response to virus	7/83	8.38692e-05	0.0223942	Ifit1/Ifit3b/Zbp1/Ifit3/Isg15/Polr3h/Eif2ak2
Fibro4	GO:0002476	antigen processing and presentation of endogenous peptide antigen via MHC class Ib	3/83	8.89017e-05	0.0223942	H2-D1/H2-Q7/H2-K1
Fibro4	GO:0002484	antigen processing and presentation of endogenous peptide antigen via MHC class I via ER pathway	3/83	8.89017e-05	0.0223942	H2-D1/H2-Q7/H2-K1
Fibro4	GO:0002428	antigen processing and presentation of peptide antigen via MHC class Ib	3/83	0.00010628	0.0223942	H2-D1/H2-Q7/H2-K1
Fibro4	GO:0002475	antigen processing and presentation via MHC class Ib	3/83	0.000171275	0.0223942	H2-D1/H2-Q7/H2-K1
Fibro4	GO:0001736	establishment of planar polarity	4/83	0.000180102	0.0223942	Sfrp2/Mllt3/Gpc3/Ttc8
Fibro4	GO:0003407	neural retina development	4/83	0.000180102	0.0223942	Thy1/Ntrk2/Hipk2/Ttc8
Fibro4	GO:0007164	establishment of tissue polarity	4/83	0.000180102	0.0223942	Sfrp2/Mllt3/Gpc3/Ttc8
Fibro4	GO:0035456	response to interferon-beta	4/83	0.000193459	0.0223942	Ifit1/Ifit3/Iigp1/Xaf1
Fibro4	GO:1905330	regulation of morphogenesis of an epithelium	5/83	0.000212159	0.0223942	Sfrp2/Mllt3/Gpc3/Snai2/Phb2
Fibro4	GO:0060042	retina morphogenesis in camera-type eye	4/83	0.000222294	0.0223942	Thy1/Ntrk2/Hipk2/Ttc8
Fibro4	GO:0002483	antigen processing and presentation of endogenous peptide antigen	3/83	0.000226352	0.0223942	H2-D1/H2-Q7/H2-K1
Fibro4	GO:0019885	antigen processing and presentation of endogenous peptide antigen via MHC class I	3/83	0.000226352	0.0223942	H2-D1/H2-Q7/H2-K1
Fibro4	GO:0035455	response to interferon-alpha	3/83	0.000226352	0.0223942	Ifit1/Ifit3/Eif2ak2
Fibro4	GO:0045600	positive regulation of fat cell differentiation	4/83	0.000237815	0.0223942	Sfrp2/Snai2/Id2/Rarres2
Fibro4	GO:2000050	regulation of non-canonical Wnt signaling pathway	3/83	0.000291754	0.0247261	Sfrp2/Mllt3/Gpc3
Fibro4	GO:0001916	positive regulation of T cell mediated cytotoxicity	3/83	0.000612795	0.0432786	H2-D1/H2-Q7/H2-K1
LEC	GO:0043031	negative regulation of macrophage activation	3/48	3.06783e-06	0.00235456	Nr1d1/Ldlr/Grn
LEC	GO:0150079	negative regulation of neuroinflammatory response	3/48	3.06783e-06	0.00235456	Nr1d1/Ldlr/Grn
LEC	GO:0014014	negative regulation of gliogenesis	4/48	1.19291e-05	0.00457778	Nr1d1/Ptn/Ldlr/Ctnnb1
LEC	GO:0048143	astrocyte activation	3/48	2.43031e-05	0.00746105	Nr1d1/Ldlr/Grn
LEC	GO:0150077	regulation of neuroinflammatory response	3/48	4.40417e-05	0.0112673	Nr1d1/Ldlr/Grn
LEC	GO:0001525	angiogenesis	8/48	8.09791e-05	0.0177576	Ptn/Eng/Ctnnb1/Col4a2/Fn1/Mmrn2/Grn/Sox18
LEC	GO:0061028	establishment of endothelial barrier	3/48	0.000255156	0.0272302	Eng/Ctnnb1/Sox18
LEC	GO:0001774	microglial cell activation	3/48	0.000314995	0.0272302	Nr1d1/Ldlr/Grn
LEC	GO:0002269	leukocyte activation involved in inflammatory response	3/48	0.000314995	0.0272302	Nr1d1/Ldlr/Grn
LEC	GO:0031589	cell-substrate adhesion	6/48	0.000372531	0.0272302	Ptn/Ctnnb1/Calr/Fn1/Mmrn2/Bcam
LEC	GO:0061900	glial cell activation	3/48	0.000488006	0.0305527	Nr1d1/Ldlr/Grn
LEC	GO:0010811	positive regulation of cell-substrate adhesion	4/48	0.000497602	0.0305527	Ptn/Calr/Fn1/Mmrn2
LEC	GO:0048680	positive regulation of axon regeneration	2/48	0.000579623	0.0329527	Ptn/Grn
LEC	GO:0050921	positive regulation of chemotaxis	4/48	0.000708437	0.035079	Ptn/Calr/Fn1/Il16
LEC	GO:0032103	positive regulation of response to external stimulus	6/48	0.000781289	0.0363418	Ptn/Ldlr/Calr/Fn1/Grn/Il16
LEC	GO:0150076	neuroinflammatory response	3/48	0.000865851	0.0379737	Nr1d1/Ldlr/Grn
LEC	GO:0008360	regulation of cell shape	4/48	0.000903324	0.0384615	Ptn/Palmd/Myo10/Fn1
LEC	GO:0006457	protein folding	4/48	0.000927085	0.0384615	Pfdn6/Calr/Hspe1/Grn
Mac1	GO:0001525	angiogenesis	19/150	1.18683e-07	0.000305491	Sparc/Anxa3/Sox18/Mydgf/Unc5b/Anxa2/Hbegf/Jcad/Cdh5/Meox2/Mmp9/Hspg2/Kdr/Col4a1/Ecscr/Amotl1/Egfl7/Id1/Ctnnb1
Mac1	GO:0010632	regulation of epithelial cell migration	12/150	9.38307e-07	0.0012076	Sparc/Anxa3/Arsb/Calr/Clasp1/Hbegf/Jcad/Ptprg/Meox2/Mmp9/Kdr/Amotl1
Mac1	GO:0071229	cellular response to acid chemical	10/150	2.54398e-06	0.00218273	S100a10/Fyn/Anxa2/Lamtor2/Kdr/Id3/Col4a1/Lpl/Ubr1/Ranbp1
Mac1	GO:0010631	epithelial cell migration	12/150	8.49895e-06	0.00337081	Sparc/Anxa3/Arsb/Calr/Clasp1/Hbegf/Jcad/Ptprg/Meox2/Mmp9/Kdr/Amotl1
Mac1	GO:0090132	epithelium migration	12/150	8.8274e-06	0.00337081	Sparc/Anxa3/Arsb/Calr/Clasp1/Hbegf/Jcad/Ptprg/Meox2/Mmp9/Kdr/Amotl1
Mac1	GO:0090130	tissue migration	12/150	9.16693e-06	0.00337081	Sparc/Anxa3/Arsb/Calr/Clasp1/Hbegf/Jcad/Ptprg/Meox2/Mmp9/Kdr/Amotl1
Mac1	GO:0045446	endothelial cell differentiation	7/150	4.21012e-05	0.012041	Tjp1/Sox18/Anxa2/Cdh5/Kdr/Id1/Ctnnb1
Mac1	GO:0002062	chondrocyte differentiation	7/150	6.52318e-05	0.0167907	Serpinh1/Nfib/Anxa2/Vwa1/Hspg2/Ctnnb1/Rflnb
Mac1	GO:0001101	response to acid chemical	10/150	7.45188e-05	0.0174374	S100a10/Fyn/Anxa2/Lamtor2/Kdr/Id3/Col4a1/Lpl/Ubr1/Ranbp1
Mac1	GO:0003158	endothelium development	7/150	9.25094e-05	0.0183169	Tjp1/Sox18/Anxa2/Cdh5/Kdr/Id1/Ctnnb1
Mac1	GO:0003157	endocardium development	3/150	0.000170916	0.0314242	Sox18/Anxa2/Kdr
Mac1	GO:0034446	substrate adhesion-dependent cell spreading	6/150	0.000350431	0.0458949	S100a10/Calr/Cass4/Hspg2/Lims2/Fermt2
Mac1	GO:0032008	positive regulation of TOR signaling	4/150	0.000356604	0.0458949	Trem2/Lamtor2/Kdr/Hdac3
Schw.Cell	GO:0006892	post-Golgi vesicle-mediated transport	4/30	2.92783e-05	0.0130581	Golph3/Exoc1/Plcb3/Golga4
SMC1	GO:0008015	blood circulation	13/110	6.52141e-06	0.0102855	Tnnt2/Npy1r/Kcna5/Nampt/Corin/Akt1/Ptp4a3/Vegfb/Snta1/Abr/Dock5/Abat/Agrn
SMC1	GO:0003013	circulatory system process	13/110	8.83255e-06	0.0102855	Tnnt2/Npy1r/Kcna5/Nampt/Corin/Akt1/Ptp4a3/Vegfb/Snta1/Abr/Dock5/Abat/Agrn
SMC1	GO:0006936	muscle contraction	10/110	1.6931e-05	0.0131441	Tnnt2/Npy1r/Kcna5/Tmod1/Vegfb/Snta1/Dock5/Abat/Agrn/Tpm2
SMC1	GO:0007009	plasma membrane organization	6/110	5.08605e-05	0.0236908	Tmeff2/Pacsin2/Ehd2/Akt1/Pten/Agrn
SMC1	GO:0045792	negative regulation of cell size	3/110	8.8033e-05	0.0309767	Akt1/Pten/Cfl1
SMC1	GO:0019229	regulation of vasoconstriction	5/110	9.3103e-05	0.0309767	Npy1r/Kcna5/Akt1/Snta1/Dock5
SMC3	GO:0042692	muscle cell differentiation	18/180	1.75386e-07	0.000478454	Csrp2/Npnt/Prdm6/Xk/Cd9/Tcap/G6pdx/Xirp1/Ntf3/Itga8/Hey1/Rbpms2/Sgcd/Atp2a2/Sox9/Thra/Hacd1/Pgm5
SMC3	GO:0060537	muscle tissue development	19/180	3.59175e-07	0.000489915	Csrp2/Ncam1/Sgcg/Xk/Rbp4/Tcap/G6pdx/Xirp1/Itga8/Hey1/Sgcd/Sox9/Fgf1/Nr4a1/Pgm5/Bmpr1a/Mylk/Nupr1/Maff
SMC3	GO:0031589	cell-substrate adhesion	15/180	3.48867e-06	0.00264888	Efna5/Npnt/Cdh13/Actn1/Fbln1/Zyx/Itga8/Emilin1/Kank1/Ndnf/Flna/Itgbl1/Sfrp1/Itga5/Hacd1
SMC3	GO:0030278	regulation of ossification	12/180	3.88399e-06	0.00264888	Sost/Npnt/Hey1/Sox9/Id1/Thrb/Hand2/Sfrp1/Atp6ap1/Bmpr1a/Ltbp3/Ecm1
SMC3	GO:0060047	heart contraction	11/180	1.47554e-05	0.0063067	Kcnh2/Smtn/Sgcg/Tcap/Fgf13/Sgcd/Atp2a2/Thrb/S100a1/Flna/Thra
SMC3	GO:0031333	negative regulation of protein-containing complex assembly	9/180	1.61829e-05	0.0063067	Sost/Sorl1/Tubb4a/Kank1/Thra/Clu/Dnajc15/Pmepa1/Lmo4
SMC3	GO:0001525	angiogenesis	17/180	3.02357e-05	0.0082483	Cdh13/Emilin1/Id1/Ndnf/S100a1/Flna/Hand2/Itga5/Rspo3/Hspb6/Fap/Hspb1/Fgf1/Nr4a1/Col18a1/Clic4/Ecm1
SMC3	GO:0050673	epithelial cell proliferation	15/180	3.90652e-05	0.00968818	Wfdc1/Cdh13/Hey1/Ccnd2/Sox9/Id1/Sfrp1/Fap/Map2k2/Fgf1/Nr4a1/Bmpr1a/Wnt16/Nupr1/Ecm1
SMC3	GO:0030324	lung development	10/180	5.00151e-05	0.0111623	Numb/Rbp4/Sox9/Id1/Thrb/Thra/Map2k2/Fgf1/Bmpr1a/Ltbp3
SMC3	GO:0030323	respiratory tube development	10/180	5.72844e-05	0.0111623	Numb/Rbp4/Sox9/Id1/Thrb/Thra/Map2k2/Fgf1/Bmpr1a/Ltbp3
SMC3	GO:0010811	positive regulation of cell-substrate adhesion	8/180	7.50102e-05	0.0132061	Npnt/Cdh13/Fbln1/Emilin1/Ndnf/Flna/Itga5/Hacd1
SMC3	GO:0070168	negative regulation of biomineral tissue development	4/180	8.22959e-05	0.0132061	Hey1/Sox9/Ltbp3/Ecm1
SMC3	GO:0110150	negative regulation of biomineralization	4/180	8.22959e-05	0.0132061	Hey1/Sox9/Ltbp3/Ecm1
SMC3	GO:0030177	positive regulation of Wnt signaling pathway	8/180	8.90254e-05	0.0134923	Lgr6/Kank1/Thra/Sfrp1/Rspo3/Ruvbl1/Ccar2/Gskip
SMC3	GO:0001503	ossification	13/180	0.000133425	0.0158254	Sost/Npnt/Hey1/Sox9/Id1/Thrb/Thra/Hand2/Sfrp1/Atp6ap1/Bmpr1a/Ltbp3/Ecm1
SMC3	GO:0002009	morphogenesis of an epithelium	16/180	0.000170443	0.0168188	Numb/Npnt/Tcap/Enah/Hey1/Sox9/Msn/Flna/Hand2/Sfrp1/Rspo3/Hoxb4/Fgf1/Tgm2/Lmo4/Clic4
SMC3	GO:0010721	negative regulation of cell development	13/180	0.000198679	0.0186895	Dpysl3/Sorl1/Efna5/G6pdx/Fbln1/Fgf13/Hey1/Kank1/Sox9/Id1/Thrb/Flna/Bmpr1a
SMC3	GO:0051764	actin crosslink formation	3/180	0.00022127	0.0201208	Dpysl3/Actn1/Flna
SMC3	GO:0006936	muscle contraction	11/180	0.000246703	0.0209481	Kcnh2/Smtn/Npnt/Tcap/Fgf13/Sgcd/Atp2a2/Synm/Flna/Hsbp1/Mylk
SMC3	GO:0050679	positive regulation of epithelial cell proliferation	9/180	0.000253405	0.0209481	Cdh13/Ccnd2/Sox9/Id1/Sfrp1/Fgf1/Nr4a1/Bmpr1a/Ecm1
SMC3	GO:0045667	regulation of osteoblast differentiation	7/180	0.000434757	0.0275818	Npnt/Hey1/Id1/Hand2/Sfrp1/Atp6ap1/Bmpr1a
SMC3	GO:0008016	regulation of heart contraction	8/180	0.000482709	0.0292629	Kcnh2/Smtn/Fgf13/Atp2a2/Thrb/S100a1/Flna/Thra
SMC3	GO:0030198	extracellular matrix organization	10/180	0.000508766	0.030172	Col4a6/Npnt/Fbln1/Itga8/Emilin1/Sox9/Ndnf/Fap/Mfap4/Col18a1
SMC3	GO:0001886	endothelial cell morphogenesis	3/180	0.000590107	0.0328533	Id1/Col18a1/Clic4
SMC3	GO:0007178	transmembrane receptor protein serine/threonine kinase signaling pathway	11/180	0.00067492	0.0368236	Sost/Sorl1/Npnt/Zyx/Itga8/Emilin1/Id1/Sfrp1/Pmepa1/Bmpr1a/Ltbp3
SMC3	GO:0007611	learning or memory	10/180	0.000692904	0.0370636	Ncam1/Rcan2/Fgf13/Ntf3/Itga8/Ccnd2/Bche/Thra/Itga5/Map1a
SMC3	GO:0086003	cardiac muscle cell contraction	5/180	0.00078714	0.0390422	Kcnh2/Fgf13/Sgcd/Atp2a2/Flna
SMC3	GO:0007409	axonogenesis	13/180	0.000917431	0.0439079	Emb/Efna5/Ncam1/Alcam/Numb/Xk/Enah/Fgf13/Ntf3/Map2k2/Map1a/Eif4g2/Bsg
SMC3	GO:0030150	protein import into mitochondrial matrix	3/180	0.00103214	0.0469281	Grpel1/Dnajc15/Grpel2
SMC3	GO:0046390	ribose phosphate biosynthetic process	7/180	0.00113254	0.0492649	Mlycd/Acsl1/Entpd1/G6pdx/Pdk3/Adcy5/Atp5g2
SMC3	GO:0098927	vesicle-mediated transport between endosomal compartments	4/180	0.001167	0.0492649	Sorl1/Msn/Flna/Map2k2
Tcell1	GO:0045059	positive thymic T cell selection	3/37	3.2808e-06	0.00434378	Cd3g/Cd3e/Cd3d
Tcell1	GO:0050857	positive regulation of antigen receptor-mediated signaling pathway	3/37	1.74122e-05	0.00769705	Trat1/Cmtm3/Kcnn4
Tcell1	GO:0002253	activation of immune response	6/37	2.42613e-05	0.00769705	Trat1/Cd3e/Wnk1/Cmtm3/Matr3/Kcnn4
Tcell1	GO:0050851	antigen receptor-mediated signaling pathway	5/37	2.90674e-05	0.00769705	Trat1/Cd3e/Wnk1/Cmtm3/Kcnn4
Tcell1	GO:0001843	neural tube closure	4/37	0.000104698	0.0118821	Rock2/Spint2/Ski/Kdm2a
Tcell1	GO:0060606	tube closure	4/37	0.000108584	0.0118821	Rock2/Spint2/Ski/Kdm2a
Tcell1	GO:0032941	secretion by tissue	3/37	0.000144549	0.0127589	Wnk1/Madd/Kcnn4
Tcell1	GO:0051650	establishment of vesicle localization	4/37	0.000223334	0.0163831	Bloc1s6/Sar1a/Arfgap2/Madd
Tcell1	GO:0032926	negative regulation of activin receptor signaling pathway	2/37	0.000286929	0.0187112	Ski/Synj2bp
Tcell1	GO:0033632	regulation of cell-cell adhesion mediated by integrin	2/37	0.000343809	0.0200889	Cd3e/Wnk1
Tcell1	GO:0051648	vesicle localization	4/37	0.000386968	0.0204938	Bloc1s6/Sar1a/Arfgap2/Madd
Tcell1	GO:0070863	positive regulation of protein exit from endoplasmic reticulum	2/37	0.000405723	0.0205525	Sar1a/Tmem30a
Tcell1	GO:0042326	negative regulation of phosphorylation	6/37	0.000419123	0.0205525	Wnk1/Atf3/Hmgcr/Ggnbp2/Synj2bp/Slfn1
Tcell1	GO:0006901	vesicle coating	2/37	0.000472649	0.0212972	Sar1a/Arfgap2
Tcell1	GO:1903829	positive regulation of cellular protein localization	5/37	0.000482566	0.0212972	Sar1a/Rock2/Cct2/Synj2bp/Tmem30a
Tcell1	GO:0008625	extrinsic apoptotic signaling pathway via death domain receptors	3/37	0.000549381	0.0220418	Rock2/Atf3/Madd
Tcell1	GO:0033631	cell-cell adhesion mediated by integrin	2/37	0.000621446	0.0222765	Cd3e/Wnk1
Tcell1	GO:0007519	skeletal muscle tissue development	4/37	0.000622531	0.0222765	Atf3/Hmgcr/Ski/Egr1
Tcell1	GO:0060457	negative regulation of digestive system process	2/37	0.000703272	0.0232783	Wnk1/Madd
Tcell1	GO:0001701	in utero embryonic development	6/37	0.000819476	0.0252322	Acvrl1/Cmtm3/Spint2/Ggnbp2/Kdm2a/Matr3
Tcell1	GO:0022600	digestive system process	3/37	0.000942069	0.0259026	Wnk1/Madd/Kcnn4
Tcell1	GO:0048490	anterograde synaptic vesicle transport	2/37	0.000978195	0.0259026	Bloc1s6/Madd
Tcell1	GO:0099514	synaptic vesicle cytoskeletal transport	2/37	0.000978195	0.0259026	Bloc1s6/Madd
Tcell1	GO:0099517	synaptic vesicle transport along microtubule	2/37	0.000978195	0.0259026	Bloc1s6/Madd
Tcell1	GO:0036010	protein localization to endosome	2/37	0.00129682	0.031218	Rock2/Tmem30a
Tcell1	GO:0002250	adaptive immune response	5/37	0.0018815	0.0431622	Trat1/Cd3g/Cd3e/Cd3d/Pou2f2
Tcell1	GO:0001933	negative regulation of protein phosphorylation	5/37	0.00190299	0.0431622	Atf3/Hmgcr/Ggnbp2/Synj2bp/Slfn1
Tcell1	GO:1901889	negative regulation of cell junction assembly	2/37	0.00192339	0.0431622	Rock2/Acvrl1
Tcell1	GO:0014706	striated muscle tissue development	5/37	0.00229659	0.0498472	Atf3/Hmgcr/Akap13/Ski/Egr1
