# Supplementary material for: Multi-omic analysis of the cardiac cellulome defines a vascular contribution to cardiac diastolic dysfunction in obese female mice
Source: Basic Res Cardiol. 2023 Mar 29;118(1):11. doi: 10.1007/s00395-023-00983-6 (PMC10060343; doi:10.1007/s00395-023-00983-6)
Supplement: Supplementary file 9 — Supplementary file9 (XLSX 684 KB) [file 395_2023_983_MOESM9_ESM.xlsx]

## Sheet: WTWvWTC_UR_inWTW
Online Resource 19: Differential Expression of Genes UP-regulated after WD feeding in MR Intact
WT-C: Control diet (CD) in MR Intact
WT-W: Western diet (WD) in MR Intact
gene	cluster	pval	adj.pval	avg_expression_WT-W	avg_expression_WT-C	FC
Fabp4	Bcells	0.000134311	0.000464231	21.5014	15.7248	1.36735
Strn4	Bcells	0.000151299	0.000512204	0.63596	0.165961	3.83199
Sgk1	Bcells	0.000199702	0.000647851	1.3022	0.523703	2.48652
Csf1	Bcells	0.000466185	0.0012762	0.176784	0.0269968	6.54834
Clic5	Bcells	0.000479885	0.00130284	0.789351	0.287205	2.74839
Irgm2	Bcells	0.000507657	0.00134938	0.150403	0.00619584	24.2748
Jmy	Bcells	0.000630899	0.00159662	0.479896	0.131458	3.65056
Git1	Bcells	0.00118583	0.0025768	0.139651	0.0996906	1.40084
Abcg2	Bcells	0.00160476	0.00317713	0.211655	0.085363	2.47947
Mcc	Bcells	0.00188964	0.00357662	0.140069	0.0983665	1.42395
Scaf1	Bcells	0.00196291	0.00366101	0.356633	0.0540052	6.60368
Ptprg	Bcells	0.0024351	0.00425651	0.370203	0.127155	2.91143
Pno1	Bcells	0.00304138	0.00493521	0.419039	0.0937964	4.46753
Gas6	Bcells	0.00329042	0.00516756	0.295694	0.150614	1.96326
Mndal	Bcells	0.00354123	0.00537891	2.77009	2.12485	1.30366
Nsmaf	Bcells	0.00406394	0.00587501	0.371249	0.092451	4.01562
Adgrg1	Bcells	0.0042247	0.00601859	0.192001	0.0812473	2.36317
Tie1	Bcells	0.00443026	0.00619996	0.481937	0.219829	2.19232
Tm9sf4	Bcells	0.00521098	0.00684169	0.381623	0.0731005	5.22052
Nde1	Bcells	0.00526037	0.00687586	0.323296	0.124523	2.59627
Zbtb24	Bcells	0.00584844	0.00732307	0.320602	0.0561282	5.71197
Mfge8	Bcells	0.00598628	0.0074109	0.402905	0.233002	1.72919
Sorbs1	Bcells	0.00609081	0.00748855	0.168305	0.0522573	3.2207
Vps4b	Bcells	0.00621889	0.00757745	0.680327	0.388948	1.74915
Plxnd1	Bcells	0.00625178	0.00760027	0.369561	0.205698	1.79662
Prex2	Bcells	0.00659079	0.00785019	0.351988	0.109747	3.20726
Arl14ep	Bcells	0.00723712	0.00831714	0.238425	0.0229537	10.3872
Tlk1	Bcells	0.00767193	0.00860029	0.574399	0.348919	1.64623
Trp53rka	Bcells	0.00808569	0.00885171	0.22506	0.114276	1.96945
Bcl6b	Bcells	0.0083896	0.009039	0.139053	0.0531083	2.61829
Sema6a	Bcells	0.00863634	0.00917765	0.159192	0.129068	1.2334
Srsf11	Bcells	0.00938013	0.00964947	2.75024	2.50906	1.09612
Skil	Bcells	0.0097063	0.00982459	1.67387	0.93211	1.79578
Trp53inp1	Bcells	0.0098437	0.00989896	0.58696	0.50528	1.16165
Nes	Bcells	0.00989418	0.00993111	0.236416	0.197997	1.19404
Cldn5	EC1	4.82829e-151	1.98926e-147	15.992	8.56485	1.86716
Fabp4	EC1	6.45981e-142	1.33072e-138	276.132	218.104	1.26606
Cd36	EC1	1.29906e-108	1.33804e-105	39.0932	31.4009	1.24497
Angptl4	EC1	2.73192e-104	2.2511e-101	1.86728	0.521143	3.58305
Txnip	EC1	2.50083e-100	1.71723e-97	22.5143	14.9481	1.50617
Cyp1a1	EC1	7.26873e-91	3.74339e-88	0.804055	0.0889323	9.0412
Plin2	EC1	8.71269e-89	3.98847e-86	2.96155	1.46725	2.01844
Tsc22d1	EC1	9.32771e-47	2.56201e-44	6.57471	4.53391	1.45012
Zbtb16	EC1	2.23163e-43	5.74646e-41	0.219833	0.0669679	3.28266
Klf6	EC1	7.01881e-42	1.52197e-39	11.9646	8.99076	1.33076
Timp3	EC1	2.98788e-37	5.35219e-35	10.5837	8.92339	1.18606
Sgms1	EC1	2.57639e-36	4.42281e-34	1.55151	1.06631	1.45502
Sult1a1	EC1	4.06142e-35	6.43579e-33	2.13415	1.54474	1.38156
Tsc22d3	EC1	2.28247e-33	3.35849e-31	1.99549	1.36625	1.46056
Pth1r	EC1	4.82317e-28	4.96786e-26	0.435859	0.211782	2.05806
Aqp7	EC1	6.71058e-27	5.75992e-25	3.89841	3.07054	1.26962
S1pr1	EC1	5.51894e-26	4.5476e-24	5.9176	4.9034	1.20683
Hrct1	EC1	6.75313e-26	5.35056e-24	1.48219	1.01884	1.45478
Klf2	EC1	1.48908e-25	1.15755e-23	54.2993	45.147	1.20272
Cldn15	EC1	3.08022e-25	2.3501e-23	0.253346	0.122954	2.06049
Rgcc	EC1	6.02604e-25	4.35566e-23	17.5077	14.8097	1.18218
Car4	EC1	1.44349e-24	9.91198e-23	5.27268	4.0329	1.30742
Cyp4b1	EC1	2.07235e-24	1.39969e-22	3.15093	2.45927	1.28125
Sik1	EC1	1.31892e-23	8.35993e-22	1.19377	0.837007	1.42624
Hist1h1c	EC1	2.66545e-23	1.63905e-21	1.23389	0.790908	1.56009
Fam212a	EC1	3.83893e-23	2.32594e-21	1.27639	0.846395	1.50803
Tmcc3	EC1	2.77443e-22	1.60995e-20	1.81183	1.36209	1.33018
Cd300lg	EC1	8.14315e-22	4.59586e-20	11.044	9.47173	1.16599
H2-Q6	EC1	6.08858e-20	2.91685e-18	1.74736	1.37679	1.26916
H2-Q7	EC1	7.94129e-20	3.71797e-18	3.02435	2.42392	1.24771
Ucp2	EC1	1.46548e-19	6.70865e-18	1.244	0.932325	1.33429
Ddit4	EC1	2.2141e-19	1.00243e-17	1.44323	1.02862	1.40307
Lpl	EC1	4.11032e-19	1.80154e-17	23.0667	19.2037	1.20116
Pde4b	EC1	5.34748e-19	2.29496e-17	1.08314	0.799678	1.35447
Tmem245	EC1	1.4054e-18	5.62159e-17	1.53047	1.21664	1.25795
Meox2	EC1	1.85687e-18	7.28599e-17	2.84059	2.29397	1.23829
Ednrb	EC1	2.79163e-18	1.07491e-16	1.66856	1.2341	1.35205
Hist1h2bc	EC1	2.96399e-18	1.13071e-16	3.13633	2.51947	1.24484
Serinc3	EC1	4.36098e-18	1.64837e-16	5.19131	4.39727	1.18057
Amotl2	EC1	6.11153e-18	2.24817e-16	1.98489	1.58372	1.25331
Snrk	EC1	8.09251e-18	2.95054e-16	4.42862	3.82541	1.15769
Cdc42ep4	EC1	8.9791e-18	3.21686e-16	0.521895	0.355589	1.46769
Btnl9	EC1	1.26797e-17	4.50349e-16	4.98805	3.99588	1.2483
Kcna5	EC1	2.01366e-17	6.74493e-16	1.22951	0.969547	1.26812
Bmp6	EC1	4.52315e-17	1.49083e-15	1.37645	1.05923	1.29948
Rhob	EC1	5.67286e-17	1.82595e-15	8.92413	7.53021	1.18511
8430408G22Rik	EC1	9.68987e-17	2.95721e-15	3.90522	2.66259	1.4667
Per1	EC1	3.47395e-16	9.93935e-15	0.28796	0.175409	1.64165
Pkp4	EC1	6.31438e-16	1.79415e-14	2.01142	1.64357	1.22382
Ablim1	EC1	1.24726e-15	3.44879e-14	4.57263	4.05388	1.12796
Cdkn1a	EC1	1.33174e-15	3.65785e-14	11.5464	9.44228	1.22284
Tns1	EC1	1.96422e-15	5.35932e-14	3.04482	2.67985	1.13619
Xdh	EC1	2.64851e-15	7.08562e-14	2.43252	2.03422	1.1958
Tgfbr3	EC1	2.87204e-15	7.58514e-14	0.303967	0.187598	1.62031
Rbm3	EC1	1.69901e-14	4.16662e-13	1.98516	1.66952	1.18906
Acox1	EC1	2.58149e-14	6.25631e-13	1.21128	0.905939	1.33704
Psap	EC1	3.42043e-14	8.14577e-13	5.24159	4.69758	1.11581
Bcl2l1	EC1	7.47708e-14	1.73065e-12	0.89079	0.689146	1.2926
Spaar	EC1	1.55185e-13	3.51298e-12	0.756818	0.552155	1.37066
Hist3h2a	EC1	3.23462e-13	6.9773e-12	0.90853	0.669322	1.35739
Timp4	EC1	4.70286e-13	1.00916e-11	6.65118	5.15607	1.28997
Mtmr10	EC1	1.10083e-12	2.24525e-11	0.299801	0.199643	1.50169
Gpr160	EC1	1.20833e-12	2.44036e-11	0.25777	0.157202	1.63975
Tpst1	EC1	1.31181e-12	2.61152e-11	0.8619	0.647792	1.33052
Pim3	EC1	1.68539e-12	3.33836e-11	6.49421	5.44061	1.19366
Cav1	EC1	2.00433e-12	3.9323e-11	18.7768	17.5688	1.06876
Filip1l	EC1	2.67869e-12	5.15711e-11	1.14794	0.91551	1.25388
Ubc	EC1	4.39513e-12	8.08391e-11	39.7638	33.5196	1.18629
Tgm2	EC1	4.45984e-12	8.16647e-11	1.30541	1.11856	1.16705
Apold1	EC1	5.62241e-12	1.01154e-10	5.54537	4.61098	1.20264
Ptger4	EC1	6.02504e-12	1.0746e-10	1.07372	0.812595	1.32135
Adgrg1	EC1	6.38018e-12	1.12817e-10	2.45803	2.12091	1.15895
Shank3	EC1	6.94305e-12	1.21725e-10	1.13082	0.93981	1.20324
Slc25a25	EC1	1.87483e-11	3.10213e-10	0.564221	0.415878	1.3567
Clec1a	EC1	1.8996e-11	3.13054e-10	2.65767	2.30894	1.15104
Cyr61	EC1	2.05207e-11	3.36833e-10	9.58248	7.46485	1.28368
Ephx1	EC1	4.06498e-11	6.46631e-10	0.909303	0.690231	1.31739
Jdp2	EC1	5.24538e-11	8.24846e-10	0.622239	0.471594	1.31944
Rbm39	EC1	5.8818e-11	9.11015e-10	8.08426	7.29661	1.10795
Ubb	EC1	7.58016e-11	1.14817e-09	31.1229	28.7129	1.08394
Rassf4	EC1	1.10959e-10	1.62687e-09	0.404767	0.273949	1.47752
Spin4	EC1	2.82479e-10	3.87938e-09	0.405939	0.270795	1.49906
Sh3bp5	EC1	4.84943e-10	6.42426e-09	1.88183	1.58708	1.18571
Akap2	EC1	4.86498e-10	6.42426e-09	1.37244	1.15911	1.18404
Dach1	EC1	6.55739e-10	8.4691e-09	1.37711	1.17335	1.17366
Fez1	EC1	7.12924e-10	9.1287e-09	0.300811	0.191988	1.56682
Hspa1b	EC1	8.9244e-10	1.12442e-08	42.8125	36.008	1.18897
Abcg2	EC1	1.29737e-09	1.60035e-08	2.0196	1.74872	1.1549
Dusp8	EC1	1.6942e-09	2.03502e-08	0.708137	0.544148	1.30137
Klf4	EC1	1.94983e-09	2.32176e-08	23.2859	20.743	1.12259
Prg4	EC1	1.99117e-09	2.36416e-08	1.42281	1.16493	1.22136
Hhex	EC1	2.0043e-09	2.3729e-08	0.662187	0.488874	1.35452
Tinagl1	EC1	2.48472e-09	2.90825e-08	5.21452	4.63819	1.12426
Adh1	EC1	3.33958e-09	3.85408e-08	0.351419	0.255516	1.37533
Sgk1	EC1	5.70585e-09	6.28559e-08	13.2945	11.3189	1.17455
Fli1	EC1	6.17089e-09	6.74379e-08	3.07823	2.80442	1.09764
Zfp36	EC1	6.50662e-09	7.07316e-08	10.9174	9.35729	1.16673
Lnx1	EC1	6.54111e-09	7.09194e-08	0.703774	0.54584	1.28934
Klf9	EC1	6.64874e-09	7.17089e-08	3.7598	3.33741	1.12656
Ablim3	EC1	8.10324e-09	8.62671e-08	1.91361	1.67654	1.1414
Irx3	EC1	1.00675e-08	1.06354e-07	0.404475	0.284926	1.41958
Spry1	EC1	1.75622e-08	1.79991e-07	1.25917	1.04205	1.20836
Hspa1a	EC1	1.89717e-08	1.93474e-07	57.1909	48.7276	1.17369
Uba52	EC1	2.35327e-08	2.37126e-07	1.1807	0.972947	1.21353
Acyp2	EC1	2.35399e-08	2.37126e-07	0.321926	0.228043	1.41169
Aldh9a1	EC1	3.32652e-08	3.26315e-07	0.267138	0.185153	1.44279
Btg2	EC1	4.07794e-08	3.96253e-07	24.2379	21.1258	1.14731
Acaa2	EC1	6.87829e-08	6.39696e-07	0.901539	0.74885	1.2039
Sf3b1	EC1	7.08454e-08	6.55917e-07	4.05513	3.75097	1.08109
Epb41	EC1	8.19092e-08	7.46606e-07	0.955778	0.797206	1.19891
Fzd4	EC1	8.37641e-08	7.61828e-07	2.18257	1.92205	1.13554
Egfl7	EC1	8.41953e-08	7.62384e-07	13.6517	12.6212	1.08165
Ube2h	EC1	8.60804e-08	7.76042e-07	1.00851	0.854974	1.17958
Efnb1	EC1	9.45456e-08	8.44963e-07	2.50846	2.17547	1.15307
Cav2	EC1	1.12835e-07	9.87007e-07	6.12559	5.65601	1.08302
Fam76a	EC1	1.16286e-07	1.0129e-06	1.16713	1.00386	1.16264
Wt1	EC1	1.1695e-07	1.01653e-06	1.03018	0.848254	1.21447
Plat	EC1	1.34792e-07	1.15938e-06	1.45187	1.15831	1.25344
Anapc16	EC1	1.35641e-07	1.16425e-06	0.796763	0.686277	1.16099
Gstt2	EC1	1.78022e-07	1.49379e-06	0.991176	0.788773	1.2566
Srrm2	EC1	1.79493e-07	1.50307e-06	3.56239	3.25172	1.09554
Tcim	EC1	1.8286e-07	1.52816e-06	13.0004	11.5796	1.12269
Gm11730	EC1	1.95824e-07	1.61359e-06	0.350165	0.249144	1.40547
Sema3g	EC1	2.40289e-07	1.94115e-06	0.356064	0.258708	1.37632
Adgrf5	EC1	2.64891e-07	2.12739e-06	8.26778	7.90446	1.04596
Slc25a20	EC1	2.98921e-07	2.38673e-06	0.220083	0.152574	1.44246
Etfb	EC1	5.86775e-07	4.37956e-06	0.949097	0.825787	1.14932
Acer2	EC1	6.64122e-07	4.88604e-06	0.532727	0.408489	1.30414
Dusp1	EC1	7.55148e-07	5.45826e-06	25.6024	21.8702	1.17066
Tmem182	EC1	7.8253e-07	5.63641e-06	0.462016	0.345158	1.33856
Stmn1	EC1	8.48606e-07	6.05937e-06	0.79957	0.623221	1.28296
Klf11	EC1	9.24935e-07	6.52522e-06	0.416863	0.338511	1.23146
Rassf1	EC1	9.70508e-07	6.76564e-06	2.73192	2.4331	1.12282
Gulp1	EC1	1.18881e-06	8.13603e-06	0.495273	0.389093	1.27289
Jund	EC1	1.21136e-06	8.24928e-06	44.6299	40.1891	1.1105
Fxyd6	EC1	1.2484e-06	8.47349e-06	0.375408	0.296057	1.26803
Cttnbp2nl	EC1	1.43305e-06	9.64095e-06	0.813996	0.698662	1.16508
Esam	EC1	1.61289e-06	1.06834e-05	8.4924	7.79704	1.08918
Syn3	EC1	1.71101e-06	1.1261e-05	0.36111	0.273456	1.32054
Dusp16	EC1	1.72276e-06	1.13202e-05	0.278113	0.220351	1.26214
Aprt	EC1	1.84681e-06	1.20203e-05	1.10526	0.983474	1.12384
Tspan7	EC1	2.1578e-06	1.36771e-05	5.6606	5.22611	1.08314
Kmt2e	EC1	2.30613e-06	1.45057e-05	2.32077	2.11878	1.09533
Cped1	EC1	2.37476e-06	1.48693e-05	0.936965	0.803266	1.16644
Sh2d3c	EC1	2.46852e-06	1.54329e-05	1.14846	0.994127	1.15525
Rasd1	EC1	2.5849e-06	1.60388e-05	0.653411	0.480306	1.36041
Hspa8	EC1	2.7857e-06	1.7079e-05	32.6014	30.4804	1.06959
Nop53	EC1	3.47496e-06	2.08094e-05	2.38527	2.22088	1.07402
Hist1h4i	EC1	3.60854e-06	2.15155e-05	0.307699	0.208519	1.47564
Arc	EC1	3.77133e-06	2.23245e-05	0.244556	0.157254	1.55517
Ech1	EC1	3.93442e-06	2.31569e-05	1.6636	1.45426	1.14395
Csnk1e	EC1	4.39563e-06	2.56515e-05	1.63876	1.49294	1.09767
Agmo	EC1	4.48136e-06	2.61149e-05	0.237108	0.166815	1.42138
Klf3	EC1	4.58444e-06	2.66402e-05	2.90236	2.63768	1.10034
Litaf	EC1	5.12016e-06	2.93803e-05	1.14883	0.994941	1.15468
Plaur	EC1	5.41894e-06	3.08797e-05	0.368549	0.311351	1.18371
Hilpda	EC1	6.10454e-06	3.43589e-05	0.263684	0.19641	1.34252
Mfge8	EC1	6.32274e-06	3.53456e-05	2.52481	2.32195	1.08737
Fmo2	EC1	6.33362e-06	3.53584e-05	2.62979	2.36528	1.11183
Camk2n1	EC1	6.48432e-06	3.61507e-05	0.956043	0.818625	1.16786
Clmp	EC1	6.63129e-06	3.68703e-05	0.376545	0.278775	1.35071
Nr4a1	EC1	7.19252e-06	3.95636e-05	2.39175	2.02237	1.18265
Id1	EC1	7.22862e-06	3.9636e-05	28.495	25.1583	1.13263
Adamts5	EC1	8.26644e-06	4.47539e-05	0.591455	0.469789	1.25898
Thrsp	EC1	8.61515e-06	4.63374e-05	2.22977	1.97124	1.13115
Ttll7	EC1	8.8477e-06	4.75261e-05	0.517288	0.431439	1.19898
Cd47	EC1	9.07414e-06	4.84895e-05	4.00694	3.72871	1.07462
P2ry2	EC1	9.13644e-06	4.87592e-05	0.232664	0.189946	1.2249
Maff	EC1	1.0073e-05	5.30701e-05	0.530014	0.402213	1.31774
Gfod1	EC1	1.22183e-05	6.23012e-05	0.549135	0.457655	1.19989
Nisch	EC1	1.24794e-05	6.34755e-05	1.65815	1.50469	1.10199
Gstt1	EC1	1.39135e-05	6.95677e-05	0.523034	0.426801	1.22548
Stom	EC1	1.57693e-05	7.80883e-05	0.782734	0.636959	1.22886
Usp22	EC1	1.65089e-05	8.05886e-05	0.38766	0.294279	1.31732
Rps27rt	EC1	1.94239e-05	9.27306e-05	0.594312	0.508972	1.16767
Tmem140	EC1	2.08362e-05	9.85595e-05	2.81925	2.56804	1.09782
Hlx	EC1	2.21685e-05	0.000104382	0.689037	0.562059	1.22591
Ublcp1	EC1	2.23699e-05	0.000104851	0.240632	0.18316	1.31378
H2-D1	EC1	2.28787e-05	0.000106992	23.3579	21.9035	1.0664
Socs3	EC1	2.33422e-05	0.000109036	6.61158	5.57377	1.18619
Tsnax	EC1	2.45378e-05	0.000113719	1.4978	1.34176	1.1163
Mylip	EC1	2.64267e-05	0.000120574	1.51337	1.33326	1.13509
Tbc1d10a	EC1	2.73664e-05	0.000124448	0.35573	0.282906	1.25741
Epb41l4aos	EC1	3.1038e-05	0.000138695	0.400267	0.315234	1.26975
Srsf7	EC1	3.31972e-05	0.000146909	1.37195	1.19837	1.14485
Hnrnpdl	EC1	3.48633e-05	0.000152805	1.46665	1.28669	1.13987
Mterf3	EC1	3.74564e-05	0.000162785	0.34235	0.269686	1.26944
Selenom	EC1	3.89237e-05	0.000168137	2.25092	2.04143	1.10262
Smad6	EC1	4.01445e-05	0.000172108	0.448371	0.35536	1.26174
Dhrs3	EC1	4.2556e-05	0.00018094	3.05537	2.78686	1.09635
Vav3	EC1	4.5862e-05	0.000191634	0.502685	0.420939	1.1942
Aamp	EC1	5.02133e-05	0.000207501	0.980462	0.86493	1.13357
Exoc6	EC1	5.07514e-05	0.000208887	0.644858	0.546746	1.17945
Jun	EC1	5.10224e-05	0.000209793	49.6455	45.7809	1.08442
Tmem128	EC1	5.26594e-05	0.000215235	0.743155	0.63868	1.16358
Tcf7l2	EC1	5.53703e-05	0.000224754	0.776306	0.647869	1.19824
Zbtb21	EC1	5.58006e-05	0.000226278	0.219795	0.164413	1.33685
Zfp110	EC1	5.82135e-05	0.000233762	0.294631	0.225747	1.30514
Nkiras1	EC1	5.9477e-05	0.000238139	0.25524	0.192775	1.32403
Hmbs	EC1	5.99753e-05	0.000239668	0.240664	0.194669	1.23627
Mustn1	EC1	6.05439e-05	0.000241472	0.470896	0.3851	1.22279
Psd3	EC1	6.10019e-05	0.000243064	0.435503	0.368976	1.1803
Ercc1	EC1	6.46871e-05	0.000254547	1.05426	0.910664	1.15769
Vwa3a	EC1	6.53169e-05	0.000256632	0.37468	0.301308	1.24351
Rps25	EC1	7.7486e-05	0.000294776	7.66942	7.37879	1.03939
Ccdc85a	EC1	8.62666e-05	0.000321712	1.51743	1.36903	1.1084
Rchy1	EC1	8.77024e-05	0.000325233	0.573469	0.485877	1.18028
Fhl1	EC1	9.272e-05	0.000340166	0.222106	0.169853	1.30763
Gimap6	EC1	0.000100207	0.000364388	5.88113	5.44488	1.08012
Phlda3	EC1	0.000104015	0.000376343	0.460856	0.352942	1.30576
Gpihbp1	EC1	0.000104109	0.000376343	21.2648	20.0074	1.06285
Impact	EC1	0.000106442	0.000383342	0.282752	0.217553	1.29969
Sncg	EC1	0.000108977	0.000390762	0.68882	0.533129	1.29203
Csrnp1	EC1	0.000113621	0.000405648	1.00481	0.840895	1.19492
Prkar1a	EC1	0.000118892	0.000421909	2.60207	2.43544	1.06842
Sf3a2	EC1	0.000123631	0.000435224	0.410463	0.334929	1.22552
Smad1	EC1	0.00012668	0.000443435	1.16106	1.04558	1.11044
Pparg	EC1	0.000141196	0.000484774	1.49593	1.28765	1.16175
Kif1b	EC1	0.000144365	0.000493598	1.54538	1.41324	1.0935
Tnfrsf10b	EC1	0.000145603	0.000497005	0.333977	0.276667	1.20715
D830026I12Rik	EC1	0.00014788	0.000503473	0.219051	0.170736	1.28298
Zfp68	EC1	0.000152555	0.000516033	0.568314	0.46231	1.22929
Sox17	EC1	0.000170945	0.000568895	3.4703	2.95785	1.17325
Fam78b	EC1	0.000173721	0.000577203	0.225263	0.178345	1.26308
Stxbp6	EC1	0.00018535	0.000608965	0.228211	0.17683	1.29057
H2-Q4	EC1	0.000204464	0.000661737	2.8988	2.69493	1.07565
Ets2	EC1	0.000237593	0.000749481	4.17422	3.92279	1.06409
Sgce	EC1	0.000243198	0.000757924	0.382263	0.315932	1.20995
Acadl	EC1	0.000244751	0.000759889	0.956414	0.862105	1.10939
Bbs9	EC1	0.000286244	0.000867152	0.283244	0.216197	1.31012
Rnf125	EC1	0.000300369	0.000905281	0.965639	0.856407	1.12755
Fabp3	EC1	0.000309239	0.000927943	0.195231	0.13641	1.43121
Smndc1	EC1	0.000319313	0.000954695	0.759868	0.640051	1.1872
4932438A13Rik	EC1	0.000322739	0.000962841	0.582591	0.50931	1.14388
Foxj2	EC1	0.000333532	0.000987886	0.326373	0.279316	1.16847
Ppp5c	EC1	0.000339988	0.00100412	0.391374	0.329947	1.18617
Hmox1	EC1	0.000353687	0.00103201	0.491714	0.4013	1.2253
Ercc5	EC1	0.000376806	0.00108943	0.262081	0.209142	1.25313
Noct	EC1	0.000395788	0.00112926	0.325359	0.276009	1.1788
Pnpla2	EC1	0.000403043	0.00114504	1.07452	0.963124	1.11566
Selenop	EC1	0.00043056	0.00120592	5.59438	5.2853	1.05848
Fermt2	EC1	0.000441406	0.00122878	5.80937	5.52664	1.05116
Smtn	EC1	0.00044529	0.00123185	0.633023	0.571158	1.10832
Dbi	EC1	0.00044535	0.00123185	1.73119	1.54856	1.11793
Tnfsf9	EC1	0.00044852	0.00123867	0.545523	0.45954	1.18711
Ndufa6	EC1	0.000453928	0.00125096	2.65507	2.41289	1.10037
Lamb2	EC1	0.000462099	0.0012667	0.70073	0.636099	1.10161
Gimap5	EC1	0.000473132	0.00128922	0.660133	0.594	1.11133
Nab2	EC1	0.000490052	0.00132134	0.223174	0.17752	1.25718
Map3k8	EC1	0.000493626	0.00132568	0.202466	0.174874	1.15778
Jmjd1c	EC1	0.00050587	0.00134706	1.50544	1.40456	1.07182
Srsf4	EC1	0.000525238	0.00138806	0.501842	0.436298	1.15023
Mxd4	EC1	0.000577204	0.00149377	3.03561	2.83415	1.07108
Ppfibp1	EC1	0.000580257	0.00150073	1.11734	1.09063	1.02449
Mbd1	EC1	0.000591784	0.00152575	0.42118	0.362962	1.1604
Atf3	EC1	0.00059344	0.00152811	15.3319	13.0792	1.17224
Rcsd1	EC1	0.00060714	0.00155235	1.32179	1.20021	1.10129
Klf7	EC1	0.000611606	0.0015586	5.17063	4.89065	1.05725
Rps27	EC1	0.00061659	0.00156909	20.1859	19.2826	1.04685
Pde2a	EC1	0.000635696	0.0016064	0.208774	0.164378	1.27009
Eci2	EC1	0.000666722	0.0016729	0.599497	0.51386	1.16665
Irf7	EC1	0.000667464	0.00167362	0.379418	0.322922	1.17495
Dapk2	EC1	0.00066913	0.00167588	0.275423	0.217105	1.26862
Lmcd1	EC1	0.000672751	0.00168165	1.19914	1.07331	1.11723
Xiap	EC1	0.000692544	0.00171781	2.66126	2.50643	1.06177
Qsox1	EC1	0.000702701	0.00173673	0.334259	0.291408	1.14705
Rapgef5	EC1	0.000716208	0.00175967	2.41225	2.27501	1.06032
Mllt10	EC1	0.000734063	0.00179486	0.654918	0.596784	1.09741
Prkab1	EC1	0.000751441	0.00182975	0.370807	0.309388	1.19852
Mafk	EC1	0.000762698	0.00184951	0.624546	0.546334	1.14316
Eif4a2	EC1	0.000766531	0.00185662	3.59588	3.33588	1.07794
Kdm6b	EC1	0.000786349	0.0018957	1.36074	1.25371	1.08537
Map4k2	EC1	0.000797719	0.00191527	0.683366	0.595466	1.14761
Bcl10	EC1	0.00081027	0.0019375	1.57869	1.44054	1.0959
Pmp22	EC1	0.000852594	0.00201415	0.599208	0.52407	1.14337
Myzap	EC1	0.000869142	0.00204387	0.493236	0.402072	1.22674
Kdsr	EC1	0.000872395	0.00205035	0.446522	0.429213	1.04033
Fibp	EC1	0.00101851	0.00228929	0.526627	0.449398	1.17185
Upf3b	EC1	0.00102235	0.00229166	0.454862	0.377389	1.20529
Bbx	EC1	0.00106823	0.00236914	0.528542	0.498613	1.06003
Pnrc1	EC1	0.00114406	0.00250107	6.04991	5.59398	1.0815
Mcc	EC1	0.00114938	0.00251016	1.63651	1.59008	1.0292
Vamp2	EC1	0.00120288	0.00260104	0.356306	0.319064	1.11672
Eed	EC1	0.00128428	0.00272027	0.305597	0.264958	1.15338
Sos1	EC1	0.0013016	0.0027402	0.348208	0.305514	1.13974
Ppp1r2	EC1	0.00130634	0.00274599	6.4908	6.12437	1.05983
Fam53b	EC1	0.00142195	0.00291174	0.647513	0.57645	1.12328
Pdgfb	EC1	0.00143724	0.00293139	3.08412	2.86586	1.07616
F2r	EC1	0.00144839	0.00294976	0.694639	0.635141	1.09368
Nbdy	EC1	0.00145392	0.00295811	0.789807	0.752104	1.05013
Tns2	EC1	0.00145836	0.00296387	0.812264	0.750414	1.08242
Fam189a2	EC1	0.00148447	0.00300688	0.432294	0.371886	1.16244
Pxn	EC1	0.00149825	0.0030252	0.703619	0.645427	1.09016
Cebpb	EC1	0.00149895	0.0030252	0.831412	0.673876	1.23378
Ctsf	EC1	0.0015079	0.00303206	0.17161	0.137649	1.24672
Sdf2	EC1	0.00150867	0.00303206	0.720086	0.621274	1.15905
Sik3	EC1	0.00150952	0.00303229	0.296891	0.257187	1.15438
Rnf185	EC1	0.00154572	0.00308546	0.199823	0.162788	1.2275
Rbmx	EC1	0.00158407	0.00315132	0.612925	0.5419	1.13107
Eif1b	EC1	0.00158677	0.00315445	1.30304	1.2261	1.06276
Hmgcl	EC1	0.00159448	0.00316591	0.57349	0.512406	1.11921
Junb	EC1	0.00160038	0.00317412	25.401	24.8976	1.02022
Mkl2	EC1	0.00160232	0.00317412	0.525607	0.457088	1.1499
Nfil3	EC1	0.00170033	0.00332811	0.196347	0.157826	1.24407
Arfip1	EC1	0.00171462	0.00333887	0.243556	0.218292	1.11573
Auts2	EC1	0.00171509	0.00333887	1.32612	1.18717	1.11704
Mfsd4a	EC1	0.00179973	0.00346491	0.480199	0.424532	1.13113
Rab6a	EC1	0.00181889	0.00349526	1.51106	1.38172	1.09361
Dynll2	EC1	0.00183788	0.0035165	0.41668	0.369647	1.12724
Etl4	EC1	0.00190496	0.00359006	2.12591	2.01574	1.05465
Nmt2	EC1	0.0019062	0.00359006	0.484324	0.41161	1.17666
Ccdc102a	EC1	0.00190736	0.00359006	0.277329	0.246643	1.12442
Cdk19	EC1	0.00194805	0.00363902	0.396298	0.348576	1.13691
Exoc3	EC1	0.00196904	0.00366913	0.508169	0.450585	1.1278
Gnat3	EC1	0.00206314	0.00380489	0.205178	0.155249	1.3216
Fn1	EC1	0.00208371	0.00383424	0.258247	0.230002	1.1228
Cox19	EC1	0.00210679	0.00386981	0.292648	0.265058	1.10409
Crnkl1	EC1	0.0021113	0.00387525	0.287253	0.274743	1.04554
Stx3	EC1	0.00211841	0.00388423	0.777153	0.697682	1.11391
Cpt1a	EC1	0.00212982	0.00389488	0.304015	0.262139	1.15975
Cdc42ep3	EC1	0.00218041	0.0039574	2.49766	2.27783	1.09651
Vti1a	EC1	0.00221101	0.00400235	0.265987	0.221686	1.19984
Scarb2	EC1	0.00226164	0.0040632	0.55806	0.510133	1.09395
Mecp2	EC1	0.00226238	0.0040632	0.525983	0.470045	1.11901
Zkscan1	EC1	0.00231781	0.00411966	0.254839	0.221084	1.15268
Arl5b	EC1	0.00235868	0.00417251	0.662635	0.589242	1.12455
St3gal5	EC1	0.00236986	0.00418509	0.356103	0.316706	1.1244
Ptp4a1	EC1	0.00239347	0.00420874	0.725313	0.62074	1.16847
Rnf2	EC1	0.00240779	0.00422605	0.258533	0.207475	1.24609
Tm6sf1	EC1	0.0024897	0.00432443	0.562604	0.483471	1.16368
Lncpint	EC1	0.00252373	0.00437065	0.62579	0.573403	1.09136
Calcoco1	EC1	0.00256811	0.0044141	0.317337	0.28322	1.12046
Nedd4	EC1	0.0026847	0.00453318	3.14279	3.0382	1.03443
Rbp7	EC1	0.00269778	0.00454781	7.07309	6.14772	1.15052
Ppm1b	EC1	0.00283525	0.00469234	0.211451	0.197354	1.07143
Sbds	EC1	0.00293978	0.00481587	2.10619	1.97365	1.06716
Ccdc85b	EC1	0.00297272	0.0048567	1.14516	1.05292	1.08761
Trim28	EC1	0.00304543	0.00493595	0.391717	0.348031	1.12553
Ap2b1	EC1	0.00310501	0.00500103	0.636679	0.613209	1.03827
Wtap	EC1	0.00312061	0.00501099	0.597291	0.537682	1.11086
Hadh	EC1	0.00317783	0.00508453	0.514254	0.457295	1.12456
Map2k1	EC1	0.00325918	0.00514279	0.385987	0.357815	1.07873
Zscan26	EC1	0.00342976	0.00529237	0.760933	0.683114	1.11392
Cyp2d22	EC1	0.00345129	0.00530968	0.998415	0.915596	1.09045
Tecpr1	EC1	0.00347153	0.00532491	1.07043	0.963688	1.11076
Rnf181	EC1	0.00348735	0.00533996	0.435267	0.360941	1.20592
Mfng	EC1	0.00354064	0.00537891	0.737754	0.709765	1.03943
Cherp	EC1	0.00355984	0.0053941	0.218327	0.186459	1.17092
Aff4	EC1	0.00359703	0.00543231	0.817019	0.811434	1.00688
Pdlim1	EC1	0.0035973	0.00543231	1.73335	1.5738	1.10138
Ip6k1	EC1	0.00359956	0.00543231	0.512047	0.433549	1.18106
Syf2	EC1	0.00360089	0.00543232	2.27544	2.1179	1.07438
Mrpl38	EC1	0.00362783	0.00545879	0.558483	0.504708	1.10655
Usp9x	EC1	0.00363033	0.00545879	0.580892	0.5467	1.06254
Plxna2	EC1	0.00366268	0.00549135	1.59972	1.52216	1.05095
Sec14l1	EC1	0.00369415	0.00552247	1.73894	1.64411	1.05768
Usp34	EC1	0.00379555	0.00562708	0.99932	0.920495	1.08563
Gmps	EC1	0.00379555	0.00562708	0.446447	0.397821	1.12223
Fau	EC1	0.00390835	0.00572828	25.9577	25.059	1.03587
Chmp3	EC1	0.004003	0.0058318	1.20425	1.12581	1.06968
Btg3	EC1	0.00403481	0.00585538	0.485918	0.443024	1.09682
Rpl27	EC1	0.00404694	0.00586677	3.92898	3.6873	1.06554
Gsdmd	EC1	0.00406029	0.00587374	0.409012	0.353256	1.15783
Pxdc1	EC1	0.00409563	0.00590629	1.36704	1.23385	1.10795
Trpm7	EC1	0.00414437	0.00593937	0.631718	0.564412	1.11925
Rab13	EC1	0.0042362	0.00602938	0.308064	0.261359	1.1787
S100a1	EC1	0.00427789	0.00606293	1.78672	1.63756	1.09109
Dctn2	EC1	0.00432103	0.00610891	1.54927	1.43378	1.08055
Npr2	EC1	0.00434829	0.00612774	0.260529	0.249196	1.04548
Luc7l	EC1	0.00434983	0.00612774	0.580411	0.528935	1.09732
Jak2	EC1	0.00452036	0.0062724	0.352223	0.329986	1.06739
Nbr1	EC1	0.00453495	0.00628456	0.492299	0.452951	1.08687
Cnbp	EC1	0.00465986	0.00638198	3.88947	3.68826	1.05455
Crebrf	EC1	0.00479038	0.00648583	1.02221	0.938528	1.08917
Hecw2	EC1	0.00486658	0.00655454	0.80918	0.735297	1.10048
Rcan1	EC1	0.0048933	0.00657547	0.342413	0.309647	1.10582
Spen	EC1	0.00494404	0.00662167	0.620776	0.595242	1.0429
Cnst	EC1	0.00496334	0.00664142	0.292976	0.249772	1.17297
Rcor3	EC1	0.0049834	0.00666178	0.278334	0.238015	1.16939
Mtfr1l	EC1	0.00504216	0.00669661	0.409821	0.340281	1.20436
Hipk1	EC1	0.00504369	0.00669661	0.770798	0.748298	1.03007
Hsd17b11	EC1	0.0050724	0.00671755	0.976256	0.882753	1.10592
Fosl2	EC1	0.00509961	0.00674924	0.904369	0.822559	1.09946
Olfr1396	EC1	0.00516415	0.00679971	0.232561	0.189054	1.23013
Ppme1	EC1	0.00532326	0.00690766	0.275464	0.232401	1.1853
Mapk9	EC1	0.00536417	0.00693672	0.205638	0.183495	1.12067
Srebf2	EC1	0.00540344	0.00696084	0.29145	0.254597	1.14475
Tcf7l1	EC1	0.00542391	0.00697776	0.315087	0.265977	1.18464
Galnt15	EC1	0.00545907	0.00700511	0.822773	0.751062	1.09548
Enah	EC1	0.00553486	0.00707309	0.459303	0.420924	1.09118
Slc25a32	EC1	0.00555	0.00708144	0.282673	0.234381	1.20604
Krit1	EC1	0.00556352	0.0070965	0.789727	0.7558	1.04489
Ncor1	EC1	0.00559366	0.00712137	2.40512	2.34815	1.02426
Ddx6	EC1	0.00562525	0.00714427	1.77108	1.7102	1.0356
Klhl7	EC1	0.00569768	0.00720742	0.231559	0.202651	1.14265
Fkbp7	EC1	0.00571097	0.00721754	0.265188	0.228373	1.16121
Fcf1	EC1	0.00580777	0.00729617	0.513289	0.448501	1.14445
Auh	EC1	0.00581049	0.00729632	0.379209	0.324644	1.16808
Abi1	EC1	0.00582618	0.00730711	0.835152	0.834785	1.00044
Helz2	EC1	0.00586887	0.0073373	0.334875	0.301731	1.10985
Cirbp	EC1	0.00588913	0.00734001	0.573694	0.487618	1.17652
Mat2a	EC1	0.00595552	0.00738836	3.71114	3.47002	1.06949
Spag7	EC1	0.0060007	0.00742206	0.697913	0.64868	1.0759
Foxo3	EC1	0.00604398	0.00745543	0.201388	0.159874	1.25967
Mapre2	EC1	0.00612982	0.00751129	0.566713	0.52129	1.08714
Ppp2r5a	EC1	0.00618483	0.00755455	1.9148	1.80507	1.06079
D430042O09Rik	EC1	0.00621924	0.00757745	0.24277	0.199217	1.21862
Mapre3	EC1	0.00623409	0.00758772	0.185043	0.15599	1.18625
Gpr182	EC1	0.00630059	0.0076344	0.164546	0.144681	1.1373
Ttc28	EC1	0.00631746	0.00764628	1.25068	1.18992	1.05106
Dnajb6	EC1	0.00634602	0.00766508	1.98633	1.85415	1.07129
Ptpn21	EC1	0.00636178	0.00767063	0.193842	0.163838	1.18313
Slf2	EC1	0.00640374	0.00770768	0.382127	0.3544	1.07824
Rrnad1	EC1	0.0064153	0.00771683	0.183569	0.150685	1.21823
Rc3h2	EC1	0.0065403	0.00782178	0.503255	0.446184	1.12791
Il4ra	EC1	0.00657189	0.00783908	0.357863	0.332774	1.07539
Ccz1	EC1	0.0065862	0.00784878	0.435484	0.398773	1.09206
Sbf2	EC1	0.00672139	0.00794381	0.715961	0.66391	1.0784
Arl4a	EC1	0.00676919	0.00796375	1.14711	1.08491	1.05734
Map4k3	EC1	0.00677685	0.00796821	0.777863	0.735478	1.05763
Fos	EC1	0.00686562	0.00802678	43.59	39.4193	1.1058
Ercc3	EC1	0.00696826	0.00810537	0.154634	0.127835	1.20964
Ttc19	EC1	0.00703178	0.00814935	0.371287	0.34153	1.08713
Spty2d1	EC1	0.00711514	0.00822513	0.798071	0.72219	1.10507
Jag1	EC1	0.00726058	0.00833016	0.233015	0.199643	1.16715
Cep85l	EC1	0.00729314	0.00834815	1.30974	1.23645	1.05927
Nkiras2	EC1	0.00735794	0.00839743	0.182261	0.165287	1.10269
Rnf146	EC1	0.00744731	0.00846364	0.497855	0.436483	1.1406
Edc3	EC1	0.00751141	0.00851267	0.225173	0.178136	1.26405
Sqstm1	EC1	0.00757539	0.00853681	1.50171	1.39441	1.07695
Tbcc	EC1	0.00760418	0.00855522	0.353597	0.31235	1.13205
Cpd	EC1	0.0076173	0.00856764	1.2335	1.18433	1.04151
Emilin1	EC1	0.0076992	0.00862444	0.164337	0.156215	1.05199
Sqor	EC1	0.00780888	0.00871177	0.596592	0.536212	1.11261
Adar	EC1	0.008089	0.00885171	0.19756	0.171117	1.15454
Sap30	EC1	0.00811031	0.0088636	0.192142	0.169975	1.13041
Ifi27l2a	EC1	0.0081737	0.00889909	0.23199	0.195276	1.18801
Grap	EC1	0.00828246	0.00896577	1.23279	1.12819	1.09272
Birc2	EC1	0.00835589	0.00902155	0.543743	0.489906	1.10989
Rsrc2	EC1	0.00836166	0.00902306	3.37237	3.11683	1.08199
Itm2b	EC1	0.00837372	0.0090337	22.3899	22.1927	1.00888
Clk4	EC1	0.00838316	0.00903548	0.767938	0.69186	1.10996
Apc	EC1	0.00838414	0.00903548	0.97961	0.925451	1.05852
Vapa	EC1	0.00844255	0.00906652	1.50053	1.40163	1.07056
Timm29	EC1	0.00851748	0.00912667	0.170704	0.136534	1.25026
Ackr3	EC1	0.00864678	0.00918637	1.16797	1.00926	1.15725
Irak2	EC1	0.00880593	0.00930469	0.377336	0.329386	1.14557
Kpna1	EC1	0.00888264	0.0093432	0.362367	0.338333	1.07104
Prpf39	EC1	0.00890523	0.00935242	0.621552	0.566432	1.09731
Cdc26	EC1	0.00895344	0.00938392	0.710513	0.677369	1.04893
H2-Q10	EC1	0.00896641	0.00939034	0.328577	0.284979	1.15299
Trafd1	EC1	0.00905666	0.00945123	0.367746	0.355604	1.03414
Fmo5	EC1	0.0090976	0.00947148	0.280424	0.233308	1.20195
Zeb1	EC1	0.00917922	0.00952604	1.1032	1.08792	1.01405
Fam102b	EC1	0.00936052	0.00963905	0.735342	0.689187	1.06697
Sh3glb1	EC1	0.00966783	0.00980829	5.95285	5.82323	1.02226
Gosr1	EC1	0.00968161	0.00981175	0.240356	0.215046	1.1177
Hspe1	EC1	0.00976969	0.00986572	2.9085	2.84419	1.02261
Diaph2	EC1	0.00977953	0.00986651	0.943927	0.872325	1.08208
Xaf1	EC1	0.00979229	0.00987211	1.30127	1.22934	1.05851
Tmem167b	EC1	0.00983943	0.00989708	0.226208	0.191495	1.18128
Ndufs1	EC1	0.00994544	0.00996964	0.307881	0.304699	1.01044
Cldn5	EC2	2.4983e-109	3.43099e-106	16.0991	8.22632	1.95702
Fabp4	EC2	2.86927e-94	1.68877e-91	293.911	228.646	1.28544
Cd36	EC2	2.67486e-75	1.10204e-72	45.363	34.9365	1.29844
Cyp1a1	EC2	2.06621e-48	6.08057e-46	0.859682	0.133169	6.45557
Klf2	EC2	1.4164e-38	2.65253e-36	30.7381	23.4856	1.30881
Sult1a1	EC2	9.46356e-36	1.55959e-33	2.87036	1.86626	1.53803
Cdkn1a	EC2	3.20216e-32	4.54928e-30	4.5747	2.94752	1.55205
Plin2	EC2	3.03023e-27	2.77434e-25	1.87547	1.20131	1.56118
Angptl4	EC2	3.56074e-27	3.18918e-25	0.645262	0.272611	2.36696
Txnip	EC2	4.93831e-25	3.63319e-23	14.0442	11.3657	1.23566
Klf6	EC2	1.29927e-24	9.07285e-23	7.18753	5.53709	1.29807
Car4	EC2	1.0377e-23	6.78623e-22	6.05011	4.59433	1.31687
Lpl	EC2	1.8217e-20	9.37136e-19	27.5128	22.3425	1.23141
Cav1	EC2	6.67893e-20	3.1629e-18	21.6068	18.9037	1.14299
Tsc22d3	EC2	2.49904e-19	1.1071e-17	1.9979	1.38147	1.44622
Meox2	EC2	7.24413e-19	3.01473e-17	3.0364	2.29646	1.32221
Timp4	EC2	7.55021e-19	3.11069e-17	7.09672	4.9397	1.43667
Timp3	EC2	8.93366e-18	3.21686e-16	9.18095	7.53285	1.21879
Xdh	EC2	1.45879e-17	5.13694e-16	2.85109	2.15433	1.32342
Jun	EC2	1.51637e-17	5.24997e-16	13.4832	11.1015	1.21454
Ddit4	EC2	1.90642e-17	6.49127e-16	0.781893	0.437924	1.78545
Cyp4b1	EC2	7.30111e-16	2.06031e-14	4.12361	3.25382	1.26731
Rhob	EC2	5.34169e-15	1.37919e-13	7.42864	6.05142	1.22759
Rgcc	EC2	5.35608e-15	1.37919e-13	16.1534	13.9389	1.15887
H2-Q7	EC2	5.91695e-15	1.51415e-13	3.83978	3.12225	1.22981
Tsc22d1	EC2	6.83951e-15	1.73943e-13	5.14532	4.08571	1.25935
Pth1r	EC2	7.435e-15	1.87928e-13	0.550992	0.278234	1.98032
Hspa1a	EC2	6.03296e-14	1.41226e-12	7.21667	6.08002	1.18695
Tns1	EC2	1.14791e-13	2.64212e-12	3.36334	2.67884	1.25552
Sgms1	EC2	1.73421e-13	3.88312e-12	1.70129	1.24434	1.36722
Klf4	EC2	3.05076e-13	6.61533e-12	9.35886	7.83981	1.19376
Ptger4	EC2	7.77475e-13	1.61778e-11	0.539055	0.3079	1.75074
Hspa1b	EC2	1.02395e-12	2.09885e-11	6.12355	4.96779	1.23265
H2-Q4	EC2	1.11713e-12	2.26729e-11	2.4274	1.92918	1.25825
S1pr1	EC2	1.83967e-12	3.62653e-11	7.04487	6.01487	1.17124
Cd300lg	EC2	2.69694e-12	5.16809e-11	13.2335	11.778	1.12358
Jund	EC2	2.73693e-12	5.22044e-11	14.735	12.7564	1.15511
Hrct1	EC2	9.38233e-12	1.61063e-10	1.52229	1.13605	1.33999
Prg4	EC2	1.4223e-11	2.39179e-10	1.66665	1.18079	1.41146
Apold1	EC2	1.79777e-11	2.98661e-10	2.08703	1.59844	1.30567
Tgm2	EC2	5.51322e-11	8.63669e-10	1.26625	0.944734	1.34032
Snrk	EC2	5.7396e-11	8.95726e-10	4.75966	4.08183	1.16606
Sik1	EC2	5.98296e-11	9.23213e-10	0.554478	0.358588	1.54628
Tmem182	EC2	1.06365e-10	1.56509e-09	0.51385	0.318287	1.61442
Gm11730	EC2	2.1933e-10	3.06318e-09	0.457498	0.275506	1.66058
Spry1	EC2	1.25014e-09	1.54672e-08	1.10411	0.809028	1.36474
Egln1	EC2	1.3014e-09	1.60052e-08	2.88565	2.36288	1.22124
Cav2	EC2	1.45822e-09	1.78806e-08	6.90651	6.0997	1.13227
Acaa2	EC2	1.57817e-09	1.91802e-08	1.09985	0.81927	1.34248
8430408G22Rik	EC2	1.76377e-09	2.11242e-08	4.57323	3.52881	1.29597
Abcg2	EC2	2.74293e-09	3.20138e-08	2.58734	2.20886	1.17135
Rsrp1	EC2	3.63148e-09	4.15489e-08	5.09242	4.50412	1.13061
Aqp7	EC2	3.83149e-09	4.3607e-08	4.53734	3.86549	1.17381
Bmp6	EC2	4.18079e-09	4.71914e-08	1.35834	1.10033	1.23448
Ednrb	EC2	4.70153e-09	5.26366e-08	1.55866	1.18028	1.32058
Serinc3	EC2	6.62334e-09	7.16225e-08	5.39363	4.81776	1.11953
Hhex	EC2	9.32446e-09	9.87577e-08	0.70665	0.484999	1.45701
Ablim1	EC2	1.1589e-08	1.21184e-07	4.5317	3.83455	1.18181
Pkp4	EC2	1.6194e-08	1.66799e-07	1.81191	1.45737	1.24328
Tgfbr3	EC2	3.04874e-08	3.00498e-07	0.341569	0.187861	1.8182
Adgrf5	EC2	4.58676e-08	4.39476e-07	9.82694	8.97508	1.09491
Fmo2	EC2	6.0633e-08	5.71643e-07	2.75612	2.26405	1.21734
Dhrs3	EC2	7.99236e-08	7.33375e-07	3.56161	3.13486	1.13613
Sgk1	EC2	9.451e-08	8.44963e-07	11.5187	10.1348	1.13655
Hspa8	EC2	1.10654e-07	9.72055e-07	15.3174	14.2028	1.07847
Ablim3	EC2	1.25717e-07	1.08585e-06	1.8007	1.44129	1.24937
H2-Q6	EC2	1.48988e-07	1.27087e-06	1.76972	1.48791	1.18941
Aqp1	EC2	1.59735e-07	1.34858e-06	16.3515	13.6615	1.19691
Spaar	EC2	1.73484e-07	1.46166e-06	0.913327	0.70201	1.30102
Btnl9	EC2	2.46176e-07	1.98482e-06	6.45564	5.65323	1.14194
Tspan7	EC2	3.51254e-07	2.77235e-06	5.96295	5.2348	1.1391
Ubb	EC2	4.65272e-07	3.58974e-06	23.1884	21.5445	1.0763
Cttnbp2nl	EC2	4.82189e-07	3.70638e-06	0.862847	0.670757	1.28638
Kcna5	EC2	7.14222e-07	5.20813e-06	1.36981	1.11737	1.22592
Dusp8	EC2	9.55623e-07	6.67374e-06	0.497796	0.356995	1.39441
Gpihbp1	EC2	1.0688e-06	7.4008e-06	26.6871	24.545	1.08727
Epb41	EC2	1.68086e-06	1.10802e-05	1.21182	0.944237	1.28338
Tsnax	EC2	1.95813e-06	1.25858e-05	1.6718	1.44462	1.15726
Mylip	EC2	2.12654e-06	1.35206e-05	1.098	0.847217	1.29601
Mat2a	EC2	2.20737e-06	1.3927e-05	2.54942	2.13589	1.19361
Hes1	EC2	2.78383e-06	1.7079e-05	4.66049	3.93625	1.18399
Cyr61	EC2	3.17245e-06	1.92213e-05	5.3785	4.39383	1.2241
Acox1	EC2	3.36191e-06	2.02501e-05	0.498205	0.368853	1.35069
Ucp2	EC2	3.6214e-06	2.1561e-05	1.21018	0.937036	1.2915
B2m	EC2	3.7369e-06	2.21845e-05	17.5242	16.3981	1.06867
Enah	EC2	7.01263e-06	3.86774e-05	0.601275	0.459976	1.30719
Fez1	EC2	8.47875e-06	4.5783e-05	0.362895	0.252938	1.43472
Cdc42ep4	EC2	9.20913e-06	4.89569e-05	0.453926	0.332592	1.36481
Dach1	EC2	9.96662e-06	5.27118e-05	1.56575	1.27795	1.2252
Sh2d3c	EC2	1.08762e-05	5.67933e-05	1.36422	1.12862	1.20876
Ech1	EC2	1.10764e-05	5.76926e-05	1.83509	1.57636	1.16413
Psap	EC2	1.17681e-05	6.04544e-05	6.17066	5.7103	1.08062
Nfkbia	EC2	1.60903e-05	7.9202e-05	4.8307	4.26035	1.13387
Psd3	EC2	1.77308e-05	8.57406e-05	0.565825	0.416824	1.35747
Etfb	EC2	1.78926e-05	8.64216e-05	1.08123	0.846629	1.2771
Bcl2l1	EC2	2.22152e-05	0.000104474	0.909858	0.774227	1.17518
D830026I12Rik	EC2	2.33993e-05	0.000109179	0.361395	0.260039	1.38977
Gstt1	EC2	2.65958e-05	0.000121077	0.585862	0.447329	1.30969
Adgrg1	EC2	2.99509e-05	0.000134861	2.74288	2.45268	1.11832
Shank3	EC2	3.06987e-05	0.000137626	1.28357	1.03524	1.23987
Chd4	EC2	4.23795e-05	0.000180749	1.3162	1.03109	1.27652
Ubc	EC2	5.06877e-05	0.000208833	13.4075	12.4283	1.07879
Hist1h2bc	EC2	5.11664e-05	0.000210175	3.27212	2.84264	1.15109
Srsf3	EC2	5.1964e-05	0.000212985	4.08169	3.67626	1.11028
Pdzd2	EC2	5.20579e-05	0.000212988	3.80223	3.41151	1.11453
Nr4a1	EC2	5.31817e-05	0.000216725	0.785703	0.572477	1.37246
Uba52	EC2	5.34899e-05	0.000217751	1.20145	1.00437	1.19623
Sh3bp5	EC2	6.00764e-05	0.00023984	1.6896	1.45153	1.16401
Ube2h	EC2	6.30209e-05	0.000248906	1.07505	0.890919	1.20667
Stom	EC2	6.30723e-05	0.000248906	0.957533	0.786536	1.2174
Emcn	EC2	6.74613e-05	0.000263201	9.06066	8.50329	1.06555
Mbnl2	EC2	6.84595e-05	0.000265837	3.45836	3.05893	1.13058
Rassf4	EC2	6.9569e-05	0.000269627	0.484985	0.348749	1.39064
Clec1a	EC2	7.20105e-05	0.000276757	3.3036	2.93419	1.1259
H2-T23	EC2	8.35652e-05	0.00031299	3.93793	3.52426	1.11738
Tjp1	EC2	8.63906e-05	0.000321817	3.11764	2.75132	1.13314
Esam	EC2	9.73925e-05	0.000354781	10.87	10.3577	1.04947
Cxcl9	EC2	0.000124391	0.000436534	1.403	1.15244	1.21742
Gstt2	EC2	0.000147683	0.000503272	1.18591	0.993261	1.19396
Hlx	EC2	0.000147998	0.000503473	0.823429	0.637314	1.29203
Stxbp5	EC2	0.000157286	0.000529268	0.398962	0.349154	1.14265
Plcb4	EC2	0.000169722	0.000565283	4.20918	3.75498	1.12096
Bcl7b	EC2	0.000171579	0.000570544	0.79608	0.649015	1.2266
Stx12	EC2	0.000177042	0.000585405	1.48731	1.2586	1.18171
Fam76a	EC2	0.000193671	0.000633521	1.18507	1.00708	1.17675
Wt1	EC2	0.000195627	0.000636136	0.703316	0.576393	1.2202
Tmed4	EC2	0.000204678	0.000661911	0.768986	0.649336	1.18427
Cmpk1	EC2	0.000232418	0.00073602	1.00281	0.84348	1.18889
Dusp3	EC2	0.00023795	0.000749481	4.46612	4.07273	1.09659
Btg2	EC2	0.000241822	0.000754208	13.4757	12.0295	1.12022
Tpst1	EC2	0.000260433	0.000798946	0.848813	0.66736	1.2719
Pnpla2	EC2	0.000265925	0.000812769	1.24404	1.10356	1.12729
Tspan6	EC2	0.000292253	0.000882758	0.832233	0.666503	1.24866
Mest	EC2	0.000325081	0.00096907	0.31315	0.286439	1.09325
Slfn5	EC2	0.000329154	0.000977731	7.8949	7.24604	1.08955
Gimap6	EC2	0.000428754	0.0012025	6.02472	5.65267	1.06582
Hp1bp3	EC2	0.000458057	0.00125813	1.37154	1.20068	1.1423
Myzap	EC2	0.000486493	0.00131433	0.529481	0.405427	1.30598
Pim3	EC2	0.000491806	0.00132372	3.91502	3.51344	1.1143
Amotl2	EC2	0.000496479	0.00132997	1.49559	1.30727	1.14406
Sh3glb1	EC2	0.000508018	0.00134947	5.97707	5.52341	1.08213
Cep85l	EC2	0.00050916	0.00135164	1.66685	1.41358	1.17917
Zcrb1	EC2	0.000534743	0.00140417	1.23453	1.07306	1.15048
Selenop	EC2	0.000549762	0.00143537	5.63527	5.23124	1.07723
Lmcd1	EC2	0.000610734	0.0015586	1.27573	1.08357	1.17734
Herc1	EC2	0.000613516	0.00156223	1.23669	1.08072	1.14431
Mospd2	EC2	0.000683859	0.00170412	1.06362	0.890053	1.19501
Ptbp3	EC2	0.000806193	0.00193224	3.10404	2.76497	1.12263
Tmcc3	EC2	0.000813789	0.00194141	1.44793	1.25633	1.1525
Pde4b	EC2	0.000825037	0.00195916	0.815569	0.635646	1.28306
Atp8a1	EC2	0.000843643	0.00199759	0.580209	0.46355	1.25166
Efnb1	EC2	0.000846954	0.00200428	2.71311	2.3947	1.13296
Ercc1	EC2	0.000912682	0.00211607	1.24844	1.09716	1.13788
Abcb1a	EC2	0.000924567	0.00213163	1.91191	1.74519	1.09553
Gulp1	EC2	0.00106459	0.00236914	0.58743	0.483369	1.21528
H2-T22	EC2	0.00116594	0.00254163	1.29953	1.14994	1.13009
Fzd4	EC2	0.00122844	0.00264154	2.53162	2.21869	1.14104
Rps27	EC2	0.00124416	0.00266274	19.0464	18.1097	1.05172
Fxyd6	EC2	0.0012604	0.00268365	0.417579	0.323516	1.29075
Klf9	EC2	0.00134201	0.0028038	3.34839	3.05456	1.09619
Mafk	EC2	0.00136546	0.00283696	0.362858	0.265666	1.36584
Plpp1	EC2	0.00137289	0.00284094	3.60443	3.28505	1.09722
Cyth2	EC2	0.0013862	0.002857	0.64659	0.543025	1.19072
Fndc3a	EC2	0.00142919	0.00292367	0.743745	0.6237	1.19247
Ahcyl1	EC2	0.001453	0.00295769	0.437964	0.325148	1.34697
Hmgb1	EC2	0.00150806	0.00303206	9.15361	8.55978	1.06937
Sorbs3	EC2	0.00153914	0.00307529	0.628343	0.508781	1.235
Cep350	EC2	0.00155757	0.00310308	0.77189	0.655211	1.17808
Xiap	EC2	0.00172423	0.00335244	3.08333	2.79296	1.10396
Thrsp	EC2	0.00175081	0.00339292	2.43524	2.17131	1.12155
Vav3	EC2	0.00178052	0.00343583	0.618982	0.504503	1.22691
Ets2	EC2	0.001789	0.00344747	4.00559	3.71096	1.0794
Casp6	EC2	0.00183796	0.0035165	0.470222	0.444915	1.05688
Ppm1f	EC2	0.00187665	0.00356787	0.643127	0.525012	1.22497
Dusp1	EC2	0.00188835	0.00357662	12.6198	11.357	1.11118
Ankrd12	EC2	0.00196641	0.00366588	2.01895	1.79436	1.12517
Lbr	EC2	0.00202766	0.00375122	1.1307	1.00469	1.12542
Npm1	EC2	0.00209822	0.0038575	2.92728	2.86964	1.02008
Kif1b	EC2	0.00219551	0.00397779	1.8828	1.67325	1.12524
Kctd20	EC2	0.00222624	0.00401934	0.530113	0.484327	1.09454
Lrrc8a	EC2	0.00225422	0.00405209	1.68641	1.49223	1.13013
Inf2	EC2	0.0022699	0.00406608	0.739492	0.631368	1.17125
Pparg	EC2	0.00228337	0.00407781	1.52509	1.2998	1.17333
Cpt1a	EC2	0.00231087	0.00411088	0.370978	0.282363	1.31383
Arhgap28	EC2	0.00237809	0.00418885	0.368807	0.305448	1.20743
Fau	EC2	0.00239888	0.00421647	25.7623	24.6767	1.04399
Calcoco1	EC2	0.00240844	0.00422605	0.338402	0.251201	1.34714
Ppp1r15a	EC2	0.00245007	0.00427363	0.988323	0.843764	1.17133
Atf3	EC2	0.00249566	0.00432932	0.621936	0.567458	1.096
Tshz2	EC2	0.00256291	0.00441254	2.44844	2.20281	1.11151
Lpar6	EC2	0.00264341	0.00449889	2.30824	2.09188	1.10343
Hist1h1c	EC2	0.0027066	0.00455554	1.42652	1.18194	1.20693
Acadl	EC2	0.00274746	0.0045977	1.07422	0.956915	1.12258
Ddx6	EC2	0.00275944	0.00460838	1.85121	1.662	1.11384
Rpl13a	EC2	0.00279624	0.00465099	1.77343	1.58515	1.11878
Hecw2	EC2	0.00282283	0.00468011	0.93147	0.812452	1.14649
Filip1l	EC2	0.00285049	0.00470513	1.32971	1.13509	1.17146
Slf2	EC2	0.00293491	0.00480979	0.461676	0.393441	1.17343
Rbbp7	EC2	0.00304404	0.00493564	0.62565	0.570161	1.09732
Clmp	EC2	0.00307357	0.00497178	0.465464	0.350902	1.32648
Smad1	EC2	0.00311947	0.00501099	1.11935	0.982268	1.13955
Mgst1	EC2	0.00313537	0.00503027	1.02167	0.897191	1.13875
Chd1	EC2	0.0032659	0.00514401	0.918829	0.784711	1.17091
Pxdc1	EC2	0.00332328	0.00519791	1.35695	1.20917	1.12221
Hdac1	EC2	0.00333082	0.00520539	0.765934	0.654169	1.17085
Rps25	EC2	0.00343183	0.00529357	6.29265	5.93173	1.06085
Ppp1r2	EC2	0.00356138	0.00539444	5.3897	4.95006	1.08882
Dcun1d1	EC2	0.00359666	0.00543231	0.365362	0.333742	1.09474
Sema3g	EC2	0.0036387	0.00546934	0.493782	0.379862	1.2999
Slc38a2	EC2	0.00364552	0.0054773	2.4028	2.20073	1.09182
Aldh2	EC2	0.00365464	0.00548529	3.10118	2.83229	1.09494
Cyp2d22	EC2	0.00374581	0.0055734	1.40684	1.2339	1.14015
Kdm6b	EC2	0.00393134	0.00574845	0.898719	0.751892	1.19528
Fcgrt	EC2	0.00402777	0.00585538	2.00931	1.7932	1.12051
Nxn	EC2	0.00411164	0.00591764	1.13217	0.983033	1.15171
Gkap1	EC2	0.00415936	0.0059491	0.761128	0.686334	1.10898
Cyth1	EC2	0.00424173	0.00603142	1.11263	0.975932	1.14007
Ezh1	EC2	0.00426445	0.00604803	0.875316	0.709416	1.23385
Sbds	EC2	0.00445907	0.00622758	2.22322	1.99932	1.11199
Hdac9	EC2	0.00447844	0.00623874	0.353618	0.274821	1.28672
Neat1	EC2	0.00448376	0.0062388	3.38453	3.09769	1.0926
Vwa3a	EC2	0.00451195	0.00626956	0.500091	0.390228	1.28154
Ctsl	EC2	0.00463526	0.00637	5.68957	5.2491	1.08391
Mtmr10	EC2	0.00464534	0.00637322	0.332499	0.2625	1.26666
Golga4	EC2	0.00468064	0.00640098	0.63207	0.558254	1.13223
Specc1l	EC2	0.00477559	0.0064742	0.38044	0.300968	1.26406
Sgce	EC2	0.00491235	0.00659247	0.493208	0.395186	1.24804
Cd164	EC2	0.00506234	0.00671069	0.745239	0.703264	1.05969
Adgrl4	EC2	0.0051393	0.00678434	6.64275	6.26016	1.06111
2900026A02Rik	EC2	0.00523971	0.0068641	1.48611	1.26553	1.1743
Sat1	EC2	0.0053117	0.0069061	1.98612	1.74108	1.14074
Pdcl	EC2	0.0054489	0.00699797	0.432293	0.362218	1.19346
Rasal2	EC2	0.0055748	0.00710869	1.66571	1.52579	1.0917
Ik	EC2	0.00575604	0.00726558	0.745096	0.642577	1.15954
Dip2c	EC2	0.00590155	0.00734574	0.329619	0.254405	1.29565
Ppp1r15b	EC2	0.00596371	0.00739407	0.497093	0.453298	1.09661
Supt16	EC2	0.00627515	0.00761521	1.01386	0.856133	1.18423
Psmd2	EC2	0.00640651	0.00770877	0.854497	0.846133	1.00989
Nub1	EC2	0.00642788	0.00772771	0.589352	0.498843	1.18144
Nsf	EC2	0.00670331	0.00793382	0.405895	0.371191	1.09349
Cd47	EC2	0.00716224	0.00825872	4.70996	4.39028	1.07282
Fam102b	EC2	0.00751795	0.00851401	0.741803	0.672636	1.10283
Ldhb	EC2	0.00755295	0.00852552	0.533285	0.435262	1.22521
Eif4h	EC2	0.00756612	0.00853581	2.26974	2.06943	1.09679
Med30	EC2	0.00785967	0.00873768	0.446245	0.427223	1.04453
Igf2r	EC2	0.00789469	0.00876479	0.790428	0.684013	1.15557
Arl4a	EC2	0.00793417	0.00878557	0.793096	0.647917	1.22407
Luc7l2	EC2	0.00802479	0.00882598	2.66459	2.46041	1.08299
Hipk1	EC2	0.00816597	0.00889611	0.915231	0.814627	1.1235
Tmem222	EC2	0.00820818	0.00892053	0.474085	0.403893	1.17379
Fli1	EC2	0.00830738	0.00898558	3.06705	2.77997	1.10327
Qsox1	EC2	0.00854644	0.00914818	0.373184	0.301476	1.23786
Mff	EC2	0.00859682	0.00916047	0.899957	0.825661	1.08998
Crim1	EC2	0.00881551	0.00930514	1.92369	1.74724	1.10099
Mrpl2	EC2	0.00965608	0.00980183	0.414874	0.410438	1.01081
Bloc1s1	EC2	0.00970774	0.00982459	0.31158	0.258159	1.20693
Mfng	EC2	0.00981692	0.00987838	0.883448	0.795375	1.11073
Ntf3	EC2	0.00989495	0.00993111	0.581159	0.500081	1.16213
Cldn5	EC3	4.83475e-59	1.81083e-56	14.0613	7.93882	1.77121
Cyp1a1	EC3	7.16548e-43	1.73657e-40	0.841808	0.115979	7.2583
Fabp4	EC3	5.20875e-39	1.073e-36	259.122	206.383	1.25554
Cd36	EC3	2.93352e-34	4.47634e-32	37.9273	31.5684	1.20143
Angptl4	EC3	3.42694e-29	3.81594e-27	1.07228	0.362068	2.96155
Plin2	EC3	7.18308e-27	6.03965e-25	1.98165	1.12466	1.762
Klf2	EC3	6.20439e-24	4.12292e-22	35.3766	27.2187	1.29972
mt-Co1	EC3	7.38873e-21	3.90277e-19	146.748	130.382	1.12552
Txnip	EC3	2.3871e-20	1.19937e-18	15.6041	12.3456	1.26394
Pth1r	EC3	4.17945e-20	2.07462e-18	0.455532	0.167539	2.71897
mt-Nd1	EC3	8.62662e-13	1.78601e-11	69.3938	63.0878	1.09996
mt-Nd4	EC3	4.99055e-12	9.05774e-11	95.7737	87.396	1.09586
Ubc	EC3	7.25808e-12	1.26174e-10	22.096	18.4106	1.20018
Tsc22d1	EC3	8.64594e-12	1.49669e-10	4.77339	3.61997	1.31863
Klf6	EC3	2.2013e-11	3.57062e-10	8.01602	6.40498	1.25153
Sgms1	EC3	4.17849e-11	6.62131e-10	1.37391	1.00984	1.36053
H2-Q7	EC3	6.38351e-11	9.77697e-10	2.81739	2.23531	1.26041
Hrct1	EC3	7.74694e-11	1.16914e-09	1.30924	0.935313	1.39979
Sult1a1	EC3	8.05728e-11	1.20275e-09	2.18146	1.63781	1.33194
Timp3	EC3	1.24619e-10	1.82067e-09	9.35198	7.8606	1.18973
Car4	EC3	1.39378e-10	2.01487e-09	4.97694	3.93507	1.26476
mt-Nd2	EC3	1.55322e-10	2.22197e-09	97.1739	89.8883	1.08105
mt-Co3	EC3	2.02395e-10	2.83628e-09	275.07	256.795	1.07116
Apold1	EC3	2.61509e-10	3.6034e-09	3.60593	2.54175	1.41868
Klf4	EC3	3.26314e-10	4.4517e-09	14.7766	12.1111	1.22009
Ucp2	EC3	4.60979e-10	6.12656e-09	1.08108	0.744766	1.45157
Ubb	EC3	1.49754e-09	1.82541e-08	23.0849	21.0228	1.09809
Jun	EC3	1.63728e-09	1.97874e-08	27.6953	23.7807	1.16461
Tsc22d3	EC3	2.04048e-09	2.40882e-08	1.61282	1.19612	1.34839
Sik1	EC3	3.91377e-08	3.81199e-07	0.699353	0.444863	1.57206
Hist1h1c	EC3	5.98681e-08	5.66761e-07	1.17257	0.867756	1.35127
S1pr1	EC3	6.15253e-08	5.78731e-07	5.79691	4.98634	1.16256
Nr4a1	EC3	8.14469e-08	7.44038e-07	1.43712	1.03702	1.38582
Eif1	EC3	1.08118e-07	9.55363e-07	17.6604	16.8277	1.04948
Btnl9	EC3	1.84871e-07	1.5392e-06	5.01303	4.15961	1.20517
Hspa1b	EC3	1.86293e-07	1.54743e-06	20.5839	16.9602	1.21366
Aqp7	EC3	1.89561e-07	1.57141e-06	3.75281	3.12139	1.20229
Rhob	EC3	1.92533e-07	1.58965e-06	6.82216	5.86942	1.16232
Cyr61	EC3	2.06603e-07	1.69225e-06	6.83266	5.31444	1.28568
Cav1	EC3	2.18409e-07	1.77835e-06	17.162	16.0073	1.07213
Ech1	EC3	2.24879e-07	1.82382e-06	1.65618	1.33425	1.24129
Hist1h2bc	EC3	3.77817e-07	2.97616e-06	2.74158	2.1968	1.24799
Irx3	EC3	5.03108e-07	3.8528e-06	0.301672	0.162253	1.85927
Fez1	EC3	5.61291e-07	4.22764e-06	0.263385	0.177556	1.48339
Gstt2	EC3	8.17439e-07	5.86734e-06	1.03047	0.803748	1.28208
Rgcc	EC3	1.47007e-06	9.84897e-06	14.3016	12.6653	1.12919
Meox2	EC3	1.79791e-06	1.17391e-05	2.60379	2.21682	1.17456
Tmem245	EC3	1.81778e-06	1.18501e-05	1.59423	1.26974	1.25555
Dusp8	EC3	1.99681e-06	1.27746e-05	0.464465	0.318907	1.45643
Lpl	EC3	2.55639e-06	1.58859e-05	23.4219	21.2978	1.09973
Tcim	EC3	2.65498e-06	1.63996e-05	12.033	10.9561	1.09829
Rbm3	EC3	6.58035e-06	3.66365e-05	1.836	1.56694	1.17171
B2m	EC3	7.21246e-06	3.96205e-05	16.2202	14.9994	1.08139
Ablim1	EC3	9.19281e-06	4.89333e-05	4.41073	3.92847	1.12276
Pxdn	EC3	1.04761e-05	5.49127e-05	1.13954	0.915761	1.24437
Cyp4b1	EC3	1.10555e-05	5.76564e-05	3.23427	2.67145	1.21068
Jund	EC3	1.19635e-05	6.13053e-05	24.3448	21.6721	1.12332
Pde4b	EC3	1.60088e-05	7.88995e-05	0.892592	0.676905	1.31864
Cdkn1a	EC3	1.63549e-05	8.02211e-05	6.27304	5.2013	1.20605
Xdh	EC3	1.71757e-05	8.33498e-05	2.50386	2.15832	1.1601
Hspa1a	EC3	2.07598e-05	9.83107e-05	26.8653	22.0254	1.21974
Cav2	EC3	2.98557e-05	0.000134579	5.727	5.21288	1.09862
Ddit4	EC3	3.83996e-05	0.000166533	1	0.723266	1.38262
H2-Q6	EC3	4.06748e-05	0.0001742	1.50172	1.26705	1.18521
Per1	EC3	4.32757e-05	0.000183339	0.258587	0.159642	1.61979
Pkp4	EC3	4.32982e-05	0.000183339	2.23402	1.82311	1.22539
Dusp1	EC3	4.50023e-05	0.000189567	16.0695	14.1882	1.1326
Adh1	EC3	4.89175e-05	0.000202756	0.314458	0.214048	1.4691
Serinc3	EC3	4.98363e-05	0.00020615	4.86552	4.30371	1.13054
Gimap6	EC3	6.21977e-05	0.000246873	5.25281	4.78484	1.0978
Tns1	EC3	6.40522e-05	0.000252531	3.28766	2.92789	1.12288
Ephx1	EC3	6.54038e-05	0.000256632	0.844797	0.668176	1.26433
Cd300lg	EC3	7.91984e-05	0.000299081	10.5381	9.7168	1.08452
Ednrb	EC3	8.10331e-05	0.000304614	1.27184	1.07208	1.18633
Acaa2	EC3	8.41994e-05	0.000314793	0.845074	0.674184	1.25348
Btg2	EC3	9.22045e-05	0.000338878	16.953	15.1508	1.11895
Bmp6	EC3	0.000108252	0.000388841	1.36174	1.13442	1.20038
Adgrg1	EC3	0.000120309	0.000425106	2.33111	2.04245	1.14133
Filip1l	EC3	0.00012425	0.000436412	1.2359	1.04176	1.18636
Edn1	EC3	0.000143066	0.000490376	0.630276	0.553107	1.13952
Zfp36	EC3	0.00020023	0.000649055	5.7585	4.84126	1.18946
Dhrs3	EC3	0.000205684	0.000664422	3.0321	2.6931	1.12588
Sema3g	EC3	0.000210424	0.000677302	0.353013	0.254182	1.38882
Trim33	EC3	0.000218117	0.000697704	0.32442	0.229654	1.41265
Efnb1	EC3	0.000251621	0.000778872	2.45544	2.12367	1.15623
Tpst1	EC3	0.000256065	0.000788482	0.833713	0.673415	1.23804
Wt1	EC3	0.000283513	0.000860778	0.736735	0.557348	1.32186
Edc3	EC3	0.000285762	0.000866329	0.227827	0.162661	1.40062
Prg4	EC3	0.000292005	0.000882657	1.27071	1.017	1.24946
Adm	EC3	0.000303503	0.000913391	0.793578	0.561237	1.41398
Stom	EC3	0.000328956	0.000977731	0.780971	0.603002	1.29514
Gm11730	EC3	0.00033095	0.000982359	0.348787	0.229863	1.51737
Bcl2l1	EC3	0.000346263	0.00101755	0.85482	0.690715	1.23759
Cers4	EC3	0.000348673	0.00102188	1.07017	0.93918	1.13947
Hes1	EC3	0.000386244	0.00111126	6.1368	5.05753	1.2134
Id1	EC3	0.000389047	0.0011148	19.4354	17.2723	1.12524
Tinagl1	EC3	0.000420621	0.00118452	4.57036	4.11955	1.10943
Pim3	EC3	0.000445498	0.00123185	4.35397	3.80539	1.14416
Nfia	EC3	0.000461123	0.00126571	1.46198	1.20738	1.21086
Cdc42ep4	EC3	0.000471408	0.00128834	0.40371	0.310092	1.30191
8430408G22Rik	EC3	0.000522421	0.0013815	3.53056	2.89681	1.21878
Ptger4	EC3	0.000527925	0.00139321	0.734591	0.586611	1.25226
Kcna5	EC3	0.000566177	0.00146876	1.13951	0.935347	1.21827
Gpr160	EC3	0.000567637	0.00147086	0.263688	0.173335	1.52126
Ormdl3	EC3	0.000604104	0.00154687	0.698929	0.586909	1.19087
Ppp1r2	EC3	0.000635748	0.0016064	5.21176	4.70147	1.10854
mt-Co2	EC3	0.000723157	0.00177346	179.189	173.453	1.03307
Psap	EC3	0.0007304	0.00178891	5.20145	4.79128	1.08561
Agps	EC3	0.000738814	0.00180434	0.243675	0.16702	1.45896
Sgk1	EC3	0.000756965	0.00183885	10.1923	9.13004	1.11634
Sox17	EC3	0.000896642	0.00209165	2.02726	1.72745	1.17356
Snx13	EC3	0.000956833	0.00219374	0.372606	0.318884	1.16847
Timp4	EC3	0.000972251	0.00221752	6.01096	5.01446	1.19872
Cirbp	EC3	0.00101689	0.00228753	0.548676	0.479263	1.14483
mt-Cytb	EC3	0.00103906	0.0023228	139.415	136.151	1.02397
Myzap	EC3	0.00110673	0.00243621	0.45485	0.346776	1.31166
Armcx3	EC3	0.00119984	0.00259765	0.356702	0.262769	1.35747
Tmcc3	EC3	0.00123171	0.00264579	1.53945	1.38108	1.11467
Hspa8	EC3	0.00133045	0.00278389	20.2724	19.4921	1.04003
Spaar	EC3	0.00134797	0.00281482	0.716963	0.624926	1.14728
mt-Nd5	EC3	0.00136744	0.00283849	13.6336	12.8576	1.06035
Rnf2	EC3	0.00137104	0.00283996	0.22403	0.157762	1.42005
Hsd17b11	EC3	0.00142518	0.0029169	1.00638	0.831157	1.21081
Gimap5	EC3	0.00143116	0.00292624	0.608671	0.543184	1.12056
Zyx	EC3	0.00151851	0.00304752	1.04632	0.909724	1.15016
Spry1	EC3	0.0016863	0.00330678	1.15246	0.978399	1.1779
Trpc4ap	EC3	0.00174114	0.00338197	0.70256	0.620695	1.13189
Ercc1	EC3	0.00174194	0.00338197	1.10607	0.917003	1.20618
Tspan4	EC3	0.00176314	0.00340966	1.01925	0.885885	1.15055
Rassf1	EC3	0.00182407	0.00350194	2.23005	1.96589	1.13437
Epb41	EC3	0.00183206	0.00351074	0.994261	0.842715	1.17983
Fhl1	EC3	0.00184492	0.00352228	0.267571	0.183429	1.45872
Snn	EC3	0.0018828	0.00357472	0.337006	0.26971	1.24951
Tmed4	EC3	0.00188919	0.00357662	0.548902	0.501392	1.09476
Sh3bp5	EC3	0.00211164	0.00387525	1.76398	1.53027	1.15272
Thrsp	EC3	0.00212856	0.00389488	2.09469	1.83375	1.1423
Stx12	EC3	0.0021568	0.00392838	1.30335	1.16532	1.11845
Gclc	EC3	0.00228316	0.00407781	0.281166	0.239663	1.17318
Clec1a	EC3	0.00233557	0.00414407	2.54786	2.22907	1.14301
Slc35a4	EC3	0.0024208	0.00423691	0.276939	0.231018	1.19877
Plaur	EC3	0.00249376	0.00432906	0.260914	0.182265	1.4315
Lnx1	EC3	0.00262747	0.00448247	0.66896	0.558676	1.1974
Klf9	EC3	0.0026491	0.00449889	3.13288	2.8001	1.11885
Nabp2	EC3	0.00269648	0.00454781	0.47188	0.391412	1.20559
Rpl13a	EC3	0.00270134	0.00455194	1.95623	1.72987	1.13086
Aldh9a1	EC3	0.00273051	0.0045805	0.284378	0.211241	1.34623
Itm2b	EC3	0.00280433	0.00466068	21.0571	20.9347	1.00585
Hecw2	EC3	0.00296908	0.0048567	0.798396	0.658245	1.21292
Idh3g	EC3	0.00303498	0.00493064	0.581304	0.49453	1.17547
Acvr1	EC3	0.00308508	0.00497866	0.239538	0.172962	1.38492
Etfb	EC3	0.00325467	0.00514279	0.918309	0.78044	1.17665
Suclg2	EC3	0.00353565	0.00537523	0.324549	0.255303	1.27123
Tor2a	EC3	0.00380399	0.00563352	0.271109	0.180196	1.50452
Cycs	EC3	0.00383106	0.00565615	1.30314	1.18889	1.0961
Ube2g2	EC3	0.00388932	0.00571063	0.508244	0.483569	1.05103
Med13l	EC3	0.0040422	0.00586197	0.607903	0.515343	1.17961
Nfkbia	EC3	0.00433495	0.00612437	4.54084	3.9749	1.14238
Rfxap	EC3	0.00442643	0.00619963	0.79212	0.649822	1.21898
Cxcl9	EC3	0.00443744	0.00620683	1.32374	1.07541	1.23092
Sh2d3c	EC3	0.00500679	0.00667304	1.05077	0.884248	1.18832
Ets2	EC3	0.00538338	0.0069463	3.71746	3.40889	1.09052
Ier2	EC3	0.00538868	0.0069466	7.7693	7.07974	1.0974
Fxyd6	EC3	0.00604188	0.00745543	0.377582	0.331755	1.13814
H2-D1	EC3	0.00605678	0.00746453	21.1712	20.2953	1.04316
Sncaip	EC3	0.00625548	0.0076022	0.354241	0.323186	1.09609
9530026P05Rik	EC3	0.00626063	0.0076022	0.272018	0.187942	1.44735
Arap3	EC3	0.00657515	0.0078407	1.44543	1.35869	1.06384
Dazap2	EC3	0.0066963	0.00793382	1.3555	1.17395	1.15465
Ppp2r5a	EC3	0.00682417	0.00799419	1.96719	1.75682	1.11974
Atp5g2	EC3	0.0069226	0.00806592	2.42427	2.23604	1.08418
Fcgrt	EC3	0.00714938	0.00824851	1.72621	1.49187	1.15707
Gm26532	EC3	0.00729536	0.00834815	0.696031	0.565729	1.23033
Dip2c	EC3	0.00743551	0.00846364	0.269059	0.241427	1.11445
Slc44a1	EC3	0.00754947	0.00852552	0.612713	0.492693	1.2436
Phf20	EC3	0.00766127	0.00859238	0.631745	0.577932	1.09311
Rassf4	EC3	0.00772584	0.0086355	0.391114	0.286186	1.36664
Adh5	EC3	0.00784695	0.00873282	0.786371	0.656451	1.19791
Smurf2	EC3	0.00790747	0.00877188	0.565611	0.553852	1.02123
Clk4	EC3	0.00854994	0.00914879	0.719215	0.598162	1.20238
Acox1	EC3	0.00855146	0.00914879	0.729885	0.625641	1.16662
Plcb1	EC3	0.00897188	0.00939368	1.29098	1.13842	1.13401
Rab21	EC3	0.00920072	0.00953361	0.914341	0.786678	1.16228
Shank3	EC3	0.00920508	0.00953361	1.18386	1.07015	1.10625
Smim14	EC3	0.00935356	0.00963658	1.53841	1.36936	1.12345
Hadh	EC3	0.00940592	0.00966153	0.495882	0.405085	1.22414
Fabp3	EC3	0.00973398	0.00984147	0.284613	0.219885	1.29437
Prkab1	EC3	0.00997548	0.00998761	0.316682	0.249798	1.26775
Fabp4	EC4	1.04935e-38	2.05873e-36	176.238	129.073	1.36541
Angptl4	EC4	1.10029e-27	1.10566e-25	1.02039	0.190168	5.36572
Cd36	EC4	1.80047e-27	1.76618e-25	27.3125	21.4091	1.27574
Sik1	EC4	6.26187e-26	5.05861e-24	1.75297	1.04044	1.68483
Klf2	EC4	3.30051e-25	2.47238e-23	51.4259	39.2468	1.31032
Txnip	EC4	8.19733e-25	5.82293e-23	15.021	10.379	1.44725
Plin2	EC4	1.19702e-23	7.70583e-22	1.9295	0.965579	1.99828
Cyp1a1	EC4	5.13635e-23	3.06692e-21	0.452324	0.0630952	7.16892
Cldn5	EC4	2.87354e-22	1.6443e-20	11.4051	8.14488	1.40027
Cdkn1a	EC4	5.2886e-21	2.82974e-19	15.0111	11.1237	1.34948
Klf6	EC4	4.44692e-20	2.18111e-18	12.526	9.51195	1.31687
Pim3	EC4	2.33322e-19	1.04488e-17	6.8629	4.55515	1.50662
Ubc	EC4	6.99602e-19	2.94119e-17	37.0869	29.4736	1.25831
Jund	EC4	1.92486e-17	6.50035e-16	41.8105	33.2587	1.25713
Tsc22d1	EC4	8.84111e-17	2.73875e-15	9.29148	7.17533	1.29492
Apold1	EC4	9.00832e-17	2.76972e-15	7.02479	4.97006	1.41342
Atf3	EC4	1.80406e-16	5.42536e-15	25.2018	17.2725	1.45907
Zfp36	EC4	2.2352e-16	6.62519e-15	15.1628	11.1238	1.36309
Hspa1b	EC4	3.17656e-16	9.2165e-15	32.4429	23.7097	1.36834
Cyr61	EC4	9.63365e-16	2.6818e-14	14.0731	9.85527	1.42797
Klf4	EC4	2.74143e-15	7.2869e-14	25.1913	19.9382	1.26347
Jun	EC4	3.50322e-14	8.29498e-13	44.3198	35.9061	1.23432
Csrnp1	EC4	7.30443e-14	1.70024e-12	1.96308	1.4249	1.37769
Hspa1a	EC4	5.19522e-13	1.10903e-11	49.8285	38.1158	1.30729
H2-Q4	EC4	1.30311e-12	2.61152e-11	3.18503	2.51378	1.26703
Acox1	EC4	2.31365e-12	4.47524e-11	1.52398	1.0549	1.44466
Socs3	EC4	2.98346e-12	5.61272e-11	9.22408	6.67472	1.38194
Fosl2	EC4	5.99798e-12	1.07442e-10	1.69676	1.12951	1.50221
Btnl9	EC4	7.03806e-12	1.22868e-10	7.01588	5.45682	1.28571
Pde4b	EC4	8.76473e-12	1.51091e-10	0.897325	0.562407	1.59551
Glul	EC4	1.06416e-11	1.81922e-10	5.92238	4.66801	1.26872
Fos	EC4	1.18458e-11	2.01672e-10	58.2743	46.3317	1.25776
H2-Q6	EC4	1.46615e-11	2.4555e-10	1.97985	1.51655	1.30549
Ucp2	EC4	1.80021e-10	2.55754e-09	1.55097	1.1925	1.30061
Btg2	EC4	2.27498e-10	3.16652e-09	24.0386	19.6208	1.22515
Ptger4	EC4	2.84954e-10	3.90037e-09	0.655889	0.378137	1.73453
Gdf15	EC4	4.10542e-10	5.52756e-09	1.348	0.460457	2.92752
Meox2	EC4	4.14532e-10	5.5631e-09	2.04976	1.58506	1.29317
Dusp8	EC4	5.61568e-10	7.32171e-09	1.24714	0.895827	1.39216
B2m	EC4	6.14438e-10	7.96064e-09	14.6535	13.0857	1.11981
Cyp4b1	EC4	7.13456e-10	9.1287e-09	1.59224	1.09004	1.46072
Rhob	EC4	9.52299e-10	1.19618e-08	7.11588	5.79785	1.22733
Sult1a1	EC4	1.46829e-09	1.79506e-08	1.16016	0.824571	1.40699
Per1	EC4	2.05879e-09	2.42349e-08	0.414401	0.233328	1.77604
Acer2	EC4	4.53931e-09	5.0959e-08	0.501715	0.311793	1.60913
Cd300lg	EC4	5.25292e-09	5.84919e-08	7.39079	6.07982	1.21563
Tmcc3	EC4	5.48765e-09	6.07772e-08	1.88884	1.41957	1.33057
Lrrc32	EC4	5.77475e-09	6.32765e-08	1.82865	1.33597	1.36878
Sgms1	EC4	6.23396e-09	6.79468e-08	1.29407	0.967485	1.33756
Pth1r	EC4	6.72428e-09	7.23343e-08	0.416749	0.197926	2.10558
Junb	EC4	6.93643e-09	7.42288e-08	36.7075	31.3274	1.17174
Litaf	EC4	7.09085e-09	7.56847e-08	1.83245	1.43315	1.27861
Aqp7	EC4	1.09746e-08	1.15051e-07	3.24258	2.65173	1.22281
Ccnl1	EC4	1.24092e-08	1.29433e-07	3.95722	3.26246	1.21296
Lpl	EC4	1.26694e-08	1.31813e-07	6.74965	5.0685	1.33168
Lnx1	EC4	1.77503e-08	1.81467e-07	0.424691	0.256219	1.65754
Akap12	EC4	2.63327e-08	2.63327e-07	6.93268	5.25302	1.31975
Gpihbp1	EC4	2.91475e-08	2.88673e-07	10.5555	9.19182	1.14836
Slc25a25	EC4	4.27377e-08	4.13331e-07	0.88023	0.638958	1.3776
Rgcc	EC4	4.51352e-08	4.33466e-07	10.495	8.37548	1.25306
Actg1	EC4	5.1143e-08	4.88884e-07	37.9496	32.7951	1.15717
H2-Q7	EC4	5.33989e-08	5.08091e-07	3.13524	2.59485	1.20826
Spin4	EC4	7.86708e-08	7.2349e-07	0.547212	0.342262	1.59881
Fam212a	EC4	9.87418e-08	8.78653e-07	0.781814	0.517895	1.5096
Dach1	EC4	1.44669e-07	1.23659e-06	1.28246	0.945597	1.35625
Spaar	EC4	1.54917e-07	1.31329e-06	0.22886	0.116266	1.96842
Hrct1	EC4	2.06505e-07	1.69225e-06	0.600949	0.410092	1.4654
Atf4	EC4	3.03119e-07	2.41557e-06	3.64638	3.03083	1.2031
Tsc22d3	EC4	3.30486e-07	2.61846e-06	1.25723	0.927638	1.3553
Ablim3	EC4	4.13634e-07	3.21542e-06	1.73131	1.37429	1.25979
Fli1	EC4	5.12367e-07	3.90672e-06	2.0792	1.70431	1.21996
S1pr1	EC4	5.12995e-07	3.90672e-06	6.85359	6.05301	1.13226
Serinc3	EC4	6.48041e-07	4.79816e-06	5.99455	5.4159	1.10684
Wt1	EC4	6.48684e-07	4.79816e-06	1.48597	1.15976	1.28128
Tmed5	EC4	7.29119e-07	5.29801e-06	3.01581	2.56369	1.17635
Hspa8	EC4	7.66597e-07	5.53131e-06	33.813	29.8374	1.13324
Snrk	EC4	9.03593e-07	6.3856e-06	3.14032	2.6808	1.17141
Fosb	EC4	9.45606e-07	6.64829e-06	11.2667	9.64559	1.16806
Ppp1r15a	EC4	1.09591e-06	7.57578e-06	7.43741	6.1655	1.2063
Nr4a1	EC4	1.22493e-06	8.32794e-06	3.45336	2.7722	1.24571
Tnfrsf10b	EC4	1.7895e-06	1.17028e-05	0.412315	0.251018	1.64257
Pxdc1	EC4	1.90973e-06	1.23518e-05	1.646	1.34699	1.22198
Pkp4	EC4	2.19374e-06	1.38623e-05	1.95122	1.59051	1.22679
Hsph1	EC4	2.51137e-06	1.56296e-05	1.62843	1.15043	1.4155
Noct	EC4	2.93229e-06	1.78978e-05	0.581524	0.390073	1.49081
Sgk1	EC4	3.30094e-06	1.9912e-05	8.45911	7.05796	1.19852
Tpst1	EC4	3.69316e-06	2.19565e-05	0.894621	0.704299	1.27023
Amotl2	EC4	4.10241e-06	2.40426e-05	1.92643	1.57825	1.22061
Hist1h1c	EC4	4.15441e-06	2.43127e-05	1.39692	1.05532	1.3237
Sypl	EC4	4.96158e-06	2.85101e-05	2.28132	1.96527	1.16082
Ddx5	EC4	5.19861e-06	2.97063e-05	16.1293	14.8214	1.08824
Bcl2l1	EC4	6.03853e-06	3.40338e-05	1.22581	0.99355	1.23377
Gadd45g	EC4	6.15212e-06	3.45794e-05	9.87887	7.85333	1.25792
Nrep	EC4	7.23454e-06	3.9636e-05	0.23582	0.148148	1.59179
Egr1	EC4	7.37945e-06	4.03763e-05	17.6428	15.1642	1.16345
Ubb	EC4	7.55875e-06	4.12478e-05	30.3552	28.6908	1.05801
Mcl1	EC4	7.8461e-06	4.27592e-05	6.21798	5.48729	1.13316
8430408G22Rik	EC4	8.31958e-06	4.49825e-05	5.80239	4.75241	1.22094
Ier5	EC4	8.89527e-06	4.77194e-05	6.41998	5.543	1.15821
Tgm2	EC4	9.04754e-06	4.84102e-05	1.80657	1.49285	1.21015
Arid5a	EC4	1.01393e-05	5.33513e-05	2.02752	1.63239	1.24205
Srsf5	EC4	1.11469e-05	5.79133e-05	4.66884	4.21192	1.10848
Hhex	EC4	1.21597e-05	6.21219e-05	0.797283	0.609329	1.30846
Col8a1	EC4	1.21681e-05	6.21219e-05	1.72017	1.40264	1.22638
Ephx1	EC4	1.28578e-05	6.50788e-05	1.96425	1.63092	1.20438
Bcar1	EC4	1.32364e-05	6.68308e-05	1.11348	0.881472	1.2632
Kdm6b	EC4	1.34421e-05	6.77037e-05	2.18933	1.82076	1.20243
Id1	EC4	1.37788e-05	6.91805e-05	29.5643	26.1706	1.12967
Tcim	EC4	1.42665e-05	7.12459e-05	7.06365	6.0444	1.16863
Kcna5	EC4	1.58111e-05	7.82012e-05	0.51813	0.373415	1.38754
Ddx3x	EC4	1.60097e-05	7.88995e-05	4.62693	3.99527	1.1581
Coq10b	EC4	1.7025e-05	8.28134e-05	1.62424	1.37447	1.18172
Hspb1	EC4	1.86446e-05	8.96333e-05	43.6832	36.8833	1.18436
Arf6	EC4	1.90134e-05	9.09816e-05	1.02801	0.834395	1.23204
Ednrb	EC4	2.00596e-05	9.5421e-05	0.596736	0.412816	1.44552
Pnrc1	EC4	2.22388e-05	0.000104474	4.55644	3.95074	1.15331
Dusp1	EC4	2.62531e-05	0.000120181	22.3117	19.2974	1.1562
Car4	EC4	2.62823e-05	0.000120181	0.976832	0.662145	1.47525
Ablim1	EC4	2.84304e-05	0.000129001	4.17219	3.67926	1.13397
Rcan1	EC4	2.93467e-05	0.00013243	0.806694	0.513888	1.56978
Cdc42ep3	EC4	3.07539e-05	0.000137724	2.83602	2.35364	1.20495
Dnaja1	EC4	3.43948e-05	0.000151073	19.1013	16.2689	1.1741
Vwa3a	EC4	3.54882e-05	0.000155214	0.261293	0.153421	1.70311
Emcn	EC4	3.85481e-05	0.000167001	4.674	4.18574	1.11665
Mapre2	EC4	4.00997e-05	0.000172108	0.416675	0.296955	1.40316
Sox17	EC4	4.19212e-05	0.000179165	6.22443	5.25346	1.18482
Slfn5	EC4	4.37424e-05	0.00018503	9.24659	7.66631	1.20613
Tns1	EC4	4.50453e-05	0.000189567	3.24412	2.91121	1.11435
Snx18	EC4	4.64146e-05	0.000193364	0.825892	0.671437	1.23004
Psd3	EC4	5.06272e-05	0.000208793	0.181243	0.107518	1.68569
Dnaja4	EC4	5.66449e-05	0.000229025	0.52964	0.364661	1.45242
Zscan26	EC4	5.73811e-05	0.000231321	0.834936	0.639471	1.30567
Fhl1	EC4	6.66082e-05	0.000261095	0.298087	0.196907	1.51385
Srf	EC4	7.12377e-05	0.000274298	0.520868	0.398995	1.30545
Abcb1a	EC4	8.20085e-05	0.000307719	2.16668	1.88765	1.14782
Trio	EC4	8.8466e-05	0.000326888	0.645172	0.53925	1.19642
Adgrg1	EC4	8.92091e-05	0.000329338	2.2945	1.95269	1.17504
Edc3	EC4	9.61506e-05	0.000350567	0.22123	0.133439	1.65791
Stat3	EC4	0.000109171	0.000391116	1.74118	1.4832	1.17393
Ier2	EC4	0.000109804	0.000393043	15.3676	14.0513	1.09368
Rassf1	EC4	0.000126589	0.000443435	3.02281	2.69407	1.12202
Cry2	EC4	0.000127215	0.000444175	0.203382	0.128809	1.57894
Pde12	EC4	0.000138871	0.000479187	1.19594	0.895585	1.33537
Klf10	EC4	0.000139854	0.000481526	1.20978	0.989331	1.22282
Stmn1	EC4	0.000154289	0.000521043	1.40188	1.13621	1.23383
Slc39a10	EC4	0.000156151	0.000526898	0.736614	0.593746	1.24062
Eif4a2	EC4	0.000156514	0.00052769	3.13436	2.7902	1.12335
Adgrf5	EC4	0.000163145	0.000547805	9.26498	8.53543	1.08547
Rnf125	EC4	0.000165165	0.000552787	0.852358	0.736475	1.15735
Ddx60	EC4	0.000175093	0.000579889	0.201848	0.145755	1.38485
Efnb1	EC4	0.000176674	0.000584655	1.98071	1.70011	1.16504
Fam104a	EC4	0.000179128	0.000591826	1.27873	1.20411	1.06197
Irf1	EC4	0.000182603	0.00060186	4.6722	3.89615	1.19918
Mtmr10	EC4	0.00018355	0.000604496	0.387106	0.284469	1.3608
Ing2	EC4	0.000184361	0.0006062	0.694694	0.559835	1.24089
Nfia	EC4	0.000186074	0.000610856	1.83578	1.65956	1.10619
Ech1	EC4	0.000193893	0.000633521	1.32803	1.1419	1.163
Abcg2	EC4	0.000195404	0.000635911	1.84413	1.66617	1.10681
Sde2	EC4	0.000224113	0.00071411	0.770963	0.681129	1.13189
Prr14	EC4	0.00024396	0.000758277	0.491529	0.37785	1.30086
Sox7	EC4	0.000243999	0.000758277	1.10056	0.891677	1.23426
Gimap6	EC4	0.000254757	0.000787397	3.38807	3.04934	1.11108
Arc	EC4	0.000255352	0.000787463	0.682227	0.429468	1.58854
Kansl3	EC4	0.000259569	0.000796887	0.476058	0.384579	1.23787
Jdp2	EC4	0.000265462	0.000812769	0.820713	0.630162	1.30238
Irx3	EC4	0.000272422	0.000828935	0.315903	0.193423	1.63322
Crat	EC4	0.000306087	0.000920495	0.203979	0.172052	1.18557
Filip1l	EC4	0.000307833	0.000924396	1.67465	1.47838	1.13276
Cped1	EC4	0.000320936	0.000958852	0.837058	0.720124	1.16238
Hivep2	EC4	0.000366117	0.001063	0.932642	0.761624	1.22454
H3f3b	EC4	0.000389255	0.0011148	24.2776	21.9995	1.10355
Ppp2r5a	EC4	0.000410094	0.00115963	1.20385	1.0778	1.11695
Ptbp3	EC4	0.000412333	0.00116198	2.78552	2.46817	1.12858
Eif1	EC4	0.000423494	0.00119017	23.9491	22.6188	1.05881
Cyth2	EC4	0.00043135	0.00120731	0.780795	0.635785	1.22808
Snu13	EC4	0.00043413	0.001214	3.09242	2.75816	1.12119
Dstn	EC4	0.000441001	0.00122848	2.17743	1.92626	1.13039
Rnf2	EC4	0.000442796	0.00122933	0.192608	0.120967	1.59224
Ifrd1	EC4	0.000449162	0.00123948	2.14662	1.7121	1.25379
Klf11	EC4	0.000457676	0.00125792	0.470752	0.356788	1.31942
Fabp5	EC4	0.000471797	0.00128834	5.38479	4.65984	1.15558
Klf7	EC4	0.000501809	0.0013414	4.85225	4.38548	1.10644
A030001D20Rik	EC4	0.000503887	0.0013437	0.329866	0.277556	1.18847
Peli1	EC4	0.000529859	0.00139425	0.785893	0.648343	1.21216
Usp8	EC4	0.000533146	0.00140087	0.384295	0.286063	1.34339
Lats1	EC4	0.000546448	0.00142792	0.254711	0.203887	1.24927
Ldb2	EC4	0.00054656	0.00142792	1.1452	0.9575	1.19604
Midn	EC4	0.00055212	0.00143879	2.29785	2.02574	1.13433
Arhgap29	EC4	0.000611661	0.0015586	2.65621	2.36721	1.12209
Thrsp	EC4	0.000654514	0.00164705	1.50122	1.27643	1.1761
Etl4	EC4	0.000660069	0.00165721	1.76072	1.49143	1.18056
Bcl10	EC4	0.000667822	0.00167362	1.62068	1.3683	1.18444
Ctla2a	EC4	0.000687926	0.00171029	4.12484	3.27693	1.25875
Btg3	EC4	0.000755361	0.00183777	0.580863	0.457215	1.27044
Rel	EC4	0.000772288	0.001868	0.455541	0.341978	1.33208
Gulp1	EC4	0.00081135	0.00193896	0.728874	0.596306	1.22232
Pcf11	EC4	0.000817388	0.00194661	1.16422	0.982476	1.18498
Sec14l1	EC4	0.000842975	0.00199716	1.78966	1.60027	1.11835
Rnd1	EC4	0.000866319	0.00203956	2.04616	1.48515	1.37775
Hsd17b11	EC4	0.00089202	0.00208695	0.968568	0.86337	1.12185
Hes1	EC4	0.000908153	0.00211151	5.25755	4.64322	1.13231
Ets2	EC4	0.000966855	0.00221057	2.09985	1.8101	1.16007
Mast4	EC4	0.000971306	0.00221752	5.54921	5.01454	1.10662
3110082I17Rik	EC4	0.000978551	0.00222812	0.185712	0.111492	1.6657
Abcf3	EC4	0.000995084	0.00225509	0.302455	0.230175	1.31402
Lipe	EC4	0.000997746	0.00225988	0.817045	0.656631	1.2443
Fez1	EC4	0.00106534	0.00236914	0.795201	0.64737	1.22836
Srsf11	EC4	0.00106777	0.00236914	2.31539	2.05251	1.12808
Ate1	EC4	0.00106841	0.00236914	0.520551	0.434556	1.19789
Maff	EC4	0.0010707	0.00237171	0.82587	0.674144	1.22506
Il6st	EC4	0.00107676	0.00238251	1.18621	1.03545	1.14559
Zfp207	EC4	0.00108405	0.00239608	0.722626	0.614164	1.1766
Hnrnpa0	EC4	0.00110353	0.0024326	3.4521	3.14865	1.09637
Rbm39	EC4	0.00110753	0.00243621	7.7731	7.24061	1.07354
Cdr2	EC4	0.00114114	0.00250107	0.485313	0.387886	1.25117
Prkd2	EC4	0.00114341	0.00250107	0.728312	0.684586	1.06387
Arih2	EC4	0.00117452	0.00255762	0.244335	0.162037	1.5079
Nfil3	EC4	0.00118292	0.00257183	0.413817	0.313068	1.32181
Usp22	EC4	0.0012033	0.00260104	0.423606	0.307397	1.37804
Ccdc9	EC4	0.00122025	0.00262665	0.344774	0.255859	1.34752
Ripk1	EC4	0.00124541	0.00266274	0.825951	0.695116	1.18822
Slc39a14	EC4	0.00128317	0.00271948	0.190342	0.150527	1.26451
Clic4	EC4	0.00134124	0.0028036	7.59154	7.17522	1.05802
Snhg12	EC4	0.00135958	0.00283332	1.1125	0.947775	1.1738
Stom	EC4	0.00136341	0.00283447	0.864351	0.730622	1.18303
Vcl	EC4	0.00137082	0.00283996	1.00974	0.885235	1.14064
Srrm2	EC4	0.00137992	0.0028512	3.52557	3.19215	1.10445
Irf2bpl	EC4	0.00140231	0.00288011	1.66488	1.46573	1.13587
Ctsl	EC4	0.00141535	0.00290256	4.15924	3.77727	1.10112
Uba52	EC4	0.00147634	0.00299189	1.06577	0.922701	1.15505
H2-K1	EC4	0.00148646	0.00300945	18.3002	17.1436	1.06747
Gm26532	EC4	0.00153472	0.00307093	2.1965	1.831	1.19962
Nckap5l	EC4	0.00159586	0.00316712	0.226686	0.151839	1.49294
Pik3c2a	EC4	0.00163862	0.00323063	1.40529	1.19566	1.17533
Casp4	EC4	0.00165207	0.0032536	0.687354	0.59721	1.15094
Cycs	EC4	0.00168606	0.00330678	1.34401	1.24839	1.0766
Galnt15	EC4	0.00181981	0.0034954	0.679566	0.548944	1.23795
Tmem57	EC4	0.00184209	0.00351993	0.542225	0.423086	1.28159
Mgat4a	EC4	0.00185871	0.00354249	0.431744	0.337568	1.27898
Cdc42ep4	EC4	0.00191873	0.0035998	0.446783	0.350374	1.27516
Efcab14	EC4	0.00192221	0.00360468	1.00848	0.895328	1.12638
Pparg	EC4	0.00197756	0.00368001	1.14894	0.950749	1.20845
Tjp1	EC4	0.00200678	0.00372262	1.80975	1.58775	1.13981
P2ry2	EC4	0.00200795	0.00372311	0.335677	0.255018	1.31629
Gtf2e2	EC4	0.00207202	0.00381615	0.393781	0.320977	1.22682
Clec1a	EC4	0.00214493	0.00391542	2.21009	1.96487	1.12481
Anks1	EC4	0.00218397	0.00396211	0.265534	0.203576	1.30435
Arl4a	EC4	0.00221663	0.00401078	1.146	1.02233	1.12097
Tob1	EC4	0.00226887	0.00406601	1.74278	1.49215	1.16797
Sh3bp5	EC4	0.00229208	0.00408981	0.814295	0.67328	1.20944
Zbtb21	EC4	0.00235434	0.00417199	0.279249	0.200647	1.39174
Golph3	EC4	0.00244075	0.00426278	0.427591	0.388753	1.0999
Cpt1a	EC4	0.00247153	0.00430012	0.295702	0.231754	1.27593
Mrpl49	EC4	0.00253248	0.0043766	0.260416	0.219055	1.18882
Gsk3b	EC4	0.00257329	0.00441692	1.85371	1.65947	1.11705
Spry1	EC4	0.00258921	0.0044282	0.821753	0.655881	1.2529
Crk	EC4	0.00265216	0.00450037	1.16856	1.03132	1.13307
Pisd	EC4	0.00266124	0.00451115	0.2391	0.183237	1.30487
Zcchc11	EC4	0.00268091	0.00452865	0.967314	0.815382	1.18633
Fam107a	EC4	0.00269485	0.00454781	0.281621	0.191875	1.46773
Hs2st1	EC4	0.00270679	0.00455554	0.255325	0.193806	1.31743
Ddit4	EC4	0.00272277	0.00457124	1.25435	1.01245	1.23893
Dnttip2	EC4	0.00272445	0.0045722	1.21892	1.0628	1.1469
Ipo7	EC4	0.00275077	0.00459949	0.345344	0.269553	1.28117
Crim1	EC4	0.00283722	0.00469234	1.84405	1.65755	1.11252
Tvp23b	EC4	0.0028432	0.00469568	0.45237	0.399751	1.13163
Sppl3	EC4	0.00299481	0.00488464	0.469742	0.366034	1.28333
Mvb12b	EC4	0.00311367	0.0050091	0.218875	0.139158	1.57285
Nfkbia	EC4	0.00316767	0.00507025	11.5545	10.2271	1.12979
Cebpb	EC4	0.00321101	0.00511305	0.929496	0.766654	1.21241
Btg1	EC4	0.00322909	0.00512474	7.3628	6.64944	1.10728
Sos1	EC4	0.00324314	0.00513517	0.643473	0.539673	1.19234
Kansl1l	EC4	0.00325684	0.00514279	0.341249	0.270339	1.2623
Zfp326	EC4	0.00338915	0.00526122	1.07264	0.947591	1.13196
Cebpd	EC4	0.0034075	0.00527134	6.61721	5.5019	1.20271
Ndufc2	EC4	0.00345311	0.00531049	2.35696	2.20043	1.07114
Tcf4	EC4	0.00347289	0.00532501	12.2734	11.7184	1.04735
Ube3a	EC4	0.00349484	0.00534621	1.05675	0.92963	1.13675
Adipor2	EC4	0.00354329	0.00537891	1.05975	0.955864	1.10869
Dpf2	EC4	0.00371164	0.00553856	0.429421	0.366932	1.1703
Tgoln1	EC4	0.0037798	0.00561384	1.70521	1.69166	1.008
Tra2a	EC4	0.0038343	0.00565615	2.8213	2.51595	1.12137
Prkacb	EC4	0.00388	0.00570578	0.650116	0.520452	1.24914
Ormdl3	EC4	0.00388049	0.00570578	0.881989	0.78924	1.11752
Rsrc2	EC4	0.00388331	0.00570736	3.31941	3.05662	1.08598
Hist1h2bc	EC4	0.0041165	0.00591764	4.41479	4.042	1.09223
Sf3b1	EC4	0.00425157	0.00604017	3.62309	3.43318	1.05532
Inf2	EC4	0.00426291	0.00604793	0.430219	0.355755	1.20931
Rasd1	EC4	0.00435395	0.00613065	0.609408	0.446353	1.36531
Cish	EC4	0.00436076	0.00613604	0.445952	0.355325	1.25506
Nedd4	EC4	0.00443818	0.00620683	3.81969	3.57163	1.06945
Csnk1e	EC4	0.00444612	0.0062137	1.68533	1.51237	1.11436
Bzw2	EC4	0.00449627	0.00625251	0.417759	0.339237	1.23147
H2-D1	EC4	0.00453218	0.00628283	24.8831	23.992	1.03714
Gstt1	EC4	0.0045524	0.00630238	0.301162	0.23716	1.26987
Hmbox1	EC4	0.0045546	0.00630331	0.355152	0.287217	1.23653
Srsf7	EC4	0.00466225	0.00638198	1.42639	1.28999	1.10574
Myo6	EC4	0.00466256	0.00638198	0.803063	0.712447	1.12719
Tmem245	EC4	0.00471994	0.00643699	1.09141	0.926942	1.17743
Ppp1r2	EC4	0.00476297	0.00646358	4.73691	4.31308	1.09827
Nfe2l2	EC4	0.00480271	0.00649825	2.43395	2.18355	1.11468
Fam43a	EC4	0.00480588	0.0065004	1.37646	1.15943	1.18718
Rps25	EC4	0.00493903	0.00661966	7.83993	7.43871	1.05394
Calcoco1	EC4	0.0050199	0.00668238	0.318803	0.25251	1.26254
Clk1	EC4	0.00503855	0.00669639	3.12363	2.81823	1.10836
Sbds	EC4	0.00504455	0.00669661	1.58277	1.38221	1.14511
Nfat5	EC4	0.00505029	0.00670118	1.31602	1.11521	1.18006
Eci2	EC4	0.00506051	0.00671069	0.573596	0.513115	1.11787
Fam98b	EC4	0.00506214	0.00671069	0.263219	0.189473	1.38922
Kdm5a	EC4	0.00514463	0.00678895	0.636751	0.541378	1.17617
Atxn7	EC4	0.00527495	0.00688836	0.61833	0.535789	1.15406
Usp18	EC4	0.00528451	0.00689545	0.272165	0.181974	1.49563
N4bp3	EC4	0.00534445	0.00692644	0.833019	0.732791	1.13678
Etf1	EC4	0.00536765	0.0069377	0.613209	0.51969	1.17995
Nrp2	EC4	0.00538839	0.0069466	0.853562	0.714262	1.19503
Icam1	EC4	0.00552634	0.0070677	5.10599	4.33348	1.17827
Cep85l	EC4	0.00552687	0.0070677	1.2313	1.11685	1.10247
Nedd9	EC4	0.00560292	0.00712137	2.90618	2.66635	1.08995
Mat2a	EC4	0.00577806	0.00728283	3.50049	3.19511	1.09557
Nr4a3	EC4	0.00580385	0.00729536	0.363085	0.246986	1.47006
Chd9	EC4	0.00589325	0.00734205	0.325892	0.247278	1.31792
Spty2d1	EC4	0.00611555	0.00750329	1.04555	0.900261	1.16139
Dnajb1	EC4	0.00612465	0.00750775	2.82554	2.38812	1.18317
Map2k5	EC4	0.00626104	0.0076022	0.190007	0.155136	1.22477
Sh3bp4	EC4	0.00647004	0.00775803	0.529349	0.520102	1.01778
Hipk1	EC4	0.0064837	0.00776988	0.80839	0.693368	1.16589
Filip1	EC4	0.00656652	0.0078385	1.20162	1.03559	1.16033
Mbd6	EC4	0.0066628	0.00791121	0.267314	0.207468	1.28846
Tcf23	EC4	0.0066724	0.00791771	0.199747	0.151564	1.31791
Rps6kb1	EC4	0.00669549	0.00793382	0.746878	0.627946	1.1894
Zfp593	EC4	0.00671146	0.00794119	0.245706	0.182756	1.34445
Tuba1c	EC4	0.00680289	0.00798351	0.199942	0.131707	1.51809
Ifit2	EC4	0.0068233	0.00799419	0.569361	0.416759	1.36617
Hspd1	EC4	0.00684501	0.00800722	2.15541	1.88181	1.14539
Marcksl1	EC4	0.00689964	0.00805283	0.520447	0.39603	1.31416
Esam	EC4	0.00702561	0.00814666	7.00614	6.68383	1.04822
Cldn15	EC4	0.00717486	0.00827097	0.18063	0.138092	1.30804
Rab5a	EC4	0.00719658	0.00828672	0.807046	0.682109	1.18316
Smndc1	EC4	0.00727086	0.00833963	0.745195	0.619227	1.20343
Ube2b	EC4	0.00729652	0.00834815	1.85394	1.66496	1.1135
Plekho2	EC4	0.00743774	0.00846364	0.442143	0.358428	1.23356
Smad1	EC4	0.00746433	0.00847425	0.698248	0.642246	1.0872
Zcchc14	EC4	0.00750447	0.00851044	0.729393	0.624078	1.16875
Jmjd1c	EC4	0.0075266	0.00851678	1.69751	1.52093	1.1161
Eif1a	EC4	0.00758845	0.00854686	0.921612	0.809261	1.13883
Cnot2	EC4	0.00783602	0.00872693	0.445797	0.431565	1.03298
Swap70	EC4	0.00790017	0.00876851	2.0104	1.79214	1.12179
Ywhaz	EC4	0.00800994	0.00882379	3.03204	2.77618	1.09216
Ppp4r1	EC4	0.00806815	0.00884498	0.218837	0.189519	1.1547
Hmox1	EC4	0.00811543	0.00886372	0.46373	0.313768	1.47794
Alpl	EC4	0.00822815	0.00893306	3.56099	3.51891	1.01196
Nr4a2	EC4	0.0084098	0.00904558	1.16221	0.897733	1.29461
Prpf6	EC4	0.00842862	0.009055	0.54912	0.438947	1.251
Fdx1	EC4	0.00846114	0.0090781	0.370928	0.316042	1.17367
Hey1	EC4	0.00847649	0.00908984	3.08321	2.78624	1.10659
Acox3	EC4	0.00853182	0.00913728	0.25849	0.209319	1.23491
Ttll7	EC4	0.0086024	0.00916047	0.773357	0.648295	1.19291
Pmp22	EC4	0.00861399	0.00916571	0.905286	0.749596	1.2077
Bcr	EC4	0.00875268	0.00926674	0.279139	0.241837	1.15424
Msx1	EC4	0.00885667	0.00932415	1.80465	1.60389	1.12517
Slc3a2	EC4	0.00906477	0.0094519	2.25112	2.0736	1.08561
Sbno2	EC4	0.00907098	0.0094542	1.32344	1.14915	1.15166
Kansl2	EC4	0.00926742	0.00958378	0.276038	0.203727	1.35494
Rbmx	EC4	0.00933533	0.00962743	0.502348	0.427064	1.17628
Fas	EC4	0.00952269	0.00973535	1.31814	1.21838	1.08188
Birc3	EC4	0.00955342	0.00974984	0.22372	0.167954	1.33203
Psmd12	EC4	0.0096722	0.00981031	1.18704	1.12758	1.05274
Fam76b	EC4	0.0097803	0.00986651	0.470643	0.403012	1.16782
Apaf1	EC4	0.00997113	0.00998761	0.194127	0.145641	1.33292
Rgl1	EC4	0.00998206	0.00998926	0.894443	0.768756	1.16349
Nxpe4	EC5	7.31606e-30	9.13399e-28	0.229736	0	infinity
Cldn5	EC5	8.56606e-29	9.28741e-27	12.5346	6.46978	1.93741
Fabp4	EC5	1.92629e-27	1.84566e-25	264.088	211.939	1.24606
Cyp1a1	EC5	9.03114e-21	4.70991e-19	0.918857	0.119226	7.70684
Txnip	EC5	1.42167e-19	6.58122e-18	16.2945	11.1077	1.46695
Cd36	EC5	5.72534e-18	2.1444e-16	38.5084	31.536	1.2211
Angptl4	EC5	5.81887e-18	2.1598e-16	1.02819	0.25864	3.97535
Plin2	EC5	5.13048e-15	1.33782e-13	2.38844	1.26894	1.88224
Klf6	EC5	6.78912e-12	1.19535e-10	8.80511	6.37115	1.38203
Jun	EC5	3.62604e-10	4.91423e-09	27.1656	20.3864	1.33254
H2-Q4	EC5	4.32924e-10	5.79107e-09	3.709	2.79482	1.3271
Hspa1b	EC5	8.14331e-10	1.03232e-08	21.2462	14.1236	1.5043
Hspa1a	EC5	5.69756e-09	6.28559e-08	27.3481	18.7988	1.45478
H2-Q6	EC5	3.80536e-08	3.71518e-07	2.51543	1.81033	1.38949
Klf2	EC5	4.09084e-08	3.9657e-07	37.7132	30.9025	1.22039
Ubc	EC5	5.47506e-08	5.19752e-07	23.7567	18.5838	1.27835
H2-Q7	EC5	1.50409e-07	1.28034e-06	4.30004	3.29425	1.30532
Car4	EC5	5.10313e-07	3.90072e-06	4.58569	3.55884	1.28853
Tns1	EC5	5.97313e-07	4.45015e-06	3.08906	2.47348	1.24887
Jund	EC5	8.41504e-07	6.02576e-06	25.7142	20.9502	1.2274
Tsc22d3	EC5	1.60245e-06	1.06314e-05	1.8787	1.42973	1.31403
Timp4	EC5	4.6294e-06	2.68258e-05	6.18881	4.31032	1.43581
Ptger4	EC5	5.72085e-06	3.24517e-05	0.609029	0.31415	1.93866
Meox2	EC5	5.72631e-06	3.24517e-05	2.87879	2.21817	1.29782
H2-D1	EC5	7.00183e-06	3.86696e-05	29.4942	26.5243	1.11197
Ablim1	EC5	8.52474e-06	4.59595e-05	4.33816	3.55893	1.21895
Tsc22d1	EC5	1.12571e-05	5.83387e-05	5.22635	4.08402	1.27971
Hrct1	EC5	1.15641e-05	5.96295e-05	1.27643	0.864471	1.47655
Cyr61	EC5	1.38825e-05	6.94967e-05	7.38843	5.27569	1.40047
Dhrs3	EC5	2.18375e-05	0.000102941	3.20647	2.63332	1.21765
Fxyd6	EC5	3.1825e-05	0.00014175	0.448488	0.235757	1.90234
Bmp6	EC5	3.33112e-05	0.000147256	1.18668	0.842254	1.40893
Cdkn1a	EC5	3.37647e-05	0.000148622	6.85797	5.33102	1.28643
Vwa3a	EC5	3.89734e-05	0.000168137	0.489224	0.258071	1.8957
Pth1r	EC5	5.35392e-05	0.000217751	0.454587	0.253054	1.7964
Max	EC5	5.77598e-05	0.000232393	0.799515	0.599198	1.33431
Ubb	EC5	6.11207e-05	0.000243302	26.0686	24.015	1.08551
Prpf39	EC5	6.71406e-05	0.000262198	0.757432	0.54229	1.39673
Pdcd6	EC5	9.55749e-05	0.000349086	1.20556	0.93333	1.29167
Ercc1	EC5	0.000119806	0.000424055	1.12409	0.810329	1.3872
Ucp2	EC5	0.000126859	0.000443683	1.17937	0.908936	1.29752
Cldn15	EC5	0.00014088	0.000484092	0.233373	0.117865	1.98
Pnrc1	EC5	0.000194618	0.000635103	3.92646	3.52596	1.11358
Xdh	EC5	0.000211437	0.000679502	3.2629	2.67623	1.21921
Rbm3	EC5	0.000221841	0.000707419	2.01661	1.6296	1.23748
Efnb1	EC5	0.000230549	0.000731225	2.39228	1.91829	1.24709
Dnajb1	EC5	0.000238124	0.000749481	1.37388	0.975574	1.40828
S1pr1	EC5	0.000239911	0.00075166	6.20569	5.39686	1.14987
Slc25a20	EC5	0.000240152	0.000751843	0.196633	0.0792016	2.48269
Tgfbr3	EC5	0.000240679	0.000752349	0.290339	0.178779	1.62401
Amotl2	EC5	0.000243437	0.000758094	1.6977	1.32207	1.28412
Hhex	EC5	0.000295713	0.0008919	0.600864	0.405009	1.48358
Tmem182	EC5	0.000313489	0.000939327	0.414663	0.249517	1.66186
Hist1h2bc	EC5	0.000331256	0.00098256	3.50281	2.86235	1.22375
Crebrf	EC5	0.000355774	0.00103736	1.24307	0.967385	1.28498
Dusp8	EC5	0.000387714	0.00111393	0.483791	0.359704	1.34497
Cav1	EC5	0.000392118	0.00112111	19.9662	18.531	1.07745
Klf4	EC5	0.000406584	0.00115208	14.4906	12.2476	1.18314
Sult1a1	EC5	0.000472184	0.00128834	2.0452	1.64872	1.24048
Btg2	EC5	0.000475559	0.00129412	16.9103	14.4268	1.17215
Ctbs	EC5	0.00049209	0.00132372	0.230655	0.207625	1.11092
Dach1	EC5	0.000514942	0.00136554	1.40469	1.12246	1.25144
Cd9	EC5	0.000559605	0.00145646	3.2553	2.73429	1.19055
Coq10b	EC5	0.000560707	0.00145749	1.31319	1.01142	1.29836
Sh3bp5	EC5	0.000618937	0.00157312	1.62254	1.3427	1.20842
H2-K1	EC5	0.000620019	0.00157393	22.7885	20.37	1.11873
Cntln	EC5	0.000628891	0.0015935	0.537746	0.391299	1.37426
Sox17	EC5	0.000638171	0.00161107	2.60286	1.91101	1.36203
H2-T23	EC5	0.000639982	0.00161389	5.69268	5.03626	1.13034
Rbm39	EC5	0.000648337	0.00163273	7.7251	7.2626	1.06368
Rps25	EC5	0.000688268	0.00171029	7.29125	6.47441	1.12616
Cttnbp2nl	EC5	0.000792526	0.00190948	0.867014	0.703147	1.23305
Sod1	EC5	0.000815715	0.00194375	1.92786	1.62086	1.1894
Filip1l	EC5	0.000897125	0.00209165	1.36186	1.09906	1.23912
Jmy	EC5	0.000928754	0.00213889	0.375764	0.194907	1.92791
Arl4d	EC5	0.00102018	0.00229055	1.07086	0.753231	1.42169
Snrk	EC5	0.00107072	0.00237171	4.10691	3.55051	1.15671
Tbc1d9b	EC5	0.0012497	0.00266839	0.35088	0.308302	1.1381
Ctsf	EC5	0.00125973	0.0026836	0.194985	0.110134	1.77044
Ankrd10	EC5	0.00128685	0.00272027	0.549375	0.375563	1.4628
Sgms1	EC5	0.00148947	0.00301258	1.3942	1.11894	1.24601
Spaar	EC5	0.00150272	0.00302862	0.685228	0.480402	1.42637
Rnf144a	EC5	0.00150584	0.00303081	0.993802	0.802103	1.239
Dnaja1	EC5	0.00166027	0.00326506	13.4524	11.8997	1.13048
Tbc1d17	EC5	0.00176688	0.00341443	0.424165	0.311143	1.36325
Nr4a1	EC5	0.00219386	0.00397656	1.32798	0.954113	1.39185
Rps19	EC5	0.00222945	0.00402336	19.5626	18.3296	1.06727
Pde4b	EC5	0.00226619	0.00406601	0.814444	0.581894	1.39964
Rhob	EC5	0.00230063	0.00410151	7.12238	6.15603	1.15698
Cdc42ep1	EC5	0.00241705	0.00423215	1.22499	0.990081	1.23726
Hacd4	EC5	0.00264787	0.00449889	0.715806	0.536826	1.3334
Rnf6	EC5	0.00269745	0.00454781	0.653305	0.544744	1.19929
Fam212a	EC5	0.00283638	0.00469234	1.12637	0.875317	1.28681
Kdm7a	EC5	0.00288251	0.00474468	0.682208	0.496863	1.37303
Acaa1a	EC5	0.00298889	0.00487886	0.74124	0.54783	1.35305
Gmpr	EC5	0.00315508	0.00505795	0.266714	0.172634	1.54496
Bcl10	EC5	0.00318038	0.00508585	1.47171	1.21572	1.21056
Tm6sf1	EC5	0.00326054	0.00514296	0.865654	0.645933	1.34016
Adgrl4	EC5	0.00335927	0.00523633	5.93347	5.54039	1.07095
Serinc3	EC5	0.00350252	0.00534657	5.10537	4.48745	1.1377
Ddx6	EC5	0.00353166	0.00537114	1.83457	1.50707	1.21731
Arf6	EC5	0.00360678	0.00543612	0.875578	0.679349	1.28885
Usp45	EC5	0.00365779	0.00548637	0.258416	0.139717	1.84957
Ppfibp1	EC5	0.00381916	0.00564785	1.43834	1.23974	1.1602
Rgcc	EC5	0.00386386	0.00569149	14.9511	13.4253	1.11365
Uba52	EC5	0.00394195	0.00575917	1.12704	0.870955	1.29403
Aqp7	EC5	0.0040753	0.00588518	4.09076	3.49362	1.17092
Ech1	EC5	0.00409592	0.00590629	1.60558	1.36814	1.17355
Pml	EC5	0.00417427	0.00596118	0.53521	0.420375	1.27317
Faap20	EC5	0.00427758	0.00606293	0.277342	0.180525	1.53631
Per1	EC5	0.00429532	0.00608344	0.222104	0.133125	1.66839
Psap	EC5	0.00488419	0.00656765	5.38124	4.77323	1.12738
Arid5a	EC5	0.00500964	0.00667304	0.645433	0.475889	1.35627
Adgrg1	EC5	0.00502519	0.00668727	2.45426	2.21113	1.10996
Gstt2	EC5	0.00511857	0.00676999	0.988044	0.807059	1.22425
Atf3	EC5	0.00525535	0.00687375	6.38082	4.41544	1.44512
Tspan7	EC5	0.00538252	0.0069463	5.57567	4.92209	1.13278
Adgrf5	EC5	0.00543454	0.00698823	9.03101	8.21543	1.09927
Prg4	EC5	0.00560376	0.00712137	1.51825	1.21935	1.24513
Fam102b	EC5	0.00561326	0.00713125	0.711909	0.512047	1.39032
mt-Nd4	EC5	0.00566982	0.00718933	43.2309	39.9263	1.08277
Med10	EC5	0.00567891	0.00719468	0.808965	0.69718	1.16034
Pde8a	EC5	0.00578859	0.00729104	0.608268	0.493835	1.23172
Cav2	EC5	0.00580214	0.00729536	6.37975	5.78265	1.10326
Kdm6b	EC5	0.00583169	0.00730957	1.07	0.827888	1.29245
Kcna5	EC5	0.00592266	0.00736311	1.10878	0.94414	1.17438
Aldh9a1	EC5	0.00656777	0.0078385	0.246882	0.17378	1.42066
Ddit4	EC5	0.00674564	0.00795119	0.826867	0.628569	1.31548
Dusp1	EC5	0.0067945	0.00797863	16.3628	14.3747	1.13831
Tm9sf3	EC5	0.00683181	0.00799633	1.93985	1.76156	1.10121
Dnajc15	EC5	0.00702277	0.00814578	0.253438	0.208523	1.21539
Cdc42ep4	EC5	0.00707306	0.00819028	0.36936	0.27907	1.32354
H2-T22	EC5	0.0071052	0.00822033	2.35199	1.98978	1.18204
Apold1	EC5	0.0072442	0.00832295	3.18061	2.45333	1.29644
Ubqln2	EC5	0.00744883	0.00846364	0.504491	0.395252	1.27638
Bbs9	EC5	0.00754189	0.00852552	0.282934	0.177437	1.59456
Cmc1	EC5	0.00793164	0.00878557	0.350201	0.241716	1.44881
Psd3	EC5	0.00825005	0.00894698	0.487229	0.363318	1.34105
Sod2	EC5	0.00830546	0.00898558	0.709607	0.539391	1.31557
Arhgap25	EC5	0.00858941	0.00916047	0.242519	0.188685	1.28531
Pkp4	EC5	0.00884438	0.00931464	1.87677	1.59404	1.17736
Adipor2	EC5	0.00893379	0.00937647	1.0113	0.860085	1.17581
Arhgap12	EC5	0.00896084	0.00938928	0.250118	0.18267	1.36923
Higd2a	EC5	0.00919947	0.00953361	1.72476	1.49389	1.15454
Fos	EC5	0.0094867	0.00971383	19.9301	16.1536	1.23379
Hspa8	EC5	0.00956943	0.00976134	21.0285	19.675	1.06879
Mynn	EC5	0.00963553	0.00979723	0.31582	0.242229	1.30381
Gm1673	EC5	0.00970109	0.00982436	0.249376	0.204802	1.21764
Acox1	EC5	0.0098035	0.00987782	0.76854	0.589368	1.30401
Angptl4	EC6	3.01972e-16	8.82359e-15	1.12631	0.352137	3.19849
Cd36	EC6	1.47945e-14	3.65687e-13	35.2798	28.2606	1.24837
Tsc22d3	EC6	1.73011e-13	3.88312e-12	3.13733	2.08013	1.50824
Prg4	EC6	7.91663e-11	1.18606e-09	4.17746	2.8333	1.47441
Txnip	EC6	8.7207e-11	1.29709e-09	13.0428	10.1246	1.28822
Fabp4	EC6	2.8573e-09	3.31608e-08	238.925	209.878	1.1384
Cdkn1a	EC6	1.27449e-08	1.32264e-07	9.28654	6.5976	1.40756
Tcim	EC6	2.00868e-08	2.0434e-07	10.5253	8.17467	1.28755
Ucp2	EC6	2.93364e-07	2.34691e-06	0.982575	0.646355	1.52018
Timp4	EC6	5.37064e-07	4.07496e-06	10.0089	7.24425	1.38164
Klf6	EC6	5.53202e-07	4.182e-06	8.63604	6.66485	1.29576
Jun	EC6	6.62344e-07	4.88168e-06	32.0755	26.5605	1.20764
H2-Q7	EC6	9.5142e-07	6.67374e-06	4.05398	3.19312	1.2696
S1pr1	EC6	1.25322e-06	8.49219e-06	4.9791	3.89289	1.27902
Car4	EC6	1.47017e-06	9.84897e-06	1.57997	0.933938	1.69173
Jund	EC6	1.85282e-06	1.20404e-05	27.8556	22.9206	1.21531
Hspa1b	EC6	2.89305e-06	1.76845e-05	19.219	14.1266	1.36048
Klf2	EC6	4.08086e-06	2.39503e-05	46.9541	40.1838	1.16848
Lpl	EC6	6.16972e-06	3.46311e-05	11.0349	8.86793	1.24436
Rhob	EC6	6.19678e-06	3.47357e-05	7.63566	6.16923	1.2377
H2-Q6	EC6	1.02463e-05	5.38452e-05	2.48264	1.93715	1.2816
Klk10	EC6	1.38599e-05	6.94683e-05	0.258849	0.101635	2.54685
Krr1	EC6	1.9736e-05	9.40026e-05	0.358482	0.226351	1.58375
H2-Q4	EC6	3.01184e-05	0.000135319	3.11538	2.55117	1.22116
Ech1	EC6	3.22136e-05	0.000143017	1.55417	1.23052	1.26303
Klf4	EC6	4.39579e-05	0.00018575	23.4431	20.4833	1.14449
Hspa1a	EC6	4.68311e-05	0.000194893	25.0063	19.221	1.30099
Srsf7	EC6	5.28225e-05	0.000215688	1.34345	1.09595	1.22583
Hist1h2bc	EC6	6.26184e-05	0.000247765	2.94339	2.20928	1.33229
Arl4d	EC6	7.11182e-05	0.00027413	2.39274	1.90026	1.25917
Sncg	EC6	8.67107e-05	0.000322717	1.10609	0.785016	1.40901
Ddit4	EC6	0.00011725	0.000417158	1.40098	0.882145	1.58815
Cldn5	EC6	0.000128274	0.000447028	3.2113	2.01342	1.59495
Spock2	EC6	0.000148109	0.000503473	0.859283	0.64623	1.32969
Pgd	EC6	0.000164578	0.0005515	0.256928	0.162526	1.58084
Id1	EC6	0.000165467	0.000553346	14.6885	11.3275	1.29671
Xdh	EC6	0.000168596	0.000561988	1.90242	1.51185	1.25834
Sult1a1	EC6	0.000190951	0.00062587	1.17925	0.853256	1.38206
Stxbp6	EC6	0.00021404	0.000686261	0.620745	0.44124	1.40682
Aqp1	EC6	0.00034418	0.00101432	25.9871	23.4651	1.10748
Dnaja1	EC6	0.000492217	0.00132372	12.0064	10.9127	1.10022
Pkp4	EC6	0.000529951	0.00139425	1.78237	1.41184	1.26244
Acot7	EC6	0.00058782	0.00151648	0.338722	0.208772	1.62245
Plin2	EC6	0.000596121	0.00153214	0.733135	0.525572	1.39493
Rbm3	EC6	0.000597007	0.00153346	1.74497	1.43093	1.21947
Sox13	EC6	0.000599338	0.00153849	0.367176	0.264586	1.38774
Pparg	EC6	0.000611712	0.0015586	0.825186	0.607058	1.35932
Tcf23	EC6	0.000629659	0.00159447	0.187227	0.095513	1.96023
Ablim1	EC6	0.000676458	0.00168807	3.66228	3.15572	1.16052
Timp3	EC6	0.000712601	0.00175593	8.75717	7.35474	1.19068
Aprt	EC6	0.000796065	0.00191464	1.48653	1.16866	1.27199
Pgm2l1	EC6	0.000853373	0.00201458	0.504889	0.293013	1.7231
Hist1h4d	EC6	0.000924458	0.00213163	0.96066	0.699059	1.37422
Ppp1r12a	EC6	0.000955033	0.00219205	1.78493	1.43395	1.24476
Uba52	EC6	0.00100832	0.00227507	1.16326	0.899679	1.29297
Fcgrt	EC6	0.00112972	0.00247841	2.81163	2.36456	1.18907
Plscr1	EC6	0.001199	0.0025972	1.04468	0.761966	1.37103
Rest	EC6	0.00124781	0.00266648	0.430652	0.430109	1.00126
Epc2	EC6	0.00128083	0.00271732	0.687605	0.50356	1.36549
Dusp1	EC6	0.00137844	0.00284957	19.6891	15.2909	1.28763
H2-K1	EC6	0.00139729	0.00287554	22.0751	20.127	1.09679
H2-D1	EC6	0.00146125	0.00296569	26.9843	25.1706	1.07206
Acaa2	EC6	0.00170872	0.00333646	0.790591	0.612983	1.28974
Rpf1	EC6	0.00171563	0.00333887	0.367589	0.277434	1.32496
Phf1	EC6	0.00182599	0.00350237	0.652445	0.45241	1.44215
Aldh9a1	EC6	0.00190112	0.00358801	0.327144	0.220929	1.48076
Ppp1r15a	EC6	0.0020529	0.00379111	3.14574	2.83037	1.11142
Hist3h2a	EC6	0.00212429	0.00389154	0.797455	0.626484	1.27291
Epb41	EC6	0.00215844	0.00392965	0.785396	0.586418	1.33931
Cntln	EC6	0.00217652	0.00395382	0.522627	0.404849	1.29092
Spata6	EC6	0.00225096	0.00405002	0.683883	0.517276	1.32208
Ttc28	EC6	0.00235611	0.00417206	1.61372	1.25531	1.28552
Fubp3	EC6	0.00235641	0.00417206	0.277348	0.176559	1.57085
Phlda3	EC6	0.00248352	0.00431734	0.586994	0.40359	1.45443
Hes1	EC6	0.00257563	0.00441692	5.16372	3.96301	1.30298
Tns1	EC6	0.00265383	0.00450136	2.63166	2.25393	1.16759
Hsbp1	EC6	0.00271032	0.00455777	1.7115	1.56992	1.09019
Kank3	EC6	0.00275183	0.00459949	3.61913	3.14728	1.14992
Thrsp	EC6	0.00285173	0.0047053	1.34458	1.06304	1.26485
Dgkh	EC6	0.00297127	0.0048567	0.932558	0.683287	1.36481
Aqp7	EC6	0.00306181	0.0049557	1.64481	1.31569	1.25015
Amotl2	EC6	0.00307745	0.00497415	1.28963	1.03119	1.25062
Rbm39	EC6	0.00318398	0.00508844	7.51605	6.90182	1.089
H2-T23	EC6	0.00321303	0.00511305	5.90958	5.36868	1.10075
Il15	EC6	0.00330717	0.00518082	0.285823	0.222204	1.28631
Cx3cl1	EC6	0.00331765	0.00519328	0.364608	0.249335	1.46232
Fzd4	EC6	0.00334167	0.00521589	2.50119	2.13817	1.16978
Cdk19	EC6	0.00336422	0.00523641	0.330649	0.242814	1.36173
Ednrb	EC6	0.00345766	0.00531551	0.747114	0.516338	1.44695
Cd300lg	EC6	0.00360497	0.00543612	5.23301	4.51617	1.15873
Mlx	EC6	0.0037983	0.00562798	0.445924	0.356865	1.24956
Txnl1	EC6	0.00387641	0.00570578	1.25576	1.12444	1.11678
Ssh1	EC6	0.00412639	0.00592773	0.569502	0.487184	1.16897
Cited2	EC6	0.00431193	0.00610067	1.87753	1.51447	1.23973
Ppp2r5a	EC6	0.00456338	0.00631122	2.23743	1.93899	1.15392
Serinc3	EC6	0.00457808	0.00632306	3.9197	3.50574	1.11808
Cry1	EC6	0.00460306	0.00634693	0.26483	0.192616	1.37491
Rchy1	EC6	0.00479204	0.00648594	0.56847	0.567518	1.00168
Ndfip2	EC6	0.00491754	0.00659728	1.04296	0.857695	1.21601
Dusp16	EC6	0.00499959	0.00666924	0.295138	0.199058	1.48267
Cyp2d22	EC6	0.00523688	0.0068641	0.977783	0.800364	1.22167
Zfp865	EC6	0.00529209	0.00689545	0.170406	0.11519	1.47934
Cpt1a	EC6	0.00530052	0.00690207	0.360372	0.266193	1.3538
Chchd7	EC6	0.00533616	0.00692005	0.65129	0.495143	1.31536
Tmem245	EC6	0.00541928	0.00697515	1.30827	1.05303	1.2424
Dusp8	EC6	0.00548923	0.00702786	0.785422	0.600997	1.30687
Cradd	EC6	0.00566014	0.00718127	0.255721	0.152475	1.67713
Dynlrb1	EC6	0.00588983	0.00734001	2.00316	1.82903	1.09521
Bmp6	EC6	0.00593589	0.00737673	1.42024	1.12023	1.26781
Cysltr1	EC6	0.00596183	0.00739396	1.11878	0.838586	1.33412
Vdac1	EC6	0.00614692	0.00752162	0.750107	0.597907	1.25456
Klf3	EC6	0.00618762	0.00755572	3.22764	2.86659	1.12595
Sgms1	EC6	0.00620481	0.00756998	1.12346	0.959213	1.17123
Meox2	EC6	0.00620966	0.00757366	4.31169	3.70639	1.16331
Tspan7	EC6	0.00630208	0.0076344	7.18659	6.47805	1.10938
Ppp1r2	EC6	0.00643391	0.00773121	5.18254	4.6797	1.10745
Clic5	EC6	0.00654646	0.00782461	4.43897	4.42154	1.00394
Acadvl	EC6	0.00655637	0.00783418	0.444201	0.378543	1.17345
Sgk1	EC6	0.00662052	0.00787657	6.8424	5.78795	1.18218
Hist1h1c	EC6	0.00695979	0.00810238	1.19701	1.04537	1.14506
Itm2b	EC6	0.00724756	0.008324	28.4966	27.1936	1.04791
Gm11730	EC6	0.00748628	0.00849449	0.169342	0.108988	1.55377
Bach2	EC6	0.00754781	0.00852552	0.252031	0.148038	1.70247
Edc3	EC6	0.00769151	0.00861818	0.199446	0.126186	1.58058
Cav1	EC6	0.00784894	0.00873282	16.7666	15.9387	1.05195
Glul	EC6	0.00801408	0.00882585	0.670702	0.545957	1.22849
Mat2b	EC6	0.00812738	0.0088725	1.02046	0.855381	1.19299
1810037I17Rik	EC6	0.00813993	0.00888385	2.23924	1.94187	1.15314
Rps27	EC6	0.00834604	0.00901565	21.5482	20.3983	1.05637
Ide	EC6	0.00842136	0.00904956	0.470499	0.455253	1.03349
Wt1	EC6	0.00844375	0.00906652	0.692932	0.526084	1.31715
Tjp1	EC6	0.00860462	0.00916047	2.63084	2.28185	1.15294
Pcnp	EC6	0.00878754	0.00929039	1.49294	1.29292	1.1547
Srarp	EC6	0.00908321	0.00946455	0.290043	0.250316	1.15871
Cyr61	EC6	0.00916813	0.00951933	3.30391	2.55958	1.2908
Fam76a	EC6	0.00932389	0.00962045	0.907094	0.709223	1.279
Kansl3	EC6	0.00951856	0.00973355	0.498073	0.386118	1.28995
Hdgf	EC6	0.00963864	0.00979798	1.37514	1.2045	1.14167
Sqor	EC6	0.00993557	0.0099646	0.731447	0.654077	1.11829
Crebzf	EC6	0.00999074	0.00999074	0.529615	0.413914	1.27953
Irf9	EC7	2.20052e-07	1.78819e-06	0.735296	0.4921	1.4942
Plin2	EC7	8.42437e-07	6.02576e-06	1.49993	0.847462	1.76991
Angptl4	EC7	1.0423e-06	7.22943e-06	0.973002	0.388436	2.50492
Cd36	EC7	3.18139e-06	1.92472e-05	21.2988	16.1827	1.31614
Dusp1	EC7	2.44849e-05	0.000113611	10.8241	7.92155	1.36641
Jun	EC7	2.47788e-05	0.000114707	22.4724	15.3202	1.46685
Klf4	EC7	4.21188e-05	0.000179823	7.44103	5.08279	1.46396
Txnip	EC7	4.59601e-05	0.00019185	8.0902	5.63968	1.43451
Hspa1b	EC7	6.69873e-05	0.000261848	17.5372	10.7026	1.63859
Hspa1a	EC7	7.87014e-05	0.00029775	22.757	15.8907	1.43209
Rtp4	EC7	9.2669e-05	0.000340166	0.912986	0.56769	1.60825
Xdh	EC7	0.000106365	0.000383342	0.830332	0.50191	1.65434
Ubc	EC7	0.000132502	0.000459132	20.5184	15.291	1.34186
Klf2	EC7	0.000152726	0.000516185	23.9925	16.9037	1.41936
Cdkn1a	EC7	0.000156719	0.000527949	5.95906	3.86093	1.54342
Cldn5	EC7	0.000157367	0.000529268	22.4147	16.1794	1.38539
Btg1	EC7	0.000208631	0.000672055	5.68574	4.27969	1.32854
Klf6	EC7	0.000273194	0.000830671	7.67355	5.61871	1.36571
Uvrag	EC7	0.000322314	0.00096227	0.621118	0.453126	1.37074
Plpp1	EC7	0.0003717	0.00107694	1.77873	1.22187	1.45575
H2-K1	EC7	0.000379376	0.00109533	22.6621	18.8907	1.19964
Timp4	EC7	0.000480025	0.00130284	2.37318	1.44586	1.64136
Fosb	EC7	0.000505935	0.00134706	2.98993	1.69029	1.76888
Dnajb1	EC7	0.000584204	0.00150904	1.08999	0.716871	1.52048
Meox2	EC7	0.00060194	0.00154324	2.67238	2.04657	1.30578
Wdr37	EC7	0.000673475	0.00168165	0.491118	0.309244	1.58812
Oas2	EC7	0.000680373	0.00169681	0.206738	0.0778302	2.65627
Sgk1	EC7	0.00068413	0.00170412	5.8427	4.12319	1.41703
H2-Q4	EC7	0.000694735	0.00172221	3.12723	2.29242	1.36416
Ephx1	EC7	0.000745432	0.00181834	0.504396	0.283963	1.77627
1110032A03Rik	EC7	0.000888699	0.00208155	0.133202	0.0685867	1.94209
Shb	EC7	0.000966781	0.00221057	0.148222	0.0353597	4.19184
Plekhg3	EC7	0.0010135	0.00228301	0.172379	0.0924321	1.86492
Jund	EC7	0.00121773	0.00262487	23.6047	18.6298	1.26704
Ube2d2a	EC7	0.00123917	0.00265767	1.25021	1.15249	1.08479
Rgcc	EC7	0.00124156	0.00266001	7.3374	5.26278	1.39421
Cyp4b1	EC7	0.0013816	0.00285277	3.24952	2.46001	1.32094
Ly6a	EC7	0.00172024	0.00334626	15.1949	12.304	1.23495
Tinagl1	EC7	0.00188804	0.00357662	2.78299	2.1033	1.32315
Sh3glb1	EC7	0.00190744	0.00359006	6.04338	5.1836	1.16587
Aak1	EC7	0.00194792	0.00363902	0.369429	0.249155	1.48273
Errfi1	EC7	0.0020596	0.00380026	1.44336	0.77841	1.85425
Dcun1d3	EC7	0.00216092	0.00393241	0.194761	0.0831586	2.34204
Filip1l	EC7	0.00235782	0.00417251	1.19914	0.806678	1.48652
Primpol	EC7	0.00255103	0.00439759	0.0988423	0.0594542	1.6625
Cyr61	EC7	0.00274487	0.004597	4.55109	2.86067	1.59092
Fli1	EC7	0.00291855	0.00479252	2.54143	2.03706	1.2476
Synrg	EC7	0.00295249	0.00483476	0.382937	0.323629	1.18326
Tie1	EC7	0.0030263	0.00492432	2.52265	1.96382	1.28456
Nfs1	EC7	0.0032237	0.00512211	0.288707	0.173748	1.66164
Syne2	EC7	0.00355184	0.00538396	1.88463	1.47737	1.27567
Gm26532	EC7	0.00357695	0.00541603	0.742261	0.572676	1.29613
Tspan7	EC7	0.00372637	0.00555111	3.43531	2.53125	1.35716
Igtp	EC7	0.00377135	0.00560735	0.359646	0.19461	1.84803
Yars2	EC7	0.00387414	0.00570459	0.193187	0.0880817	2.19327
Mark2	EC7	0.00388571	0.00570736	0.630195	0.424689	1.4839
Stx3	EC7	0.00390276	0.00572423	0.716356	0.51454	1.39223
Thrsp	EC7	0.00409856	0.00590629	0.970296	0.671712	1.44451
Ahdc1	EC7	0.00442156	0.00619619	0.227543	0.15522	1.46594
Wdr3	EC7	0.00474918	0.00645646	0.155905	0.150353	1.03693
Fbxo9	EC7	0.00481408	0.00650722	0.411862	0.329482	1.25003
Rprd2	EC7	0.00481733	0.00650948	0.321221	0.317107	1.01297
Nfat5	EC7	0.0049052	0.00658502	0.992526	0.720549	1.37746
Vcpip1	EC7	0.00497279	0.00665095	0.337785	0.21826	1.54763
Xaf1	EC7	0.00563631	0.00715391	1.35887	1.04683	1.29808
Raf1	EC7	0.00580059	0.00729536	0.544036	0.380381	1.43024
Eif4a2	EC7	0.00603974	0.00745543	2.659	2.19025	1.21402
Gas6	EC7	0.00604759	0.00745543	1.56993	1.24539	1.2606
Prkar2a	EC7	0.00606855	0.00747107	0.501862	0.346723	1.44744
Nucb2	EC7	0.00616183	0.00753539	0.615533	0.398683	1.54392
Ucp2	EC7	0.00635497	0.00766673	0.91426	0.832958	1.09761
Rps6kl1	EC7	0.00635507	0.00766673	0.202557	0.0983663	2.05922
Ly6e	EC7	0.00656821	0.0078385	15.3355	13.9693	1.0978
Rxrb	EC7	0.00658336	0.00784821	0.350033	0.228837	1.52962
Usp8	EC7	0.00674886	0.00795119	0.463437	0.292671	1.58347
Hist1h1c	EC7	0.00678156	0.0079692	0.780903	0.508326	1.53622
Ubl7	EC7	0.00679539	0.00797863	0.244209	0.161078	1.51608
Dhrs3	EC7	0.00684184	0.00800579	1.06201	0.775368	1.36969
H3f3b	EC7	0.00697847	0.00811266	22.7518	20.2728	1.12228
Csrnp1	EC7	0.00756967	0.00853581	0.445934	0.295064	1.51132
Ttc7b	EC7	0.00809965	0.00885866	0.486778	0.350126	1.39029
Ppp1r12a	EC7	0.008152	0.00889337	1.43317	1.15631	1.23943
Apold1	EC7	0.00835839	0.00902189	3.07635	2.59335	1.18625
Dchs1	EC7	0.00840958	0.00904558	0.397743	0.318111	1.25033
Trmt1l	EC7	0.00841546	0.00904558	0.540512	0.338794	1.5954
Abr	EC7	0.00858112	0.00916047	0.226858	0.118292	1.91778
Zfp410	EC7	0.00863141	0.00917689	0.337634	0.228997	1.4744
Fibp	EC7	0.00869889	0.00922983	0.481521	0.368645	1.30619
Hspb1	EC7	0.00873387	0.00925265	30.2369	22.2809	1.35708
Coq10b	EC7	0.00901837	0.00942559	1.25874	0.900043	1.39854
Mia3	EC7	0.00906316	0.0094519	0.461287	0.433073	1.06515
Aldh7a1	EC7	0.00920376	0.00953361	0.195525	0.130324	1.5003
Snrk	EC7	0.0092838	0.0095959	2.79585	2.25383	1.24049
Tsc22d3	EC7	0.0093468	0.00963443	0.89148	0.647378	1.37706
Ubb	EC7	0.00943744	0.00967943	26.3637	23.9397	1.10125
Tnfrsf12a	EC7	0.00958066	0.00976313	0.727447	0.620841	1.17171
Plin2	EC8	2.04731e-08	2.07756e-07	2.87243	1.2114	2.37117
Angptl4	EC8	5.449e-07	4.12682e-06	1.57898	0.401601	3.93172
Cyp1a1	EC8	5.38539e-06	3.0731e-05	0.641484	0.0277743	23.0963
Cldn5	EC8	7.44295e-06	4.06697e-05	19.0143	11.9894	1.58593
Fabp4	EC8	4.64167e-05	0.000193364	293.831	238.951	1.22967
Rbm3	EC8	7.9806e-05	0.000300824	2.1236	1.30655	1.62535
Klf6	EC8	0.000104155	0.000376343	9.57956	6.6031	1.45077
Tvp23b	EC8	0.000336597	0.000994819	0.466647	0.227798	2.04851
Txnip	EC8	0.000468639	0.00128207	17.5789	13.0702	1.34496
Cyr61	EC8	0.000592447	0.00152651	8.34238	4.73171	1.76308
H2-Q7	EC8	0.000640463	0.00161389	3.23666	2.06472	1.5676
1700017B05Rik	EC8	0.000831041	0.00197002	0.188465	0.0664691	2.83537
Btnl9	EC8	0.000971997	0.00221752	5.37823	3.46852	1.55058
H2-Q6	EC8	0.00100507	0.00227272	1.82582	1.15094	1.58638
Cd36	EC8	0.00132093	0.00276817	36.3478	30.832	1.1789
Jund	EC8	0.00163715	0.00323039	27.9316	22.8987	1.21979
Exosc8	EC8	0.00170121	0.00332811	0.3675	0.259171	1.41799
Hist3h2a	EC8	0.00212989	0.00389488	0.93256	0.513796	1.81504
Ubb	EC8	0.00239112	0.00420641	27.0844	23.7443	1.14067
Dap	EC8	0.00254504	0.0043891	0.382084	0.132104	2.8923
Hspa1b	EC8	0.00259242	0.00443185	27.24	17.4332	1.56253
Itpripl2	EC8	0.00271657	0.00456641	0.758103	0.464997	1.63034
Ube2r2	EC8	0.00286996	0.00472969	1.57935	1.15512	1.36726
Map3k5	EC8	0.00305418	0.00494818	0.264912	0.126145	2.10006
Hist1h1c	EC8	0.00308052	0.00497663	1.18542	0.606132	1.95571
Snu13	EC8	0.00328727	0.00516732	2.33073	1.74909	1.33254
Ube2s	EC8	0.00332439	0.00519791	1.70469	1.23891	1.37596
Serinc3	EC8	0.0035123	0.0053496	4.49959	3.62342	1.24181
Lix1l	EC8	0.00365802	0.00548637	0.323511	0.25087	1.28956
Ddx46	EC8	0.00366613	0.00549453	0.985104	0.683311	1.44166
Ucp2	EC8	0.00374482	0.0055734	1.51049	0.870524	1.73514
Apold1	EC8	0.00403314	0.00585538	4.24877	2.94197	1.44419
Cdkn1a	EC8	0.00415404	0.00594672	6.82177	5.46052	1.24929
Klf4	EC8	0.00434353	0.00612774	14.3203	11.2736	1.27025
Sin3a	EC8	0.00447572	0.00623874	0.288602	0.102214	2.82349
Serf2	EC8	0.00469907	0.00641796	7.04157	6.51785	1.08035
Hspa1a	EC8	0.00471507	0.00643461	37.2061	25.33	1.46886
Nr4a1	EC8	0.00506442	0.00671129	1.51659	1.35918	1.11581
Sec16a	EC8	0.00570538	0.00721269	0.256685	0.0927162	2.7685
Bcl10	EC8	0.00626259	0.0076022	1.5684	1.2796	1.22569
Orai3	EC8	0.00754325	0.00852552	0.372795	0.187821	1.98484
Amotl2	EC8	0.00755111	0.00852552	1.64096	1.36467	1.20246
Hist1h2bc	EC8	0.0075708	0.00853581	3.35798	2.28886	1.4671
Ablim3	EC8	0.00771877	0.00863463	2.26633	1.71535	1.32121
Osbp	EC8	0.00777814	0.00868412	0.293535	0.247265	1.18713
Prmt1	EC8	0.00777979	0.00868412	0.719837	0.716797	1.00424
Ednrb	EC8	0.00810849	0.0088636	1.55344	1.14795	1.35322
Gstt2	EC8	0.00815298	0.00889337	1.16491	0.732776	1.58973
Pth1r	EC8	0.0083392	0.00901102	0.471605	0.180414	2.61402
Tmem182	EC8	0.00875392	0.00926674	0.506539	0.306698	1.65159
Eif1	EC8	0.0088101	0.00930469	21.4565	19.5812	1.09577
Zpr1	EC8	0.00883905	0.00931378	0.283885	0.142125	1.99743
Taf15	EC8	0.00903803	0.00944375	0.947868	0.577902	1.64019
Dxo	EC8	0.00904073	0.00944417	0.236789	0.0945719	2.5038
Mitd1	EC8	0.00935198	0.00963658	0.493294	0.319033	1.54622
Rps25	EC8	0.00956831	0.00976134	8.89704	7.81775	1.13806
Plscr2	EC8	0.00964145	0.00979841	1.82519	1.62099	1.12598
Junb	EC9	6.67034e-06	3.70375e-05	26.2347	16.0001	1.63966
Ucp2	EC9	1.00307e-05	5.29826e-05	1.08159	0.546636	1.97863
Jund	EC9	1.13023e-05	5.8426e-05	21.0122	11.6018	1.81112
Ubc	EC9	1.47958e-05	7.34443e-05	19.7636	14.0989	1.40178
Socs3	EC9	2.51527e-05	0.000115916	14.1976	7.49554	1.89414
Hspa1b	EC9	3.06056e-05	0.000137359	17.3674	8.94666	1.94121
Cd36	EC9	3.1892e-05	0.000141895	8.80492	5.47262	1.60891
Gm12840	EC9	7.82214e-05	0.000296751	3.58493	1.23324	2.90693
Jun	EC9	8.81778e-05	0.000326115	36.1504	20.9647	1.72435
Pim3	EC9	9.75072e-05	0.000354885	4.04495	2.68389	1.50712
Hmgb2	EC9	0.000123701	0.000435224	2.13326	1.39312	1.53129
Atf3	EC9	0.000133511	0.000462241	18.2592	10.4079	1.75435
Per1	EC9	0.000150813	0.000510977	0.344035	0.129871	2.64905
Arl4a	EC9	0.000164647	0.0005515	2.14162	1.51673	1.412
Trim26	EC9	0.000184096	0.000605811	0.378161	0.162026	2.33396
Enc1	EC9	0.000240639	0.000752349	0.294921	0.107361	2.74701
Cebpd	EC9	0.000270309	0.0008235	11.0214	6.42423	1.71559
Rbm39	EC9	0.000344662	0.00101485	6.80186	5.96174	1.14092
Ier2	EC9	0.000392776	0.00112222	6.41208	3.85005	1.66545
Olfr1033	EC9	0.000422643	0.00118905	0.43405	0.208779	2.07899
Sqstm1	EC9	0.000442583	0.00122933	1.27543	0.840696	1.51711
Stxbp5	EC9	0.000443749	0.00123063	0.42209	0.185314	2.2777
Sox7	EC9	0.000551493	0.00143807	1.58244	1.09277	1.4481
Egr1	EC9	0.000564408	0.00146526	19.005	11.128	1.70785
Hspa1a	EC9	0.000731195	0.00178891	23.0254	12.0888	1.90469
Rhob	EC9	0.000756786	0.00183885	4.75583	3.44909	1.37887
Phlda1	EC9	0.000759258	0.00184334	1.69441	0.773941	2.18933
Rnd1	EC9	0.000809751	0.00193738	4.41266	2.54626	1.733
Ccdc174	EC9	0.000813428	0.00194141	0.565655	0.290798	1.94518
Batf	EC9	0.000867509	0.0020412	0.675169	0.304044	2.22063
H2-Q4	EC9	0.000889781	0.0020829	2.403	1.90059	1.26435
Ccnl1	EC9	0.000910734	0.00211274	3.25141	2.30951	1.40783
Ppp1cc	EC9	0.000914132	0.00211776	1.01419	0.783631	1.29422
Zfp36	EC9	0.000921161	0.00212992	9.85757	5.37284	1.8347
Rsbn1	EC9	0.000956266	0.00219366	0.815241	0.458106	1.77959
Gm3336	EC9	0.00119252	0.00258726	0.792962	0.284076	2.79137
Plagl2	EC9	0.0012563	0.00267906	0.172547	0.0316739	5.44763
Med13l	EC9	0.00131426	0.0027584	0.8273	0.438622	1.88613
Cdkn1a	EC9	0.00136357	0.00283447	4.67551	2.6463	1.76681
Camk2n1	EC9	0.00143495	0.00293002	1.68558	1.19828	1.40667
Clk1	EC9	0.00149113	0.00301445	3.11024	2.33164	1.33393
Rnf216	EC9	0.0015617	0.00310982	0.561808	0.366812	1.5316
Wapl	EC9	0.00174432	0.00338197	1.03845	0.745117	1.39367
Clec1a	EC9	0.00189422	0.00357968	2.52925	1.7572	1.43937
Hsph1	EC9	0.00204082	0.00377388	2.21999	1.39435	1.59213
Klf2	EC9	0.00207338	0.00381695	28.5308	20.4673	1.39397
Gadd45g	EC9	0.00216201	0.00393266	5.6942	3.7157	1.53247
Socs1	EC9	0.00219828	0.00398106	0.683587	0.283662	2.40987
Tor1aip1	EC9	0.00225311	0.00405187	1.97349	1.54239	1.2795
Gpkow	EC9	0.00233444	0.00414407	0.230216	0.117029	1.96717
Gadd45b	EC9	0.00237455	0.00418718	3.62695	2.04994	1.76929
Armcx5	EC9	0.00240799	0.00422605	0.322958	0.190833	1.69236
Jcad	EC9	0.00244472	0.00426789	2.59063	1.8497	1.40057
Hivep2	EC9	0.00246582	0.004292	0.959938	0.609938	1.57383
Nfkbia	EC9	0.00251228	0.00435447	9.12299	6.72584	1.35641
Klf9	EC9	0.00253984	0.00438381	3.48662	2.40457	1.45
Mylip	EC9	0.00256733	0.0044141	1.95902	1.39567	1.40364
Ddx5	EC9	0.00256768	0.0044141	11.4519	9.96706	1.14897
Trim34a	EC9	0.0026304	0.00448534	0.237324	0.113089	2.09857
Mamld1	EC9	0.00264789	0.00449889	0.369461	0.14801	2.49619
Angptl4	EC9	0.0026765	0.0045253	0.136943	0.0216322	6.33052
Cep57	EC9	0.00284133	0.00469567	0.51201	0.349587	1.46461
Clk4	EC9	0.00297906	0.00486473	0.805652	0.599806	1.34319
Raph1	EC9	0.00302774	0.00492471	1.71976	1.2323	1.39557
Tsc22d3	EC9	0.00320531	0.00510889	1.99148	1.44585	1.37738
Epc2	EC9	0.00340653	0.00527134	0.68512	0.512363	1.33718
Ceacam1	EC9	0.00346063	0.00531775	0.898459	0.623732	1.44046
Kansl1	EC9	0.00358282	0.00542294	0.740216	0.557034	1.32885
Irf1	EC9	0.00359254	0.00543165	4.87629	2.67839	1.8206
Slc6a6	EC9	0.00381537	0.00564508	0.794784	0.695934	1.14204
Pou2f1	EC9	0.00382112	0.00564874	0.313325	0.170319	1.83964
Spock2	EC9	0.00382278	0.00564916	0.838168	0.398233	2.10472
Atf4	EC9	0.00393183	0.00574845	2.09093	1.578	1.32505
Stag2	EC9	0.00397157	0.0057929	0.934089	0.833433	1.12077
Ddit4	EC9	0.00401811	0.00584349	0.967718	0.495862	1.95159
Fos	EC9	0.00414193	0.00593937	41.3489	29.7048	1.39199
Gls	EC9	0.00424395	0.00603142	3.27187	2.76239	1.18443
Rgcc	EC9	0.0042945	0.00608344	0.805994	0.293009	2.75075
Mrs2	EC9	0.00438596	0.00616728	0.251579	0.127977	1.96582
Fosl2	EC9	0.00447802	0.00623874	0.776345	0.425837	1.8231
Rbfox2	EC9	0.00453092	0.00628283	0.793454	0.484159	1.63883
Birc3	EC9	0.00459597	0.00634171	0.257057	0.161548	1.59121
Casp7	EC9	0.00462589	0.00636772	0.200965	0.0845198	2.37772
Tcim	EC9	0.00462932	0.00636822	0.513392	0.498138	1.03062
Crebzf	EC9	0.00477708	0.0064742	0.523322	0.289022	1.81066
App	EC9	0.00486932	0.00655608	6.97192	6.04441	1.15345
Btg1	EC9	0.00503003	0.00669155	3.3418	3.26618	1.02315
Ubb	EC9	0.00504521	0.00669661	23.5272	19.0444	1.23538
Rprd2	EC9	0.00518861	0.0068232	0.575365	0.340703	1.68876
Dnajb4	EC9	0.00527363	0.00688836	0.969365	0.807185	1.20092
Lsr	EC9	0.00544003	0.00699311	0.621112	0.553741	1.12167
Ankfy1	EC9	0.00552856	0.0070677	0.353447	0.234486	1.50733
Hinfp	EC9	0.00568375	0.00719639	0.127556	0.0370214	3.44547
Ppp1r15a	EC9	0.00577853	0.00728283	6.34495	4.41143	1.4383
Kcnt2	EC9	0.00616121	0.00753539	0.821735	0.678414	1.21126
Plxna4	EC9	0.00624685	0.00759876	1.19048	0.854355	1.39342
Atp13a3	EC9	0.00645554	0.00774606	0.272944	0.225948	1.208
Chd1	EC9	0.00649544	0.00777716	0.60052	0.510785	1.17568
Ifrd1	EC9	0.00667868	0.00792288	1.42745	0.789038	1.80911
Ier3	EC9	0.00672634	0.00794511	10.2464	6.1256	1.67272
Mxd4	EC9	0.00704065	0.00815733	1.61429	1.29958	1.24216
Trim65	EC9	0.00712196	0.00822549	0.404787	0.280108	1.44511
Dnaja1	EC9	0.0072951	0.00834815	8.50559	6.22521	1.36632
Klf13	EC9	0.00759399	0.00854825	1.4983	1.24727	1.20127
Gk5	EC9	0.00762964	0.00857502	0.381011	0.213373	1.78566
Kdm6b	EC9	0.00800772	0.00882379	1.46488	1.02887	1.42378
Sertad1	EC9	0.00803491	0.00883085	1.90203	1.30674	1.45555
Gpsm3	EC9	0.00803779	0.00883085	0.195823	0.0982467	1.99317
Bicra	EC9	0.00807219	0.00884498	0.228721	0.0959264	2.38434
Sec16a	EC9	0.00816628	0.00889611	0.36625	0.226949	1.6138
Sbno2	EC9	0.00824071	0.00893937	2.58139	1.70825	1.51113
Foxc2	EC9	0.00845234	0.00907102	0.516604	0.342506	1.5083
Arid5b	EC9	0.00853773	0.00914123	2.87504	2.14162	1.34246
M6pr	EC9	0.0086334	0.00917689	0.845511	0.709892	1.19104
Clpx	EC9	0.00882498	0.00930985	0.521557	0.3875	1.34595
Taf7	EC9	0.00890156	0.0093523	0.649906	0.647895	1.0031
Slfn5	EC9	0.0091408	0.00950293	7.56083	5.15815	1.4658
Asph	EC9	0.00936444	0.00963905	0.777098	0.765258	1.01547
Ppp2r3a	EC9	0.00939372	0.00965382	0.415609	0.253726	1.63803
Hand2	EC9	0.00965095	0.00980183	1.32804	0.988285	1.34378
E130102H24Rik	EC9	0.00977961	0.00986651	0.300268	0.172571	1.73997
Grb10	EC9	0.00996415	0.00998597	0.933702	0.651369	1.43345
Angptl4	Fibro1	1.09207e-56	3.74944e-54	0.592424	0.198017	2.99178
Tsc22d3	Fibro1	4.35216e-42	9.9616e-40	3.43927	2.03564	1.68952
Fabp4	Fibro1	7.85672e-30	9.5205e-28	3.1558	1.89715	1.66345
Dpep1	Fibro1	1.34339e-29	1.53744e-27	15.2869	11.7588	1.30004
Rsrp1	Fibro1	2.24917e-28	2.37604e-26	6.25527	5.18223	1.20706
Hmgcs2	Fibro1	5.04807e-27	4.42511e-25	0.783543	0.500654	1.56504
Fmo2	Fibro1	1.34144e-23	8.37382e-22	1.92056	1.29307	1.48527
Ifi27l2a	Fibro1	1.06495e-22	6.26798e-21	9.88835	7.26198	1.36166
Klf9	Fibro1	2.01308e-21	1.10585e-19	5.86944	4.76125	1.23275
Selenop	Fibro1	4.80198e-20	2.32755e-18	7.67826	6.68389	1.14877
H2-D1	Fibro1	5.61613e-19	2.38541e-17	11.03	9.54057	1.15612
Zbtb16	Fibro1	2.19691e-18	8.53894e-17	0.361343	0.195068	1.8524
Gsn	Fibro1	5.33268e-17	1.73993e-15	267.676	240.021	1.11522
Cfh	Fibro1	5.36336e-17	1.73993e-15	12.9727	11.1308	1.16548
Rps28	Fibro1	6.10541e-17	1.94994e-15	14.5807	13.0722	1.1154
Mt1	Fibro1	1.09063e-16	3.30396e-15	11.7982	7.91467	1.49067
Plin2	Fibro1	2.40701e-16	7.0835e-15	1.16203	0.82065	1.41599
Mt2	Fibro1	3.3088e-16	9.53305e-15	1.61204	0.968989	1.66363
Ifi207	Fibro1	8.97276e-16	2.51482e-14	1.79287	1.34243	1.33554
B2m	Fibro1	2.63239e-15	7.08562e-14	9.52507	8.43525	1.1292
Galnt15	Fibro1	1.48228e-14	3.65687e-13	0.185244	0.0809494	2.2884
Slc43a3	Fibro1	3.41336e-14	8.14577e-13	5.18207	4.29362	1.20692
Fbln2	Fibro1	1.29768e-13	2.95385e-12	5.91721	5.06223	1.16889
Cyp1b1	Fibro1	1.87295e-13	4.17111e-12	0.474974	0.299109	1.58797
Cst3	Fibro1	2.06974e-13	4.58459e-12	22.1723	19.5951	1.13152
Acaa2	Fibro1	2.92951e-13	6.38601e-12	2.32678	1.86515	1.2475
Thbs2	Fibro1	6.81335e-13	1.43954e-11	2.78713	2.26672	1.22959
Ly6a	Fibro1	7.69234e-13	1.61696e-11	2.71306	1.90158	1.42675
Ifi205	Fibro1	7.75786e-13	1.61778e-11	1.59003	1.1488	1.38407
Adh1	Fibro1	8.94173e-13	1.842e-11	0.214453	0.0897782	2.38869
Rpl27	Fibro1	1.3121e-12	2.61152e-11	3.70221	3.28484	1.12706
Hspa1b	Fibro1	2.0844e-12	4.07002e-11	18.1179	13.0819	1.38496
Spry1	Fibro1	2.87757e-12	5.46341e-11	5.88095	5.09856	1.15345
Ech1	Fibro1	3.23257e-12	6.02632e-11	1.42994	1.18397	1.20775
Rps27	Fibro1	4.12505e-12	7.62117e-11	20.0147	18.4812	1.08298
Hsd11b1	Fibro1	6.09613e-12	1.08259e-10	4.64469	3.76258	1.23444
Map1lc3b	Fibro1	1.37192e-11	2.31652e-10	3.54872	3.16259	1.12209
Cd47	Fibro1	1.72238e-11	2.87295e-10	6.07075	5.49329	1.10512
Ccl11	Fibro1	2.16061e-11	3.53242e-10	1.23368	0.570941	2.16078
Plat	Fibro1	2.49642e-11	4.01768e-10	1.92554	1.57205	1.22486
Rpl38	Fibro1	2.91923e-11	4.67985e-10	12.3467	11.3566	1.08718
Ypel3	Fibro1	5.06673e-11	7.99805e-10	3.09662	2.6818	1.15468
Kmt2e	Fibro1	7.16357e-11	1.08907e-09	2.63666	2.26227	1.16549
H2-T23	Fibro1	1.28088e-10	1.86475e-09	1.91944	1.61334	1.18973
Serinc3	Fibro1	1.72863e-10	2.46435e-09	2.44883	2.12437	1.15273
Aldh1a1	Fibro1	1.9785e-10	2.78206e-09	2.2415	1.84837	1.21269
Dlg2	Fibro1	3.41734e-10	4.64668e-09	0.19001	0.106504	1.78406
Tpt1	Fibro1	5.02224e-10	6.61075e-09	67.0847	62.7247	1.06951
Celf2	Fibro1	7.53841e-10	9.61556e-09	3.69519	3.23533	1.14214
Scarb2	Fibro1	9.87779e-10	1.23698e-08	2.13601	1.78701	1.1953
Fibin	Fibro1	1.63774e-09	1.97874e-08	3.28021	2.76672	1.18559
Fkbp5	Fibro1	3.60175e-09	4.13348e-08	0.326403	0.219761	1.48526
Hspa1a	Fibro1	4.29314e-09	4.83272e-08	17.4431	12.8708	1.35524
Ly6e	Fibro1	1.01874e-08	1.07072e-07	4.20256	3.71543	1.13111
Ddit4	Fibro1	2.68902e-08	2.68251e-07	0.510433	0.339691	1.50264
Mme	Fibro1	3.24905e-08	3.19477e-07	0.970506	0.804289	1.20666
Id3	Fibro1	4.33145e-08	4.17929e-07	12.5636	9.62555	1.30524
Fbln5	Fibro1	5.99776e-08	5.66761e-07	3.65763	3.17109	1.15343
Pla1a	Fibro1	6.40509e-08	6.01116e-07	1.35697	1.10067	1.23286
Frzb	Fibro1	6.74558e-08	6.302e-07	1.01459	0.859049	1.18107
Rps25	Fibro1	8.03671e-08	7.35806e-07	7.24571	6.70697	1.08033
Rps6	Fibro1	8.4074e-08	7.62384e-07	9.99953	9.41455	1.06214
H2-K1	Fibro1	1.01332e-07	8.99754e-07	7.11154	6.30311	1.12826
Rnase4	Fibro1	1.39703e-07	1.19662e-06	7.7818	7.15794	1.08716
Rps21	Fibro1	1.52721e-07	1.29734e-06	25.6214	24.2844	1.05505
Jund	Fibro1	1.57232e-07	1.33017e-06	31.3974	27.3472	1.1481
4930523C07Rik	Fibro1	2.08863e-07	1.70738e-06	1.17528	0.97516	1.20522
Ifitm3	Fibro1	3.34838e-07	2.64786e-06	20.748	19.3208	1.07387
Spock2	Fibro1	4.26376e-07	3.30822e-06	0.302405	0.206776	1.46248
Cebpd	Fibro1	5.64991e-07	4.24e-06	19.3391	16.3391	1.18361
Olfr1033	Fibro1	6.01818e-07	4.47561e-06	0.59291	0.442086	1.34116
Wnt11	Fibro1	6.56982e-07	4.85083e-06	0.285402	0.204281	1.39711
Man1a	Fibro1	6.76581e-07	4.96883e-06	1.67924	1.44839	1.15938
Rps19	Fibro1	6.85841e-07	5.02787e-06	21.0926	20.0994	1.04942
Ifi204	Fibro1	6.95958e-07	5.09298e-06	0.468104	0.344487	1.35885
Tgfbi	Fibro1	7.84541e-07	5.64103e-06	0.984916	0.76353	1.28995
Rhob	Fibro1	8.50242e-07	6.06055e-06	5.46776	4.75249	1.15051
Serpina3n	Fibro1	1.00578e-06	6.99969e-06	0.652407	0.455618	1.43192
Cd36	Fibro1	1.01508e-06	7.05248e-06	0.507261	0.301127	1.68454
Rpl6	Fibro1	1.19339e-06	8.15383e-06	15.3029	14.6219	1.04657
Adamts5	Fibro1	1.48595e-06	9.9224e-06	7.70972	6.66787	1.15625
Mgst1	Fibro1	1.52078e-06	1.01221e-05	3.91067	3.57737	1.09317
Gstp1	Fibro1	1.62554e-06	1.075e-05	0.437819	0.335618	1.30451
Rpl35a	Fibro1	1.91665e-06	1.23771e-05	23.3968	22.4408	1.0426
Rpl37a	Fibro1	1.93083e-06	1.24492e-05	21.7441	20.8264	1.04406
Vipr2	Fibro1	1.93721e-06	1.24708e-05	0.210672	0.15097	1.39545
Rpl17	Fibro1	2.3294e-06	1.46185e-05	21.9989	20.9654	1.04929
Rhoj	Fibro1	2.49318e-06	1.554e-05	6.84654	6.30956	1.08511
Colec12	Fibro1	2.67997e-06	1.64798e-05	2.64506	2.38279	1.11007
Plekhh2	Fibro1	3.08947e-06	1.88015e-05	0.603186	0.488114	1.23575
Cdkn2c	Fibro1	3.14539e-06	1.90854e-05	0.798771	0.665466	1.20032
Pcdh19	Fibro1	3.42075e-06	2.05146e-05	1.41816	1.22659	1.15618
Crispld2	Fibro1	3.51583e-06	2.10236e-05	12.1818	11.2735	1.08057
Ifi211	Fibro1	3.83689e-06	2.268e-05	0.662482	0.518143	1.27857
Rpl9	Fibro1	3.8485e-06	2.26836e-05	20.4675	19.6036	1.04407
H2-Q7	Fibro1	3.98181e-06	2.34024e-05	0.214708	0.130759	1.64201
Jade1	Fibro1	4.54868e-06	2.64697e-05	1.59796	1.4	1.1414
Egfl7	Fibro1	4.77219e-06	2.74985e-05	0.283339	0.193497	1.46431
Slc10a6	Fibro1	5.63945e-06	3.20919e-05	0.354888	0.254411	1.39494
Cpt1a	Fibro1	5.79879e-06	3.27675e-05	0.53909	0.431251	1.25006
Acot7	Fibro1	6.31015e-06	3.53231e-05	0.289661	0.227272	1.27451
Igf1r	Fibro1	6.95611e-06	3.84687e-05	1.18692	1.01194	1.17292
Tmem59	Fibro1	8.00316e-06	4.33856e-05	4.52842	4.26553	1.06163
Rps23	Fibro1	8.97477e-06	4.80833e-05	24.9963	24.0346	1.04001
Lifr	Fibro1	9.26721e-06	4.92022e-05	0.692772	0.557607	1.2424
Rpl27a	Fibro1	9.45185e-06	5.01179e-05	22.2647	21.4244	1.03922
Rpl7	Fibro1	9.81661e-06	5.19851e-05	13.7092	13.1385	1.04344
AY036118	Fibro1	1.25375e-05	6.36923e-05	6.59487	5.85824	1.12574
Rpl35	Fibro1	1.28239e-05	6.49871e-05	8.06698	7.61269	1.05968
Rarres2	Fibro1	1.35813e-05	6.8321e-05	9.13869	8.48164	1.07747
Tcp11l2	Fibro1	1.37857e-05	6.91805e-05	0.575498	0.478068	1.2038
Ablim1	Fibro1	1.59084e-05	7.85883e-05	0.832273	0.695036	1.19745
Kazald1	Fibro1	1.71692e-05	8.33498e-05	0.586099	0.478166	1.22572
Pten	Fibro1	1.87875e-05	9.01102e-05	1.99197	1.77066	1.12499
Klf13	Fibro1	1.9535e-05	9.31531e-05	1.78069	1.57673	1.12936
Scara5	Fibro1	2.57525e-05	0.000118396	1.61376	1.43011	1.12841
Plekhf1	Fibro1	2.57576e-05	0.000118396	0.509304	0.405527	1.25591
Adamtsl3	Fibro1	2.5777e-05	0.000118396	0.904609	0.764044	1.18398
Enpp2	Fibro1	2.88969e-05	0.00013083	2.45841	2.26228	1.0867
Rpl37	Fibro1	3.21505e-05	0.000142891	20.9886	20.2936	1.03424
[truncated: 2,124 more rows]

## Sheet: WTWvWTC_DR_inWTW
Differential Expression of Genes Down-regulated after WD feeding in MR Intact
WT-C: Control diet (CD) in MR Intact
WT-W: Western diet (WD) in MR Intact
gene	cluster	pval	adj.pval	avg_expression_WT-W	avg_expression_WT-C	FC
Il5ra	Bcells	3.17974e-05	0.000188505	0	0.173538	minus infinity
Cacna1s	Bcells	0.000160699	0.000682109	0	0.149885	minus infinity
Snx30	Bcells	0.000732711	0.00205101	0.15665	0.446881	-2.85275
Sltm	Bcells	0.00117597	0.00283518	0.921949	1.63292	-1.77116
Tppp3	Bcells	0.00120117	0.00286942	0.14072	1.32918	-9.44555
D10Wsu102e	Bcells	0.0014582	0.00329741	0.310427	0.738043	-2.37751
Tmed9	Bcells	0.00157166	0.00347662	1.22532	1.66336	-1.35749
Clk1	Bcells	0.00164912	0.00358333	5.24499	6.20315	-1.18268
Manf	Bcells	0.00169465	0.00364221	1.43712	2.28146	-1.58751
Txnip	Bcells	0.0017557	0.00373729	4.85984	7.59528	-1.56287
Kdm6b	Bcells	0.00227787	0.00444855	1.28362	1.97166	-1.53601
Cry1	Bcells	0.00232383	0.00450909	0.0787751	0.296869	-3.76857
Dhdds	Bcells	0.00237542	0.00456969	0.025937	0.181979	-7.01621
Tagln2	Bcells	0.00284593	0.00506909	2.4562	3.89575	-1.58609
Psmb5	Bcells	0.00308386	0.0053043	0.938064	1.25084	-1.33343
Mrpl12	Bcells	0.00310836	0.00532656	0.60279	0.943863	-1.56582
Hspb1	Bcells	0.00314695	0.00537641	2.70711	3.09488	-1.14324
Polr1d	Bcells	0.00353184	0.00574166	1.98908	2.82836	-1.42194
Rps2	Bcells	0.00404675	0.0061593	27.481	31.9074	-1.16107
Rpl18a	Bcells	0.00408957	0.00619268	47.539	53.35	-1.12224
Faap20	Bcells	0.00423424	0.00631761	0.0370228	0.244261	-6.59757
Vim	Bcells	0.00460306	0.00663147	4.6254	7.17581	-1.55139
Rpl23	Bcells	0.00504263	0.0069983	51.7984	59.3111	-1.14504
Apold1	Bcells	0.00522467	0.00711234	0.429156	0.465524	-1.08474
Klf13	Bcells	0.00588124	0.00762931	1.17991	1.29892	-1.10086
Psenen	Bcells	0.00676451	0.00821678	1.85594	2.12843	-1.14682
Fermt2	Bcells	0.00745529	0.00863513	0.42754	0.578028	-1.35199
Rsbn1	Bcells	0.0084014	0.00915672	0.602047	0.686446	-1.14019
Park7	Bcells	0.00844298	0.00916889	1.34666	1.68142	-1.24859
Crip1	Bcells	0.00872966	0.0092929	8.63446	14.3375	-1.6605
Cxcl12	EC1	2.86231e-72	1.01812e-68	19.9867	28.2445	-1.41316
Igfbp7	EC1	2.90396e-40	1.29117e-37	14.4004	17.3714	-1.20631
Vwa1	EC1	1.67002e-35	4.56942e-33	1.36514	1.95075	-1.42897
mt-Cytb	EC1	1.33642e-28	2.50192e-26	55.9602	63.5048	-1.13482
mt-Atp6	EC1	2.65068e-28	4.71423e-26	89.3559	100.637	-1.12625
Tuba1a	EC1	8.42089e-27	1.19812e-24	4.5727	5.7979	-1.26794
Sparc	EC1	1.2334e-24	1.46241e-22	14.062	16.8161	-1.19585
AW112010	EC1	1.78777e-24	2.05132e-22	6.60258	7.771	-1.17696
mt-Co2	EC1	4.81372e-24	5.036e-22	72.8196	82.1523	-1.12816
Serpinh1	EC1	6.49894e-24	6.42131e-22	4.69554	5.6054	-1.19377
Col4a2	EC1	1.10366e-20	9.57493e-19	4.52474	5.48201	-1.21156
Stmn2	EC1	2.61413e-19	2.0214e-17	1.47451	2.10373	-1.42673
Col4a1	EC1	3.1855e-19	2.41081e-17	7.89325	9.59239	-1.21526
Ccnd1	EC1	4.80893e-19	3.56362e-17	3.6537	4.79545	-1.31249
Hsp90b1	EC1	1.01459e-18	7.21783e-17	3.6573	4.43971	-1.21393
Podxl	EC1	5.59855e-18	3.75736e-16	3.70454	4.45509	-1.2026
Ltbp4	EC1	1.13101e-17	7.18391e-16	3.67712	4.46821	-1.21514
Myl6	EC1	1.17272e-17	7.3182e-16	14.3301	15.8348	-1.10501
Pdia3	EC1	1.45849e-16	8.5047e-15	2.41823	2.86921	-1.18649
mt-Nd3	EC1	2.99315e-16	1.7172e-14	13.985	16.0619	-1.14851
Vim	EC1	6.98752e-16	3.76585e-14	7.38245	8.84018	-1.19746
Actb	EC1	1.54695e-15	7.86073e-14	58.9728	64.0437	-1.08599
Tm4sf1	EC1	1.78308e-15	8.93298e-14	13.1207	14.7547	-1.12453
Aplnr	EC1	1.8195e-15	8.98882e-14	1.08675	1.47953	-1.36143
Anxa2	EC1	2.6081e-15	1.23693e-13	4.16967	4.80029	-1.15124
Nrp1	EC1	6.19514e-15	2.86183e-13	9.13949	10.4879	-1.14754
St13	EC1	8.55564e-15	3.81911e-13	2.06148	2.44895	-1.18796
Cst3	EC1	1.03015e-14	4.52375e-13	13.9863	15.2733	-1.09202
mt-Co3	EC1	4.45235e-14	1.79966e-12	108.179	117.521	-1.08636
Gnas	EC1	2.51832e-13	9.63191e-12	15.5831	17.0058	-1.0913
Smco4	EC1	2.55866e-13	9.68207e-12	3.51174	4.04792	-1.15268
Lamb1	EC1	4.73516e-13	1.73639e-11	0.649631	0.909459	-1.39996
Emp2	EC1	5.57351e-13	2.02296e-11	0.685939	0.926635	-1.3509
Lrrc8c	EC1	8.01797e-13	2.85199e-11	2.51967	2.92086	-1.15923
Hsp90ab1	EC1	8.15182e-13	2.87089e-11	33.312	36.6745	-1.10094
Calr	EC1	1.8957e-12	6.24354e-11	3.58048	4.17899	-1.16716
Rsad2	EC1	1.93956e-12	6.32938e-11	3.10342	3.75519	-1.21002
Cd81	EC1	1.21484e-11	3.66203e-10	17.0303	18.176	-1.06727
Cdkn1c	EC1	1.60297e-11	4.71219e-10	5.71829	6.47626	-1.13255
Crip1	EC1	2.2804e-11	6.43761e-10	9.61976	10.8057	-1.12328
Ldha	EC1	3.0816e-11	8.49709e-10	3.75371	4.20782	-1.12098
Gm3336	EC1	3.16051e-11	8.64765e-10	0.295571	0.497952	-1.68471
Ckb	EC1	4.23967e-11	1.15118e-09	1.36126	1.64293	-1.20692
Iigp1	EC1	4.35331e-11	1.17309e-09	1.79457	2.43858	-1.35887
Igfbp3	EC1	4.55476e-11	1.20905e-09	0.916361	1.26355	-1.37888
Icam2	EC1	4.66111e-11	1.22812e-09	4.7984	5.3534	-1.11566
mt-Nd2	EC1	4.97402e-11	1.29143e-09	38.5166	41.6665	-1.08178
Plod1	EC1	7.67799e-11	1.90983e-09	1.43398	1.73328	-1.20872
Sox4	EC1	2.77093e-10	6.08406e-09	1.54185	2.01928	-1.30965
Tubb4b	EC1	2.81751e-10	6.11091e-09	3.03366	3.42999	-1.13064
Mndal	EC1	2.90205e-10	6.25613e-09	2.97726	3.40117	-1.14238
Ifi203	EC1	3.21916e-10	6.89792e-09	3.22579	3.73447	-1.15769
Rflnb	EC1	3.62603e-10	7.67021e-09	3.71318	4.38434	-1.18075
S100a13	EC1	3.87541e-10	8.10873e-09	5.64918	6.18177	-1.09428
S100a16	EC1	5.6146e-10	1.1544e-08	4.0404	4.42362	-1.09485
Gnai2	EC1	7.0788e-10	1.43064e-08	11.8891	12.964	-1.09041
Msn	EC1	8.48782e-10	1.69613e-08	4.36159	4.97362	-1.14032
Fyn	EC1	8.89894e-10	1.75853e-08	1.35144	1.65753	-1.22649
Sh3bgrl3	EC1	1.0843e-09	2.09072e-08	3.11142	3.43495	-1.10398
Klra9	EC1	1.30481e-09	2.46873e-08	0.504246	0.714624	-1.41721
Mmp15	EC1	1.36666e-09	2.56153e-08	1.12914	1.37602	-1.21865
Mxra7	EC1	1.36826e-09	2.56153e-08	1.03868	1.20502	-1.16015
Rexo2	EC1	1.89265e-09	3.45239e-08	1.14381	1.33024	-1.16299
Gm26825	EC1	2.70881e-09	4.74642e-08	5.19773	5.50032	-1.05821
Adcy4	EC1	4.00374e-09	6.86374e-08	0.98427	1.20131	-1.2205
Bst2	EC1	4.04837e-09	6.88997e-08	3.15811	3.5742	-1.13175
Slc6a6	EC1	4.42529e-09	7.42489e-08	4.87834	5.7359	-1.17579
BC028528	EC1	6.0758e-09	9.90242e-08	1.61888	1.90144	-1.17454
Ctnnb1	EC1	8.88766e-09	1.39882e-07	4.10359	4.63507	-1.12952
Lysmd2	EC1	9.76263e-09	1.52306e-07	0.520965	0.64781	-1.24348
Gbp7	EC1	9.88449e-09	1.53533e-07	1.94346	2.38518	-1.22728
Rrbp1	EC1	1.8143e-08	2.67779e-07	2.44382	2.89204	-1.18341
Gbp4	EC1	1.91938e-08	2.79804e-07	0.695161	0.904799	-1.30157
Ybx3	EC1	2.27356e-08	3.27412e-07	1.83374	2.06809	-1.1278
Rplp0	EC1	2.67631e-08	3.79268e-07	11.979	13.0708	-1.09114
Rnd1	EC1	3.24793e-08	4.49529e-07	1.10269	1.27202	-1.15355
Ehd2	EC1	3.28633e-08	4.51331e-07	4.83875	5.44099	-1.12446
Ifitm3	EC1	3.3176e-08	4.53873e-07	14.8032	15.7636	-1.06488
Tmem255b	EC1	4.81427e-08	6.46202e-07	0.464801	0.590577	-1.2706
Pdia6	EC1	4.98148e-08	6.63638e-07	2.17431	2.42325	-1.11449
mt-Nd4	EC1	5.18072e-08	6.87605e-07	37.5951	40.5243	-1.07791
Rassf3	EC1	5.49855e-08	7.24383e-07	1.62822	1.91096	-1.17365
S100a10	EC1	5.63307e-08	7.39367e-07	5.2463	5.85708	-1.11642
Kdr	EC1	5.81165e-08	7.60001e-07	14.0939	15.6698	-1.11182
Ybx1	EC1	5.87443e-08	7.65397e-07	15.8625	17.2959	-1.09037
Tgfb1	EC1	6.30302e-08	8.12314e-07	1.42395	1.68539	-1.18361
Hspa5	EC1	6.46585e-08	8.27303e-07	6.03848	6.72679	-1.11399
Pcp4l1	EC1	7.35002e-08	9.27093e-07	0.844861	1.03886	-1.22962
Zfp36l2	EC1	9.75535e-08	1.17626e-06	1.94975	2.26236	-1.16033
Lama4	EC1	9.97077e-08	1.19414e-06	1.12207	1.35974	-1.21181
mt-Nd4l	EC1	1.02352e-07	1.21761e-06	3.30963	3.75997	-1.13607
Aida	EC1	1.17769e-07	1.38253e-06	0.824156	0.988075	-1.19889
Mall	EC1	1.61611e-07	1.83074e-06	0.386349	0.505933	-1.30952
Ly6a	EC1	1.6285e-07	1.83891e-06	19.9666	21.442	-1.07389
Mycn	EC1	1.93394e-07	2.15644e-06	0.281037	0.420452	-1.49607
P4ha1	EC1	2.82868e-07	3.04897e-06	0.823665	0.994748	-1.20771
1700025G04Rik	EC1	2.90527e-07	3.12207e-06	1.02832	1.21746	-1.18393
Tmsb4x	EC1	3.38228e-07	3.5594e-06	113.658	119.122	-1.04808
Prdm16	EC1	3.54424e-07	3.7079e-06	0.3883	0.506502	-1.30441
Plekho1	EC1	3.66383e-07	3.82177e-06	1.83344	2.07307	-1.1307
Sybu	EC1	3.68665e-07	3.83433e-06	0.459573	0.574037	-1.24907
Efr3b	EC1	3.87466e-07	3.98519e-06	0.450704	0.576763	-1.27969
Acvrl1	EC1	5.01729e-07	5.08447e-06	2.11409	2.27587	-1.07653
Tmem256	EC1	5.6587e-07	5.65393e-06	1.83923	2.04849	-1.11378
Atox1	EC1	6.57243e-07	6.53021e-06	3.34568	3.62424	-1.08326
Calm1	EC1	7.40005e-07	7.24692e-06	24.0479	25.3345	-1.0535
Itgb1	EC1	7.41602e-07	7.24692e-06	4.8725	5.49711	-1.12819
Arpc1b	EC1	7.93085e-07	7.72878e-06	3.52709	3.87919	-1.09983
Tnfsf10	EC1	8.18374e-07	7.95344e-06	0.818973	0.992992	-1.21248
mt-Nd1	EC1	1.04986e-06	9.85319e-06	28.3647	30.4551	-1.0737
Fus	EC1	1.15555e-06	1.07038e-05	5.02296	5.48502	-1.09199
Apoe	EC1	1.23319e-06	1.13191e-05	3.82818	4.12246	-1.07687
Nts	EC1	1.25565e-06	1.14522e-05	0.392971	0.65674	-1.67121
Snrpd2	EC1	1.35017e-06	1.22203e-05	1.31624	1.47969	-1.12418
Gm26802	EC1	1.36546e-06	1.23273e-05	0.321585	0.412263	-1.28197
Rras	EC1	1.51365e-06	1.34846e-05	3.82183	4.10133	-1.07313
Csf1	EC1	1.71597e-06	1.51082e-05	0.518548	0.706636	-1.36272
Ankrd37	EC1	1.74085e-06	1.52517e-05	0.748947	0.908605	-1.21318
Psme2	EC1	1.78257e-06	1.55027e-05	2.0574	2.27367	-1.10511
Dcn	EC1	1.95952e-06	1.69175e-05	0.747738	0.785007	-1.04984
Cdk5rap1	EC1	2.34913e-06	1.97072e-05	0.0998946	0.143987	-1.44139
Rassf9	EC1	2.37404e-06	1.98227e-05	1.97279	2.2313	-1.13104
Myct1	EC1	2.42266e-06	2.01052e-05	4.2899	4.62424	-1.07794
Milr1	EC1	2.42484e-06	2.01052e-05	0.492252	0.623868	-1.26737
Adgrl2	EC1	2.46393e-06	2.03819e-05	1.90578	2.24372	-1.17733
Cyp26b1	EC1	2.51931e-06	2.07916e-05	0.637303	0.901088	-1.41391
Prdm1	EC1	2.65888e-06	2.17417e-05	0.287903	0.381649	-1.32562
Srm	EC1	2.80083e-06	2.27456e-05	0.135985	0.196891	-1.44789
Ptma	EC1	3.41667e-06	2.71274e-05	32.5226	34.5405	-1.06205
Slc9a3r2	EC1	3.52457e-06	2.79218e-05	12.1792	13.0277	-1.06967
Bnip2	EC1	4.02676e-06	3.15489e-05	1.83117	2.09452	-1.14382
Tap1	EC1	5.62764e-06	4.25905e-05	0.573341	0.690077	-1.20361
Sem1	EC1	6.07613e-06	4.55966e-05	4.27197	4.59332	-1.07522
Ywhaq	EC1	6.12779e-06	4.58874e-05	3.0648	3.33569	-1.08839
Ptp4a3	EC1	6.41927e-06	4.77685e-05	3.23015	3.58277	-1.10917
Ftl1	EC1	6.54077e-06	4.84082e-05	15.5533	16.1313	-1.03716
Plxnd1	EC1	6.60287e-06	4.8727e-05	2.35503	2.68906	-1.14183
Cct5	EC1	6.88618e-06	5.07125e-05	1.35782	1.49614	-1.10187
Nme1	EC1	6.93656e-06	5.08729e-05	0.713257	0.838539	-1.17565
Nck1	EC1	7.06844e-06	5.16272e-05	2.34759	2.59385	-1.1049
Psmg4	EC1	7.09578e-06	5.17029e-05	0.507288	0.613484	-1.20934
Cd200	EC1	7.8862e-06	5.67839e-05	5.05234	5.4092	-1.07063
Uqcr11	EC1	7.99153e-06	5.74109e-05	2.79715	3.00976	-1.07601
Mafb	EC1	8.01884e-06	5.74109e-05	0.827882	0.997438	-1.20481
Plpp3	EC1	8.07077e-06	5.76461e-05	7.7834	8.55175	-1.09872
Itpr2	EC1	8.10649e-06	5.77851e-05	0.812848	1.0113	-1.24415
Clic5	EC1	8.33423e-06	5.90535e-05	5.34844	5.90012	-1.10315
Serf2	EC1	9.42488e-06	6.5602e-05	5.97334	6.36612	-1.06575
Ift122	EC1	9.44286e-06	6.5602e-05	0.223634	0.311598	-1.39334
Nabp1	EC1	9.71904e-06	6.71274e-05	0.527419	0.661105	-1.25347
Fkbp4	EC1	1.11434e-05	7.56736e-05	1.29977	1.46457	-1.12679
Cables2	EC1	1.11743e-05	7.57083e-05	0.414026	0.490122	-1.1838
Fxyd5	EC1	1.27447e-05	8.56956e-05	0.819329	0.971669	-1.18593
Tpm4	EC1	1.51933e-05	0.000101014	3.00106	3.35201	-1.11694
Gadd45b	EC1	1.92019e-05	0.000123319	2.39208	2.70048	-1.12893
Fam84b	EC1	1.92896e-05	0.000123627	0.443107	0.557155	-1.25738
Pfkl	EC1	2.34405e-05	0.000146021	0.624073	0.720863	-1.15509
Nop10	EC1	2.57038e-05	0.00015818	0.987931	1.09851	-1.11193
1190002N15Rik	EC1	2.62735e-05	0.000161129	0.831195	0.966173	-1.16239
Kitl	EC1	2.65793e-05	0.000162445	9.76889	10.6324	-1.08839
Gimap1	EC1	2.7903e-05	0.00016937	1.36177	1.54978	-1.13806
mt-Nd5	EC1	3.4229e-05	0.000201577	5.51519	6.08968	-1.10417
Ppib	EC1	3.80344e-05	0.000220339	3.40859	3.65296	-1.07169
Rpl12	EC1	3.94855e-05	0.000226898	7.55695	8.12517	-1.07519
Fbxo22	EC1	4.26292e-05	0.000242224	1.26132	1.42361	-1.12866
mt-Co1	EC1	4.31617e-05	0.000243575	64.6844	68.0993	-1.05279
Edf1	EC1	4.32095e-05	0.000243575	2.48496	2.68504	-1.08052
Ppia	EC1	4.5949e-05	0.000257386	15.1678	15.91	-1.04893
Arl6ip5	EC1	4.60309e-05	0.00025744	1.57964	1.72383	-1.09128
Ndufb7	EC1	4.72588e-05	0.000261837	2.05354	2.2173	-1.07974
Ecscr	EC1	5.16818e-05	0.000281951	3.2287	3.49316	-1.08191
Sgk3	EC1	5.60707e-05	0.000303105	0.310656	0.378966	-1.21989
Ctdspl	EC1	6.25922e-05	0.000331501	0.252405	0.320312	-1.26904
Klk8	EC1	6.31379e-05	0.000333702	1.18869	1.36751	-1.15043
Polr2e	EC1	6.35493e-05	0.000335378	1.42037	1.57839	-1.11125
Ifitm2	EC1	6.43407e-05	0.000337859	11.8568	12.38	-1.04413
Pon2	EC1	6.55005e-05	0.00034162	1.07172	1.22084	-1.13914
Lpcat1	EC1	6.57118e-05	0.00034172	0.522436	0.627742	-1.20157
2610037D02Rik	EC1	7.24423e-05	0.000367585	0.268519	0.33898	-1.26241
Magix	EC1	7.25916e-05	0.000367805	0.467025	0.540871	-1.15812
Coa3	EC1	7.27381e-05	0.000367805	1.02682	1.14515	-1.11524
Fkbp3	EC1	7.36233e-05	0.000369885	1.77907	1.9829	-1.11457
Pls3	EC1	7.40973e-05	0.000371741	2.35155	2.55601	-1.08695
Bicd2	EC1	7.48049e-05	0.000374762	1.17278	1.34224	-1.14449
Slc35b1	EC1	7.71127e-05	0.000384698	0.50072	0.597578	-1.19344
Ranbp1	EC1	8.14538e-05	0.00040129	1.30428	1.42409	-1.09186
0610012G03Rik	EC1	8.44342e-05	0.000411979	0.899183	1.00569	-1.11845
Uqcc2	EC1	8.97852e-05	0.000431664	0.968042	1.10219	-1.13857
Cd34	EC1	9.12194e-05	0.000437279	3.89481	4.27137	-1.09668
Mrpl34	EC1	9.22214e-05	0.000440311	0.51406	0.610869	-1.18832
Cpne8	EC1	9.23915e-05	0.000440532	0.765478	0.913473	-1.19334
Atp5e	EC1	9.34051e-05	0.000444768	3.78954	4.02478	-1.06208
Rhoc	EC1	9.52073e-05	0.000451537	3.48827	3.90359	-1.11906
Adam17	EC1	9.58628e-05	0.00045404	0.453794	0.574973	-1.26704
Yipf3	EC1	0.000101422	0.000473434	0.743294	0.827096	-1.11274
Prdx1	EC1	0.000102441	0.000477566	4.34408	4.5795	-1.0542
Ctnna1	EC1	0.000103602	0.000481716	3.30491	3.62907	-1.09808
Unc5b	EC1	0.000105398	0.000488787	0.800021	0.930689	-1.16333
Pycard	EC1	0.000107176	0.000493813	0.344738	0.431998	-1.25312
Nans	EC1	0.000108521	0.000497434	0.285613	0.320017	-1.12046
Epha4	EC1	0.000124648	0.00055491	0.846115	1.00924	-1.1928
Klhdc4	EC1	0.000130108	0.000575578	0.116661	0.167846	-1.43875
Knop1	EC1	0.000135263	0.000593989	0.745819	0.882914	-1.18382
Mrpl58	EC1	0.000143416	0.000622868	0.452022	0.520869	-1.15231
Kctd12	EC1	0.000170524	0.000712754	1.5918	1.83753	-1.15438
Mtch1	EC1	0.000174521	0.000721828	2.11002	2.28419	-1.08255
Arf5	EC1	0.000175051	0.000723179	2.96699	3.14674	-1.06058
St8sia4	EC1	0.000180105	0.000740617	1.4661	1.67828	-1.14472
Rpl15	EC1	0.000188422	0.000768599	10.1924	10.9174	-1.07113
Zfp36l1	EC1	0.00019093	0.00077738	7.9067	8.56839	-1.08369
Ostf1	EC1	0.000194279	0.000787071	2.92191	3.10444	-1.06247
Tmem160	EC1	0.000216842	0.000851689	0.86843	0.969083	-1.1159
Gas6	EC1	0.000218083	0.000853377	2.39878	2.61805	-1.09141
Rpl41	EC1	0.000220725	0.000860877	25.1258	26.1363	-1.04022
Eif4a1	EC1	0.000221881	0.00086251	3.97599	4.23943	-1.06626
Rbms1	EC1	0.000227248	0.000877049	3.13871	3.42258	-1.09044
Krtcap2	EC1	0.000229048	0.000879832	2.34975	2.49308	-1.061
Manf	EC1	0.000229558	0.00088084	1.53698	1.68323	-1.09516
Tspan13	EC1	0.000241201	0.000912714	11.7199	12.3508	-1.05383
Itga9	EC1	0.000249521	0.000937646	0.0863377	0.140844	-1.63131
Mrpl17	EC1	0.000261225	0.000973251	1.16284	1.30944	-1.12607
Gng5	EC1	0.000277822	0.00101459	5.33389	5.55466	-1.04139
Smad7	EC1	0.00029401	0.00105957	3.4854	3.69299	-1.05956
Phactr4	EC1	0.000299536	0.0010754	1.0114	1.19038	-1.17696
Grrp1	EC1	0.000316261	0.00111804	0.975817	1.13406	-1.16216
Isg15	EC1	0.000332568	0.00115748	1.28279	1.54939	-1.20783
Tax1bp3	EC1	0.000339404	0.00117667	1.49259	1.63502	-1.09543
Rplp1	EC1	0.000345984	0.00119482	26.1004	27.3621	-1.04834
Atp5l	EC1	0.000361816	0.00123023	3.47051	3.64549	-1.05042
Rpl18	EC1	0.00040715	0.00135083	11.2969	11.8449	-1.04851
Adam15	EC1	0.000414027	0.00136515	2.04953	2.26492	-1.10509
Bik	EC1	0.000445253	0.00144076	0.247005	0.294321	-1.19156
Igtp	EC1	0.000458649	0.00147373	0.321783	0.409302	-1.27198
Tnfaip8	EC1	0.000466927	0.00149897	0.611832	0.678553	-1.10905
Cald1	EC1	0.000473033	0.00150904	2.97666	3.28618	-1.10398
Mtss1	EC1	0.00049135	0.00154121	1.24859	1.40914	-1.12858
Yif1a	EC1	0.000493405	0.00154357	0.363065	0.431057	-1.18727
Eif4ebp2	EC1	0.00049619	0.00155088	1.24779	1.41545	-1.13437
Sdad1	EC1	0.000516027	0.00159213	0.129753	0.175476	-1.35238
Ywhab	EC1	0.000540019	0.00164208	3.18714	3.45752	-1.08483
Flt1	EC1	0.00054911	0.0016637	11.6631	12.5787	-1.07851
Pea15a	EC1	0.000569943	0.00171224	2.0009	2.19974	-1.09938
Ramp3	EC1	0.000577712	0.00173265	0.943793	1.06754	-1.13112
Sap18	EC1	0.000579748	0.00173583	1.3097	1.42405	-1.08731
Tes	EC1	0.000615723	0.00181125	0.216382	0.233339	-1.07837
Palmd	EC1	0.000620789	0.0018219	4.11473	4.46168	-1.08432
Srgap1	EC1	0.000678681	0.00195313	0.194716	0.257803	-1.32399
Nes	EC1	0.000692685	0.0019854	2.24073	2.55044	-1.13822
Psma4	EC1	0.000700985	0.00200113	1.16946	1.29626	-1.10843
Cox6b1	EC1	0.000705264	0.00200804	3.56031	3.72455	-1.04613
Cdc42ep5	EC1	0.000711866	0.00201917	0.109409	0.142838	-1.30555
Rftn1	EC1	0.000711917	0.00201917	1.20212	1.34222	-1.11654
Mdp1	EC1	0.000757473	0.00210659	0.47506	0.478868	-1.00801
Dcbld1	EC1	0.000771539	0.00213678	0.420332	0.496633	-1.18153
Mansc1	EC1	0.000782556	0.0021489	0.136236	0.142983	-1.04952
Fbxo3	EC1	0.000788324	0.00215174	0.378947	0.385586	-1.01752
S100a11	EC1	0.000788707	0.00215174	3.50827	3.76262	-1.0725
Sri	EC1	0.000905543	0.00237538	2.28015	2.4399	-1.07006
Gas2	EC1	0.000956807	0.00246442	0.306195	0.357076	-1.16617
Marf1	EC1	0.000965077	0.00247936	0.670396	0.676989	-1.00983
Chchd1	EC1	0.00098552	0.00252013	0.806482	0.914425	-1.13384
Upp1	EC1	0.00102335	0.00259632	0.213884	0.289515	-1.35361
Ces2e	EC1	0.00103651	0.0026185	0.153865	0.219745	-1.42817
Dpysl3	EC1	0.00114909	0.00279882	0.221172	0.29525	-1.33493
Mid1ip1	EC1	0.00120514	0.00287698	0.621609	0.697719	-1.12244
Thbd	EC1	0.00129198	0.00302341	3.99285	4.23915	-1.06168
Rasgrp3	EC1	0.00132771	0.00308269	2.50966	2.74004	-1.0918
Cfl1	EC1	0.00136527	0.00315653	9.70406	10.1053	-1.04135
Txndc17	EC1	0.0013843	0.0031891	1.54958	1.6706	-1.0781
Map4k4	EC1	0.00140546	0.0032256	1.48375	1.6338	-1.10113
Slco3a1	EC1	0.00148486	0.00334705	0.301539	0.368121	-1.22081
Gm12002	EC1	0.00151612	0.00340027	1.67118	1.75337	-1.04918
Acot9	EC1	0.00154173	0.00343742	0.594028	0.674353	-1.13522
Ecm2	EC1	0.0015478	0.00344525	0.577784	0.691715	-1.19719
Pop5	EC1	0.00157907	0.00348867	0.949207	1.04365	-1.0995
Chchd2	EC1	0.0015868	0.00349557	10.2403	10.5519	-1.03043
C1qbp	EC1	0.00159597	0.00350207	0.451951	0.517048	-1.14404
Prdx4	EC1	0.00167094	0.00361819	0.725055	0.804823	-1.11002
Slc25a5	EC1	0.00167947	0.00362561	2.26977	2.40665	-1.0603
Ifi27	EC1	0.0016829	0.0036301	2.27449	2.39172	-1.05154
Sfpq	EC1	0.00178052	0.00377656	2.66247	2.77199	-1.04113
Ubald2	EC1	0.00181458	0.0038351	1.10091	1.20817	-1.09743
Cavin3	EC1	0.00183562	0.00386313	1.51751	1.66685	-1.09842
Ep400	EC1	0.0018388	0.00386438	0.723037	0.834316	-1.15391
Gpx1	EC1	0.00192061	0.00399042	2.32801	2.56222	-1.1006
Nenf	EC1	0.00198499	0.00407422	0.742798	0.842552	-1.13429
Fut8	EC1	0.00203104	0.00413713	0.484595	0.576861	-1.1904
Mrpl57	EC1	0.00206596	0.00418725	0.505197	0.555157	-1.09889
Cd93	EC1	0.0020738	0.00419836	6.12878	6.64494	-1.08422
Arpc4	EC1	0.00211244	0.0042572	1.25763	1.38333	-1.09995
Runx1t1	EC1	0.00214419	0.00430966	0.616267	0.727708	-1.18083
Pcdh17	EC1	0.00215519	0.00431087	1.77922	2.01148	-1.13054
Uqcrb	EC1	0.00215621	0.00431087	3.5787	3.75724	-1.04989
Cd274	EC1	0.00220575	0.00436612	0.499247	0.625202	-1.25229
Fosb	EC1	0.0022123	0.00437417	6.63256	7.06231	-1.06479
Tpi1	EC1	0.00227336	0.0044462	1.35837	1.4892	-1.09632
Cnn2	EC1	0.00227551	0.00444725	1.18814	1.33724	-1.12549
Hsp90aa1	EC1	0.0022794	0.00444855	23.9629	25.4279	-1.06113
Ostc	EC1	0.00237673	0.00456974	0.867789	0.952593	-1.09772
Smpdl3a	EC1	0.00241222	0.00460218	1.79418	1.9379	-1.0801
Pnp	EC1	0.00256162	0.00478304	2.53663	2.70498	-1.06637
Nus1	EC1	0.00256995	0.00478438	1.13945	1.14695	-1.00658
Cyfip1	EC1	0.00263003	0.00484716	1.20964	1.35119	-1.11702
Fam198b	EC1	0.00263154	0.00484743	1.10865	1.23659	-1.1154
Zfp994	EC1	0.0026376	0.00484984	0.163379	0.185803	-1.13725
Cnih1	EC1	0.00265254	0.00486596	0.703887	0.767225	-1.08998
Vkorc1l1	EC1	0.00266211	0.00487125	0.20904	0.247466	-1.18382
Fkbp1a	EC1	0.00269108	0.00489877	5.78855	6.08811	-1.05175
Mxi1	EC1	0.00272738	0.00493821	0.67939	0.771109	-1.135
Ndufs6	EC1	0.00278317	0.00499231	1.19662	1.28315	-1.07231
Coasy	EC1	0.00284265	0.00506578	0.149509	0.197744	-1.32262
Myh9	EC1	0.00286077	0.00508294	1.92833	2.23692	-1.16003
Arhgdib	EC1	0.00291814	0.00514872	0.199426	0.242346	-1.21521
Atp9b	EC1	0.00293967	0.00516877	0.167514	0.179499	-1.07155
Ceacam1	EC1	0.00296226	0.00518285	1.60379	1.74926	-1.0907
Abca1	EC1	0.00298804	0.00520104	0.208167	0.256932	-1.23426
Ndufaf2	EC1	0.00299735	0.00520584	0.45459	0.511081	-1.12427
Zfp503	EC1	0.00301693	0.00523219	0.457417	0.52297	-1.14331
Ap3s1	EC1	0.00302879	0.00524253	0.371793	0.416772	-1.12098
Pcdh12	EC1	0.00306416	0.00528213	0.841043	0.970929	-1.15443
Rgs2	EC1	0.00307006	0.00528567	0.384932	0.390833	-1.01533
Spry4	EC1	0.00310878	0.00532656	0.672775	0.7959	-1.18301
Hexim1	EC1	0.00311316	0.00533149	1.22802	1.40187	-1.14157
Rrp15	EC1	0.00314253	0.00537144	0.186384	0.214629	-1.15154
Nrp2	EC1	0.00315521	0.00538536	2.27183	2.61227	-1.14985
Cct8	EC1	0.00317091	0.00540601	1.07647	1.17432	-1.09089
Nhsl2	EC1	0.00318891	0.00541747	0.216737	0.253859	-1.17128
Phlda1	EC1	0.00319448	0.00542117	1.2848	1.39098	-1.08264
Ly6c1	EC1	0.00321085	0.00543857	27.334	28.0649	-1.02674
Wdr18	EC1	0.00329603	0.00554064	0.224155	0.257695	-1.14963
Elk3	EC1	0.00331195	0.00555481	2.70947	2.90221	-1.07113
Hmgn3	EC1	0.00332286	0.00556132	0.109499	0.146646	-1.33925
Gapdh	EC1	0.0033354	0.00557257	5.50893	5.81714	-1.05595
Npdc1	EC1	0.00336454	0.00560284	0.942643	1.06732	-1.13226
Serpinb1a	EC1	0.00340325	0.00564615	0.378211	0.473532	-1.25203
Gng12	EC1	0.00340644	0.00564882	0.91869	0.940416	-1.02365
Tmem208	EC1	0.00341096	0.00565104	0.636236	0.700843	-1.10155
Usmg5	EC1	0.00346179	0.00569853	1.89596	2.00574	-1.0579
Uqcc3	EC1	0.00347519	0.00570087	0.79587	0.867225	-1.08966
Palm	EC1	0.00348373	0.00570517	1.13847	1.25992	-1.10668
Col15a1	EC1	0.00352425	0.00573719	0.222661	0.289252	-1.29907
Mybbp1a	EC1	0.00354256	0.00575121	0.258363	0.311461	-1.20551
Bcam	EC1	0.0036394	0.00583309	2.02716	2.21097	-1.09067
Adgre5	EC1	0.00363947	0.00583309	1.05004	1.1632	-1.10777
Gja1	EC1	0.00364493	0.00583309	2.15499	2.3805	-1.10465
Ptk2	EC1	0.00368487	0.00587761	0.971573	1.0929	-1.12488
Smim4	EC1	0.00369802	0.00587969	0.132039	0.142205	-1.07699
Rpl23	EC1	0.00370311	0.00587986	21.7956	22.8162	-1.04683
Brk1	EC1	0.00376684	0.00592598	1.70363	1.81985	-1.06822
Sys1	EC1	0.0038219	0.00597559	0.919957	1.02667	-1.11599
Cox6a1	EC1	0.00393532	0.00605972	2.82174	2.98117	-1.0565
Hnrnpab	EC1	0.00397358	0.006087	1.62363	1.80867	-1.11397
Cdkn2aip	EC1	0.00401756	0.00613062	0.953351	1.06607	-1.11823
Cox4i1	EC1	0.00407376	0.00618177	6.86818	7.16589	-1.04335
Tbxa2r	EC1	0.00420485	0.00628167	0.213773	0.268572	-1.25634
Gjc1	EC1	0.00423335	0.00631761	0.390698	0.458305	-1.17304
Pdcd6ip	EC1	0.00428022	0.00635954	1.10714	1.27554	-1.1521
Dnajb9	EC1	0.00433665	0.00639795	1.01036	1.10338	-1.09206
Hyal2	EC1	0.00435696	0.00641993	0.464007	0.538368	-1.16026
Rsu1	EC1	0.00436155	0.00642403	1.86432	2.01021	-1.07825
Gm42418	EC1	0.00438436	0.0064363	100.199	107.647	-1.07433
Nxf1	EC1	0.00439296	0.00643856	0.971257	1.04081	-1.07161
Ptbp1	EC1	0.0044095	0.00644926	0.729102	0.825961	-1.13285
Polr3d	EC1	0.00454081	0.00659204	0.198537	0.232224	-1.16968
Icam1	EC1	0.00457721	0.00661835	2.64025	3.06381	-1.16043
Pdia4	EC1	0.00458156	0.00661925	0.46582	0.522366	-1.12139
Sorbs2	EC1	0.00469099	0.00669146	0.194522	0.247909	-1.27445
Ahnak	EC1	0.00470996	0.00670401	5.99415	6.8244	-1.13851
mt-Atp8	EC1	0.00472991	0.00672165	1.28602	1.41494	-1.10025
Rfc1	EC1	0.00473807	0.00672911	0.712058	0.726719	-1.02059
Tor3a	EC1	0.0049272	0.00689721	0.414945	0.41833	-1.00816
Rbpms	EC1	0.00506568	0.00701387	2.88671	3.01511	-1.04448
Tmem9b	EC1	0.0050843	0.00702597	0.430788	0.452004	-1.04925
Mrpl30	EC1	0.00519882	0.00710419	0.833281	0.881436	-1.05779
Cox7b	EC1	0.00534947	0.00721033	1.65599	1.76464	-1.06561
Malat1	EC1	0.00535597	0.0072124	294.137	296.352	-1.00753
Rpl7a	EC1	0.00542187	0.00725841	5.52846	5.84094	-1.05652
Rpl5	EC1	0.00561545	0.00742953	7.80944	8.33077	-1.06676
Fbl	EC1	0.00563457	0.00744454	0.364401	0.423168	-1.16127
Lman2	EC1	0.00569724	0.00748618	0.839372	0.86387	-1.02919
Rps14	EC1	0.00571826	0.00750548	22.9927	24.1995	-1.05248
Foxn2	EC1	0.00589321	0.00763671	0.288997	0.294051	-1.01749
Ypel5	EC1	0.00589343	0.00763671	0.419359	0.463882	-1.10617
Ndufa4	EC1	0.00590354	0.0076417	4.40464	4.56803	-1.03709
Exoc5	EC1	0.00596424	0.00770047	0.645044	0.687372	-1.06562
Papola	EC1	0.00605749	0.00777061	1.21885	1.32367	-1.086
Gltp	EC1	0.00617636	0.00783779	0.536592	0.554769	-1.03387
Plk2	EC1	0.00619009	0.00783879	5.6408	5.72721	-1.01532
Wars	EC1	0.00625798	0.00786957	0.882836	0.98347	-1.11399
Rock1	EC1	0.00629101	0.00789038	2.10941	2.35434	-1.11611
Hnrnpf	EC1	0.00630949	0.00789767	4.50143	4.67738	-1.03909
Lrp10	EC1	0.00639214	0.00795239	0.56285	0.620575	-1.10256
Plod2	EC1	0.00639634	0.00795239	0.24008	0.279284	-1.16329
Mink1	EC1	0.00644522	0.00798389	0.230282	0.232576	-1.00996
Atp5j2	EC1	0.00645888	0.0079907	3.68787	3.83537	-1.04
Cttn	EC1	0.00659323	0.00808415	0.456388	0.471008	-1.03203
Snx3	EC1	0.00664284	0.00811932	3.58162	3.74868	-1.04664
Rnf152	EC1	0.00672304	0.00818127	0.193852	0.240496	-1.24061
Fscn1	EC1	0.00684906	0.00827533	1.15451	1.25984	-1.09124
Tusc3	EC1	0.00688772	0.00828274	0.411956	0.438904	-1.06542
Atxn7l3b	EC1	0.00691372	0.00830141	2.0036	2.12566	-1.06092
Dnajc21	EC1	0.00693914	0.00831952	0.511959	0.59742	-1.16693
Sdc3	EC1	0.0069703	0.00834232	0.954646	1.07301	-1.12399
Atic	EC1	0.00701347	0.00836303	0.110867	0.148727	-1.34149
Dusp22	EC1	0.00709804	0.00842715	0.409478	0.479764	-1.17165
Snrpd1	EC1	0.00712653	0.0084377	0.884648	0.926133	-1.04689
Hmg20b	EC1	0.00713359	0.00843928	1.6003	1.6986	-1.06143
Mob3c	EC1	0.00723953	0.00849307	0.21101	0.251705	-1.19286
Acvr2a	EC1	0.00739541	0.00859376	0.533113	0.623193	-1.16897
Mgp	EC1	0.00749094	0.00865668	0.582694	0.597237	-1.02496
Rcn2	EC1	0.00751345	0.00867321	0.97705	1.02356	-1.0476
Park7	EC1	0.00759034	0.00872337	1.73273	1.85141	-1.0685
Ndufc1	EC1	0.00764246	0.00874935	1.4284	1.50438	-1.05319
Ndufb9	EC1	0.00765869	0.00876005	2.26492	2.38374	-1.05246
Srp72	EC1	0.00767615	0.00876816	0.687249	0.692959	-1.00831
Romo1	EC1	0.00773252	0.00879095	1.38733	1.45906	-1.05171
Cyyr1	EC1	0.0078118	0.00883351	6.74105	7.12274	-1.05662
Rbm34	EC1	0.00797372	0.00892184	0.238906	0.282208	-1.18125
H13	EC1	0.00800005	0.00893163	0.49641	0.557592	-1.12325
Serpinb6a	EC1	0.00801202	0.00893658	1.99914	2.11843	-1.05967
Arpc2	EC1	0.00807049	0.00897647	4.83869	5.11737	-1.05759
Eif3k	EC1	0.0080771	0.00897777	2.12357	2.26225	-1.0653
Atp6v0b	EC1	0.00812725	0.0090136	2.02272	2.10394	-1.04015
Cib1	EC1	0.0081632	0.00902876	0.469955	0.503088	-1.0705
Vegfa	EC1	0.00823592	0.00906691	0.17463	0.186738	-1.06933
Uqcrq	EC1	0.00831862	0.00909843	2.23791	2.35166	-1.05083
Gpd2	EC1	0.00839824	0.00915672	0.335545	0.400061	-1.19227
Sco2	EC1	0.00840503	0.00915672	0.215832	0.259261	-1.20122
Sh3d21	EC1	0.00841705	0.00916701	0.144091	0.173174	-1.20184
Sirt1	EC1	0.0084268	0.00916889	0.754166	0.819302	-1.08637
Dnajb14	EC1	0.00848924	0.00918656	0.369805	0.45507	-1.23057
Akt1	EC1	0.00860977	0.00923926	0.912882	1.02217	-1.11972
Myo1e	EC1	0.00868791	0.00928656	0.581942	0.661534	-1.13677
Ebag9	EC1	0.00876502	0.00931496	0.137269	0.16956	-1.23524
Tmem230	EC1	0.00877146	0.00931624	0.269726	0.304488	-1.12888
Sigirr	EC1	0.00882934	0.00936094	0.47252	0.52663	-1.11451
Tmed10	EC1	0.00890207	0.00939883	3.01032	3.14042	-1.04322
Grk2	EC1	0.00890917	0.00940353	0.413144	0.497889	-1.20512
Atp6v0e	EC1	0.00906921	0.00947736	2.2476	2.3349	-1.03884
Timm10	EC1	0.00948207	0.00973285	0.140618	0.183392	-1.30419
2410015M20Rik	EC1	0.00957061	0.00978518	0.982591	1.08089	-1.10004
9930111J21Rik2	EC1	0.00970762	0.009877	1.48897	1.70051	-1.14207
Bzw2	EC1	0.00981096	0.00991128	0.341359	0.392484	-1.14977
Thap12	EC1	0.00989601	0.00994523	0.392583	0.447529	-1.13996
Cxcl12	EC2	9.57085e-59	1.13478e-55	29.1289	42.4731	-1.45811
Vwa1	EC2	2.07549e-38	7.3825e-36	1.55569	2.58254	-1.66006
Igfbp7	EC2	2.42932e-31	6.17222e-29	18.7221	23.7431	-1.26818
Serpinh1	EC2	5.8552e-26	8.01036e-24	4.10451	5.28376	-1.28731
Sparc	EC2	1.8463e-20	1.56364e-18	16.8725	20.2916	-1.20264
Tm4sf1	EC2	1.38038e-18	9.62747e-17	16.0517	19.4917	-1.21431
Stmn2	EC2	2.66403e-14	1.08919e-12	1.97044	2.88137	-1.4623
Tmem255b	EC2	5.21911e-14	2.08588e-12	0.520015	0.804723	-1.5475
Vim	EC2	7.27127e-14	2.84219e-12	6.66799	8.29418	-1.24388
Tuba1a	EC2	5.92446e-13	2.12861e-11	5.57552	6.76061	-1.21255
Col4a2	EC2	2.14499e-12	6.93613e-11	5.81305	6.95812	-1.19698
Col4a1	EC2	5.51159e-11	1.41041e-09	10.3766	11.9886	-1.15535
Gnas	EC2	6.66757e-11	1.68202e-09	16.295	17.7812	-1.0912
Ifi203	EC2	9.39113e-11	2.2946e-09	3.95159	4.7461	-1.20106
Crip1	EC2	1.60897e-10	3.7163e-09	11.4558	13.3189	-1.16263
Actb	EC2	1.99623e-10	4.49405e-09	52.3944	58.2305	-1.11139
AW112010	EC2	3.64426e-10	7.67021e-09	8.29408	9.73161	-1.17332
Anxa2	EC2	1.72108e-09	3.15561e-08	4.208	4.95148	-1.17668
Ccnd1	EC2	2.62751e-09	4.62675e-08	3.74065	4.51021	-1.20573
Nrp1	EC2	3.92582e-09	6.77871e-08	12.0675	13.5286	-1.12108
Hsp90ab1	EC2	4.09121e-09	6.92973e-08	17.6141	19.6629	-1.11631
Atox1	EC2	5.25863e-09	8.69998e-08	3.75017	4.301	-1.14688
Azin1	EC2	3.8932e-08	5.28553e-07	0.504592	0.735666	-1.45794
Fyn	EC2	6.94586e-08	8.82372e-07	1.54091	1.93776	-1.25755
Prdx4	EC2	1.42283e-07	1.62211e-06	0.826113	1.08966	-1.31902
Fxyd5	EC2	1.94192e-07	2.15857e-06	0.92784	1.22437	-1.31959
Cd81	EC2	2.49499e-07	2.7223e-06	21.5002	23.4149	-1.08905
Sox18	EC2	3.16564e-07	3.36125e-06	5.47602	6.25765	-1.14274
Podxl	EC2	3.37884e-07	3.5594e-06	4.57382	5.2099	-1.13907
Dcn	EC2	4.74125e-07	4.81846e-06	1.14982	1.36752	-1.18934
Ndufa4	EC2	5.5171e-07	5.54359e-06	5.03145	5.63494	-1.11994
Kdr	EC2	7.16368e-07	7.05851e-06	17.4014	18.9804	-1.09074
Icam2	EC2	9.1523e-07	8.72781e-06	6.40969	7.25138	-1.13132
Unc5b	EC2	9.42731e-07	8.96602e-06	0.976264	1.26727	-1.29808
Cst3	EC2	1.02326e-06	9.62896e-06	15.6923	17.0895	-1.08904
Hsp90b1	EC2	1.39516e-06	1.25013e-05	4.67067	5.3425	-1.14384
Ranbp1	EC2	1.77251e-06	1.54909e-05	1.36479	1.63116	-1.19518
Ly6a	EC2	2.11008e-06	1.79989e-05	24.9549	27.0359	-1.08339
Myl6	EC2	2.60002e-06	2.1408e-05	14.6963	16.0587	-1.09271
Ltbp4	EC2	2.82522e-06	2.28913e-05	5.06857	5.71429	-1.1274
mt-Co2	EC2	2.84742e-06	2.29666e-05	58.6913	62.9442	-1.07246
Manf	EC2	3.94028e-06	3.09395e-05	1.66205	1.99102	-1.19793
Scand1	EC2	5.01935e-06	3.84781e-05	1.54405	1.82716	-1.18335
Plod1	EC2	6.26504e-06	4.67185e-05	1.7136	2.05074	-1.19674
Upp1	EC2	7.10787e-06	5.17029e-05	0.21318	0.327987	-1.53855
Isg15	EC2	7.32447e-06	5.31697e-05	0.809855	1.0572	-1.30543
Gapdh	EC2	1.00772e-05	6.91984e-05	4.81242	5.44008	-1.13043
Sox4	EC2	1.20644e-05	8.15497e-05	1.24052	1.50662	-1.2145
S100a16	EC2	1.30457e-05	8.75541e-05	4.7323	5.22527	-1.10417
Plpp3	EC2	1.75558e-05	0.00011479	7.65438	8.63128	-1.12763
Krtcap2	EC2	1.76825e-05	0.000115407	2.64462	2.9498	-1.1154
Igfbp3	EC2	2.05378e-05	0.000130452	0.899143	1.23268	-1.37095
Rexo2	EC2	2.13471e-05	0.000135351	1.24146	1.46165	-1.17736
Foxp1	EC2	2.17117e-05	0.000137173	2.5345	2.98638	-1.17829
Kitl	EC2	2.27257e-05	0.000142316	10.759	11.7385	-1.09104
Ppib	EC2	2.82916e-05	0.000170855	3.97327	4.46412	-1.12354
Cd34	EC2	3.07544e-05	0.000182932	4.58688	5.21741	-1.13746
Plk2	EC2	3.15641e-05	0.000187435	2.58942	3.0129	-1.16354
Atp5e	EC2	3.56132e-05	0.000208692	4.13337	4.52872	-1.09565
Tubb4b	EC2	4.08288e-05	0.00023396	3.9543	4.44403	-1.12385
Lamb1	EC2	5.00625e-05	0.000275203	0.94111	1.15381	-1.22602
BC028528	EC2	5.38508e-05	0.000291993	2.14064	2.45524	-1.14696
Ctbp2	EC2	6.42912e-05	0.000337859	0.542714	0.681497	-1.25572
Ubald2	EC2	6.61605e-05	0.000343051	1.0949	1.33309	-1.21754
Mydgf	EC2	7.1693e-05	0.000365871	1.18438	1.43023	-1.20758
Mycn	EC2	7.22413e-05	0.000367089	0.307515	0.421385	-1.37029
Pdia6	EC2	7.80227e-05	0.000388693	2.55303	2.87524	-1.12621
2810474O19Rik	EC2	7.82113e-05	0.000388951	0.848525	1.00586	-1.18542
Gimap1	EC2	7.96118e-05	0.0003944	1.92536	2.26532	-1.17657
Runx1t1	EC2	8.01338e-05	0.000395883	0.679104	0.772999	-1.13826
Nes	EC2	8.51715e-05	0.000415007	2.29228	2.66075	-1.16074
Pcp4l1	EC2	8.95455e-05	0.00043159	0.863881	1.09549	-1.2681
Malat1	EC2	9.63566e-05	0.000455136	342.243	362.791	-1.06004
Pls3	EC2	9.84654e-05	0.000462431	2.43608	2.81672	-1.15625
Arl6ip5	EC2	9.85444e-05	0.000462431	1.81558	2.11047	-1.16242
Fbxo22	EC2	0.000100258	0.000468638	1.36068	1.61111	-1.18405
Mall	EC2	0.000109908	0.000503144	0.384877	0.53118	-1.38013
Nck1	EC2	0.000125031	0.000555917	3.3058	3.73183	-1.12887
Sybu	EC2	0.000128395	0.000570164	0.613506	0.768896	-1.25328
Atp6v0b	EC2	0.00014059	0.000612844	2.38483	2.66927	-1.11927
Ube2z	EC2	0.000143674	0.00062323	0.342354	0.445313	-1.30074
Cfl1	EC2	0.000164824	0.000698785	7.77584	8.43815	-1.08517
Emg1	EC2	0.000167769	0.000705384	1.02583	1.13029	-1.10183
Emp2	EC2	0.000170521	0.000712754	0.892137	1.08568	-1.21694
Tnfsf10	EC2	0.000172363	0.000718752	1.22153	1.46288	-1.19758
Serpinb1a	EC2	0.000173293	0.000720098	0.341418	0.441003	-1.29168
Elk3	EC2	0.00017436	0.000721828	3.0777	3.44523	-1.11942
Apoe	EC2	0.000182953	0.000750593	4.12165	4.22998	-1.02628
Lrrc8c	EC2	0.000191012	0.00077738	3.14278	3.47821	-1.10673
Ceacam1	EC2	0.000209798	0.000832871	1.87213	2.25027	-1.20198
Ckb	EC2	0.000212355	0.000837412	1.56404	1.8886	-1.20751
Actg1	EC2	0.000217412	0.000851689	21.1933	22.6414	-1.06833
Sh3bgrl3	EC2	0.000233342	0.000889601	3.63958	3.94051	-1.08268
Mndal	EC2	0.000245674	0.000924721	3.65252	4.02458	-1.10187
Zfp36l1	EC2	0.000249635	0.000937646	5.63816	6.0925	-1.08058
Ecscr	EC2	0.000262006	0.000973829	3.82304	4.22656	-1.10555
Bola2	EC2	0.000271901	0.00100361	0.617586	0.78393	-1.26935
Lxn	EC2	0.000278479	0.00101595	0.468073	0.59663	-1.27465
Pdia3	EC2	0.000281999	0.00102669	2.94577	3.2842	-1.11489
Rrbp1	EC2	0.000285418	0.00103383	2.97187	3.31698	-1.11613
St8sia6	EC2	0.000296548	0.00106675	0.405804	0.516722	-1.27333
Ankrd37	EC2	0.000309139	0.00109961	0.786252	0.971131	-1.23514
Flnb	EC2	0.000316727	0.00111804	1.19242	1.35442	-1.13586
Ywhaq	EC2	0.000324129	0.00113589	3.15159	3.4863	-1.1062
Rpl41	EC2	0.000337217	0.00117137	22.8164	24.0175	-1.05264
Thbd	EC2	0.000349137	0.00120296	4.04966	4.46632	-1.10289
Cyba	EC2	0.000384699	0.00129581	2.43503	2.64904	-1.08789
Bnip2	EC2	0.000393691	0.00131736	1.86537	2.12492	-1.13914
Mrpl58	EC2	0.000475393	0.0015125	0.559067	0.630104	-1.12706
Ybx1	EC2	0.000478936	0.00151969	15.6332	16.6351	-1.06409
Frmd4b	EC2	0.000486883	0.00153668	0.45781	0.591867	-1.29282
Prdm1	EC2	0.000520685	0.00160076	0.339584	0.436464	-1.28529
Tgfb1	EC2	0.000530511	0.00162456	1.31026	1.54735	-1.18094
Aig1	EC2	0.000531788	0.00162506	0.55512	0.708215	-1.27579
mt-Nd3	EC2	0.000636757	0.00186109	10.7285	11.3684	-1.05965
mt-Cytb	EC2	0.000761419	0.00211261	47.6568	50.5256	-1.0602
Golim4	EC2	0.000773907	0.00213708	0.532441	0.620205	-1.16483
Arhgap10	EC2	0.000789435	0.00215174	0.803188	0.963979	-1.20019
Palmd	EC2	0.000799132	0.00217012	4.73717	5.17606	-1.09265
Ankrd40	EC2	0.000820226	0.00221026	0.474765	0.599463	-1.26265
P4ha2	EC2	0.000830764	0.00222853	0.431483	0.566917	-1.31388
Cnn2	EC2	0.000839951	0.00224471	1.18899	1.41339	-1.18873
Sel1l	EC2	0.000854766	0.00226653	0.628532	0.65318	-1.03922
Fkbp4	EC2	0.000933432	0.00243061	1.2376	1.43896	-1.1627
Sri	EC2	0.000940717	0.00244422	2.41674	2.64045	-1.09257
Mid1ip1	EC2	0.000984051	0.00252013	0.537791	0.666129	-1.23864
Fam49b	EC2	0.00101018	0.00257026	0.272469	0.31121	-1.14218
Tomm22	EC2	0.00101362	0.00257532	1.32068	1.47733	-1.11862
Eif2s2	EC2	0.00105257	0.00264688	2.79283	3.06214	-1.09643
Mtss1	EC2	0.00105359	0.00264688	1.31931	1.52933	-1.15919
Itgb1	EC2	0.00105369	0.00264688	6.26188	6.84175	-1.0926
Sox13	EC2	0.00105456	0.00264718	0.33693	0.450562	-1.33726
Mrpl33	EC2	0.00114958	0.00279882	1.51627	1.71714	-1.13248
Grrp1	EC2	0.00118235	0.00284077	0.96029	1.12217	-1.16857
Plxnd1	EC2	0.00124281	0.00293927	2.8115	3.12355	-1.11099
Polr2e	EC2	0.00128308	0.00301249	1.62222	1.86562	-1.15004
Atg3	EC2	0.00140559	0.0032256	0.513496	0.576424	-1.12255
Gm12216	EC2	0.00150843	0.00338944	0.512729	0.680213	-1.32665
Cdkn1c	EC2	0.00154083	0.00343742	5.72884	6.26022	-1.09276
Emp1	EC2	0.00173858	0.0037142	0.296982	0.368246	-1.23996
9530082P21Rik	EC2	0.00177478	0.0037689	0.357308	0.474266	-1.32733
Msn	EC2	0.00180812	0.00382599	4.69572	5.16453	-1.09984
Bst2	EC2	0.00187059	0.00391302	3.84035	4.04187	-1.05247
Knop1	EC2	0.00189289	0.00394203	0.981109	1.17091	-1.19345
Pfn1	EC2	0.00199855	0.00409024	4.92813	5.29619	-1.07469
Slc6a6	EC2	0.00203281	0.00413713	6.16633	6.91442	-1.12132
Ifitm2	EC2	0.00204028	0.00414938	13.4604	14.236	-1.05762
Actr10	EC2	0.00214992	0.00430966	1.02648	1.1918	-1.16106
Mrpl34	EC2	0.00218574	0.00433855	0.585645	0.706529	-1.20641
Fut8	EC2	0.00223573	0.00440749	0.744227	0.922799	-1.23994
Gpx1	EC2	0.00229854	0.00447772	1.84549	2.10066	-1.13827
mt-Co1	EC2	0.00234427	0.00452688	50.5202	51.9762	-1.02882
Calm1	EC2	0.00234553	0.00452688	22.0982	23.3761	-1.05783
Arpc2	EC2	0.00236422	0.00455061	4.80473	5.18157	-1.07843
1190002N15Rik	EC2	0.00242134	0.00461066	0.83011	0.977798	-1.17791
Cbfa2t3	EC2	0.00249613	0.0047077	1.73293	1.9592	-1.13057
Uqcr11	EC2	0.00267264	0.00487579	3.11669	3.40789	-1.09343
Glrx3	EC2	0.00267297	0.00487579	0.980069	1.12541	-1.1483
Nudt5	EC2	0.00268614	0.00489227	0.321495	0.417823	-1.29962
Rras	EC2	0.0027725	0.00498181	4.01888	4.37707	-1.08913
Flt1	EC2	0.00292747	0.00515751	12.9026	13.6886	-1.06091
Uqcc2	EC2	0.00296178	0.00518285	1.14384	1.32372	-1.15726
Mrps5	EC2	0.00309508	0.00531076	0.55434	0.684457	-1.23472
Eif5a	EC2	0.00329315	0.00553841	2.88053	3.06391	-1.06366
Adgre5	EC2	0.0034236	0.00566143	1.48349	1.73897	-1.17222
Pfkl	EC2	0.00344717	0.00568983	0.590293	0.71304	-1.20794
Cavin3	EC2	0.00346481	0.00569853	1.62619	1.83111	-1.12601
Hint1	EC2	0.00347365	0.00570087	3.46428	3.75	-1.08248
Dab2	EC2	0.00362667	0.00582545	0.744111	0.920531	-1.23709
Gnai2	EC2	0.00363667	0.00583309	11.8469	12.5497	-1.05932
Mrpl17	EC2	0.00366534	0.00585434	1.29327	1.47582	-1.14115
Edf1	EC2	0.00369404	0.00587969	2.56189	2.79165	-1.08969
Prdx1	EC2	0.0036985	0.00587969	4.71151	5.08369	-1.07899
Taf10	EC2	0.00373583	0.00590332	1.4784	1.6613	-1.12372
S100a13	EC2	0.00373934	0.00590623	6.13551	6.50494	-1.06021
Rbms1	EC2	0.00378085	0.00593752	2.98415	3.36039	-1.12608
Iqgap1	EC2	0.00388528	0.00602215	1.7048	1.91695	-1.12445
Chchd2	EC2	0.00402743	0.00614113	8.36845	8.77804	-1.04894
Map4k4	EC2	0.00405841	0.00617177	1.64743	1.86289	-1.13079
Ndufaf4	EC2	0.00406248	0.00617379	0.436471	0.536114	-1.22829
S100a11	EC2	0.00408349	0.00618874	3.90089	4.25098	-1.08975
Bicd2	EC2	0.00423876	0.00632171	1.08772	1.21043	-1.11281
Bloc1s4	EC2	0.0043012	0.00637218	0.37384	0.414966	-1.11001
Myct1	EC2	0.00431973	0.0063791	5.69442	6.03995	-1.06068
Klf13	EC2	0.00444847	0.00648758	3.26893	3.59385	-1.0994
Dnajb11	EC2	0.00475989	0.00675077	0.912348	1.04313	-1.14334
Riok1	EC2	0.00479266	0.00678102	0.492421	0.619105	-1.25727
St13	EC2	0.00487564	0.00684999	2.31052	2.5035	-1.08352
St8sia4	EC2	0.00491061	0.00688492	1.90589	2.10565	-1.10481
Gas6	EC2	0.00513004	0.00705903	2.71064	2.96132	-1.09248
Tusc3	EC2	0.00518212	0.00709432	0.429453	0.521069	-1.21333
Lsm7	EC2	0.00520831	0.00710623	0.665617	0.785473	-1.18007
Ergic1	EC2	0.00533622	0.00719792	0.285477	0.363952	-1.27489
Rpl23a	EC2	0.0053786	0.00722495	4.92883	4.95709	-1.00573
Fam129b	EC2	0.00539339	0.00723663	0.284361	0.362647	-1.27531
Rnf215	EC2	0.00555617	0.00738263	0.768786	0.79445	-1.03338
Glrx2	EC2	0.00557966	0.00739773	0.450858	0.5033	-1.11631
Adam15	EC2	0.00567388	0.00746928	2.47791	2.77421	-1.11957
Magix	EC2	0.00573411	0.00751796	0.604619	0.730027	-1.20742
mt-Co3	EC2	0.00600906	0.00773867	87.7602	90.9112	-1.0359
Dennd6a	EC2	0.00603328	0.00775863	0.587818	0.679439	-1.15587
Eif3c	EC2	0.00609296	0.00780434	2.00788	2.20454	-1.09794
Tmem208	EC2	0.00613008	0.0078125	0.90905	1.0429	-1.14725
Cct8	EC2	0.00618317	0.00783831	1.12225	1.2549	-1.1182
Parvb	EC2	0.00619353	0.00783999	0.827265	0.996982	-1.20515
mt-Atp6	EC2	0.00620049	0.00784327	79.67	83.8967	-1.05305
Rbm28	EC2	0.00626557	0.00786957	0.653484	0.782879	-1.19801
Tpp2	EC2	0.00628415	0.00788669	0.609571	0.74844	-1.22781
Fkbp3	EC2	0.00639535	0.00795239	2.07472	2.36966	-1.14216
Kctd12b	EC2	0.00646658	0.0079907	2.81906	3.05181	-1.08256
Sema6d	EC2	0.00653942	0.00803609	0.647719	0.80094	-1.23655
Adsl	EC2	0.00666455	0.00813448	0.244911	0.314504	-1.28416
Dhrs7	EC2	0.00677669	0.00822124	1.37718	1.50307	-1.09141
Tm9sf4	EC2	0.00682524	0.00826043	0.570451	0.637818	-1.11809
Nhp2	EC2	0.0068542	0.00827533	0.325494	0.441666	-1.35691
Klra9	EC2	0.00693956	0.00831952	0.562275	0.693145	-1.23275
Ppp1r14b	EC2	0.00696968	0.00834232	0.282628	0.33888	-1.19903
Rplp1	EC2	0.00698808	0.00835516	24.8502	25.6504	-1.0322
Ran	EC2	0.00715075	0.00844744	1.58562	1.71959	-1.08449
Phax	EC2	0.00721357	0.0084822	0.71496	0.787149	-1.10097
Eif4ebp2	EC2	0.00737041	0.00858595	1.40347	1.604	-1.14289
Snrpd2	EC2	0.00758429	0.00872254	1.44604	1.60997	-1.11337
Mrps21	EC2	0.0077063	0.00878568	1.20243	1.38374	-1.15078
Psmg4	EC2	0.00781531	0.00883351	0.565538	0.66395	-1.17401
Parp14	EC2	0.00784644	0.0088462	1.33701	1.47649	-1.10432
Commd1	EC2	0.00796366	0.00891339	0.734362	0.882091	-1.20117
Pcbp1	EC2	0.00814305	0.0090205	1.85297	1.99947	-1.07906
Zfpm1	EC2	0.00850123	0.00919328	0.323453	0.408985	-1.26443
Cox5a	EC2	0.00852974	0.0092062	2.56611	2.77766	-1.08244
Pebp1	EC2	0.00857928	0.00922227	1.51851	1.69022	-1.11308
Rpl4	EC2	0.00888171	0.00939131	4.40528	4.74718	-1.07761
Nxf1	EC2	0.00895777	0.00943177	1.15929	1.33448	-1.15112
Upf2	EC2	0.00941884	0.0096941	0.517093	0.574378	-1.11078
Akr1c14	EC2	0.00964426	0.00982659	0.485548	0.564236	-1.16206
Smad7	EC2	0.00974933	0.00988217	3.70751	3.94621	-1.06438
Cxcl12	EC3	3.97974e-46	2.35932e-43	18.8575	28.3488	-1.50332
Igfbp7	EC3	2.66805e-15	1.24872e-13	13.0741	16.1366	-1.23424
Tuba1a	EC3	1.83666e-12	6.1056e-11	3.97951	5.10459	-1.28272
Vwa1	EC3	1.43973e-11	4.2676e-10	1.18338	1.66993	-1.41116
Anxa2	EC3	1.00319e-10	2.42746e-09	3.38175	4.13654	-1.2232
Sparc	EC3	1.24948e-10	2.94332e-09	13.0689	15.4636	-1.18324
Serpinh1	EC3	1.09253e-09	2.09072e-08	3.76267	4.61116	-1.2255
Sox4	EC3	1.22263e-09	2.32561e-08	1.16292	1.67541	-1.44069
Ccnd1	EC3	1.1705e-08	1.80236e-07	3.6442	4.47963	-1.22925
Podxl	EC3	1.21482e-08	1.86255e-07	3.58011	4.35099	-1.21532
Hsp90b1	EC3	1.61229e-08	2.40962e-07	3.54332	4.35963	-1.23038
Calr	EC3	7.03368e-08	8.90349e-07	3.32949	3.98127	-1.19576
Col4a1	EC3	8.60428e-08	1.04823e-06	7.89997	9.23319	-1.16876
Nrp1	EC3	1.38377e-07	1.58266e-06	9.69668	11.3307	-1.16852
Apoe	EC3	5.53854e-07	5.54946e-06	4.86552	6.19977	-1.27423
Fxyd5	EC3	2.18881e-06	1.85814e-05	0.656348	0.916068	-1.3957
Stmn2	EC3	2.34119e-06	1.97072e-05	1.37384	1.79856	-1.30915
Col4a2	EC3	2.99256e-06	2.40283e-05	4.39886	5.13815	-1.16806
Adcy4	EC3	3.73753e-06	2.94776e-05	0.990865	1.32608	-1.33831
Cdkn1c	EC3	4.42969e-06	3.42531e-05	5.14743	6.07512	-1.18022
Adam17	EC3	7.75614e-06	5.59607e-05	0.479911	0.659483	-1.37418
Rflnb	EC3	8.78175e-06	6.18548e-05	3.91475	4.58658	-1.17162
P4ha1	EC3	2.19119e-05	0.000137948	0.711297	0.886813	-1.24676
Cst3	EC3	2.54336e-05	0.000156995	13.9547	15.2114	-1.09005
AW112010	EC3	2.94326e-05	0.000176546	6.51124	7.42749	-1.14072
Gm26825	EC3	3.63707e-05	0.000212431	3.63477	4.39139	-1.20816
Rrbp1	EC3	4.09163e-05	0.000233986	2.63037	3.1125	-1.18329
Flt1	EC3	4.11473e-05	0.000234929	11.6755	13.0729	-1.11969
Kdr	EC3	4.54692e-05	0.000255908	14.4974	16.434	-1.13358
Cd81	EC3	5.2172e-05	0.00028419	15.7568	17.4079	-1.10479
Iigp1	EC3	6.72195e-05	0.000348035	1.67412	2.25392	-1.34633
Itgb1	EC3	7.82932e-05	0.000388951	4.87762	5.65598	-1.15958
Lrrc8c	EC3	8.34534e-05	0.000408876	2.44536	2.91851	-1.19349
Ldha	EC3	8.8303e-05	0.000426758	3.1635	3.58212	-1.13233
Mndal	EC3	0.000102666	0.000477986	3.19777	3.67849	-1.15033
Ahnak	EC3	0.000117252	0.000531239	6.51394	7.39232	-1.13485
Malat1	EC3	0.000122639	0.000549631	295.562	318.091	-1.07622
Ceacam1	EC3	0.000132512	0.000583882	1.39154	1.75246	-1.25937
Igfbp3	EC3	0.000168172	0.000706245	0.74842	1.05998	-1.41629
Nop10	EC3	0.000196301	0.000792556	0.923584	1.09787	-1.1887
S100a13	EC3	0.000222114	0.00086251	5.0853	5.58537	-1.09834
Ltbp4	EC3	0.000223433	0.000864802	4.34887	4.95923	-1.14035
Pdia6	EC3	0.000231692	0.000887113	2.03597	2.34238	-1.1505
Arl6ip5	EC3	0.000254037	0.000952169	1.40149	1.56615	-1.11749
Plxnd1	EC3	0.000276093	0.00101035	2.41586	2.82804	-1.17061
Slc6a6	EC3	0.000320538	0.00112663	4.6334	5.42198	-1.1702
Lamp1	EC3	0.000414133	0.00136515	3.4564	3.91191	-1.13179
Hspa5	EC3	0.000469872	0.00150562	4.3452	5.03286	-1.15826
Slc25a5	EC3	0.000474019	0.00151083	1.80292	2.10656	-1.16842
Fyn	EC3	0.000478504	0.00151968	1.33995	1.57984	-1.17902
Vim	EC3	0.000535233	0.00163408	5.89949	6.7891	-1.15079
Crip1	EC3	0.000551422	0.00166786	8.82565	9.88257	-1.11976
Gm42418	EC3	0.000563939	0.00169707	156.341	171.078	-1.09426
Anxa3	EC3	0.000570688	0.00171303	3.77606	4.20011	-1.1123
Bsg	EC3	0.000602384	0.00178687	4.14359	4.61787	-1.11446
P4ha2	EC3	0.000638581	0.00186489	0.345858	0.42203	-1.22024
Pfkl	EC3	0.00067474	0.00194809	0.568144	0.694093	-1.22168
St13	EC3	0.000741445	0.00207011	1.82842	2.08778	-1.14185
Mall	EC3	0.000771931	0.00213678	0.375882	0.469464	-1.24897
Plpp3	EC3	0.000782957	0.0021489	6.54456	7.49747	-1.1456
Nudcd3	EC3	0.000861306	0.00227637	0.949178	1.18826	-1.25189
Eif4ebp1	EC3	0.000862037	0.00227637	0.363433	0.494763	-1.36136
Hsp90ab1	EC3	0.000934501	0.00243162	22.4241	24.6029	-1.09716
Ctsz	EC3	0.00114125	0.00278806	1.19707	1.47627	-1.23323
AY036118	EC3	0.0011534	0.0028062	6.75445	7.55693	-1.11881
Psme2	EC3	0.00115815	0.00281227	1.82408	2.08621	-1.1437
Tpm4	EC3	0.00117123	0.00282932	2.82339	3.18102	-1.12667
Wnk1	EC3	0.00118347	0.00284077	2.81695	3.26848	-1.16029
Ttn	EC3	0.00119219	0.00285431	0.316028	0.399387	-1.26377
Tmem255b	EC3	0.00127462	0.00300037	0.416862	0.514744	-1.23481
Ckb	EC3	0.00136573	0.00315653	1.27999	1.58159	-1.23562
Luzp1	EC3	0.00159405	0.00350207	2.46648	2.80261	-1.13628
Uqcc3	EC3	0.00166186	0.00360661	0.728033	0.855362	-1.17489
Msn	EC3	0.0016733	0.00361819	4.16439	4.36556	-1.04831
Mrpl33	EC3	0.00167979	0.00362561	1.24287	1.5007	-1.20745
Runx1t1	EC3	0.00168889	0.00363422	0.538469	0.647283	-1.20208
Klra9	EC3	0.00171593	0.00368129	0.380179	0.567242	-1.49204
Vps4a	EC3	0.0017744	0.0037689	0.423775	0.515468	-1.21637
Metap2	EC3	0.00181869	0.00383921	1.17009	1.36826	-1.16937
Ankrd37	EC3	0.00192755	0.00400114	0.616358	0.804825	-1.30578
Arhgap10	EC3	0.00196072	0.00403721	0.611344	0.736871	-1.20533
Myo6	EC3	0.00196129	0.00403721	1.26553	1.39704	-1.10392
Gng11	EC3	0.00196899	0.00404839	16.9274	18.3431	-1.08363
Desi1	EC3	0.00200776	0.00410202	0.282265	0.378285	-1.34018
Fkbp4	EC3	0.00203309	0.00413713	1.1418	1.34486	-1.17784
Uqcr11	EC3	0.00210816	0.00425329	2.75276	2.88749	-1.04894
Edf1	EC3	0.00216046	0.00431087	2.27638	2.53341	-1.11291
Sri	EC3	0.00226676	0.00443981	2.1032	2.388	-1.13541
Dcn	EC3	0.00229608	0.00447761	3.10467	4.24025	-1.36577
Knop1	EC3	0.0023317	0.00451735	0.776981	0.984581	-1.26719
Sybu	EC3	0.00238212	0.00457269	0.385549	0.532519	-1.3812
Ctdspl	EC3	0.00244968	0.00464969	0.217106	0.298048	-1.37283
Sptbn1	EC3	0.002647	0.0048608	17.7472	19.3225	-1.08876
Brk1	EC3	0.00277344	0.00498181	1.57199	1.68294	-1.07058
Sh3bgrl3	EC3	0.00280174	0.00501802	2.97151	3.26212	-1.0978
AC149090.1	EC3	0.00297569	0.00519358	0.797358	1.00336	-1.25836
Mkrn2	EC3	0.00301867	0.00523265	0.176511	0.232881	-1.31936
Eng	EC3	0.00326846	0.0055047	8.75414	9.39976	-1.07375
Exosc9	EC3	0.00344547	0.00568966	0.171687	0.245078	-1.42747
Csf1	EC3	0.0035894	0.00579025	0.447759	0.613093	-1.36925
Ybx1	EC3	0.00360376	0.00580667	15.3595	16.3803	-1.06646
Epha4	EC3	0.00364547	0.00583309	0.837655	1.03221	-1.23227
Smco4	EC3	0.00383751	0.00597612	3.24575	3.53942	-1.09048
Cavin2	EC3	0.00385422	0.0059919	19.6199	19.8	-1.00918
Ywhaq	EC3	0.00385832	0.00599565	2.65902	2.93981	-1.1056
Slc25a17	EC3	0.00389458	0.00602706	0.229999	0.297739	-1.29453
Tubb5	EC3	0.00390238	0.00603337	2.40956	2.72535	-1.13106
Lamb1	EC3	0.00409278	0.0061949	0.832465	1.19664	-1.43747
Pon2	EC3	0.00411741	0.00621367	1.00797	1.22189	-1.21222
Mrpl34	EC3	0.0042016	0.00627945	0.490485	0.605256	-1.23399
Mmp15	EC3	0.00429223	0.00636985	1.13756	1.35061	-1.18728
Rnf167	EC3	0.00462196	0.0066433	0.676255	0.779693	-1.15296
Ehd2	EC3	0.00467344	0.00667607	4.68147	5.07746	-1.08459
Icam2	EC3	0.00482555	0.0068059	4.40668	4.89384	-1.11055
Fbxo22	EC3	0.00491513	0.00688633	1.21366	1.42519	-1.17429
Ttc14	EC3	0.00509944	0.00703596	1.06331	1.17099	-1.10127
Pkd2	EC3	0.00519038	0.00710084	0.572119	0.753954	-1.31783
Ccnd2	EC3	0.00529075	0.00716445	1.73062	1.92989	-1.11514
Foxj2	EC3	0.00563625	0.00744454	0.252117	0.336676	-1.3354
Ndufb7	EC3	0.0057811	0.00755481	2.04401	2.11835	-1.03637
Fam32a	EC3	0.00596011	0.00769793	1.1303	1.27621	-1.12908
Tm4sf1	EC3	0.00611944	0.00781063	11.741	13.0398	-1.11063
Nfib	EC3	0.0062021	0.00784327	6.16532	6.91804	-1.12209
Selenos	EC3	0.00623285	0.00786103	0.4143	0.461853	-1.11478
Bmpr2	EC3	0.00638408	0.00794826	1.818	2.08695	-1.14794
Myo18a	EC3	0.0064367	0.00798026	1.24501	1.51505	-1.21689
Dubr	EC3	0.00660525	0.00809052	0.23017	0.323683	-1.40627
Ctdnep1	EC3	0.00666163	0.00813437	0.57552	0.626826	-1.08915
Map4	EC3	0.00686196	0.00827533	1.24031	1.46221	-1.17891
Timm8b	EC3	0.00700065	0.00835936	0.710967	0.833366	-1.17216
Elovl5	EC3	0.00717181	0.00845546	0.683031	0.871835	-1.27642
Arpc2	EC3	0.00727213	0.00852008	4.08673	4.34122	-1.06227
Sco2	EC3	0.00743063	0.00862677	0.17282	0.227825	-1.31828
Larp1b	EC3	0.00759469	0.00872555	0.35678	0.381748	-1.06998
Tsen34	EC3	0.00765777	0.00876005	0.63816	0.663814	-1.0402
Dab2	EC3	0.00765954	0.00876005	0.653133	0.817307	-1.25136
Tm9sf3	EC3	0.00781317	0.00883351	1.67435	1.75228	-1.04654
Sos2	EC3	0.00801047	0.00893658	0.394186	0.503915	-1.27837
Plekho1	EC3	0.00831081	0.00909843	1.59686	1.80065	-1.12762
Ybx3	EC3	0.008602	0.00923553	1.56316	1.78548	-1.14223
1810022K09Rik	EC3	0.00901125	0.00945595	0.609767	0.724891	-1.1888
Sem1	EC3	0.00905809	0.00947619	3.92475	4.20237	-1.07074
Rassf9	EC3	0.00913903	0.00952741	2.38176	2.77777	-1.16627
Gspt1	EC3	0.00932689	0.00963571	0.696136	0.814697	-1.17031
Pdia3	EC3	0.0095677	0.00978502	2.41964	2.68285	-1.10878
Erc1	EC3	0.00979494	0.00990456	0.432588	0.488643	-1.12958
Ccser2	EC3	0.00993221	0.00997063	1.60551	1.8834	-1.17309
Crip1	EC4	7.64388e-22	7.15508e-20	17.3534	21.7836	-1.25529
Stmn2	EC4	5.53335e-21	4.92053e-19	6.74489	9.22984	-1.36842
Vim	EC4	5.09781e-16	2.83327e-14	10.9471	13.5582	-1.23852
Ly6a	EC4	2.50186e-12	8.01722e-11	24.6962	28.5003	-1.15404
Tuba1a	EC4	1.89964e-11	5.4935e-10	4.69705	6.0294	-1.28366
Icam2	EC4	2.12532e-11	6.09658e-10	5.92473	7.06761	-1.1929
Atox1	EC4	4.40815e-11	1.17893e-09	4.54874	5.52879	-1.21545
S100a11	EC4	4.96911e-11	1.29143e-09	5.10614	6.14463	-1.20338
Ybx1	EC4	1.24187e-10	2.94332e-09	13.3657	15.6153	-1.16831
Ly6c1	EC4	1.50091e-10	3.48937e-09	31.6113	35.6109	-1.12653
Slc9a3r2	EC4	5.69281e-10	1.16375e-08	12.7669	14.4473	-1.13162
Cst3	EC4	7.99312e-10	1.6063e-08	16.015	18.3613	-1.14651
Fxyd5	EC4	9.33569e-10	1.83464e-08	3.16576	4.14676	-1.30988
Sh3bgrl3	EC4	1.69107e-09	3.11665e-08	3.62587	4.36323	-1.20336
Anxa2	EC4	2.29216e-09	4.07661e-08	4.52702	5.30675	-1.17224
Smpdl3a	EC4	2.6029e-09	4.60622e-08	2.63986	3.2742	-1.24029
Cd81	EC4	3.16882e-09	5.49829e-08	16.6637	19.0184	-1.1413
Ccnd1	EC4	4.72836e-09	7.85924e-08	2.98038	3.8356	-1.28695
Ckb	EC4	8.52433e-09	1.35678e-07	1.07595	1.53835	-1.42976
Tm4sf1	EC4	8.54455e-09	1.35678e-07	29.5092	33.248	-1.1267
Gpx1	EC4	4.43949e-08	5.98154e-07	3.02986	3.69743	-1.22033
Pdia6	EC4	7.65783e-08	9.55751e-07	2.01196	2.46186	-1.22361
Podxl	EC4	8.31059e-08	1.02286e-06	5.17249	5.95862	-1.15198
Hsp90b1	EC4	9.84491e-08	1.18305e-06	4.16453	5.01457	-1.20412
S100a13	EC4	1.13962e-07	1.34226e-06	6.3965	7.23067	-1.13041
P4ha2	EC4	1.29453e-07	1.49018e-06	0.5297	0.784579	-1.48118
Cxcl12	EC4	3.13922e-07	3.36125e-06	28.35	34.3568	-1.21188
Itgb1	EC4	3.87651e-07	3.98519e-06	4.79461	5.64648	-1.17767
Tmem255b	EC4	1.63726e-06	1.44869e-05	0.743455	0.987354	-1.32806
Gm26825	EC4	1.9452e-06	1.68347e-05	3.02345	3.78889	-1.25317
Pdia3	EC4	2.0079e-06	1.72873e-05	2.63702	3.10756	-1.17843
Tmsb4x	EC4	5.06218e-06	3.87229e-05	77.9555	85.1149	-1.09184
Mall	EC4	5.08595e-06	3.88213e-05	0.599585	0.816684	-1.36208
Rpl36a	EC4	5.14016e-06	3.91511e-05	5.51518	6.18296	-1.12108
Ndufa12	EC4	7.4492e-06	5.3965e-05	0.962473	1.20713	-1.25419
Rras	EC4	7.61644e-06	5.50644e-05	4.43849	5.16769	-1.16429
Apoe	EC4	8.13307e-06	5.78587e-05	3.71341	4.54072	-1.22279
Rplp1	EC4	8.8318e-06	6.19619e-05	24.5534	26.9729	-1.09854
Ltbp4	EC4	9.68949e-06	6.71274e-05	8.3936	9.77473	-1.16455
Cdkn1c	EC4	1.54184e-05	0.00010232	4.19314	5.05679	-1.20597
Ceacam1	EC4	1.67023e-05	0.000109613	1.81644	2.10627	-1.15956
Fbln2	EC4	1.88762e-05	0.000122747	4.25819	5.02232	-1.17945
Clec2d	EC4	1.89353e-05	0.000122907	3.95867	4.72491	-1.19356
S100a10	EC4	1.91716e-05	0.000123319	4.91899	5.63463	-1.14548
Cxcr4	EC4	2.15879e-05	0.000136634	0.287769	0.437211	-1.51931
Dnajb11	EC4	2.74126e-05	0.000166964	0.794359	1.03077	-1.29761
Sparc	EC4	2.8105e-05	0.000170016	13.3005	15.3545	-1.15443
Krtcap2	EC4	2.96332e-05	0.00017745	2.07173	2.45366	-1.18435
Sri	EC4	3.70624e-05	0.000216117	2.40035	2.77187	-1.15478
Upp1	EC4	3.84907e-05	0.00022262	0.438963	0.64793	-1.47605
Art3	EC4	3.94642e-05	0.000226898	0.61941	0.870939	-1.40608
Cnpy2	EC4	4.0846e-05	0.00023396	0.688921	0.909695	-1.32046
Calr	EC4	4.2252e-05	0.000240465	4.09349	4.79249	-1.17076
AW112010	EC4	4.69593e-05	0.000260991	4.89754	5.67357	-1.15845
Myl6	EC4	4.90334e-05	0.000270826	15.0878	16.7799	-1.11214
Ranbp1	EC4	6.20093e-05	0.000329696	1.22649	1.47014	-1.19866
Serf2	EC4	7.00992e-05	0.000359283	6.28654	6.98787	-1.11156
Gng11	EC4	7.08215e-05	0.000362006	11.6791	12.9238	-1.10658
Nck1	EC4	7.32241e-05	0.000368399	2.76387	3.14933	-1.13946
Fyn	EC4	8.21103e-05	0.000403964	1.2884	1.55087	-1.20372
Arhgap10	EC4	8.2747e-05	0.000405974	0.966342	1.13166	-1.17108
Mcfd2	EC4	8.65279e-05	0.00041989	0.781778	1.05094	-1.34429
Prdx4	EC4	9.49639e-05	0.000450983	1.41492	1.74422	-1.23273
Ecscr	EC4	0.000116428	0.00052848	3.92423	4.44093	-1.13167
Ubald2	EC4	0.000122564	0.000549631	0.935342	1.13251	-1.2108
Cox7a2	EC4	0.000123101	0.000549942	4.00295	4.46188	-1.11465
Nedd8	EC4	0.000138436	0.00060568	1.94656	2.29017	-1.17652
Rps9	EC4	0.000141176	0.000614642	12.2275	13.502	-1.10423
Plxnd1	EC4	0.000146302	0.000631549	1.89417	2.24567	-1.18557
Gusb	EC4	0.000153236	0.000656701	0.438739	0.549443	-1.25232
Prdm16	EC4	0.00016547	0.000700686	0.630414	0.747225	-1.18529
Uqcr10	EC4	0.000165977	0.000701997	1.81446	2.1155	-1.16591
Fam171a2	EC4	0.000167274	0.000705384	0.192272	0.294485	-1.53161
Crip2	EC4	0.00017172	0.000716913	8.78727	9.45593	-1.07609
Uqcr11	EC4	0.000179547	0.000739178	2.80671	3.15784	-1.1251
Arpc1b	EC4	0.000182451	0.000749397	4.15052	4.68018	-1.12761
Gm3336	EC4	0.000198845	0.000800103	0.235308	0.343386	-1.4593
BC028528	EC4	0.000207277	0.000826149	0.924429	1.1857	-1.28263
Wdr18	EC4	0.000209231	0.000831549	0.154145	0.252583	-1.63861
Sox18	EC4	0.000210208	0.000833569	5.47805	6.26869	-1.14433
Gipc2	EC4	0.000238488	0.000905339	0.140009	0.236173	-1.68684
Ifitm2	EC4	0.00024148	0.000912798	12.6851	13.925	-1.09774
Dcp2	EC4	0.000257976	0.000962875	0.217473	0.228577	-1.05105
Rbms1	EC4	0.000261303	0.000973251	2.79845	3.18859	-1.13942
Fbln5	EC4	0.000274739	0.00100851	3.38916	4.16595	-1.2292
Park7	EC4	0.000276566	0.00101104	1.72335	1.99755	-1.15911
Atp6v0e	EC4	0.00028447	0.00103331	2.39021	2.75272	-1.15166
Slc27a3	EC4	0.000286087	0.00103383	0.156602	0.254673	-1.62624
Pcsk5	EC4	0.000286286	0.00103383	0.547566	0.783328	-1.43056
Fbxo22	EC4	0.000296603	0.00106675	1.01155	1.21495	-1.20108
Tubb5	EC4	0.000335675	0.00116715	2.84557	3.25047	-1.14229
Dpm3	EC4	0.000342136	0.00118383	1.18342	1.40746	-1.18931
S100a16	EC4	0.000344832	0.001192	4.4976	5.03661	-1.11984
Rplp0	EC4	0.000355838	0.00121587	11.1292	12.1437	-1.09116
2010107E04Rik	EC4	0.000369119	0.00125043	1.2251	1.44942	-1.18311
Psmd7	EC4	0.00037029	0.00125202	1.76977	2.07832	-1.17434
Tpm4	EC4	0.000379181	0.00128086	3.64471	4.13522	-1.13458
Tspo	EC4	0.000389755	0.00130783	3.55462	4.09137	-1.151
Cops9	EC4	0.000390472	0.00130783	1.11351	1.30873	-1.17532
Plec	EC4	0.000410325	0.0013577	1.33367	1.61889	-1.21385
Cfap20	EC4	0.000427052	0.00139232	0.776681	0.942693	-1.21374
Pon2	EC4	0.000479999	0.00151971	0.974999	1.18056	-1.21083
Adam15	EC4	0.000490905	0.00154121	3.06774	3.52742	-1.14984
Ybx3	EC4	0.000491058	0.00154121	1.84834	2.12915	-1.15193
Rps10	EC4	0.000492664	0.00154357	14.3374	15.4624	-1.07847
Npdc1	EC4	0.000497917	0.00155359	1.01526	1.23174	-1.21322
Klhl6	EC4	0.000516536	0.00159213	0.269946	0.39039	-1.44618
Amd1	EC4	0.000580679	0.00173693	1.67847	2.04037	-1.21561
Ppia	EC4	0.000589631	0.00175508	15.28	16.4644	-1.07751
Arf5	EC4	0.000598239	0.00177624	2.6253	2.99108	-1.13933
Pomp	EC4	0.000602825	0.00178687	1.85248	2.19937	-1.18726
Tmod2	EC4	0.000660309	0.00191264	0.151509	0.238248	-1.5725
Il10rb	EC4	0.000677014	0.00195149	1.59606	1.8073	-1.13235
Rps21	EC4	0.000681654	0.00195982	22.0312	24.0504	-1.09165
Tmed10	EC4	0.000714365	0.00202309	3.46769	3.83257	-1.10522
Aida	EC4	0.00075249	0.00209544	1.02389	1.25105	-1.22186
AY036118	EC4	0.000786129	0.00215174	8.73856	10.081	-1.15362
Rex1bd	EC4	0.000815884	0.00220524	0.809531	1.0295	-1.27173
Epha4	EC4	0.000821096	0.00221093	1.37842	1.65191	-1.1984
Rpl11	EC4	0.000847147	0.00225817	10.2251	11.1609	-1.09152
Rps23	EC4	0.000856956	0.00226969	19.2057	20.7192	-1.07881
Ndufb7	EC4	0.000902573	0.00236934	2.09114	2.37723	-1.13681
Wscd1	EC4	0.000911008	0.0023862	0.475485	0.594675	-1.25067
Frmd4b	EC4	0.000916113	0.00239428	0.756021	0.94239	-1.24651
Rtl8a	EC4	0.00100839	0.00257026	1.13436	1.35155	-1.19147
Cavin3	EC4	0.00105054	0.00264456	2.31457	2.767	-1.19547
Fam172a	EC4	0.00105546	0.00264759	0.316903	0.426855	-1.34696
Gnb2	EC4	0.00105737	0.00265052	4.6039	5.10126	-1.10803
Emp2	EC4	0.00107783	0.00268853	0.979179	1.27331	-1.30038
Ssna1	EC4	0.00121742	0.00289462	0.607744	0.786096	-1.29347
Ndufa2	EC4	0.00127539	0.00300037	2.31686	2.65592	-1.14634
Palmd	EC4	0.00128079	0.00300909	3.66346	4.17787	-1.14042
Gm42418	EC4	0.00129921	0.00303235	139.145	152.985	-1.09946
Taf10	EC4	0.0013079	0.00304464	1.51784	1.78841	-1.17826
St3gal5	EC4	0.00141773	0.00323574	0.227508	0.234666	-1.03146
Med21	EC4	0.00144599	0.00327814	1.06396	1.2579	-1.18228
Eif4ebp1	EC4	0.00146054	0.00330061	0.332918	0.436394	-1.31082
Slc48a1	EC4	0.00150423	0.00338215	0.750374	0.957548	-1.27609
Uqcrb	EC4	0.00152314	0.00340913	3.27275	3.636	-1.11099
Dennd6a	EC4	0.00156478	0.00347002	0.469182	0.586642	-1.25035
Atp5e	EC4	0.00156687	0.00347093	3.77499	4.21038	-1.11534
Smco4	EC4	0.00156735	0.00347093	2.10835	2.39026	-1.13371
Heg1	EC4	0.00162599	0.00355019	3.40227	3.83626	-1.12756
Adcy4	EC4	0.00169993	0.00365137	1.41664	1.70032	-1.20025
Sybu	EC4	0.00177276	0.0037689	0.374534	0.47494	-1.26808
Ramp2	EC4	0.00182776	0.00385151	5.92885	6.45873	-1.08937
Emg1	EC4	0.00193915	0.00401589	0.760871	0.919842	-1.20893
Lysmd2	EC4	0.00202909	0.00413608	1.02537	1.26123	-1.23001
Dcn	EC4	0.00214483	0.00430966	0.744463	0.968102	-1.3004
Atp5g1	EC4	0.00214781	0.00430966	1.54353	1.78398	-1.15577
Sema6d	EC4	0.00222394	0.00439231	0.598297	0.786459	-1.3145
Rpl36al	EC4	0.00227993	0.00444855	1.34344	1.5836	-1.17876
Smarcd2	EC4	0.00231896	0.00450909	0.326534	0.43527	-1.333
Blmh	EC4	0.00245218	0.00465196	0.568384	0.635513	-1.1181
Atp5j2	EC4	0.00258407	0.00479226	3.55763	3.87861	-1.09023
Ptprr	EC4	0.00258851	0.00479798	0.768511	0.948504	-1.23421
Ankrd54	EC4	0.00260259	0.00481405	0.157267	0.222226	-1.41305
Rps5	EC4	0.00266837	0.00487579	15.3254	16.612	-1.08395
Eva1b	EC4	0.00271935	0.00493507	1.22644	1.44338	-1.17688
Rpl41	EC4	0.00274219	0.00495175	24.0541	25.7868	-1.07203
Nagk	EC4	0.00274247	0.00495175	0.252184	0.329285	-1.30574
Zdhhc12	EC4	0.00275859	0.00496825	0.123803	0.181916	-1.4694
Edf1	EC4	0.00283824	0.005063	2.53123	2.78979	-1.10215
Thsd7a	EC4	0.00286961	0.0050945	0.256786	0.389124	-1.51536
Snrpd2	EC4	0.00287426	0.00509827	1.1826	1.39078	-1.17603
Nov	EC4	0.00288937	0.00510958	0.750039	1.28272	-1.7102
Hyal2	EC4	0.00293952	0.00516877	0.821762	1.03896	-1.26431
C1qbp	EC4	0.00295214	0.00517322	0.37924	0.51292	-1.3525
Pgd	EC4	0.00298242	0.00520055	0.138327	0.17812	-1.28767
Mier1	EC4	0.00299041	0.00520141	1.44393	1.7377	-1.20345
Rplp2	EC4	0.00304879	0.00526434	11.6457	12.4905	-1.07254
Pgam1	EC4	0.00305083	0.0052653	0.817016	0.981571	-1.20141
Tm9sf3	EC4	0.0032269	0.00545661	1.50665	1.69531	-1.12522
Txndc17	EC4	0.00324109	0.00547415	1.72192	1.86385	-1.08243
Brk1	EC4	0.00326142	0.00549804	1.49598	1.69147	-1.13068
Bmpr2	EC4	0.00331088	0.00555481	2.4615	2.80041	-1.13769
Ndufa4	EC4	0.00342579	0.00566242	3.97684	4.26889	-1.07344
Rps20	EC4	0.00350071	0.00571456	19.9593	21.6581	-1.08511
Emp3	EC4	0.00350913	0.00572567	0.370816	0.611754	-1.64975
Krcc1	EC4	0.00361339	0.00581576	1.02322	1.23103	-1.2031
Ltbr	EC4	0.00361753	0.00581892	0.410303	0.47142	-1.14896
Rps18	EC4	0.00362924	0.00582545	12.9097	13.9651	-1.08175
Ppp1ca	EC4	0.00365775	0.00584747	2.22913	2.51859	-1.12986
Rps15	EC4	0.00370446	0.00587986	11.6109	12.564	-1.08209
Rala	EC4	0.00374932	0.00591359	1.01866	1.16011	-1.13886
Gjc1	EC4	0.00377169	0.00592634	0.364923	0.476401	-1.30548
Rpl38	EC4	0.00379353	0.00595152	11.0751	11.9001	-1.07449
Prdx1	EC4	0.00380066	0.00595548	4.6736	5.11352	-1.09413
Mrpl11	EC4	0.00384933	0.00598692	0.394147	0.462221	-1.17271
Snrpd3	EC4	0.00396352	0.00607683	0.807876	0.931913	-1.15353
Uqcc3	EC4	0.0039972	0.00611791	0.679916	0.809289	-1.19028
Vwa1	EC4	0.00405667	0.00617177	0.912861	1.11949	-1.22635
Fzd6	EC4	0.00408778	0.0061926	0.43928	0.554316	-1.26187
Hmgn3	EC4	0.00409972	0.00620277	0.202606	0.27054	-1.3353
Usmg5	EC4	0.00411212	0.00621326	1.76051	2.0469	-1.16267
Pstk	EC4	0.0041276	0.0062185	0.153437	0.206351	-1.34486
Sdcbp2	EC4	0.00414446	0.00623254	0.360686	0.527008	-1.46113
Igfbp3	EC4	0.00415917	0.00624227	1.23276	1.58076	-1.2823
Mrpl28	EC4	0.00423009	0.00631672	0.410395	0.518298	-1.26293
Tbxa2r	EC4	0.00424986	0.00633049	0.415068	0.504273	-1.21491
Ndufa13	EC4	0.00429908	0.00637218	1.97878	2.25571	-1.13995
Rpl37a	EC4	0.00431592	0.0063791	18.9663	20.4506	-1.07826
Ick	EC4	0.00431781	0.0063791	0.345578	0.427279	-1.23642
Eif4e3	EC4	0.00450314	0.00654584	0.342904	0.447309	-1.30447
Dhrs7	EC4	0.00462979	0.0066433	1.03454	1.22855	-1.18753
Ifi203	EC4	0.00483835	0.00682125	2.96024	3.37414	-1.13982
Rpl19	EC4	0.00488679	0.00686127	17.6362	18.3508	-1.04052
Asnsd1	EC4	0.00490618	0.00688413	0.132194	0.168929	-1.27789
Ndufc1	EC4	0.00493627	0.00689914	1.34675	1.56504	-1.16209
Rpl12	EC4	0.00497436	0.00693773	7.20266	7.8371	-1.08808
Anxa3	EC4	0.00501843	0.00698008	4.74904	5.26166	-1.10794
Rps14	EC4	0.0050543	0.00700903	21.549	23.1977	-1.07651
Rps26	EC4	0.00506945	0.00701566	8.88259	9.51677	-1.0714
Rrbp1	EC4	0.00516476	0.00708487	3.84331	4.19601	-1.09177
Tex264	EC4	0.00522478	0.00711234	0.45704	0.572102	-1.25175
Mfsd1	EC4	0.00525189	0.0071401	0.260201	0.371881	-1.42921
Socs1	EC4	0.0052921	0.00716445	0.642117	0.674105	-1.04982
Rit1	EC4	0.00532461	0.00719237	0.532668	0.632222	-1.1869
Snw1	EC4	0.0054421	0.00728001	0.934377	1.00822	-1.07902
Prdm1	EC4	0.0054989	0.00733667	0.19562	0.251112	-1.28367
Ctnnb1	EC4	0.00550775	0.00734298	4.19238	4.66305	-1.11227
Dctpp1	EC4	0.00552184	0.00735349	0.126747	0.186993	-1.47532
Atp5k	EC4	0.00569591	0.00748618	1.74928	1.96792	-1.12499
Il13ra1	EC4	0.00575167	0.00753265	0.112787	0.170531	-1.51197
Ndufb6	EC4	0.00576485	0.00754158	0.732362	0.871178	-1.18955
Cpm	EC4	0.00581339	0.00757236	0.284038	0.367507	-1.29387
Calm1	EC4	0.00587008	0.00762039	24.9225	26.5982	-1.06723
Ubl5	EC4	0.00604486	0.00776791	2.27776	2.55241	-1.12058
Bola2	EC4	0.00621775	0.00785667	0.575911	0.739912	-1.28477
Samd12	EC4	0.00622671	0.00786103	0.767766	0.852995	-1.11101
Aamdc	EC4	0.0062453	0.00786571	0.375718	0.469007	-1.2483
Rpn2	EC4	0.00639443	0.00795239	1.11689	1.29554	-1.15995
Ppt2	EC4	0.00648079	0.0079925	0.354023	0.459017	-1.29658
Retreg2	EC4	0.00650542	0.00801238	0.418663	0.530113	-1.26621
Rpl13	EC4	0.00654048	0.00803609	25.0089	25.9562	-1.03788
Ccdc115	EC4	0.00686315	0.00827533	0.261871	0.358318	-1.3683
Gimap1	EC4	0.00691395	0.00830141	1.26365	1.50651	-1.19219
Ocel1	EC4	0.00695243	0.00833214	1.05731	1.1935	-1.1288
Zadh2	EC4	0.00702916	0.0083756	0.126884	0.178755	-1.4088
Serinc1	EC4	0.00707362	0.008415	1.77386	1.98059	-1.11654
Rps24	EC4	0.00710506	0.00842985	26.4912	28.3158	-1.06887
Eef1a1	EC4	0.00720471	0.00848019	31.2514	33.0707	-1.05821
Jup	EC4	0.00751375	0.00867321	2.97737	3.26531	-1.09671
Ndufa5	EC4	0.00753238	0.00868201	1.33429	1.47468	-1.10522
Kif13a	EC4	0.00761992	0.00874324	0.200041	0.263828	-1.31887
Fam136a	EC4	0.00769108	0.00877883	0.134293	0.190951	-1.4219
Fkbp3	EC4	0.00773785	0.00879095	1.9158	2.16615	-1.13068
AC149090.1	EC4	0.00777062	0.00881274	0.569755	0.690044	-1.21112
Sec61b	EC4	0.00783487	0.0088403	1.44091	1.63287	-1.13322
Ndufb5	EC4	0.00792459	0.00890343	1.21792	1.33914	-1.09954
Emc3	EC4	0.00793723	0.00890343	0.762092	0.883959	-1.15991
Psma7	EC4	0.00804731	0.0089647	2.93024	3.20862	-1.095
Gas2l1	EC4	0.00814749	0.00902261	0.324439	0.406602	-1.25324
Gja5	EC4	0.00817383	0.00902929	0.638605	0.81626	-1.27819
Gnas	EC4	0.00820162	0.00904594	18.0904	19.1765	-1.06004
Sfr1	EC4	0.00821025	0.00904985	2.25065	2.35336	-1.04563
Rassf9	EC4	0.00853214	0.0092062	1.17876	1.37983	-1.17058
Azin1	EC4	0.00857275	0.00921804	2.78898	3.06881	-1.10034
Mrpl13	EC4	0.00866236	0.00927234	0.381614	0.522749	-1.36984
Babam2	EC4	0.00867868	0.00928475	0.361111	0.442791	-1.22619
Gbp9	EC4	0.00870785	0.0092929	0.701838	0.820706	-1.16937
Eif2b4	EC4	0.00885768	0.00937981	0.186932	0.237586	-1.27098
Hmox2	EC4	0.00900192	0.00945095	0.77861	0.883071	-1.13416
Sem1	EC4	0.00905709	0.00947619	4.12615	4.52267	-1.0961
Cox6b1	EC4	0.00907447	0.00947956	3.24258	3.55758	-1.09715
Amd2	EC4	0.00908165	0.00948346	1.06689	1.24628	-1.16814
Ptp4a3	EC4	0.00916283	0.00954168	2.155	2.33589	-1.08394
Minpp1	EC4	0.00925552	0.00959117	0.198691	0.220174	-1.10812
Coa3	EC4	0.0094611	0.00972353	0.94631	1.1032	-1.16579
Cap1	EC4	0.00948659	0.00973285	0.613499	0.61482	-1.00215
Osbpl8	EC4	0.00960562	0.00981252	0.338735	0.431481	-1.2738
Gabpa	EC4	0.0096497	0.00982932	0.252855	0.288759	-1.14199
Pcp4l1	EC4	0.00972397	0.00988217	2.15531	2.46979	-1.14591
Nuak1	EC4	0.00974113	0.00988217	0.311956	0.384434	-1.23233
Mrpl43	EC4	0.00975234	0.00988217	0.526433	0.638294	-1.21249
Dnajc3	EC4	0.00975437	0.00988217	1.60073	1.81027	-1.1309
Ahr	EC4	0.00984848	0.00992864	0.472096	0.558992	-1.18406
Car7	EC4	0.0098729	0.00993289	0.731512	0.850162	-1.1622
Serpinb6a	EC4	0.00989769	0.00994523	2.00597	2.27563	-1.13443
Tril	EC4	0.00992905	0.00997063	0.301208	0.383382	-1.27281
Plod1	EC4	0.00993935	0.009973	0.777839	0.934969	-1.20201
Banp	EC4	0.0099822	0.00999383	0.235633	0.306666	-1.30145
Praf2	EC4	0.00998362	0.00999383	0.279161	0.350627	-1.25601
Cxcl12	EC5	2.02009e-15	9.84308e-14	22.595	32.0571	-1.41877
Sparc	EC5	8.58238e-09	1.35678e-07	14.8857	18.3392	-1.232
Vim	EC5	3.01771e-08	4.24269e-07	7.39551	9.58657	-1.29627
Tuba1a	EC5	3.2607e-08	4.49547e-07	4.52031	6.06575	-1.34189
Vwa1	EC5	8.68283e-07	8.34725e-06	1.3652	1.97241	-1.44478
Bmpr2	EC5	6.95399e-06	5.08958e-05	1.82951	2.3952	-1.3092
Col4a1	EC5	8.31337e-06	5.90233e-05	8.81429	10.9319	-1.24025
Mall	EC5	1.04422e-05	7.15306e-05	0.340337	0.584065	-1.71614
Zfp451	EC5	1.33865e-05	8.96716e-05	0.39688	0.529131	-1.33323
Arpc4	EC5	1.92069e-05	0.000123319	1.20242	1.58068	-1.31459
Pdia6	EC5	3.75176e-05	0.000218055	2.25568	2.83886	-1.25854
Igfbp7	EC5	5.91129e-05	0.000316663	17.1002	19.6741	-1.15052
Pfn1	EC5	7.19418e-05	0.000366171	4.26708	4.88243	-1.14421
Adgrl2	EC5	8.63355e-05	0.000419529	1.85968	2.35968	-1.26887
Col4a2	EC5	9.06081e-05	0.000434943	5.07028	6.2833	-1.23924
Serpinh1	EC5	0.000100262	0.000468638	4.24345	5.09813	-1.20141
Atp5f1	EC5	0.000106557	0.000492239	1.97195	2.33351	-1.18335
Lsm10	EC5	0.000108251	0.000496836	0.194123	0.316605	-1.63095
Uqcrq	EC5	0.000145606	0.000629306	2.08257	2.56601	-1.23214
Abhd17a	EC5	0.000150251	0.000647025	1.23362	1.57792	-1.27909
Crip1	EC5	0.000156838	0.00066811	10.0596	12.3476	-1.22744
Icam2	EC5	0.00021356	0.000841233	6.06347	6.78218	-1.11853
Pea15a	EC5	0.000219924	0.000859637	1.87877	2.35784	-1.25499
Qser1	EC5	0.000222961	0.000863911	0.401509	0.647599	-1.61291
Lrrc8c	EC5	0.000242218	0.000913468	2.6394	3.14573	-1.19183
Stmn2	EC5	0.000275887	0.00101035	2.19767	3.05366	-1.3895
Ufl1	EC5	0.00035061	0.00120378	0.515224	0.548397	-1.06439
Tubb4b	EC5	0.000388894	0.00130623	3.2693	3.77627	-1.15507
Nxf1	EC5	0.000404574	0.00134618	0.875215	1.1548	-1.31944
Igfbp3	EC5	0.0004373	0.00141923	0.83737	1.40586	-1.67889
Clptm1l	EC5	0.000454104	0.00146441	0.293591	0.470765	-1.60347
Upp1	EC5	0.000663469	0.00192023	0.30048	0.481071	-1.60101
Hsp90b1	EC5	0.000691704	0.00198419	4.29809	5.01034	-1.16571
Atox1	EC5	0.000693659	0.00198659	3.43953	4.11113	-1.19526
Fxyd5	EC5	0.000759218	0.00210848	0.863475	1.23314	-1.42811
Atp5e	EC5	0.000787718	0.00215174	3.72106	4.32287	-1.16173
Cavin3	EC5	0.000835351	0.00223914	1.54613	1.99421	-1.28981
Cd81	EC5	0.000875612	0.00230878	17.8698	19.7969	-1.10784
Dera	EC5	0.000902386	0.00236934	0.203832	0.218532	-1.07211
Sem1	EC5	0.000939276	0.00244226	4.22109	4.78823	-1.13436
Pomp	EC5	0.000951707	0.00245834	1.83311	2.32485	-1.26825
Nrp1	EC5	0.00096884	0.00248462	9.88035	11.1958	-1.13314
Lamb1	EC5	0.00108314	0.00269598	0.629113	0.909706	-1.44601
Podxl	EC5	0.00112866	0.00276366	4.05366	4.81455	-1.18771
Ilf3	EC5	0.0011481	0.00279882	0.261081	0.302408	-1.15829
Gm12002	EC5	0.00240267	0.00459662	1.343	1.59054	-1.18432
Fam102a	EC5	0.00252452	0.00473364	0.55788	0.72013	-1.29083
Dcp2	EC5	0.00257545	0.00478438	0.337827	0.470724	-1.39339
Mvp	EC5	0.00289021	0.00510958	0.660685	0.745244	-1.12799
Atp5c1	EC5	0.00295026	0.00517322	2.1811	2.51567	-1.1534
Adgre5	EC5	0.00298538	0.00520055	1.20435	1.50696	-1.25127
Tm4sf1	EC5	0.00303854	0.00525685	15.8718	18.2107	-1.14736
Mrpl20	EC5	0.00352309	0.00573719	1.01905	1.21907	-1.19628
Ebf1	EC5	0.00357837	0.0057777	3.75653	4.38161	-1.1664
Eif4ebp1	EC5	0.00362898	0.00582545	0.330971	0.518241	-1.56582
Gnas	EC5	0.00370653	0.00588052	15.5583	17.0238	-1.09419
Rpl7a	EC5	0.00376359	0.00592349	5.10076	5.70117	-1.11771
Snrpd1	EC5	0.00383827	0.00597612	0.794944	1.04148	-1.31013
Triobp	EC5	0.00383867	0.00597612	1.21719	1.44765	-1.18934
Shtn1	EC5	0.00383903	0.00597612	0.226746	0.329884	-1.45486
Ywhaq	EC5	0.00393295	0.00605869	3.02982	3.41582	-1.1274
Bcl7c	EC5	0.00429669	0.00637218	0.632918	0.838376	-1.32462
Fubp1	EC5	0.00431445	0.0063791	1.56255	1.84728	-1.18222
Tubb5	EC5	0.00439621	0.00643856	2.62317	2.9837	-1.13744
Yes1	EC5	0.00478155	0.00677338	1.17481	1.3089	-1.11414
Mrpl13	EC5	0.00479001	0.00677996	0.373688	0.535207	-1.43223
Sept11	EC5	0.00482091	0.00680206	0.804789	1.02232	-1.2703
Banp	EC5	0.00495399	0.00692118	0.268585	0.408771	-1.52194
Sgk3	EC5	0.00532604	0.00719237	0.378865	0.510729	-1.34805
Litaf	EC5	0.00535709	0.0072124	0.952931	0.993968	-1.04306
Errfi1	EC5	0.00541038	0.00724848	0.933458	0.956299	-1.02447
Jagn1	EC5	0.00551	0.00734323	0.430201	0.512111	-1.1904
Birc2	EC5	0.00575062	0.00753265	0.641047	0.69101	-1.07794
Senp3	EC5	0.00592544	0.00766428	0.194185	0.2347	-1.20865
Taldo1	EC5	0.00593752	0.00767433	1.37721	1.69408	-1.23008
Scai	EC5	0.00602546	0.00775366	0.210236	0.218702	-1.04027
S100a13	EC5	0.00602723	0.00775366	5.5096	6.16862	-1.11961
2210016L21Rik	EC5	0.00626166	0.00786957	0.500968	0.609743	-1.21713
2900060B14Rik	EC5	0.0063448	0.0079271	0.314905	0.561894	-1.78433
Actg1	EC5	0.00638068	0.00794681	20.615	21.5446	-1.04509
Plod1	EC5	0.00641338	0.00796244	1.51445	1.81109	-1.19587
Dusp6	EC5	0.0065132	0.00801882	1.31459	1.60255	-1.21904
Siah1a	EC5	0.00660227	0.00808966	0.694749	0.908338	-1.30743
Raph1	EC5	0.00667369	0.00813513	1.05471	1.30026	-1.23282
Pcsk7	EC5	0.00674485	0.00820501	0.4096	0.556939	-1.35971
Rhoc	EC5	0.00713899	0.00844166	4.0081	4.67172	-1.16557
Chmp2b	EC5	0.00717133	0.00845546	0.852694	1.05034	-1.23179
Tor1aip2	EC5	0.00722767	0.00849113	0.488724	0.736365	-1.50671
Npdc1	EC5	0.00731117	0.00854893	1.01632	1.30884	-1.28783
Coro1c	EC5	0.00737784	0.00858736	0.479652	0.515076	-1.07385
Dimt1	EC5	0.00746787	0.00864125	0.16886	0.269148	-1.59392
Zfp148	EC5	0.00777216	0.00881274	0.808423	1.00919	-1.24834
Psma7	EC5	0.00816944	0.00902929	3.03956	3.41669	-1.12407
AW112010	EC5	0.00830925	0.00909843	11.1518	12.2333	-1.09698
Crip2	EC5	0.00833355	0.00910394	8.13148	8.95196	-1.1009
Stk16	EC5	0.00844713	0.00916889	0.393638	0.525234	-1.33431
Kdr	EC5	0.00853465	0.0092062	14.0008	15.8594	-1.13275
Mycn	EC5	0.00864094	0.00926056	0.295154	0.48267	-1.63531
Pibf1	EC5	0.00867917	0.00928475	0.304129	0.382774	-1.25859
Arl6ip4	EC5	0.00876979	0.00931624	0.362226	0.470447	-1.29876
S100a11	EC5	0.00882904	0.00936094	3.82867	4.41415	-1.15292
Ric1	EC5	0.00899388	0.00944602	0.576968	0.636318	-1.10287
Fbxo22	EC5	0.00906326	0.00947619	1.17742	1.38728	-1.17823
Ica1	EC5	0.00919142	0.00955326	0.425969	0.624749	-1.46665
Atf6b	EC5	0.00931157	0.00962547	0.240698	0.352736	-1.46547
Eif3k	EC5	0.00937778	0.00966863	2.15887	2.45447	-1.13692
Tm4sf1	EC6	1.19551e-07	1.39882e-06	7.46782	9.66353	-1.29402
Cxcl12	EC6	1.73845e-07	1.95369e-06	11.4954	15.7971	-1.37421
Anxa2	EC6	2.01207e-06	1.72873e-05	7.06375	8.08542	-1.14463
Actb	EC6	2.6901e-06	2.19466e-05	44.4829	50.8592	-1.14334
Vwa1	EC6	5.65444e-06	4.27024e-05	0.719978	1.14607	-1.59182
Msn	EC6	3.48764e-05	0.00020505	4.94636	5.82809	-1.17826
Icam2	EC6	5.93052e-05	0.000317216	7.28051	8.40214	-1.15406
Tuba1a	EC6	6.8639e-05	0.000353327	5.79097	7.25025	-1.25199
Serpinh1	EC6	9.6478e-05	0.000455136	4.42025	5.31584	-1.20261
Zranb2	EC6	0.000211221	0.000835286	0.944814	1.19678	-1.26668
Bin1	EC6	0.000229023	0.000879832	0.179375	0.26364	-1.46977
Tmed9	EC6	0.000305215	0.00108891	2.29964	2.58512	-1.12414
Ppp1cb	EC6	0.000319069	0.00112481	1.11596	1.42349	-1.27558
Psma7	EC6	0.000331445	0.0011547	2.90174	3.09074	-1.06513
Aplnr	EC6	0.000433331	0.00141021	2.71249	3.28875	-1.21245
Srgn	EC6	0.000488624	0.00153945	11.646	12.8362	-1.1022
Rasd2	EC6	0.000526589	0.00161751	0.161643	0.296904	-1.83679
Pdia6	EC6	0.000528701	0.0016226	2.02333	2.44003	-1.20595
Tgif1	EC6	0.000549099	0.0016637	0.158337	0.226345	-1.42951
Uchl3	EC6	0.000568268	0.00170865	0.24473	0.354517	-1.44861
Gusb	EC6	0.000581773	0.0017375	0.399737	0.54877	-1.37283
Ltbp4	EC6	0.000603677	0.00178791	4.0606	4.80618	-1.18362
Hspa5	EC6	0.000609113	0.00180101	5.04329	5.95708	-1.18119
Adgrl2	EC6	0.000720445	0.00202749	2.98595	3.57658	-1.19781
Cst3	EC6	0.000819839	0.00221026	17.723	20.2138	-1.14054
Snrpd1	EC6	0.000949793	0.00245661	0.862008	1.08457	-1.25819
Gapdh	EC6	0.000988409	0.0025257	5.34488	5.98017	-1.11886
Atp5j2	EC6	0.00106098	0.00265769	4.21982	4.40566	-1.04404
Rdx	EC6	0.0011229	0.00275459	4.7787	5.84393	-1.22291
Apopt1	EC6	0.00114841	0.00279882	0.546313	0.615673	-1.12696
Itgb1	EC6	0.00117135	0.00282932	7.30496	8.30813	-1.13733
Pxk	EC6	0.00129016	0.00302112	0.428119	0.553229	-1.29223
Cd9	EC6	0.00129427	0.00302464	12.5667	13.3652	-1.06354
Fyn	EC6	0.00141553	0.00323451	1.64797	1.97209	-1.19667
Ctsz	EC6	0.00141576	0.00323451	1.31982	1.58171	-1.19843
Ankrd37	EC6	0.00158633	0.00349557	1.86695	2.33849	-1.25258
Tm2d1	EC6	0.00169166	0.00363798	0.562771	0.733188	-1.30282
Fam222b	EC6	0.00185706	0.0038925	0.256981	0.42388	-1.64946
Arpc1b	EC6	0.00188201	0.00392627	3.54138	3.9733	-1.12196
Dcn	EC6	0.00216992	0.00431919	0.744915	0.948663	-1.27352
Plp2	EC6	0.002492	0.00470242	0.25375	0.416829	-1.64268
Fxyd5	EC6	0.00274951	0.00495692	2.19756	2.70863	-1.23256
Dusp7	EC6	0.00319078	0.00541747	0.511465	0.658766	-1.288
Imp3	EC6	0.00322257	0.00545322	0.959214	1.24257	-1.29541
Nfib	EC6	0.00334096	0.00557924	6.64237	7.34241	-1.10539
Rpl4	EC6	0.00352752	0.00573988	6.16921	6.54761	-1.06134
Col4a2	EC6	0.00356657	0.00576912	2.68287	3.16227	-1.17869
Ndufa3	EC6	0.00391134	0.00603337	1.55648	1.80755	-1.16131
Adam10	EC6	0.00400614	0.00612633	1.26394	1.52244	-1.20452
mt-Co2	EC6	0.00412686	0.0062185	69.9074	75.797	-1.08425
Ctla2a	EC6	0.00427483	0.00635418	3.22265	3.91981	-1.21633
Akr1b3	EC6	0.00430673	0.00637497	0.480433	0.654965	-1.36328
Podxl	EC6	0.00462824	0.0066433	5.8704	6.17805	-1.05241
P4ha1	EC6	0.00480922	0.00679399	0.917963	1.1999	-1.30714
Mfsd6	EC6	0.00485905	0.00683959	0.609502	0.815819	-1.3385
Ddost	EC6	0.00488796	0.00686127	1.00053	1.10556	-1.10498
Myh9	EC6	0.00498174	0.00694359	1.8385	2.25733	-1.22781
Kdm5c	EC6	0.00521305	0.00710998	0.382053	0.473154	-1.23845
Pdia3	EC6	0.00561653	0.00742953	2.96177	3.34379	-1.12899
Iigp1	EC6	0.0061658	0.00783132	4.29531	5.42443	-1.26287
Vim	EC6	0.00620372	0.00784327	15.8805	18.121	-1.14108
mt-Atp6	EC6	0.00622403	0.00786103	102.073	109.977	-1.07743
Srek1ip1	EC6	0.006351	0.00792716	0.272053	0.371483	-1.36548
Map4k4	EC6	0.00646593	0.0079907	1.32681	1.60189	-1.20732
Ndufaf2	EC6	0.00658346	0.00807774	0.370569	0.481172	-1.29847
Glrx2	EC6	0.00659298	0.00808415	0.369585	0.478712	-1.29527
BC031181	EC6	0.00700571	0.00836122	1.12144	1.35693	-1.20999
Bud23	EC6	0.00726179	0.00851357	0.255646	0.371699	-1.45396
Hint1	EC6	0.00734365	0.00857238	3.26643	3.52725	-1.07985
Psmb3	EC6	0.00766867	0.00876244	1.55899	1.79342	-1.15037
Pi16	EC6	0.00769536	0.00877883	1.19962	1.68405	-1.40382
Nes	EC6	0.00774754	0.00879885	1.25182	1.51557	-1.21069
Gbp7	EC6	0.00793392	0.00890343	2.58822	3.11621	-1.204
Hsp90b1	EC6	0.00797653	0.00892202	4.53791	5.28823	-1.16535
Fam198b	EC6	0.00871583	0.0092929	1.05348	1.29676	-1.23094
Tpm4	EC6	0.00884318	0.00937003	2.58217	2.91631	-1.1294
Pcdhb14	EC6	0.00924799	0.00958761	0.155145	0.263413	-1.69785
Kpnb1	EC6	0.00944719	0.00971484	0.50205	0.615375	-1.22573
Nmi	EC6	0.00955962	0.00978181	0.735582	0.887313	-1.20627
Actg1	EC6	0.00999432	0.00999432	20.3378	21.8544	-1.07457
Tmem256	EC7	1.71438e-05	0.000112303	2.22329	2.66508	-1.19871
Col4a1	EC7	6.11122e-05	0.000325413	15.0364	18.8125	-1.25113
AY036118	EC7	0.000138906	0.000606244	7.52185	9.58305	-1.27403
Unc5b	EC7	0.00026581	0.000984883	0.457184	0.683423	-1.49485
Tigd2	EC7	0.000273688	0.00100673	0.153925	0.326493	-2.12111
Ifi35	EC7	0.000394535	0.00131771	0.787038	0.881381	-1.11987
Pdia6	EC7	0.000418393	0.00137163	2.79742	3.41891	-1.22217
Esm1	EC7	0.000774435	0.00213708	0.386533	0.681	-1.76182
Eid1	EC7	0.000776247	0.00213708	0.702429	0.989677	-1.40894
Rpl7a	EC7	0.000799228	0.00217012	8.13513	9.31494	-1.14503
Igfbp7	EC7	0.000812794	0.00220017	20.7423	25.008	-1.20565
Gm26699	EC7	0.000813389	0.00220017	0.157405	0.22176	-1.40885
Nfkbie	EC7	0.00083661	0.00224053	0.0611504	0.141562	-2.31498
Tspan4	EC7	0.000968807	0.00248462	0.78014	1.02653	-1.31583
Abhd17a	EC7	0.00112682	0.00276229	1.25165	1.65153	-1.31948
Eef1g	EC7	0.00122105	0.00289937	3.66629	4.32306	-1.17914
Slc16a6	EC7	0.00130173	0.00303478	0.102328	0.165187	-1.61428
Col15a1	EC7	0.00141444	0.00323451	0.945367	1.64479	-1.73984
Sh3bgrl3	EC7	0.00181148	0.00383082	3.1996	3.85096	-1.20358
Stx6	EC7	0.00187214	0.00391302	0.660001	0.928248	-1.40643
Gatad2a	EC7	0.00194676	0.00402256	0.819147	0.91712	-1.1196
Cib1	EC7	0.00199487	0.0040892	0.412737	0.681541	-1.65127
Mrpl52	EC7	0.002168	0.00431779	1.56398	1.91184	-1.22241
Ube2e3	EC7	0.00220139	0.00436231	0.738558	0.989116	-1.33925
Serpinh1	EC7	0.0023429	0.00452688	7.44705	8.63789	-1.15991
Ankle2	EC7	0.00250193	0.00471615	0.178604	0.315036	-1.76388
Rpl36al	EC7	0.0026523	0.00486596	2.16561	2.65528	-1.22611
Dnajc3	EC7	0.00271167	0.00492365	1.59965	1.9643	-1.22795
Lbh	EC7	0.00274778	0.00495632	0.393982	0.550512	-1.3973
Usmg5	EC7	0.00308957	0.00530642	2.259	2.67248	-1.18304
Ift122	EC7	0.00326335	0.0054987	1.9547	2.54702	-1.30303
Cwf19l2	EC7	0.00359112	0.0057904	0.5595	0.573427	-1.02489
Ahsa2	EC7	0.00379646	0.00595152	0.287588	0.423501	-1.4726
Rpl41	EC7	0.00386223	0.0059991	31.6134	35.1977	-1.11338
Pop5	EC7	0.0046704	0.00667441	0.823088	0.995224	-1.20914
Sparc	EC7	0.00490952	0.00688492	29.6616	33.233	-1.1204
Cct2	EC7	0.00548121	0.00731856	1.84551	2.25365	-1.22115
Mgea5	EC7	0.00551239	0.00734365	0.437348	0.56528	-1.29252
Rplp0	EC7	0.00573872	0.00752124	21.7884	24.7707	-1.13688
Por	EC7	0.00592789	0.00766467	0.225391	0.303559	-1.34681
Pyurf	EC7	0.00605417	0.00777061	0.261498	0.345161	-1.31994
Atp5e	EC7	0.00610461	0.00780638	4.7969	5.4115	-1.12812
Eif2s2	EC7	0.00616947	0.00783184	3.73573	4.44294	-1.18931
Zfp948	EC7	0.00620494	0.00784327	0.142665	0.283813	-1.98937
BC028528	EC7	0.00631014	0.00789767	1.80508	2.24706	-1.24485
Rpl15	EC7	0.00632356	0.00790889	16.6819	18.8737	-1.13138
Mfsd1	EC7	0.00640645	0.00795802	0.251544	0.403044	-1.60228
Arhgef28	EC7	0.00643636	0.00798026	0.323693	0.467849	-1.44535
Cebpb	EC7	0.00648377	0.0079925	0.414335	0.417011	-1.00646
Pomp	EC7	0.00648478	0.0079925	2.4057	2.85208	-1.18555
Nom1	EC7	0.0065999	0.00808954	0.180227	0.31366	-1.74037
Lrrc8c	EC7	0.00677482	0.00822124	2.48949	2.84083	-1.14113
Erp29	EC7	0.00690894	0.00830141	1.0587	1.36652	-1.29075
Klhl36	EC7	0.00709174	0.00842715	0.0404349	0.132861	-3.28581
Bcl7c	EC7	0.00711668	0.00843087	0.787882	1.09384	-1.38833
Ddx23	EC7	0.00713436	0.00843928	0.281338	0.48679	-1.73027
Coa3	EC7	0.0073481	0.00857238	1.12691	1.40277	-1.2448
Man1c1	EC7	0.00771324	0.00878606	0.174001	0.215872	-1.24064
Usp43	EC7	0.00782817	0.0088403	0.116435	0.135348	-1.16243
Pdzd11	EC7	0.00783295	0.0088403	0.289828	0.401474	-1.38522
Aldoa	EC7	0.00793974	0.00890343	3.3354	3.75908	-1.12703
Lsm3	EC7	0.00813551	0.00901496	0.578871	0.618558	-1.06856
Fkbp5	EC7	0.00822042	0.00905594	0.126017	0.181171	-1.43767
Srp68	EC7	0.00824655	0.00907299	0.188088	0.317678	-1.68899
Gm26724	EC7	0.0084036	0.00915672	0.0495722	0.12857	-2.59359
Canx	EC7	0.00855559	0.00921613	1.83079	2.28099	-1.2459
Ecscr	EC7	0.00857048	0.00921804	3.56087	3.76769	-1.05808
Col3a1	EC7	0.00879813	0.0093362	0.263117	0.620373	-2.35779
Mtif2	EC7	0.00897447	0.00943885	0.0870687	0.228443	-2.62371
Bola2	EC7	0.00899456	0.00944602	0.991142	1.28012	-1.29156
Txlna	EC7	0.00929199	0.00961082	0.465684	0.654142	-1.40469
AC126280.1	EC7	0.00938912	0.00967752	0.358681	0.37223	-1.03777
Arpc1a	EC7	0.00939586	0.00967829	1.25994	1.39924	-1.11056
Fxn	EC7	0.00983885	0.00992818	0.0835971	0.138682	-1.65893
Pdia6	EC8	6.53677e-05	0.00034162	2.02527	3.04602	-1.50401
Ostc	EC8	0.000402522	0.00134061	0.764936	1.28599	-1.68117
Serpinh1	EC8	0.000530787	0.00162456	4.14983	5.40894	-1.30341
Cst3	EC8	0.00053089	0.00162456	13.5251	16.0505	-1.18672
Ccar1	EC8	0.00056361	0.00169707	0.552147	0.954629	-1.72894
Cmc4	EC8	0.000610521	0.00180218	0.0994168	0.314682	-3.16528
Cyp26b1	EC8	0.000612326	0.00180601	0.44581	1.22223	-2.74159
Cxcl12	EC8	0.000720906	0.00202749	17.2712	24.3436	-1.40949
Ccdc88c	EC8	0.000798843	0.00217012	0.241953	0.563044	-2.32708
Nrp1	EC8	0.000906466	0.00237605	8.7127	10.9725	-1.25937
Pskh1	EC8	0.000952372	0.00245834	0.0396536	0.191305	-4.82439
Rabif	EC8	0.00129506	0.00302464	0.196017	0.411973	-2.10172
Mrps16	EC8	0.00158789	0.00349557	0.55047	0.825919	-1.50039
Cyfip1	EC8	0.0016218	0.00354767	0.994207	1.55861	-1.56769
Gabpb2	EC8	0.00164225	0.00357714	0.191344	0.427898	-2.23627
Ddhd2	EC8	0.00168407	0.0036301	0.305491	0.33848	-1.10799
Hspa5	EC8	0.00269715	0.00490228	4.61173	5.56586	-1.20689
Cald1	EC8	0.00283141	0.00505335	2.50761	3.57364	-1.42512
Tiprl	EC8	0.00289771	0.0051203	0.494336	0.628199	-1.27079
Mydgf	EC8	0.00306805	0.00528477	0.92345	1.28112	-1.38732
Ubl3	EC8	0.00346309	0.00569853	1.2362	1.44553	-1.16933
Ktn1	EC8	0.00379624	0.00595152	1.79564	2.57929	-1.43642
Gm3336	EC8	0.00383363	0.00597612	0.129612	0.293978	-2.26814
Sparc	EC8	0.00395706	0.00607384	16.1915	17.8858	-1.10465
Ecsit	EC8	0.00439676	0.00643856	0.205383	0.269522	-1.31229
Acss1	EC8	0.00449108	0.00653098	0.0533165	0.171804	-3.22235
Kdr	EC8	0.00467633	0.00667689	13.0213	15.3542	-1.17916
2010111I01Rik	EC8	0.00492259	0.00689357	0.686706	0.796825	-1.16036
Mapk12	EC8	0.00493247	0.00689721	0.622566	0.831946	-1.33632
Nt5c	EC8	0.00503964	0.00699687	0.565534	0.690786	-1.22148
Col4a1	EC8	0.00514733	0.00707186	8.15018	10.3253	-1.26688
Camsap2	EC8	0.00521913	0.00711234	0.397266	0.442043	-1.11271
U2surp	EC8	0.00526833	0.00715238	0.984636	1.48717	-1.51038
Rasgrp3	EC8	0.00529487	0.00716445	2.26697	2.57728	-1.13688
Fcho2	EC8	0.0053998	0.00723977	2.13049	2.82976	-1.32822
Mybbp1a	EC8	0.00559846	0.00741665	0.199625	0.377776	-1.89243
Pcbp1	EC8	0.00560794	0.00742645	1.73365	2.00312	-1.15544
Gtf2b	EC8	0.00576208	0.00754074	0.402909	0.498168	-1.23643
Fam3c	EC8	0.00580316	0.00757221	0.58862	0.902954	-1.53402
Tead4	EC8	0.00583703	0.00759134	0.091781	0.189004	-2.0593
Dnajb14	EC8	0.00646984	0.0079907	0.271229	0.565937	-2.08656
Gm42418	EC8	0.00662217	0.00810287	115.868	162.379	-1.40142
Lpgat1	EC8	0.00695515	0.00833259	0.15771	0.409223	-2.59478
Mcl1	EC8	0.00697525	0.00834543	3.42772	4.00582	-1.16866
Ercc6l2	EC8	0.00699473	0.00835936	0.138323	0.246432	-1.78156
Fyco1	EC8	0.0073723	0.00858595	0.154232	0.36952	-2.39587
Kdm5a	EC8	0.00738645	0.00858812	0.495542	0.625468	-1.26219
Tmem255b	EC8	0.00760289	0.00873216	0.3871	0.701405	-1.81195
Pdlim1	EC8	0.00772985	0.00879095	1.26627	1.62557	-1.28375
1700123O20Rik	EC8	0.00773272	0.00879095	0.353601	0.639071	-1.80732
Hsp90b1	EC8	0.00842534	0.00916889	3.39426	4.71706	-1.38971
Smc3	EC8	0.00888953	0.0093915	0.978201	1.10744	-1.13212
Arpc4	EC8	0.00916952	0.00954382	1.32688	1.40258	-1.05705
E2f5	EC8	0.00923388	0.00957578	0.139411	0.308305	-2.21149
2810006K23Rik	EC8	0.0095778	0.00978972	0.0843055	0.233806	-2.77332
Yaf2	EC8	0.00984165	0.00992818	0.510356	0.806267	-1.57981
Prr12	EC8	0.00987039	0.00993289	0.0877134	0.239065	-2.72552
Tmem115	EC9	0.000159272	0.000677506	0.151596	0.36305	-2.39485
Kctd12	EC9	0.000191384	0.000778003	0.426497	0.929647	-2.17973
Uba5	EC9	0.000207093	0.000826149	0.348946	0.356471	-1.02156
Mlf2	EC9	0.000271993	0.00100361	0.790972	1.05422	-1.33282
Eln	EC9	0.000496612	0.00155088	1.32879	2.58702	-1.9469
Ankrd33b	EC9	0.00054991	0.00166471	0.510162	0.634751	-1.24422
Ramp2	EC9	0.000801456	0.00217451	7.22796	9.47284	-1.31058
Ier3ip1	EC9	0.00114023	0.0027875	0.934679	1.25056	-1.33796
Erp29	EC9	0.00116536	0.00282177	1.08506	1.25214	-1.15399
Dctpp1	EC9	0.00124241	0.00293927	0.0807264	0.227008	-2.81207
Atp10a	EC9	0.0013204	0.0030677	0.0227199	0.13266	-5.83895
Cst3	EC9	0.00141584	0.00323451	18.8256	24.7474	-1.31456
St13	EC9	0.00142092	0.00323574	1.02781	1.48135	-1.44127
Rpn2	EC9	0.00148131	0.00334116	1.5932	2.24059	-1.40634
Tomm22	EC9	0.00158712	0.00349557	0.724989	1.04004	-1.43457
Chka	EC9	0.00176056	0.0037454	0.27945	0.672799	-2.40759
Cytl1	EC9	0.00183653	0.00386313	13.7271	14.6441	-1.06681
Ssr4	EC9	0.00242419	0.00461114	1.50688	1.84316	-1.22317
Ninj1	EC9	0.00252862	0.00473883	1.00872	1.63097	-1.61686
Cacybp	EC9	0.00257209	0.00478438	0.500027	0.841091	-1.68209
Tmem147	EC9	0.0026813	0.00488845	0.575238	0.940604	-1.63516
Tm2d2	EC9	0.00288151	0.00510435	0.713968	1.0444	-1.46281
Fastkd2	EC9	0.00296899	0.00518752	0.0687006	0.106256	-1.54665
Cep164	EC9	0.00354641	0.00575165	0.212297	0.261277	-1.23071
Dennd4a	EC9	0.00360448	0.00580667	0.595145	0.67861	-1.14024
Pnkp	EC9	0.00388892	0.00602215	0.125143	0.225394	-1.80109
Rpl15	EC9	0.00406635	0.00617592	11.8436	13.8487	-1.1693
Prokr2	EC9	0.00429167	0.00636985	0.0568635	0.124115	-2.18269
Psmb7	EC9	0.00433854	0.00639808	0.816534	0.893001	-1.09365
Glod4	EC9	0.00436685	0.00642918	0.217419	0.400386	-1.84154
Txndc5	EC9	0.00438321	0.0064363	0.643303	1.20407	-1.8717
Uchl3	EC9	0.0046383	0.00664991	0.117975	0.198081	-1.679
Nek7	EC9	0.00491549	0.00688633	0.935645	1.26257	-1.34941
Zbtb24	EC9	0.00532422	0.00719237	0.0382589	0.140869	-3.682
Mpc1	EC9	0.00535403	0.0072124	0.565542	0.895648	-1.5837
H2-Aa	EC9	0.00541343	0.00724984	0.256589	0.850997	-3.31657
Akr1b3	EC9	0.00558002	0.00739773	0.699391	0.812561	-1.16181
Farp1	EC9	0.00563281	0.00744454	0.0427823	0.146247	-3.41841
Aqp1	EC9	0.00580851	0.00757236	2.32966	3.38631	-1.45357
Myo18a	EC9	0.0058118	0.00757236	0.382835	0.486342	-1.27037
Hnrnpf	EC9	0.00581392	0.00757236	2.32991	2.6117	-1.12095
Polr2l	EC9	0.00600115	0.00773409	0.200878	0.415757	-2.0697
Atad2	EC9	0.00606681	0.00777925	0.18332	0.45678	-2.49171
Cyhr1	EC9	0.00609929	0.00780638	0.463038	0.673607	-1.45476
Igfbp7	EC9	0.00616541	0.00783132	2.248	3.73634	-1.66207
Dse	EC9	0.0061899	0.00783879	0.0309577	0.111636	-3.60606
Tagln2	EC9	0.00633706	0.00792021	8.08303	10.2923	-1.27333
Cdc42	EC9	0.00635154	0.00792716	3.06544	3.64719	-1.18978
Vps41	EC9	0.0064658	0.0079907	0.206415	0.351127	-1.70107
Frrs1	EC9	0.00676608	0.00821678	0.515212	0.649721	-1.26107
Tm2d3	EC9	0.00686234	0.00827533	0.481191	0.760329	-1.5801
Rab11b	EC9	0.00701333	0.00836303	0.908009	1.09292	-1.20365
Kiz	EC9	0.00704074	0.0083843	0.122574	0.138418	-1.12926
Ndufb2	EC9	0.00712828	0.0084377	0.908573	1.27303	-1.40113
St6galnac4	EC9	0.0071566	0.00844926	0.093749	0.236626	-2.52404
Klhl6	EC9	0.00718452	0.00846636	0.420033	0.455113	-1.08352
Fyco1	EC9	0.00726168	0.00851357	0.219961	0.328641	-1.49409
Mvb12a	EC9	0.00738777	0.00858812	0.286617	0.453624	-1.58268
Nme1	EC9	0.00747437	0.00864433	0.470623	0.720541	-1.53104
Soga1	EC9	0.00791456	0.00890326	0.0888101	0.147369	-1.65937
Ranbp1	EC9	0.00795781	0.00891004	0.989966	1.44173	-1.45634
Vps53	EC9	0.00799794	0.00893163	0.26666	0.313141	-1.17431
Fam133b	EC9	0.00808176	0.00897777	0.622915	0.723215	-1.16102
Ercc5	EC9	0.00820957	0.00904985	0.100134	0.301605	-3.01202
Ptgfrn	EC9	0.00840205	0.00915672	0.219348	0.30426	-1.38711
2900060B14Rik	EC9	0.00851622	0.00919897	0.155685	0.290327	-1.86484
Vezf1	EC9	0.00860185	0.00923553	0.956487	0.958619	-1.00223
Ubp1	EC9	0.00869838	0.00929134	0.208565	0.35603	-1.70705
Pkm	EC9	0.0093558	0.00965454	2.25412	2.75059	-1.22025
Faf2	EC9	0.00952627	0.00976514	0.401286	0.429766	-1.07097
Cycs	EC9	0.00974158	0.00988217	0.760866	0.917802	-1.20626
Nsmce4a	EC9	0.00974548	0.00988217	0.647925	0.911986	-1.40755
Mrps31	EC9	0.00977378	0.00989338	0.197821	0.279398	-1.41238
Sdf2l1	EC9	0.00990067	0.00994541	0.1348	0.296779	-2.20163
Col3a1	Fibro1	1.23648e-39	4.88684e-37	15.1117	18.9511	-1.25407
Hspa5	Fibro1	3.2004e-29	6.69636e-27	10.7242	14.1171	-1.31638
Serpinh1	Fibro1	4.76677e-29	9.41968e-27	9.2762	11.4623	-1.23567
Manf	Fibro1	3.33994e-28	5.65722e-26	2.8641	4.02187	-1.40423
Igf1	Fibro1	3.58123e-28	5.7902e-26	1.73653	2.52157	-1.45208
Col1a1	Fibro1	1.73389e-27	2.56977e-25	7.76375	9.64504	-1.24232
Pmepa1	Fibro1	3.68463e-24	4.0957e-22	5.12231	6.62376	-1.29312
Col6a1	Fibro1	6.71672e-24	6.45713e-22	6.93351	8.33582	-1.20225
Tppp3	Fibro1	4.42014e-20	3.65638e-18	0.979231	1.59302	-1.62681
Wfdc1	Fibro1	1.47723e-17	9.05952e-16	0.262	0.467345	-1.78376
Sparc	Fibro1	5.05621e-17	3.04829e-15	16.6418	19.3575	-1.16319
Eln	Fibro1	5.64988e-17	3.34944e-15	2.27957	3.06753	-1.34566
Nfic	Fibro1	8.03279e-16	4.26457e-14	3.71013	4.37328	-1.17874
Socs2	Fibro1	2.50465e-15	1.20392e-13	1.39873	1.8441	-1.31841
Col6a2	Fibro1	7.06173e-15	3.22033e-13	6.19479	7.21411	-1.16454
Fxyd2	Fibro1	1.76681e-14	7.57175e-13	0.106517	0.218664	-2.05287
Sdf2l1	Fibro1	5.64615e-14	2.23148e-12	0.31495	0.518675	-1.64685
Creld2	Fibro1	3.1602e-13	1.18325e-11	0.409756	0.614188	-1.49891
Calr	Fibro1	1.78284e-12	5.98262e-11	6.86304	8.07379	-1.17642
Actb	Fibro1	3.25129e-12	1.03258e-10	34.1598	38.5326	-1.12801
Pdia6	Fibro1	3.5302e-12	1.11123e-10	3.20805	3.87642	-1.20834
Clec3b	Fibro1	5.5257e-12	1.70912e-10	13.7488	15.9277	-1.15848
Oxct1	Fibro1	1.35715e-11	4.05662e-10	0.789261	1.06267	-1.34641
Hsp90ab1	Fibro1	7.06333e-11	1.76931e-09	19.46	21.5994	-1.10994
Sulf2	Fibro1	1.95174e-10	4.42188e-09	0.578413	0.802749	-1.38785
Vim	Fibro1	2.11535e-10	4.70268e-09	15.8541	18.1239	-1.14317
Col15a1	Fibro1	2.70252e-10	5.97073e-09	9.55622	11.019	-1.15307
Igfbp5	Fibro1	8.60987e-10	1.71091e-08	1.86719	2.75958	-1.47793
Lhfpl2	Fibro1	1.45146e-09	2.70306e-08	0.238946	0.361716	-1.5138
Col1a2	Fibro1	1.54778e-09	2.86742e-08	11.753	13.1571	-1.11946
Spon2	Fibro1	2.06989e-09	3.73152e-08	2.63533	3.30763	-1.25511
Anxa2	Fibro1	5.6698e-09	9.3368e-08	3.6656	4.19309	-1.1439
Apoe	Fibro1	6.06151e-09	9.90242e-08	58.9188	66.6552	-1.13131
Lbp	Fibro1	6.09679e-09	9.90242e-08	0.517251	0.724473	-1.40062
Dapk2	Fibro1	9.06394e-09	1.42028e-07	0.312103	0.449443	-1.44005
Loxl1	Fibro1	1.39219e-08	2.12532e-07	4.15989	4.75629	-1.14337
Creb3l2	Fibro1	1.42455e-08	2.16544e-07	1.39009	1.69264	-1.21765
Maged2	Fibro1	1.56065e-08	2.35221e-07	0.939104	1.20623	-1.28445
Hsp90b1	Fibro1	1.61073e-08	2.40962e-07	7.42598	8.50075	-1.14473
Ckb	Fibro1	1.65353e-08	2.45204e-07	3.14654	3.68677	-1.17169
Col5a3	Fibro1	1.65445e-08	2.45204e-07	3.38804	3.96908	-1.1715
Lamtor2	Fibro1	1.82486e-08	2.68225e-07	1.1048	1.30194	-1.17844
Tuba1a	Fibro1	2.16875e-08	3.13587e-07	8.79771	9.93259	-1.129
Slc25a4	Fibro1	2.63739e-08	3.75247e-07	3.923	4.34719	-1.10813
Ifi27	Fibro1	3.08713e-08	4.31409e-07	2.80394	3.15715	-1.12597
Vegfa	Fibro1	3.57606e-08	4.87358e-07	0.26503	0.391389	-1.47677
Fkbp4	Fibro1	6.04811e-08	7.85151e-07	1.09419	1.31226	-1.1993
Tagln2	Fibro1	7.47429e-08	9.36128e-07	4.15745	4.76619	-1.14642
Dnajb11	Fibro1	7.84782e-08	9.72637e-07	1.17594	1.40231	-1.1925
Samd5	Fibro1	8.2962e-08	1.02286e-06	0.104712	0.191558	-1.82937
Bace2	Fibro1	8.60513e-08	1.04823e-06	0.23463	0.325787	-1.38851
Mlec	Fibro1	9.35174e-08	1.13529e-06	0.779842	0.957244	-1.22748
Mafb	Fibro1	1.03846e-07	1.23127e-06	2.65702	3.30022	-1.24208
Sfrp2	Fibro1	1.06867e-07	1.26288e-06	0.306134	0.557195	-1.8201
Spcs2	Fibro1	1.20585e-07	1.4063e-06	2.10945	2.43218	-1.15299
Mast4	Fibro1	1.26843e-07	1.46964e-06	2.73331	3.19174	-1.16772
Col6a3	Fibro1	2.55541e-07	2.77121e-06	5.47916	6.16018	-1.12429
Fbn1	Fibro1	2.6947e-07	2.91338e-06	2.6333	3.01836	-1.14623
Nme1	Fibro1	3.16398e-07	3.36125e-06	1.01531	1.18875	-1.17082
Arhgef40	Fibro1	3.41344e-07	3.58159e-06	1.2579	1.48394	-1.1797
Nfix	Fibro1	4.17048e-07	4.27504e-06	5.40016	6.02406	-1.11553
Dpt	Fibro1	5.51177e-07	5.54359e-06	7.21885	8.0029	-1.10861
Mpc1	Fibro1	6.61726e-07	6.55644e-06	1.10093	1.28377	-1.16608
Gm26802	Fibro1	6.79192e-07	6.71079e-06	0.326288	0.493527	-1.51255
Fstl1	Fibro1	8.22676e-07	7.96938e-06	5.06027	5.71566	-1.12952
Ptgis	Fibro1	8.24496e-07	7.96938e-06	2.09691	2.46894	-1.17742
Ppp1r14b	Fibro1	8.97895e-07	8.58552e-06	0.970232	1.17111	-1.20704
Dnajc3	Fibro1	9.97398e-07	9.41046e-06	2.83138	3.26372	-1.1527
Spon1	Fibro1	1.24387e-06	1.13739e-05	1.85126	2.18733	-1.18153
Erp29	Fibro1	1.32349e-06	1.20093e-05	1.30599	1.51399	-1.15927
Actg1	Fibro1	1.52904e-06	1.35631e-05	11.965	13.3723	-1.11762
Mfap4	Fibro1	1.66211e-06	1.46703e-05	1.21204	1.62781	-1.34303
Pdia3	Fibro1	1.72969e-06	1.51914e-05	4.72892	5.27446	-1.11536
Canx	Fibro1	1.77863e-06	1.55027e-05	1.83716	2.11329	-1.1503
Pi16	Fibro1	2.08466e-06	1.78248e-05	5.6529	6.8656	-1.21453
Fkbp2	Fibro1	2.13948e-06	1.82061e-05	1.35784	1.60647	-1.18311
Ssr2	Fibro1	2.27305e-06	1.92049e-05	1.66892	1.92278	-1.15211
Dbt	Fibro1	2.34798e-06	1.97072e-05	0.144294	0.215041	-1.4903
Col5a2	Fibro1	3.09133e-06	2.46544e-05	2.12865	2.44192	-1.14717
Adamts10	Fibro1	3.55866e-06	2.81292e-05	0.831517	1.01879	-1.22522
Ccdc80	Fibro1	4.39061e-06	3.40248e-05	5.78796	6.47285	-1.11833
Loxl2	Fibro1	4.47021e-06	3.44167e-05	0.959198	1.16962	-1.21937
Foxs1	Fibro1	5.5568e-06	4.2144e-05	1.06768	1.29695	-1.21473
Ugp2	Fibro1	6.54606e-06	4.84082e-05	1.67547	1.98351	-1.18386
Uqcc2	Fibro1	8.58412e-06	6.05828e-05	1.01716	1.19525	-1.17509
Ret	Fibro1	9.34654e-06	6.52533e-05	0.182115	0.247986	-1.36169
Slc35b1	Fibro1	9.35597e-06	6.52533e-05	0.585664	0.728313	-1.24357
Zfp36l1	Fibro1	9.71089e-06	6.71274e-05	8.09706	8.9595	-1.10651
Gnai2	Fibro1	1.00629e-05	6.91984e-05	4.24551	4.67067	-1.10014
Cd83	Fibro1	1.51466e-05	0.000100893	0.732143	0.922819	-1.26043
Wisp2	Fibro1	1.56278e-05	0.000103516	0.245581	0.4999	-2.03558
Prdx5	Fibro1	1.65675e-05	0.000108929	1.42697	1.61642	-1.13276
Selenos	Fibro1	1.91117e-05	0.000123319	1.87093	2.14521	-1.1466
Slc4a3	Fibro1	1.91126e-05	0.000123319	0.108272	0.16695	-1.54196
Smdt1	Fibro1	1.94042e-05	0.000124138	2.3066	2.57315	-1.11556
Lrrc32	Fibro1	1.9497e-05	0.000124508	1.40494	1.58603	-1.12889
Marcks	Fibro1	2.32383e-05	0.000145015	9.8072	10.6439	-1.08531
Meg3	Fibro1	2.76629e-05	0.0001682	4.88177	5.99405	-1.22784
Podn	Fibro1	2.79897e-05	0.000169607	1.20279	1.44802	-1.20388
Mxra7	Fibro1	2.91535e-05	0.000175167	2.49035	2.73017	-1.0963
P4ha1	Fibro1	3.52621e-05	0.000206976	2.0333	2.33084	-1.14633
Hyou1	Fibro1	3.74333e-05	0.000217922	0.240372	0.32655	-1.35852
Prnp	Fibro1	3.78327e-05	0.000219529	1.2515	1.44927	-1.15803
Phlda3	Fibro1	3.86883e-05	0.0002234	1.97201	2.25961	-1.14584
Reep5	Fibro1	4.18901e-05	0.000238787	1.81034	2.00098	-1.1053
Hdlbp	Fibro1	4.71171e-05	0.00026146	2.00248	2.28818	-1.14267
Nr3c1	Fibro1	4.80521e-05	0.000265818	2.324	2.6332	-1.13304
Mtch1	Fibro1	4.96361e-05	0.00027373	5.6725	6.21586	-1.09579
Eda	Fibro1	4.97362e-05	0.000273857	0.24648	0.343861	-1.39509
Timm22	Fibro1	5.02421e-05	0.000275203	0.2829	0.355855	-1.25788
Dapk1	Fibro1	5.12957e-05	0.000280274	0.594176	0.740113	-1.24561
Tmem45a	Fibro1	6.43993e-05	0.000337859	0.640771	0.751069	-1.17213
Adamtsl2	Fibro1	6.52243e-05	0.00034162	0.592597	0.765488	-1.29175
Trabd2b	Fibro1	6.87552e-05	0.000353414	0.0876905	0.137799	-1.57143
Emp1	Fibro1	7.50017e-05	0.00037522	2.94733	3.30135	-1.12011
Mrc2	Fibro1	7.85965e-05	0.000389913	1.39877	1.58572	-1.13366
Sesn3	Fibro1	8.06927e-05	0.000398091	0.669189	0.818228	-1.22271
Bcat2	Fibro1	8.24481e-05	0.000405066	0.206201	0.249928	-1.21206
Adcy7	Fibro1	8.98037e-05	0.000431664	0.417272	0.514244	-1.23239
Cpxm1	Fibro1	9.13406e-05	0.000437279	2.14286	2.44023	-1.13877
Stt3a	Fibro1	9.6163e-05	0.000454856	0.98307	1.13284	-1.15235
Myl6	Fibro1	9.84002e-05	0.000462431	6.39765	6.93494	-1.08398
Pdia4	Fibro1	9.84314e-05	0.000462431	0.969715	1.16341	-1.19974
Gucy1a1	Fibro1	0.000106234	0.000491385	1.48342	1.87555	-1.26434
Mydgf	Fibro1	0.000106955	0.000493435	1.43142	1.61318	-1.12698
Nenf	Fibro1	0.000107789	0.000495998	3.43273	3.72139	-1.08409
Ahnak	Fibro1	0.000112964	0.000515804	6.50646	7.04291	-1.08245
Hspe1	Fibro1	0.000120341	0.000541837	3.42971	3.77302	-1.1001
Serf2	Fibro1	0.000122679	0.000549631	7.45441	7.96723	-1.06879
Olfml3	Fibro1	0.000124426	0.000554615	2.89508	3.24703	-1.12157
2410015M20Rik	Fibro1	0.000144007	0.000623914	1.05866	1.17958	-1.11422
Ostc	Fibro1	0.000170149	0.000712754	2.01895	2.25273	-1.11579
Vstm4	Fibro1	0.00017295	0.000719714	0.111308	0.166646	-1.49717
Kcnq1ot1	Fibro1	0.000172999	0.000719714	2.31978	2.70735	-1.16707
Igfbp7	Fibro1	0.000173534	0.000720256	38.8172	41.3231	-1.06456
Ackr3	Fibro1	0.000188376	0.000768599	0.714379	0.914593	-1.28026
Sra1	Fibro1	0.000191895	0.000778303	1.22199	1.3699	-1.12104
Igfbp3	Fibro1	0.000204417	0.000819742	1.82208	2.02708	-1.11251
Ski	Fibro1	0.000216601	0.000851689	1.38235	1.56977	-1.13558
Capn2	Fibro1	0.000221373	0.000861611	1.0958	1.24115	-1.13264
Nudt18	Fibro1	0.000225755	0.000872837	0.145402	0.19556	-1.34496
Map2k2	Fibro1	0.000227374	0.000877049	0.875141	1.01822	-1.16349
Uba5	Fibro1	0.000227584	0.000877049	0.696788	0.82055	-1.17762
Tmem119	Fibro1	0.000232845	0.000888657	0.371538	0.476942	-1.2837
Hacd1	Fibro1	0.000256792	0.000960472	0.223551	0.290881	-1.30118
Sec61b	Fibro1	0.000272557	0.00100465	1.88226	2.09821	-1.11473
Rgma	Fibro1	0.000281435	0.00102568	0.769023	0.901762	-1.17261
S100a16	Fibro1	0.000284316	0.00103331	2.32	2.57106	-1.10821
Adamts15	Fibro1	0.000300583	0.0010778	0.104344	0.161154	-1.54445
Slc16a9	Fibro1	0.00030233	0.00108188	0.0894432	0.132754	-1.48422
Sdc1	Fibro1	0.000308696	0.00109959	0.151734	0.20414	-1.34539
Tmx4	Fibro1	0.000320196	0.00112663	0.69346	0.807318	-1.16419
C1qtnf2	Fibro1	0.000320233	0.00112663	0.957788	1.1042	-1.15287
Utp14b	Fibro1	0.000324799	0.00113712	0.0989693	0.147616	-1.49153
Rpn1	Fibro1	0.000338816	0.00117577	1.10477	1.26361	-1.14378
Mbd3	Fibro1	0.000347133	0.00119763	0.969227	1.10226	-1.13726
Ptges2	Fibro1	0.000349775	0.00120296	0.139726	0.189912	-1.35918
Col4a1	Fibro1	0.000379845	0.00128189	9.07144	9.90221	-1.09158
Ston2	Fibro1	0.0003904	0.00130783	0.188206	0.250657	-1.33182
2610524H06Rik	Fibro1	0.000407004	0.00135083	0.125924	0.147378	-1.17037
Irf8	Fibro1	0.000411644	0.0013608	0.876447	1.03722	-1.18344
Cacybp	Fibro1	0.000457182	0.00147034	0.853357	0.981684	-1.15038
Pfn1	Fibro1	0.000471192	0.00150722	3.34448	3.62633	-1.08427
Vipas39	Fibro1	0.00048428	0.00152983	0.118197	0.141098	-1.19375
Sod3	Fibro1	0.000504908	0.00156579	1.02324	1.20533	-1.17795
Dock6	Fibro1	0.000507511	0.00157112	0.205798	0.264704	-1.28623
Pcsk5	Fibro1	0.000535658	0.00163408	0.158681	0.215523	-1.35822
Atp5l	Fibro1	0.00056379	0.00169707	4.10598	4.36646	-1.06344
Srpr	Fibro1	0.000593578	0.00176535	1.56695	1.75735	-1.12151
Col4a2	Fibro1	0.000654455	0.00190343	2.90094	3.18575	-1.09818
Edf1	Fibro1	0.000656464	0.00190772	2.05832	2.28044	-1.10791
Sfpq	Fibro1	0.000667927	0.00193031	1.74062	1.91994	-1.10302
Vav3	Fibro1	0.000694413	0.00198715	0.540814	0.650031	-1.20195
Scand1	Fibro1	0.000718689	0.00202749	1.73727	1.92231	-1.10651
Adam19	Fibro1	0.000720218	0.00202749	0.766658	0.898694	-1.17222
Sept7	Fibro1	0.000759338	0.00210848	5.60387	6.01863	-1.07401
Uqcrq	Fibro1	0.000786342	0.00215174	1.57426	1.72233	-1.09406
Glis2	Fibro1	0.000789292	0.00215174	0.621345	0.709756	-1.14229
Tmem237	Fibro1	0.000792696	0.00215897	0.313859	0.381868	-1.21669
Ptges	Fibro1	0.000816903	0.00220527	0.211967	0.267523	-1.2621
Sox4	Fibro1	0.000846507	0.00225817	0.678717	0.842703	-1.24161
Tubb2a	Fibro1	0.000861685	0.00227637	1.60969	1.8418	-1.1442
Slc25a12	Fibro1	0.000897007	0.00236196	0.187923	0.233443	-1.24223
Eif3c	Fibro1	0.000897106	0.00236196	1.57625	1.76108	-1.11726
Tbcb	Fibro1	0.000900581	0.0023676	0.834962	0.951779	-1.13991
Atp2a2	Fibro1	0.00091316	0.00238951	1.45208	1.64488	-1.13278
Gm47283	Fibro1	0.000956088	0.00246435	1.08224	1.23241	-1.13876
Snrpa	Fibro1	0.000965395	0.00247936	0.536411	0.629503	-1.17355
Atp1a2	Fibro1	0.000984379	0.00252013	2.90656	3.21112	-1.10478
Nvl	Fibro1	0.00102732	0.00260271	0.337264	0.376793	-1.1172
Atp6v0d1	Fibro1	0.00102733	0.00260271	0.674354	0.78511	-1.16424
Ndufb8	Fibro1	0.001039	0.00262294	1.47461	1.62981	-1.10525
Ndufa10	Fibro1	0.00107015	0.00267184	0.821242	0.945079	-1.15079
Ndufb9	Fibro1	0.00108236	0.00269598	2.40251	2.62436	-1.09234
Pold2	Fibro1	0.00109718	0.00272039	0.240754	0.304671	-1.26549
Bnc2	Fibro1	0.001155	0.00280815	0.173641	0.220637	-1.27065
Glrx2	Fibro1	0.00118948	0.00285107	0.473147	0.557285	-1.17783
Nucks1	Fibro1	0.00119255	0.00285431	1.80662	2.01178	-1.11355
Nav1	Fibro1	0.00121317	0.00288646	4.19177	4.49141	-1.07148
Chid1	Fibro1	0.00121859	0.00289547	0.214101	0.274136	-1.2804
Aars	Fibro1	0.00128953	0.00302112	0.285283	0.35466	-1.24319
Uqcr11	Fibro1	0.00134421	0.00311692	2.10264	2.24188	-1.06622
Daam1	Fibro1	0.00137464	0.00317094	1.22052	1.37232	-1.12437
Enho	Fibro1	0.00140475	0.0032256	0.100516	0.13987	-1.39152
Sms	Fibro1	0.001411	0.00323451	0.230065	0.27446	-1.19297
Ndufa2	Fibro1	0.00141983	0.00323574	2.45159	2.64885	-1.08046
Tsfm	Fibro1	0.00143756	0.00326412	0.217986	0.279635	-1.28281
Eva1b	Fibro1	0.0014377	0.00326412	1.50136	1.66279	-1.10752
Ldha	Fibro1	0.00143798	0.00326412	2.27052	2.5054	-1.10345
Plin3	Fibro1	0.00149528	0.00336716	1.18088	1.32886	-1.12531
Anxa6	Fibro1	0.00152149	0.00340803	1.17512	1.31727	-1.12097
Zmat2	Fibro1	0.00153187	0.00342481	0.708261	0.817765	-1.15461
Gapdh	Fibro1	0.00153637	0.00343146	4.8467	5.22534	-1.07812
C1qtnf6	Fibro1	0.00153678	0.00343146	0.241526	0.305364	-1.26431
Ccdc134	Fibro1	0.00160221	0.00351359	0.136599	0.180662	-1.32257
Dhrs7b	Fibro1	0.00162026	0.00354663	0.157878	0.206495	-1.30794
Sh3bgrl3	Fibro1	0.00168595	0.0036301	1.30177	1.45349	-1.11655
Fndc1	Fibro1	0.00171802	0.00368353	1.25356	1.45048	-1.15708
Col5a1	Fibro1	0.0017245	0.00369486	2.06268	2.23424	-1.08317
Nxf1	Fibro1	0.00172537	0.00369486	0.939221	1.05503	-1.12331
Fbxl18	Fibro1	0.00174813	0.00372564	0.137551	0.187819	-1.36545
Pi15	Fibro1	0.0017541	0.00373613	0.592033	0.661678	-1.11764
Npy1r	Fibro1	0.00180186	0.00381728	0.161815	0.251554	-1.55458
Efs	Fibro1	0.00184204	0.00386785	0.271534	0.346315	-1.2754
Cks1b	Fibro1	0.0018776	0.00391937	0.298459	0.366793	-1.22896
Adamts2	Fibro1	0.00194339	0.00401897	1.08282	1.21369	-1.12086
Nudt2	Fibro1	0.00194738	0.00402256	0.25917	0.302065	-1.16551
Arhgdia	Fibro1	0.00195983	0.00403721	2.28159	2.51222	-1.10108
Gas6	Fibro1	0.00200047	0.00409062	1.85326	2.11487	-1.14116
Myh10	Fibro1	0.0020788	0.00420131	0.380475	0.471124	-1.23825
Mpst	Fibro1	0.00215446	0.00431087	0.378367	0.427875	-1.13085
Tulp4	Fibro1	0.00215893	0.00431087	0.920223	1.03159	-1.12102
Mrps16	Fibro1	0.00218055	0.00433066	0.838053	0.959133	-1.14448
Hs6st2	Fibro1	0.00224383	0.00441689	0.223962	0.293411	-1.31009
Gsta3	Fibro1	0.00224833	0.00442084	6.40266	6.94283	-1.08437
Sptan1	Fibro1	0.00225531	0.00442923	1.33124	1.49704	-1.12455
9130401M01Rik	Fibro1	0.00225633	0.00442923	0.357583	0.409416	-1.14495
Tex264	Fibro1	0.00230343	0.00448211	0.643564	0.741459	-1.15211
G3bp1	Fibro1	0.00232179	0.00450909	1.20127	1.30061	-1.0827
Pygm	Fibro1	0.00235158	0.00453365	0.157003	0.193302	-1.23119
Cyfip1	Fibro1	0.00235993	0.00454481	0.86929	0.893542	-1.0279
Cavin3	Fibro1	0.00240363	0.00459662	2.36734	2.63349	-1.11242
Knop1	Fibro1	0.00241677	0.00460689	0.433195	0.515638	-1.19031
Sipa1	Fibro1	0.00246877	0.00467345	0.739476	0.82581	-1.11675
Glipr2	Fibro1	0.00251965	0.00473364	0.715553	0.827142	-1.15595
Osbpl1a	Fibro1	0.00254498	0.00475997	0.612635	0.71632	-1.16925
Ctsk	Fibro1	0.00255619	0.0047754	0.660348	0.794736	-1.20351
Gm13889	Fibro1	0.00257284	0.00478438	0.375581	0.47148	-1.25533
Tnxb	Fibro1	0.00257579	0.00478438	4.48585	4.83985	-1.07892
Mecr	Fibro1	0.002581	0.00478906	0.0949879	0.132603	-1.39599
Hic1	Fibro1	0.00267212	0.00487579	1.36471	1.51303	-1.10869
Emp2	Fibro1	0.00272246	0.00493568	0.85378	1.00918	-1.18202
1700025G04Rik	Fibro1	0.00275254	0.00495988	0.367812	0.447834	-1.21756
Cnn2	Fibro1	0.0028151	0.00503302	0.636672	0.761725	-1.19642
Coa3	Fibro1	0.00287521	0.00509827	0.878703	0.998602	-1.13645
Tcf25	Fibro1	0.00289999	0.00512178	2.08487	2.25461	-1.08141
Trak1	Fibro1	0.00305518	0.00527026	0.333742	0.400425	-1.1998
Gfer	Fibro1	0.003189	0.00541747	0.167337	0.204101	-1.2197
Trim8	Fibro1	0.00320472	0.00543134	0.652349	0.695134	-1.06559
Mettl1	Fibro1	0.00332517	0.00556132	0.60494	0.728069	-1.20354
Gmps	Fibro1	0.00335477	0.00559415	0.497077	0.57125	-1.14922
Abi3bp	Fibro1	0.00335618	0.00559415	1.72156	1.92646	-1.11902
Stim1	Fibro1	0.00336303	0.00560284	0.642473	0.747906	-1.1641
Them4	Fibro1	0.00340812	0.00564896	0.155205	0.194647	-1.25413
Ssr4	Fibro1	0.00341282	0.00565149	2.36663	2.48972	-1.05201
Chmp6	Fibro1	0.00345559	0.00569316	0.320804	0.380868	-1.18723
Hcfc1r1	Fibro1	0.00346686	0.00569853	1.18343	1.32214	-1.11721
Tns1	Fibro1	0.00348626	0.00570669	0.702121	0.805506	-1.14725
Gnas	Fibro1	0.00349345	0.00570795	11.1343	11.6755	-1.04861
Snrpd2	Fibro1	0.00352194	0.00573719	1.54888	1.69459	-1.09408
Snrpd1	Fibro1	0.00355149	0.00575397	0.835541	0.946192	-1.13243
Mgst3	Fibro1	0.00357296	0.00577421	0.213574	0.258525	-1.21047
Wdr13	Fibro1	0.00362404	0.00582499	0.134563	0.155222	-1.15352
Cct3	Fibro1	0.00366952	0.00585838	1.08226	1.22008	-1.12734
Notch3	Fibro1	0.00368288	0.00587708	0.43275	0.492209	-1.1374
Dtwd1	Fibro1	0.00372645	0.00589378	0.147627	0.192959	-1.30707
Calm1	Fibro1	0.00372649	0.00589378	5.61157	6.1114	-1.08907
Hspg2	Fibro1	0.00373028	0.00589715	6.16404	6.57587	-1.06681
Odc1	Fibro1	0.0037525	0.00591359	0.550534	0.643634	-1.16911
Hspa4l	Fibro1	0.00382581	0.00597559	0.20728	0.264887	-1.27792
Dph6	Fibro1	0.00401669	0.00613062	0.163364	0.208376	-1.27553
Tbc1d16	Fibro1	0.00403135	0.00614113	0.0878606	0.123221	-1.40246
Hk1	Fibro1	0.00417653	0.00625775	0.332542	0.390439	-1.1741
Iars	Fibro1	0.00418577	0.00626896	0.244782	0.279379	-1.14134
Npdc1	Fibro1	0.00418944	0.00626918	1.45392	1.61996	-1.1142
BC031181	Fibro1	0.00429253	0.00636985	0.970827	1.07475	-1.10704
Creb3l1	Fibro1	0.0043792	0.0064363	0.954315	1.10253	-1.15531
Cox6a1	Fibro1	0.00437961	0.0064363	1.79732	1.94068	-1.07976
Mthfd2l	Fibro1	0.00445901	0.00649763	0.235492	0.297509	-1.26335
Nid1	Fibro1	0.00446507	0.00650155	7.3256	7.87215	-1.07461
Sdc3	Fibro1	0.00448604	0.00652632	0.694979	0.801138	-1.15275
Lsm4	Fibro1	0.00455996	0.00660684	0.557779	0.640841	-1.14891
Csgalnact1	Fibro1	0.00459653	0.00662983	0.598252	0.687905	-1.14986
Psmb5	Fibro1	0.00462046	0.0066433	1.4341	1.5703	-1.09497
Ndufaf3	Fibro1	0.0046947	0.00669301	0.311848	0.367977	-1.17999
Sec14l1	Fibro1	0.00471417	0.00670733	0.675965	0.764715	-1.13129
Pfdn6	Fibro1	0.00471804	0.00671014	0.6286	0.665993	-1.05949
Mdp1	Fibro1	0.00479697	0.00678443	0.349728	0.406801	-1.16319
Ndufaf2	Fibro1	0.00482	0.00680206	0.383442	0.448381	-1.16936
Nrep	Fibro1	0.0048579	0.00683959	0.0985106	0.141243	-1.43378
Atp5e	Fibro1	0.00485847	0.00683959	4.07682	4.39419	-1.07785
Parp10	Fibro1	0.00487237	0.00684999	0.117094	0.142934	-1.22068
Gm12216	Fibro1	0.00495885	0.00692526	0.453694	0.550248	-1.21282
Faim	Fibro1	0.00497558	0.00693773	0.134081	0.175058	-1.30561
Gstt1	Fibro1	0.00502099	0.00698008	2.04289	2.26161	-1.10706
Prss23	Fibro1	0.00506131	0.00701055	2.37193	2.53244	-1.06767
Atg14	Fibro1	0.00507978	0.00702462	0.129972	0.176893	-1.36101
Smoc2	Fibro1	0.00509696	0.00703596	19.4719	20.6272	-1.05933
Topors	Fibro1	0.00513637	0.0070635	0.509891	0.598546	-1.17387
Nolc1	Fibro1	0.00520452	0.00710623	0.458991	0.538308	-1.17281
Lamtor4	Fibro1	0.0052888	0.00716445	0.768856	0.87915	-1.14345
Scrib	Fibro1	0.00536994	0.00721878	0.110101	0.153056	-1.39015
Ndufaf8	Fibro1	0.00537577	0.00722388	0.601883	0.660203	-1.0969
Il17d	Fibro1	0.0053904	0.00723534	1.02064	1.15032	-1.12705
Bcap31	Fibro1	0.00550169	0.00733765	1.38774	1.51368	-1.09075
Ndufa8	Fibro1	0.00554469	0.00737288	0.865846	0.972674	-1.12338
Dbn1	Fibro1	0.00557526	0.00739773	0.393272	0.452085	-1.14955
Fbln1	Fibro1	0.00568542	0.00748171	8.16364	8.95499	-1.09694
Fbxo18	Fibro1	0.00569028	0.00748533	0.188411	0.242731	-1.2883
Entpd2	Fibro1	0.00579859	0.0075716	4.83739	5.16758	-1.06826
Cd151	Fibro1	0.00583295	0.00758996	1.13677	1.26785	-1.1153
Selenok	Fibro1	0.00588096	0.00762931	4.06629	4.34219	-1.06785
Smim8	Fibro1	0.00598414	0.00772221	0.178466	0.217774	-1.22025
Cdc42	Fibro1	0.00605789	0.00777061	4.81502	5.15328	-1.07025
D630003M21Rik	Fibro1	0.00624891	0.00786571	1.04469	1.19253	-1.14152
Agfg1	Fibro1	0.0062601	0.00786957	0.417065	0.496027	-1.18933
Fbxl15	Fibro1	0.00628466	0.00788669	0.128758	0.16415	-1.27487
Fancc	Fibro1	0.00635788	0.00793061	0.0763904	0.11196	-1.46562
Socs5	Fibro1	0.00656221	0.00805444	0.258797	0.316713	-1.22379
AC149090.1	Fibro1	0.0066208	0.00810287	0.754869	0.86226	-1.14226
Xbp1	Fibro1	0.00675196	0.00821084	2.39357	2.6074	-1.08933
Arpc2	Fibro1	0.0068614	0.00827533	2.56821	2.68279	-1.04462
Dag1	Fibro1	0.00687135	0.0082796	1.54329	1.70192	-1.10279
Vcan	Fibro1	0.00688541	0.00828274	1.51345	1.71733	-1.13471
Nudcd2	Fibro1	0.00691341	0.00830141	0.386526	0.441144	-1.1413
Dclk1	Fibro1	0.00699912	0.00835936	0.710495	0.804642	-1.13251
Mrps25	Fibro1	0.0071047	0.00842985	0.391747	0.452021	-1.15386
Tnfsf13b	Fibro1	0.00711636	0.00843087	0.200613	0.211579	-1.05466
Aldh1a2	Fibro1	0.00721738	0.00848389	0.574703	0.678814	-1.18116
Ncor2	Fibro1	0.00723265	0.00849113	0.604177	0.682893	-1.13029
Uba1	Fibro1	0.0073097	0.00854893	0.556848	0.631063	-1.13328
Smtnl2	Fibro1	0.00743102	0.00862677	0.440136	0.529852	-1.20384
Heg1	Fibro1	0.00745428	0.00863513	1.52552	1.56267	-1.02435
Rrbp1	Fibro1	0.00751782	0.00867366	6.73834	7.14415	-1.06022
Mrps17	Fibro1	0.00764074	0.00874935	0.593942	0.651372	-1.09669
Npm3	Fibro1	0.00766165	0.00876005	0.5265	0.599403	-1.13847
Cep57	Fibro1	0.0077095	0.00878606	0.209537	0.263112	-1.25568
Cecr2	Fibro1	0.00771404	0.00878606	0.112022	0.130852	-1.1681
St3gal4	Fibro1	0.00773363	0.00879095	0.635162	0.705477	-1.1107
Eif3a	Fibro1	0.00777568	0.00881393	2.10307	2.29354	-1.09057
P2ry2	Fibro1	0.00781169	0.00883351	0.105821	0.135399	-1.27951
Abcb10	Fibro1	0.00785237	0.00884765	0.162447	0.208412	-1.28295
Pmm1	Fibro1	0.00792824	0.00890343	0.671707	0.7593	-1.1304
Cltc	Fibro1	0.00795816	0.00891004	1.58761	1.73346	-1.09187
Ddt	Fibro1	0.00798066	0.00892202	0.53027	0.602996	-1.13715
Psmg4	Fibro1	0.00812639	0.0090136	0.534636	0.603747	-1.12927
Nudcd1	Fibro1	0.00827633	0.00908092	0.158543	0.206989	-1.30557
Plxdc1	Fibro1	0.00827674	0.00908092	0.0972116	0.125861	-1.29471
P4ha2	Fibro1	0.00839896	0.00915672	0.459634	0.537229	-1.16882
Nab1	Fibro1	0.00842564	0.00916889	0.76426	0.85161	-1.11429
Il18	Fibro1	0.00848523	0.00918501	0.128768	0.165171	-1.2827
Mrpl17	Fibro1	0.00859419	0.00923272	0.806087	0.90366	-1.12105
Rnf26	Fibro1	0.00862171	0.00924553	0.133077	0.169105	-1.27073
Hmgcs1	Fibro1	0.00868869	0.00928656	0.396254	0.506991	-1.27946
Ikzf4	Fibro1	0.00885141	0.00937596	0.174223	0.223199	-1.28111
Phb2	Fibro1	0.00888601	0.0093915	0.922636	0.998246	-1.08195
Chchd2	Fibro1	0.00897811	0.00943989	7.22855	7.67791	-1.06216
Pcbd2	Fibro1	0.00905227	0.00947619	0.544765	0.631141	-1.15856
Gna12	Fibro1	0.0092091	0.00955844	0.360555	0.406178	-1.12654
Lage3	Fibro1	0.00926627	0.00959131	0.437625	0.513638	-1.1737
Stt3b	Fibro1	0.00926944	0.00959131	0.79026	0.873914	-1.10586
Rab3d	Fibro1	0.00947709	0.00973163	0.393828	0.402141	-1.02111
Dap3	Fibro1	0.00947719	0.00973163	0.546269	0.626577	-1.14701
Clic1	Fibro1	0.00953336	0.00976956	2.20674	2.40864	-1.09149
Vdac3	Fibro1	0.00954469	0.00977301	1.26988	1.39457	-1.09818
Sirt5	Fibro1	0.00972748	0.00988217	0.134878	0.174837	-1.29626
Tufm	Fibro1	0.00988335	0.00993642	0.198192	0.245363	-1.238
Col3a1	Fibro2	3.2711e-68	5.81764e-65	12.1954	17.435	-1.42963
Manf	Fibro2	2.4123e-52	2.14514e-49	2.73159	4.13478	-1.51369
Hspa5	Fibro2	1.90979e-46	1.35862e-43	9.91293	14.0339	-1.41572
Serpinh1	Fibro2	1.26563e-44	6.43121e-42	7.83957	10.2222	-1.30392
Col6a1	Fibro2	2.31153e-38	7.47463e-36	5.4936	6.8791	-1.2522
Col1a1	Fibro2	1.08736e-29	2.5785e-27	7.00321	8.7184	-1.24491
Pdia6	Fibro2	2.76213e-29	6.14057e-27	2.96847	3.83416	-1.29163
Col6a2	Fibro2	1.37379e-27	2.1246e-25	4.64627	5.71889	-1.23086
Sparc	Fibro2	3.28522e-25	4.30251e-23	17.9815	21.2843	-1.18368
Spon2	Fibro2	3.38685e-25	4.30251e-23	1.83293	2.68847	-1.46676
Anxa2	Fibro2	3.88796e-24	4.19075e-22	6.21397	7.48101	-1.2039
Col1a2	Fibro2	5.72698e-24	5.82024e-22	11.3647	13.4153	-1.18044
Maged2	Fibro2	4.09699e-21	3.73667e-19	1.43191	2.0243	-1.41371
Tppp3	Fibro2	9.50247e-20	7.68188e-18	2.28019	3.27841	-1.43778
Tuba1a	Fibro2	1.71316e-19	1.35415e-17	9.45388	11.2336	-1.18825
Hsp90b1	Fibro2	6.01539e-19	4.36668e-17	7.12623	8.55083	-1.19991
Calr	Fibro2	1.91751e-18	1.31165e-16	6.61019	7.89243	-1.19398
Actb	Fibro2	5.96063e-18	3.92629e-16	40.1418	45.8455	-1.14209
Cavin3	Fibro2	3.09481e-16	1.74734e-14	3.87424	4.64532	-1.19903
Creld2	Fibro2	5.19427e-16	2.84247e-14	0.461621	0.672997	-1.4579
Ret	Fibro2	8.93851e-16	4.67563e-14	0.426154	0.675831	-1.58588
Selenos	Fibro2	1.19299e-15	6.14996e-14	1.60405	2.00778	-1.2517
Vim	Fibro2	8.58951e-15	3.81911e-13	31.9021	35.6696	-1.1181
Wfdc1	Fibro2	1.58859e-14	6.89098e-13	0.204767	0.348122	-1.70009
Dnajc3	Fibro2	1.87413e-14	7.93606e-13	2.53178	3.07665	-1.21522
Col5a3	Fibro2	2.62168e-14	1.08434e-12	1.66685	2.15004	-1.28988
S100a10	Fibro2	7.7238e-14	2.98626e-12	9.54107	11.0535	-1.15852
Afap1l2	Fibro2	4.32131e-13	1.60114e-11	0.0652196	0.132621	-2.03346
Vcan	Fibro2	1.04058e-12	3.62876e-11	3.8052	4.44414	-1.16791
Tagln2	Fibro2	1.10774e-12	3.82547e-11	5.49113	6.42537	-1.17014
Ostc	Fibro2	1.4766e-12	5.00216e-11	1.95521	2.28219	-1.16724
Ugp2	Fibro2	4.65033e-12	1.45098e-10	3.03548	3.7755	-1.24379
Sdf2l1	Fibro2	6.00693e-12	1.84195e-10	0.332152	0.521886	-1.57123
Magt1	Fibro2	9.60457e-12	2.91995e-10	0.900759	1.13714	-1.26243
Xbp1	Fibro2	1.63667e-11	4.77182e-10	2.0041	2.4086	-1.20183
Igf1	Fibro2	2.23808e-11	6.36868e-10	2.05569	2.57625	-1.25323
Fxyd2	Fibro2	2.79484e-11	7.82775e-10	0.177183	0.289821	-1.63571
Rrbp1	Fibro2	2.89946e-11	8.05732e-10	5.55665	6.38934	-1.14985
Actg1	Fibro2	5.04136e-11	1.29943e-09	21.4098	25.0608	-1.17053
Creb3l1	Fibro2	6.48642e-11	1.64801e-09	0.6459	0.833204	-1.28999
Gapdh	Fibro2	9.41836e-11	2.2946e-09	6.52825	7.25534	-1.11138
Sh3pxd2b	Fibro2	1.02301e-10	2.45869e-09	0.554617	0.721892	-1.3016
Col6a3	Fibro2	1.09929e-10	2.62428e-09	2.46158	3.03245	-1.23192
Tns1	Fibro2	1.37804e-10	3.22479e-09	1.21473	1.48582	-1.22317
Tbcb	Fibro2	1.65388e-10	3.79539e-09	1.01229	1.21608	-1.20132
Hsp90ab1	Fibro2	1.70376e-10	3.8848e-09	20.6333	22.7208	-1.10117
Tubb6	Fibro2	2.07839e-10	4.64958e-09	0.73675	0.958442	-1.3009
Fbn1	Fibro2	2.80237e-10	6.11091e-09	4.97994	5.98882	-1.20259
Spcs2	Fibro2	3.42926e-10	7.30411e-09	2.03404	2.39286	-1.17641
Cd248	Fibro2	4.06766e-10	8.4612e-09	2.5305	3.28881	-1.29967
Tubb2b	Fibro2	4.21014e-10	8.70667e-09	0.385209	0.524778	-1.36232
Col5a1	Fibro2	6.06295e-10	1.23234e-08	2.09246	2.46279	-1.17698
Hyou1	Fibro2	1.00674e-09	1.96756e-08	0.281392	0.395457	-1.40536
Fstl1	Fibro2	1.01714e-09	1.97704e-08	9.56431	10.6457	-1.11307
Col15a1	Fibro2	1.09326e-09	2.09072e-08	7.12412	8.50491	-1.19382
Erp29	Fibro2	2.05033e-09	3.72094e-08	1.24806	1.46347	-1.1726
Pmepa1	Fibro2	2.07715e-09	3.73152e-08	7.78398	8.75551	-1.12481
Tpm4	Fibro2	2.24989e-09	4.02154e-08	2.4159	2.7769	-1.14943
Clec3b	Fibro2	2.89138e-09	5.04149e-08	15.2145	17.7702	-1.16798
Mlec	Fibro2	4.01366e-09	6.86374e-08	0.825444	1.01949	-1.23508
Srm	Fibro2	4.16941e-09	7.02872e-08	0.533613	0.688646	-1.29053
Fkbp2	Fibro2	4.52667e-09	7.55933e-08	1.49157	1.76885	-1.1859
Flna	Fibro2	6.77787e-09	1.0909e-07	1.52755	1.79358	-1.17415
Loxl2	Fibro2	1.09349e-08	1.69111e-07	1.36599	1.69896	-1.24375
Dpt	Fibro2	1.46689e-08	2.22031e-07	9.38937	10.4907	-1.1173
Dnajb11	Fibro2	1.84401e-08	2.69924e-07	1.13285	1.35905	-1.19967
Dbn1	Fibro2	1.9774e-08	2.87086e-07	1.01684	1.24912	-1.22843
S100a16	Fibro2	2.39428e-08	3.43405e-07	2.55917	2.90233	-1.13409
Adamts2	Fibro2	2.5751e-08	3.67856e-07	1.6265	1.89385	-1.16437
Pfn1	Fibro2	2.95775e-08	4.17489e-07	3.80522	4.25718	-1.11877
Pdia4	Fibro2	3.09275e-08	4.31409e-07	0.929139	1.12144	-1.20697
Rpn1	Fibro2	4.28318e-08	5.79288e-07	1.11565	1.3233	-1.18613
Socs2	Fibro2	5.43239e-08	7.18327e-07	1.69116	1.90893	-1.12877
Calm1	Fibro2	6.37211e-08	8.18252e-07	6.92983	7.6892	-1.10958
Marcks	Fibro2	6.93827e-08	8.82372e-07	5.7276	6.4507	-1.12625
Tubb2a	Fibro2	7.68706e-08	9.56045e-07	1.71917	2.04894	-1.19182
Tagln	Fibro2	8.33953e-08	1.02289e-06	0.307723	0.669228	-2.17478
Slc35b1	Fibro2	1.47372e-07	1.67477e-06	0.551657	0.684132	-1.24014
Ssr2	Fibro2	1.74113e-07	1.95369e-06	1.33912	1.59143	-1.18842
Sec61b	Fibro2	1.79089e-07	2.00321e-06	2.07072	2.36395	-1.14161
Ptgis	Fibro2	2.01592e-07	2.23384e-06	3.33985	3.82637	-1.14567
Plec	Fibro2	2.44489e-07	2.6841e-06	1.18584	1.42235	-1.19945
Fkbp4	Fibro2	2.51356e-07	2.73417e-06	1.05393	1.24727	-1.18344
Edf1	Fibro2	3.73131e-07	3.86946e-06	2.12415	2.40694	-1.13313
Slc16a9	Fibro2	4.58441e-07	4.67242e-06	0.116026	0.172705	-1.4885
Pcolce	Fibro2	6.28765e-07	6.26476e-06	6.94042	7.67672	-1.10609
Emilin2	Fibro2	7.2559e-07	7.12962e-06	0.604752	0.755179	-1.24874
Nme1	Fibro2	8.39668e-07	8.09404e-06	1.11628	1.27666	-1.14368
Ppp1r14b	Fibro2	9.58127e-07	9.0688e-06	3.05011	3.50856	-1.1503
[truncated: 1,561 more rows]
