# Supplementary material for: Multi-omic analysis of the cardiac cellulome defines a vascular contribution to cardiac diastolic dysfunction in obese female mice
Source: Basic Res Cardiol. 2023 Mar 29;118(1):11. doi: 10.1007/s00395-023-00983-6 (PMC10060343; doi:10.1007/s00395-023-00983-6)
Supplement: Supplementary file 11 — Supplementary file11 (XLSX 137 KB) [file 395_2023_983_MOESM11_ESM.xlsx]

## Sheet: signif_GOterms_UR_in_WTW_WTWWTC
Online Resource 22: Significant Gene Ontology Enrichment of Up-regulated Genes in WD Feeding in MR Intact
Gene Ontology analysis was performed using the enrichGO function from clusterProfiler R package with minGSsize=10, MaxGSsize=500.
Only terms with a Benjamini-Hochberg adjusted p-value <= 0.05 are shown.
No GO enrichment terms met the above threshold for SMC2, SMC3, Mac2, Mac3, Mac4, LEC, Edicardial, Schwann cell populations
Cell_type	ID	Description	GeneRatio	pvalue	p.adjust	geneID
Bcells	GO:0040013	negative regulation of locomotion	6/35	3.59830390734393e-05	0.0207008330655047	Mcc/Ptprg/Adgrg1/Tie1/Sema6a/Trp53inp1
Bcells	GO:0051271	negative regulation of cellular component movement	6/35	3.81230811519423e-05	0.0207008330655047	Mcc/Ptprg/Adgrg1/Tie1/Sema6a/Trp53inp1
Bcells	GO:0001961	positive regulation of cytokine-mediated signaling pathway	3/35	0.000122231771273009	0.0421735466421365	Csf1/Irgm2/Gas6
Bcells	GO:0060760	positive regulation of response to cytokine stimulus	3/35	0.000179261276292137	0.0421735466421365	Csf1/Irgm2/Gas6
EC1	GO:1901343	negative regulation of vasculature development	15/432	1.01050902702316e-06	0.00235993597024363	Cd36/Klf2/Rgcc/Meox2/Xdh/Ptger4/Klf4/Hhex/Wt1/Pparg/Foxj2/Pdgfb/Mecp2/Krit1/Emilin1
EC1	GO:0030855	epithelial cell differentiation	33/432	1.92693282345106e-06	0.00235993597024363	Cldn5/Txnip/Klf2/Bmp6/Xdh/Psap/Cav1/Apold1/Klf4/Hhex/Zfp36/Wt1/Plaur/Id1/Maff/Jun/Pparg/Sox17/Foxj2/Lamb2/Jmjd1c/Klf7/Pde2a/Kdm6b/Pdgfb/Cebpb/Map2k1/Rab13/Fosl2/Ercc3/Jag1/Apc/Zeb1
EC1	GO:1990845	adaptive thermogenesis	16/432	2.13452244844733e-06	0.00235993597024363	Fabp4/Cd36/Ucp2/Cav1/Id1/Adamts5/Pparg/Acadl/Prkab1/Kdm6b/Cebpb/Hadh/Ip6k1/Jak2/Il4ra/Apc
EC1	GO:0045601	regulation of endothelial cell differentiation	8/432	3.48027921314572e-06	0.00235993597024363	Cldn5/Bmp6/Xdh/Apold1/Id1/Foxj2/Jag1/Zeb1
EC1	GO:0106106	cold-induced thermogenesis	15/432	3.7063427301824e-06	0.00235993597024363	Fabp4/Cd36/Ucp2/Cav1/Id1/Adamts5/Acadl/Prkab1/Kdm6b/Cebpb/Hadh/Ip6k1/Jak2/Il4ra/Apc
EC1	GO:0120161	regulation of cold-induced thermogenesis	15/432	3.7063427301824e-06	0.00235993597024363	Fabp4/Cd36/Ucp2/Cav1/Id1/Adamts5/Acadl/Prkab1/Kdm6b/Cebpb/Hadh/Ip6k1/Jak2/Il4ra/Apc
EC1	GO:0019395	fatty acid oxidation	12/432	3.96669610624309e-06	0.00235993597024363	Cd36/Acox1/Acaa2/Etfb/Pparg/Acadl/Fabp3/Dbi/Eci2/Cpt1a/Hadh/Auh
EC1	GO:0034440	lipid oxidation	12/432	5.05459869876074e-06	0.00235993597024363	Cd36/Acox1/Acaa2/Etfb/Pparg/Acadl/Fabp3/Dbi/Eci2/Cpt1a/Hadh/Auh
EC1	GO:0120162	positive regulation of cold-induced thermogenesis	12/432	5.05459869876074e-06	0.00235993597024363	Fabp4/Cd36/Ucp2/Cav1/Acadl/Prkab1/Kdm6b/Cebpb/Hadh/Jak2/Il4ra/Apc
EC1	GO:0001525	angiogenesis	31/432	6.92710208355989e-06	0.00237749609112616	Cd36/Angptl4/S1pr1/Klf2/Rgcc/Meox2/Amotl2/Rhob/Cav1/Apold1/Adgrg1/Klf4/Hhex/Egfl7/Mfge8/Nr4a1/Id1/Vav3/Jun/Smad1/Pparg/Sox17/Foxj2/Hmox1/Pxn/Fn1/Mecp2/S100a1/Krit1/Emilin1/Ackr3
EC1	GO:1902532	negative regulation of intracellular signal transduction	31/432	7.85631919792e-06	0.00237749609112616	Timp3/Sik1/Ddit4/Pde4b/Per1/Xdh/Bcl2l1/Spaar/Cav1/Dusp8/Klf4/Spry1/Dusp1/Stmn1/Dusp16/Nop53/Litaf/Plaur/Camk2n1/Phlda3/Atf3/Pde2a/Ppm1b/Map2k1/Sec14l1/Rcan1/Ncor1/Emilin1/Apc/Ackr3/Sh3glb1
EC1	GO:0061614	pri-miRNA transcription by RNA polymerase II	9/432	8.31342093301308e-06	0.00237749609112616	Klf4/Wt1/Smad6/Jun/Smad1/Pparg/Pdgfb/Srebf2/Fos
EC1	GO:0001659	temperature homeostasis	16/432	9.05281710090875e-06	0.00237749609112616	Fabp4/Cd36/Ucp2/Ednrb/Cav1/Id1/Adamts5/Acadl/Prkab1/Kdm6b/Cebpb/Hadh/Ip6k1/Jak2/Il4ra/Apc
EC1	GO:0003158	endothelium development	13/432	1.1044918946985e-05	0.00273004408324889	Cldn5/Bmp6/Rhob/Xdh/Apold1/Id1/Sox17/Foxj2/Pde2a/Kdm6b/Pdgfb/Jag1/Zeb1
EC1	GO:0042326	negative regulation of phosphorylation	28/432	1.71077443894919e-05	0.0039937078847025	Fabp4/Timp3/Ddit4/Per1/Cdkn1a/Xdh/Cav1/Sh3bp5/Dusp8/Klf4/Hhex/Spry1/Dusp1/Dusp16/Camk2n1/Socs3/Smad6/Jun/Impact/Prkar1a/Ppp5c/Atf3/Pde2a/Ncor1/Ppp2r5a/Emilin1/Adar/Apc
EC1	GO:0001503	ossification	24/432	2.00425419243891e-05	0.00443256637717278	Zbtb16/Pth1r/S1pr1/Bmp6/Tgfbr3/Ptger4/Jund/Id1/P2ry2/Smad6/Dhrs3/Tcf7l2/Smad1/Noct/Nab2/Cebpb/Sik3/Junb/Sbds/Npr2/Nbr1/Jag1/Adar/Apc
EC1	GO:0001933	negative regulation of protein phosphorylation	26/432	2.16359552625466e-05	0.00454571420066104	Fabp4/Timp3/Ddit4/Per1/Cdkn1a/Xdh/Cav1/Sh3bp5/Dusp8/Klf4/Hhex/Spry1/Dusp1/Dusp16/Camk2n1/Socs3/Smad6/Jun/Impact/Prkar1a/Ppp5c/Atf3/Ncor1/Emilin1/Adar/Apc
EC1	GO:0045834	positive regulation of lipid metabolic process	14/432	2.41777302855028e-05	0.00483784869808013	Cd36/Angptl4/Bmp6/Adgrf5/Vav3/Tcf7l2/Pparg/Fabp3/Pnpla2/Dbi/Pdgfb/Cpt1a/Mapk9/Sh3glb1
EC1	GO:0060538	skeletal muscle organ development	16/432	2.56571595856657e-05	0.00490051748086215	Tsc22d3/Meox2/Cav1/Btg2/Cav2/Wt1/Nr4a1/Maff/Hlx/Tcf7l2/Sox17/Atf3/Pmp22/Rcan1/Fos/Sap30
EC1	GO:1902895	positive regulation of pri-miRNA transcription by RNA polymerase II	7/432	2.99804406616659e-05	0.00528699912824879	Wt1/Smad6/Jun/Smad1/Pdgfb/Srebf2/Fos
EC1	GO:0030336	negative regulation of cell migration	19/432	4.81934483235257e-05	0.00746015127650734	Rgcc/Meox2/Rhob/Tgfbr3/Ptger4/Adgrg1/Dach1/Klf4/Egfl7/Dusp1/Nisch/Pparg/Mcc/Pdgfb/Mecp2/Krit1/Foxo3/Jag1/Emilin1
EC1	GO:0002486	antigen processing and presentation of endogenous peptide antigen via MHC class I via ER pathway TAP-independent	5/432	4.97106700957177e-05	0.00746015127650734	H2-Q6/H2-Q7/H2-D1/H2-Q4/H2-Q10
EC1	GO:0032496	response to lipopolysaccharide	18/432	6.78910785279959e-05	0.0089816733831055	Cd36/Pde4b/Ednrb/Bmp6/Ptger4/Zfp36/Jund/Litaf/Smad6/Jun/Noct/Pde2a/Bcl10/F2r/Cebpb/Junb/Jak2/Irak2
EC1	GO:0002476	antigen processing and presentation of endogenous peptide antigen via MHC class Ib	5/432	6.88550604647025e-05	0.0089816733831055	H2-Q6/H2-Q7/H2-D1/H2-Q4/H2-Q10
EC1	GO:0019915	lipid storage	9/432	7.05367019615616e-05	0.0089816733831055	Cd36/Plin2/Lpl/Cav1/Hilpda/Pparg/4932438A13Rik/Pnpla2/Srebf2
EC1	GO:0001570	vasculogenesis	10/432	0.000112186819603035	0.0120874106659475	Xdh/Tgfbr3/Cav1/Hhex/Fzd4/Egfl7/Wt1/Sox17/Junb/Ackr3
EC1	GO:0040013	negative regulation of locomotion	20/432	0.000133072369893867	0.0133732123077281	Rgcc/Meox2/Rhob/Tgfbr3/Ptger4/Adgrg1/Dach1/Klf4/Egfl7/Sema3g/Dusp1/Nisch/Pparg/Mcc/Pdgfb/Mecp2/Krit1/Foxo3/Jag1/Emilin1
EC1	GO:0055088	lipid homeostasis	12/432	0.000133285102354715	0.0133732123077281	Fabp4/Angptl4/Lpl/Acox1/Cav1/Mylip/Gpihbp1/Fabp3/Pnpla2/Map2k1/Srebf2/Ncor1
EC1	GO:0010035	response to inorganic substance	25/432	0.000136931155439413	0.0133810398873584	Fabp4/Cd36/Ucp2/Bmp6/Rhob/Xdh/Psap/Cav1/Jund/Nr4a1/Selenom/Jun/Impact/Pparg/Ppp5c/Hmox1/Selenop/Kdm6b/Junb/Fn1/Mecp2/Mapk9/Foxo3/Fos/Rnf146
EC1	GO:0001667	ameboidal-type cell migration	24/432	0.00014874131068933	0.0139863139090838	Rgcc/Meox2/Ednrb/Amotl2/Rhob/Tns1/Tgfbr3/Klf4/Efnb1/Sema3g/Nr4a1/Jun/Pparg/Sox17/Hmox1/Pmp22/Mcc/Pdgfb/Pxn/Fn1/Mecp2/Rab13/Krit1/Mapre2
EC1	GO:0001936	regulation of endothelial cell proliferation	12/432	0.000155461010760999	0.0139863139090838	Rgcc/Bmp6/Xdh/Cav1/Egfl7/Cav2/Nr4a1/Jun/Pparg/Hmox1/Pdgfb/Krit1
EC1	GO:0001916	positive regulation of T cell mediated cytotoxicity	6/432	0.000194943890665593	0.0157529659341696	H2-Q6/H2-Q7/Hspa8/H2-D1/H2-Q4/H2-Q10
EC1	GO:0009952	anterior/posterior pattern specification	15/432	0.000199184130966906	0.015760960621708	Zbtb16/Meox2/Hhex/Btg2/Sf3b1/Wt1/Arc/Sox17/Ets2/Rnf2/Plxna2/Hipk1/Tcf7l1/Abi1/Apc
EC1	GO:0048608	reproductive structure development	24/432	0.000202544472530279	0.015760960621708	Bmp6/Psap/Bcl2l1/Ptger4/Adgrg1/Ubb/Fzd4/Wt1/Plaur/Socs3/Tcf7l2/Ercc1/Pparg/Jmjd1c/Pdgfb/Cebpb/Junb/Trim28/Map2k1/Rab13/Foxo3/Dnajb6/Birc2/Apc
EC1	GO:0051348	negative regulation of transferase activity	17/432	0.000249178702788292	0.017746591679939	Fabp4/Cdkn1a/Cav1/Sh3bp5/Dusp8/Hhex/Zfp36/Spry1/Dusp1/Dusp16/Camk2n1/Prkar1a/Pparg/Eif4a2/Ppp2r5a/Adar/Apc
EC1	GO:0014706	striated muscle tissue development	24/432	0.000293585518789088	0.0198975217734153	Tsc22d3/S1pr1/Sik1/Meox2/Tgfbr3/Cav1/Btg2/Cav2/Wt1/Nr4a1/Maff/Hlx/Tcf7l2/Prkar1a/Smad1/Sox17/Atf3/Kdm6b/Pmp22/Luc7l/Rcan1/Fos/Sap30/Apc
EC1	GO:0032870	cellular response to hormone stimulus	26/432	0.000305289437682905	0.0203623209070407	Ddit4/Lpl/Per1/Cav1/Ptger4/Sgk1/Zfp36/Klf9/Cav2/Wt1/Jund/Nr4a1/Socs3/Jun/Pparg/Ppp5c/Vamp2/Pxn/Junb/Calcoco1/Rab13/Jak2/Crebrf/Ncor1/Foxo3/Apc
EC1	GO:0033002	muscle cell proliferation	16/432	0.000336872541585491	0.020817017612777	S1pr1/Cdkn1a/Tgfbr3/Cav1/Tgm2/Klf4/Jun/Tcf7l2/Prkar1a/Smad1/Pparg/Foxj2/Hmox1/Pdgfb/Jak2/Apc
EC1	GO:0030099	myeloid cell differentiation	22/432	0.000352546922592264	0.0214695966482999	Zbtb16/Klf2/Tgfbr3/Hhex/Fli1/Zfp36/Adgrf5/Kmt2e/Exoc6/Jun/Pparg/Tnfsf9/Cebpb/Junb/Jak2/Ncor1/Abi1/Foxo3/Fos/Jag1/Adar/Apc
EC1	GO:0007179	transforming growth factor beta receptor signaling pathway	13/432	0.000388949692115911	0.0226995361982091	Cldn5/Tgfbr3/Cav1/Cav2/Smad6/Jun/Smad1/Fermt2/Pxn/Usp9x/Fos/Emilin1/Zeb1
EC1	GO:0001935	endothelial cell proliferation	12/432	0.000418068579135871	0.0228959320047708	Rgcc/Bmp6/Xdh/Cav1/Egfl7/Cav2/Nr4a1/Jun/Pparg/Hmox1/Pdgfb/Krit1
EC1	GO:0045667	regulation of osteoblast differentiation	11/432	0.000432848689780012	0.0228959320047708	Bmp6/Ptger4/Jund/Id1/Smad6/Smad1/Noct/Cebpb/Nbr1/Jag1/Apc
EC1	GO:1904705	regulation of vascular smooth muscle cell proliferation	7/432	0.000433322848783665	0.0228959320047708	Cdkn1a/Jun/Pparg/Foxj2/Hmox1/Pdgfb/Jak2
EC1	GO:0072010	glomerular epithelium development	4/432	0.000435905416559178	0.0228959320047708	Wt1/Lamb2/Pdgfb/Jag1
EC1	GO:1990823	response to leukemia inhibitory factor	11/432	0.000498587469362823	0.0246313628782134	Klf4/Fzd4/Gstt2/Socs3/Srsf7/Sox17/Rnf125/Eif4a2/Eed/Enah/Mat2a
EC1	GO:1990830	cellular response to leukemia inhibitory factor	11/432	0.000498587469362823	0.0246313628782134	Klf4/Fzd4/Gstt2/Socs3/Srsf7/Sox17/Rnf125/Eif4a2/Eed/Enah/Mat2a
EC1	GO:0030278	regulation of ossification	15/432	0.000504116422543158	0.0246313628782134	Zbtb16/S1pr1/Bmp6/Ptger4/Jund/Id1/P2ry2/Smad6/Dhrs3/Smad1/Noct/Cebpb/Nbr1/Jag1/Apc
EC1	GO:0010876	lipid localization	20/432	0.000567707166200927	0.0267201590491126	Fabp4/Cd36/Plin2/Lpl/Bmp6/Psap/Cav1/Fzd4/Gulp1/Hilpda/P2ry2/Selenom/Gpihbp1/Pparg/Fabp3/4932438A13Rik/Pnpla2/Scarb2/Mapk9/Srebf2
EC1	GO:0043281	regulation of cysteine-type endopeptidase activity involved in apoptotic process	14/432	0.000580797076585512	0.0267201590491126	Xdh/Hspa1b/Klf4/Acer2/Plaur/Nr4a1/Pparg/Xiap/Bcl10/F2r/Jak2/Mapk9/Dnajb6/Birc2
EC1	GO:0051384	response to glucocorticoid	8/432	0.000608089887430283	0.0267201590491126	Sult1a1/Ddit4/Sgk1/Zfp36/Klf9/Map2k1/Jak2/Crebrf
EC1	GO:0035264	multicellular organism growth	14/432	0.000612594909744964	0.0267201590491126	Klf2/Slc25a25/Hhex/Selenom/Tcf7l2/Ercc1/Ercc5/Pmp22/Sos1/Tns2/Sik3/Lncpint/Ncor1/Rc3h2
EC1	GO:2000116	regulation of cysteine-type endopeptidase activity	15/432	0.000616814713889557	0.0267201590491126	Xdh/Hspa1b/Klf4/Acer2/Plaur/Nr4a1/Tbc1d10a/Pparg/Xiap/Bcl10/F2r/Jak2/Mapk9/Dnajb6/Birc2
EC1	GO:0051591	response to cAMP	7/432	0.000691880099773351	0.0290728017924762	Per1/Wt1/Jund/Jun/Pde2a/Junb/Mat2a
EC1	GO:0034101	erythrocyte homeostasis	11/432	0.000747823896588179	0.0311022294968923	Klf2/Tgfbr3/Zfp36/Adgrf5/Kmt2e/Exoc6/Hmox1/Jak2/Ncor1/Foxo3/Adar
EC1	GO:0051098	regulation of binding	22/432	0.000811086113765613	0.0324588938099344	Cd36/Tgfbr3/Cav1/Klf4/Epb41/Stmn1/Csnk1e/Plaur/Id1/Jun/Tcf7l2/Pparg/Hmox1/Ppp1r2/Pdgfb/Mecp2/Trim28/Mfng/Jak2/Hipk1/Krit1/Mapre3
EC1	GO:0071496	cellular response to external stimulus	16/432	0.000835519600315196	0.0331212581181552	Angptl4/Sik1/Lpl/Bmp6/Cdkn1a/Cav1/Ptger4/Jun/Tcf7l2/Impact/Atf3/Pde2a/Gsdmd/Srebf2/Fos/Sh3glb1
EC1	GO:0007346	regulation of mitotic cell cycle	25/432	0.000958192353742705	0.0364448801037075	Cyp1a1/Rgcc/Sik1/Kcna5/Cdkn1a/Bcl2l1/Pim3/Hspa1b/Klf4/Hspa1a/Btg2/Kmt2e/Nop53/Usp22/Fhl1/Pdgfb/Mecp2/Syf2/Btg3/Hecw2/Ttc28/Slf2/Ercc3/Apc/Cdc26
EC1	GO:0042136	neurotransmitter biosynthetic process	9/432	0.000961523833288211	0.0364448801037075	Cd36/Klf2/Cav1/Klf4/Aldh9a1/Cd47/Cyp2d22/Jak2/Mapk9
EC1	GO:0060149	negative regulation of posttranscriptional gene silencing	4/432	0.000971400897576211	0.0364448801037075	Pparg/Mecp2/Ncor1/Adar
EC1	GO:0060967	negative regulation of gene silencing by RNA	4/432	0.000971400897576211	0.0364448801037075	Pparg/Mecp2/Ncor1/Adar
EC1	GO:0000245	spliceosomal complex assembly	6/432	0.00115328495333184	0.0410686726601728	Sf3b1/Sf3a2/Rbmx/Crnkl1/Luc7l/Prpf39
EC1	GO:0071248	cellular response to metal ion	11/432	0.00130914283728243	0.0450903131332851	Fabp4/Bmp6/Jund/Jun/Pparg/Hmox1/Junb/Fn1/Mecp2/Mapk9/Fos
EC1	GO:1905954	positive regulation of lipid localization	8/432	0.00135926165454763	0.0460614312291059	Cd36/Lpl/Bmp6/Hilpda/P2ry2/Fabp3/Mapk9/Srebf2
EC1	GO:0019934	cGMP-mediated signaling	5/432	0.00138149244936556	0.0464402501778725	Cd36/Ednrb/Prkar1a/Pde2a/Npr2
EC1	GO:0045732	positive regulation of protein catabolic process	14/432	0.00142536353442871	0.047160453320232	Cav1/Hspa1b/Hspa1a/Nop53/Csnk1e/Mylip/Rchy1/Sox17/Rnf185/Nedd4/Crebrf/Hecw2/Mapk9/Apc
EC1	GO:0044794	positive regulation by host of viral process	4/432	0.00151527554722713	0.0489783680726801	Cav2/Hspa8/Stom/Vapa
EC1	GO:0045428	regulation of nitric oxide biosynthetic process	7/432	0.00156610432842588	0.0498543211215572	Cd36/Klf2/Cav1/Klf4/Cd47/Jak2/Mapk9
EC2	GO:0002428	antigen processing and presentation of peptide antigen via MHC class Ib	6/244	1.97264451382691e-07	0.000645911768925993	H2-Q7/H2-Q4/H2-Q6/B2m/H2-T23/H2-T22
EC2	GO:0001916	positive regulation of T cell mediated cytotoxicity	7/244	4.5114575790282e-07	0.000645911768925993	H2-Q7/H2-Q4/Hspa8/H2-Q6/B2m/H2-T23/H2-T22
EC2	GO:0002475	antigen processing and presentation via MHC class Ib	6/244	5.54726875897688e-07	0.000645911768925993	H2-Q7/H2-Q4/H2-Q6/B2m/H2-T23/H2-T22
EC2	GO:0002483	antigen processing and presentation of endogenous peptide antigen	6/244	1.00568192632926e-06	0.000645911768925993	H2-Q7/H2-Q4/H2-Q6/B2m/H2-T23/H2-T22
EC2	GO:0019885	antigen processing and presentation of endogenous peptide antigen via MHC class I	6/244	1.00568192632926e-06	0.000645911768925993	H2-Q7/H2-Q4/H2-Q6/B2m/H2-T23/H2-T22
EC2	GO:0001914	regulation of T cell mediated cytotoxicity	7/244	1.06177277083725e-06	0.000645911768925993	H2-Q7/H2-Q4/Hspa8/H2-Q6/B2m/H2-T23/H2-T22
EC2	GO:0051851	modulation by host of symbiont process	8/244	1.35575575274823e-06	0.000706929785361578	Jun/Cav2/Hspa8/Aqp1/Stom/Chd1/Hdac1/Igf2r
EC2	GO:0001933	negative regulation of protein phosphorylation	20/244	2.27599358883811e-06	0.000923041844362123	Fabp4/Cdkn1a/Cav1/Timp3/Xdh/Jun/Ddit4/Klf4/Spry1/Hhex/Dusp8/Sh3bp5/Dusp3/Ppm1f/Dusp1/Npm1/Ppp1r15a/Atf3/Ppp1r15b/Ntf3
EC2	GO:0001525	angiogenesis	22/244	4.52672907694713e-06	0.00115455820279722	Cd36/Klf2/Angptl4/Cav1/Meox2/Jun/Rhob/Rgcc/Klf4/S1pr1/Apold1/Egln1/Hhex/Aqp1/Adgrg1/Nr4a1/Amotl2/Hmgb1/Vav3/Pparg/Smad1/Hdac9
EC2	GO:0010035	response to inorganic substance	20/244	5.06107705335766e-06	0.00115455820279722	Fabp4/Cd36/Cav1/Xdh/Jun/Rhob/Jund/Egln1/Bmp6/Aqp1/Ucp2/B2m/Psap/Nr4a1/Selenop/Ahcyl1/Casp6/Pparg/Kdm6b/Ppp1r15b
EC2	GO:0019915	lipid storage	8/244	7.39765237262129e-06	0.00158831948000398	Cd36/Plin2/Lpl/Cav1/Nfkbia/Pnpla2/Mest/Pparg
EC2	GO:0042326	negative regulation of phosphorylation	20/244	1.02837394485466e-05	0.00197556047301027	Fabp4/Cdkn1a/Cav1/Timp3/Xdh/Jun/Ddit4/Klf4/Spry1/Hhex/Dusp8/Sh3bp5/Dusp3/Ppm1f/Dusp1/Npm1/Ppp1r15a/Atf3/Ppp1r15b/Ntf3
EC2	GO:0010876	lipid localization	17/244	1.09033388602121e-05	0.00198985934198871	Fabp4/Cd36/Plin2/Lpl/Cav1/Bmp6/Gpihbp1/Psap/Nfkbia/Stx12/Pnpla2/Mest/Atp8a1/Abcb1a/Gulp1/Fzd4/Pparg
EC2	GO:0051702	interaction with symbiont	8/244	1.42412545724315e-05	0.00247526567568452	Jun/Cav2/Hspa8/Aqp1/Stom/Chd1/Hdac1/Igf2r
EC2	GO:1901343	negative regulation of vasculature development	10/244	1.74112957651598e-05	0.00270747062589702	Cd36/Klf2/Meox2/Xdh/Rgcc/Klf4/Ptger4/Hhex/Wt1/Pparg
EC2	GO:0001913	T cell mediated cytotoxicity	7/244	1.78025465812407e-05	0.00270747062589702	H2-Q7/H2-Q4/Hspa8/H2-Q6/B2m/H2-T23/H2-T22
EC2	GO:0050680	negative regulation of epithelial cell proliferation	10/244	3.95428638370456e-05	0.0051546947501863	Cav1/Xdh/Rgcc/Cav2/Tgfbr3/B2m/Klf9/Npm1/Pparg/Ctsl
EC2	GO:0001912	positive regulation of leukocyte mediated cytotoxicity	7/244	4.45379459337809e-05	0.00560563802270001	H2-Q7/H2-Q4/Hspa8/H2-Q6/B2m/H2-T23/H2-T22
EC2	GO:0042026	protein refolding	5/244	6.06218785939779e-05	0.00713773731832321	Hspa1a/Hspa1b/Hspa8/B2m/Pdcl
EC2	GO:0070262	peptidyl-serine dephosphorylation	4/244	6.50678005790699e-05	0.00719689309435167	Ppm1f/Dusp1/Ppp1r15a/Ppp1r15b
EC2	GO:0071404	cellular response to low-density lipoprotein particle stimulus	4/244	6.50678005790699e-05	0.00719689309435167	Cd36/Lpl/Mylip/Pparg
EC2	GO:0001667	ameboidal-type cell migration	17/244	9.93932933516159e-05	0.0100773755759277	Meox2/Jun/Rhob/Rgcc/Tns1/Klf4/Ednrb/Tgfbr3/Aqp1/Nr4a1/Amotl2/Efnb1/Hmgb1/Ppm1f/Pparg/Sema3g/Hdac9
EC2	GO:0055088	lipid homeostasis	9/244	0.00011877490720463	0.0110411591545883	Fabp4/Angptl4/Lpl/Cav1/Gpihbp1/Mylip/Acox1/Pnpla2/Hdac9
EC2	GO:0006869	lipid transport	14/244	0.000127282512975537	0.0110411591545883	Fabp4/Cd36/Plin2/Cav1/Bmp6/Gpihbp1/Psap/Nfkbia/Stx12/Atp8a1/Abcb1a/Gulp1/Fzd4/Pparg
EC2	GO:0031343	positive regulation of cell killing	7/244	0.000127867353839601	0.0110411591545883	H2-Q7/H2-Q4/Hspa8/H2-Q6/B2m/H2-T23/H2-T22
EC2	GO:0042632	cholesterol homeostasis	7/244	0.000127867353839601	0.0110411591545883	Fabp4/Lpl/Cav1/Gpihbp1/Mylip/Acox1/Hdac9
EC2	GO:0002237	response to molecule of bacterial origin	13/244	0.000130073929766383	0.0110411591545883	Cd36/Jun/Ptger4/Jund/Bmp6/Ednrb/B2m/Nfkbia/Cxcl9/Pde4b/Hmgb1/Rpl13a/Mgst1
EC2	GO:0032231	regulation of actin filament bundle assembly	8/244	0.00014271311969506	0.0115415385592146	Rgcc/Ptger4/S1pr1/Shank3/Sorbs3/Ppm1f/Arhgap28/Cd47
EC2	GO:0010743	regulation of macrophage derived foam cell differentiation	4/244	0.000176033863967824	0.0131127266016849	Cd36/Lpl/Nfkbia/Pparg
EC2	GO:0044794	positive regulation by host of viral process	4/244	0.000176033863967824	0.0131127266016849	Cav2/Hspa8/Stom/Igf2r
EC2	GO:0006639	acylglycerol metabolic process	8/244	0.000229297195615388	0.0161164600329828	Cd36/Lpl/Cav1/Sik1/Pnpla2/Plpp1/Thrsp/Cpt1a
EC2	GO:0030855	epithelial cell differentiation	19/244	0.000229604362113727	0.0161164600329828	Cldn5/Klf2/Txnip/Cav1/Xdh/Jun/Klf4/Apold1/Bmp6/Hhex/Hes1/Psap/Tjp1/Wt1/Abcb1a/Fndc3a/Pparg/Hdac1/Kdm6b
EC2	GO:0001101	response to acid chemical	12/244	0.000266862326794159	0.0173937052285479	Cd36/Klf2/Lpl/Klf4/Ptger4/Tgfbr3/Aqp1/Spaar/Bcl2l1/Mest/Pparg/Igf2r
EC2	GO:0019216	regulation of lipid metabolic process	14/244	0.000275993652703591	0.0175534724769667	Cd36/Angptl4/Cav1/Sik1/Bmp6/Adgrf5/Psap/Pnpla2/Sh3glb1/Thrsp/Vav3/Pparg/Cpt1a/Acadl
EC2	GO:0045834	positive regulation of lipid metabolic process	9/244	0.000283514066122329	0.0175534724769667	Cd36/Angptl4/Bmp6/Adgrf5/Pnpla2/Sh3glb1/Vav3/Pparg/Cpt1a
EC2	GO:0051348	negative regulation of transferase activity	12/244	0.000288550232498082	0.0175534724769667	Fabp4/Cdkn1a/Cav1/Spry1/Hhex/Dusp8/Sh3bp5/Dusp3/Ppm1f/Dusp1/Npm1/Pparg
EC2	GO:0001935	endothelial cell proliferation	9/244	0.000299153578900129	0.0179001731636962	Cav1/Xdh/Jun/Rgcc/Cav2/Bmp6/Nr4a1/Hmgb1/Pparg
EC2	GO:1904478	regulation of intestinal absorption	3/244	0.000397438974621774	0.0205509864029877	Abcg2/Epb41/Abcb1a
EC2	GO:0060538	skeletal muscle organ development	10/244	0.000399758913592364	0.0205509864029877	Cav1/Tsc22d3/Meox2/Cav2/Nr4a1/Hlx/Wt1/Btg2/Atf3/Hdac9
EC2	GO:0071407	cellular response to organic cyclic compound	16/244	0.000429395406093328	0.0217679615588979	Cyp1a1/Cav1/Ddit4/Cav2/Sgk1/Aqp1/Nfkbia/Wt1/Pde4b/Klf9/Casp6/Npm1/Pparg/Calcoco1/Smad1/Hdac1
EC2	GO:0051051	negative regulation of transport	18/244	0.000441848508523581	0.0217938791366361	Cd36/Cav1/Rgcc/Ptger4/Acaa2/Abcg2/Cttnbp2nl/Kcna5/Hes1/Ucp2/Plcb4/Pim3/Ppm1f/Pparg/Hecw2/Hdac1/Hdac9/Cd47
EC2	GO:1902532	negative regulation of intracellular signal transduction	18/244	0.000452888222546552	0.0218193896752188	Cav1/Timp3/Xdh/Ddit4/Klf4/Sik1/Spry1/Egln1/Spaar/Dusp8/Bcl2l1/Dusp3/Tspan6/Sh3glb1/Pde4b/Dusp1/Atf3/Hdac1
EC2	GO:0014706	striated muscle tissue development	16/244	0.000519585343619212	0.0240061582811408	Cav1/Tsc22d3/Meox2/S1pr1/Sik1/Egln1/Cav2/Tgfbr3/Nr4a1/Hlx/Wt1/Btg2/Atf3/Smad1/Kdm6b/Hdac9
EC2	GO:0055094	response to lipoprotein particle	4/244	0.000534377270857399	0.0240493364209934	Cd36/Lpl/Mylip/Pparg
EC2	GO:0010998	regulation of translational initiation by eIF2 alpha phosphorylation	3/244	0.000540286462060674	0.0240493364209934	Npm1/Ppp1r15a/Ppp1r15b
EC2	GO:0045137	development of primary sexual characteristics	10/244	0.000591475878463667	0.0257010351951474	Ptger4/Ubb/Dach1/Bcl2l1/Adgrg1/Wt1/Ercc1/Abcb1a/Fzd4/Fndc3a
EC2	GO:1905952	regulation of lipid localization	8/244	0.00069699312801357	0.0266843110405603	Cd36/Lpl/Bmp6/Nfkbia/Pnpla2/Mest/Atp8a1/Pparg
EC2	GO:0032970	regulation of actin filament-based process	15/244	0.000697545009228921	0.0266843110405603	Cav1/Rhob/Rgcc/Ptger4/S1pr1/Cdc42ep4/Shank3/Pde4b/Sorbs3/Ppm1f/Arhgap28/Ctsl/Specc1l/Cd47/Ntf3
EC2	GO:0071417	cellular response to organonitrogen compound	17/244	0.000710723438998458	0.0266843110405603	Cd36/Lpl/Cav1/Cav2/Sgk1/Aqp1/Spaar/Bcl2l1/Srsf3/Nr4a1/Wt1/Pde4b/Ahcyl1/Casp6/Pparg/Gkap1/Hdac9
EC2	GO:0048484	enteric nervous system development	3/244	0.000712225341048645	0.0266843110405603	Ednrb/Hlx/Ntf3
EC2	GO:0051004	regulation of lipoprotein lipase activity	3/244	0.000712225341048645	0.0266843110405603	Angptl4/Gpihbp1/Hdac9
EC2	GO:1905941	positive regulation of gonad development	3/244	0.000712225341048645	0.0266843110405603	Ptger4/Wt1/Abcb1a
EC2	GO:0051384	response to glucocorticoid	6/244	0.000715122867316191	0.0266843110405603	Sult1a1/Ddit4/Sgk1/Aqp1/Klf9/Hmgb1
EC2	GO:0006884	cell volume homeostasis	4/244	0.000723719437770826	0.0266843110405603	Aqp1/Shank3/Npm1/Lrrc8a
EC2	GO:0007548	sex differentiation	11/244	0.000738268230116561	0.0266843110405603	Ptger4/Bmp6/Ubb/Dach1/Bcl2l1/Adgrg1/Wt1/Ercc1/Abcb1a/Fzd4/Fndc3a
EC2	GO:0110020	regulation of actomyosin structure organization	7/244	0.000738387784957969	0.0266843110405603	Rgcc/Ptger4/S1pr1/Sorbs3/Ppm1f/Arhgap28/Cd47
EC2	GO:0048871	multicellular organismal homeostasis	16/244	0.000749594323850951	0.0268237184515291	Fabp4/Cd36/Cav1/Pth1r/Ptger4/S1pr1/Aqp7/Bmp6/Ednrb/Adgrf5/Aqp1/Ubb/Ucp2/Abcb1a/Acadl/Kdm6b
EC2	GO:0000302	response to reactive oxygen species	10/244	0.000788441564529489	0.0276712664474292	Cd36/Jun/Rhob/Egln1/Aqp1/Ucp2/Psap/Casp6/Kdm6b/Ppp1r15b
EC2	GO:0009636	response to toxic substance	13/244	0.000827139317128289	0.0278439386975865	Cd36/Cyp1a1/Rhob/Abcg2/Aqp1/B2m/Psap/Bcl2l1/Abcb1a/Casp6/Hdac1/Kdm6b/Ppp1r15b
EC2	GO:1901654	response to ketone	7/244	0.000833829211424514	0.0278439386975865	Cav1/Ddit4/Ptger4/Tgfbr3/Aqp1/Bcl2l1/Klf9
EC2	GO:0007346	regulation of mitotic cell cycle	17/244	0.000861274841901741	0.0278439386975865	Cyp1a1/Cdkn1a/Rgcc/Hspa1a/Klf4/Hspa1b/Sik1/Kcna5/Hes1/Bcl2l1/Dusp3/Btg2/Pim3/Hmgb1/Hecw2/Slf2/Ik
EC2	GO:1901652	response to peptide	14/244	0.000883708809819988	0.0278439386975865	Cd36/Lpl/Cav1/Cav2/Ednrb/Tgfbr3/Sgk1/Nfkbia/Srsf3/Nr4a1/Ahcyl1/Pparg/Gkap1/Hdac9
EC2	GO:0090132	epithelium migration	12/244	0.000899059658095329	0.0278439386975865	Meox2/Jun/Rhob/Rgcc/Klf4/Tgfbr3/Aqp1/Nr4a1/Hmgb1/Ppm1f/Pparg/Hdac9
EC2	GO:0043618	regulation of transcription from RNA polymerase II promoter in response to stress	5/244	0.000904792096785903	0.0278439386975865	Cd36/Klf2/Jun/Ppp1r15a/Atf3
EC2	GO:2000047	regulation of cell-cell adhesion mediated by cadherin	3/244	0.000915417162660377	0.0278439386975865	Rgcc/Bmp6/Ppm1f
EC2	GO:0043537	negative regulation of blood vessel endothelial cell migration	4/244	0.000956139191360078	0.0283732361663763	Meox2/Rgcc/Klf4/Pparg
EC2	GO:0061614	pri-miRNA transcription by RNA polymerase II	5/244	0.00108720497791196	0.0318318542197244	Jun/Klf4/Wt1/Pparg/Smad1
EC2	GO:2000341	regulation of chemokine (C-X-C motif) ligand 2 production	3/244	0.00115190420805175	0.0323747858107408	Lpl/Klf4/Hdac1
EC2	GO:0071496	cellular response to external stimulus	11/244	0.00116698649447941	0.0323747858107408	Cdkn1a/Angptl4/Lpl/Cav1/Jun/Ptger4/Sik1/Bmp6/Aqp1/Sh3glb1/Atf3
EC2	GO:0009612	response to mechanical stimulus	8/244	0.00132632496896749	0.0350803343241401	Cd36/Cav1/Jun/Ptger4/Jund/Aqp1/Nfkbia/Shank3
EC2	GO:0072567	chemokine (C-X-C motif) ligand 2 production	3/244	0.00142361330991992	0.0365928773324486	Lpl/Klf4/Hdac1
EC2	GO:0045807	positive regulation of endocytosis	7/244	0.00154619213853257	0.0386548034633142	Cd36/Cav1/B2m/Bcl2l1/Pparg/Mff/Ntf3
EC2	GO:0001909	leukocyte mediated cytotoxicity	7/244	0.00162910340377062	0.0393789895613428	H2-Q7/H2-Q4/Hspa8/H2-Q6/B2m/H2-T23/H2-T22
EC2	GO:0003158	endothelium development	7/244	0.00171543463377793	0.0409237674071205	Cldn5/Xdh/Rhob/Apold1/Bmp6/Tjp1/Kdm6b
EC2	GO:0040013	negative regulation of locomotion	12/244	0.00176462882302104	0.0410248102167312	Meox2/Rhob/Rgcc/Klf4/Ptger4/Tgfbr3/Dach1/Adgrg1/Dusp3/Dusp1/Pparg/Sema3g
EC2	GO:0002028	regulation of sodium ion transport	6/244	0.00185545315650651	0.0423275251328047	Sik1/Sgk1/Stom/Fxyd6/Ahcyl1/Hecw2
EC2	GO:1902903	regulation of supramolecular fiber organization	13/244	0.00193760196975717	0.043277072004539	Cav1/Rgcc/Ptger4/S1pr1/Sgk1/Hspa8/Cdc42ep4/Shank3/Sorbs3/Ppm1f/Arhgap28/Specc1l/Cd47
EC2	GO:0045601	regulation of endothelial cell differentiation	4/244	0.00196128387083437	0.043277072004539	Cldn5/Xdh/Apold1/Bmp6
EC2	GO:0051084	'de novo' posttranslational protein folding	4/244	0.00196128387083437	0.043277072004539	Hspa1a/Hspa1b/Hspa8/Sh3glb1
EC2	GO:0006979	response to oxidative stress	14/244	0.00199702220645499	0.0433876848426232	Cd36/Txnip/Jun/Rhob/Egln1/Aqp1/Ucp2/Psap/Ercc1/Casp6/Mgst1/Hdac1/Kdm6b/Ppp1r15b
EC2	GO:0001570	vasculogenesis	6/244	0.0020923291232251	0.0451893568033824	Cav1/Xdh/Hhex/Tgfbr3/Wt1/Fzd4
EC2	GO:0017144	drug metabolic process	15/244	0.0023023342275654	0.0485752597145302	Cd36/Cyp1a1/Klf2/Sult1a1/Cav1/Cyp4b1/Klf4/Ptger4/Fmo2/Mat2a/Bcl2l1/Ahcyl1/Cyp2d22/Sat1/Cd47
EC3	GO:0002237	response to molecule of bacterial origin	14/171	5.16770992285262e-07	0.0016795057249271	Cd36/Jun/B2m/Jund/Pde4b/Ednrb/Bmp6/Zfp36/Adm/Ptger4/Rpl13a/Nfkbia/Cxcl9/Adh5
EC3	GO:0001525	angiogenesis	18/171	3.9193249213055e-06	0.00424593533141429	Cd36/Angptl4/Klf2/Apold1/Klf4/Jun/S1pr1/Nr4a1/Rhob/Cav1/Rgcc/Meox2/Adgrg1/Edn1/Adm/Id1/Sox17/Acvr1
EC3	GO:1902806	regulation of cell cycle G1/S phase transition	9/171	6.80798259895957e-06	0.00553148586165465	Cyp1a1/Klf4/Rgcc/Tcim/Cdkn1a/Kcna5/Cirbp/Fhl1/Plcb1
EC3	GO:0007346	regulation of mitotic cell cycle	17/171	1.11570634884431e-05	0.00610383583869762	Cyp1a1/Klf4/Sik1/Hspa1b/Rgcc/Cdkn1a/Hspa1a/Btg2/Edn1/Bcl2l1/Hes1/Pim3/Kcna5/Fhl1/Nabp2/Hecw2/Plcb1
EC3	GO:0017144	drug metabolic process	16/171	1.343840303107e-05	0.00610383583869762	Cyp1a1/Cd36/Klf2/Sult1a1/Klf4/Cav1/Pxdn/Cyp4b1/Adh1/Bcl2l1/Ptger4/Suclg2/Cycs/Sncaip/Atp5g2/Adh5
EC3	GO:0034754	cellular hormone metabolic process	7/171	1.89897143386167e-05	0.00610383583869762	Cyp1a1/Sult1a1/Adh1/Bmp6/Dhrs3/Adm/Hsd17b11
EC3	GO:0001916	positive regulation of T cell mediated cytotoxicity	5/171	2.17676485189843e-05	0.00610383583869762	H2-Q7/B2m/H2-Q6/Hspa8/H2-D1
EC3	GO:0072593	reactive oxygen species metabolic process	12/171	2.17902429405397e-05	0.00610383583869762	Cyp1a1/Cd36/Klf2/Klf4/Cav1/Pxdn/Cdkn1a/Xdh/Ddit4/Edn1/Ptger4/Cycs
EC3	GO:0006631	fatty acid metabolic process	13/171	2.42103405290973e-05	0.00610383583869762	Cyp1a1/Fabp4/Cd36/Cav1/Ech1/Lpl/Acaa2/Edn1/Etfb/Acox1/Hadh/Fabp3/Prkab1
EC3	GO:0030855	epithelial cell differentiation	17/171	2.42959991675489e-05	0.00610383583869762	Cldn5/Klf2/Txnip/Apold1/Klf4/Jun/Cav1/Xdh/Bmp6/Zfp36/Wt1/Hes1/Id1/Psap/Sox17/Plaur/Acvr1
EC3	GO:0044843	cell cycle G1/S phase transition	10/171	2.43619766779101e-05	0.00610383583869762	Cyp1a1/Klf4/Rgcc/Tcim/Cdkn1a/Kcna5/Cirbp/Fhl1/Acvr1/Plcb1
EC3	GO:0016999	antibiotic metabolic process	7/171	2.44153433547905e-05	0.00610383583869762	Cyp1a1/Pxdn/Cyp4b1/Adh1/Ptger4/Cycs/Adh5
EC3	GO:0003158	endothelium development	8/171	2.82656701816418e-05	0.006561673435024	Cldn5/Apold1/Rhob/Xdh/Bmp6/Id1/Sox17/Acvr1
EC3	GO:0002028	regulation of sodium ion transport	7/171	3.35781237701219e-05	0.00673201336916196	Sik1/Per1/Stom/Sgk1/Hecw2/Fxyd6/Plcb1
EC3	GO:0045601	regulation of endothelial cell differentiation	5/171	3.41864000892465e-05	0.00673201336916196	Cldn5/Apold1/Xdh/Bmp6/Id1
EC3	GO:0002428	antigen processing and presentation of peptide antigen via MHC class Ib	4/171	3.53575067139584e-05	0.00673201336916196	H2-Q7/B2m/H2-Q6/H2-D1
EC3	GO:0009266	response to temperature stimulus	9/171	3.7729843711898e-05	0.00673201336916196	Ucp2/Hspa1b/Tcim/Rbm3/Pde4b/Hspa1a/Cirbp/Hspa8/Gclc
EC3	GO:0048871	multicellular organismal homeostasis	15/171	4.62443653274534e-05	0.00751470936571118	Fabp4/Cd36/Pth1r/Ucp2/Ubb/S1pr1/Aqp7/Cav1/Irx3/Ednrb/Bmp6/Id1/Ptger4/Hadh/Prkab1
EC3	GO:1901343	negative regulation of vasculature development	8/171	4.9277939154605e-05	0.00762634772630791	Cd36/Klf2/Klf4/Rgcc/Meox2/Xdh/Wt1/Ptger4
EC3	GO:0050678	regulation of epithelial cell proliferation	13/171	6.42751413092419e-05	0.00876605007491307	Jun/Nr4a1/Cav1/Rgcc/B2m/Xdh/Cav2/Ednrb/Bmp6/Zfp36/Hes1/Id1/Klf9
EC3	GO:0035809	regulation of urine volume	4/171	8.17256696067044e-05	0.010215708700838	Ednrb/Edn1/Adm/Ptger4
EC3	GO:0019885	antigen processing and presentation of endogenous peptide antigen via MHC class I	4/171	9.81028438455355e-05	0.0109942842240686	H2-Q7/B2m/H2-Q6/H2-D1
EC3	GO:0003002	regionalization	12/171	0.000121753845241263	0.0131899999011368	Irx3/Meox2/Btg2/Adgrg1/Edn1/Wt1/Hes1/Sox17/Rnf2/Spry1/Acvr1/Ets2
EC3	GO:0034308	primary alcohol metabolic process	5/171	0.000161057270576604	0.0158617008901201	Cyp1a1/Adh1/Bmp6/Dhrs3/Adh5
EC3	GO:1905954	positive regulation of lipid localization	6/171	0.000207662627021988	0.0180797918345602	Cd36/Lpl/Bmp6/Edn1/Nfkbia/Fabp3
EC3	GO:1902532	negative regulation of intracellular signal transduction	15/171	0.000214693372091209	0.0180797918345602	Timp3/Klf4/Sik1/Cav1/Dusp8/Pde4b/Xdh/Ddit4/Per1/Dusp1/Bcl2l1/Spaar/Spry1/Plaur/Arap3
EC3	GO:0042026	protein refolding	4/171	0.000217509771331728	0.0180797918345602	Hspa1b/B2m/Hspa1a/Hspa8
EC3	GO:0042326	negative regulation of phosphorylation	14/171	0.00021945234322388	0.0180797918345602	Fabp4/Timp3/Klf4/Jun/Cav1/Dusp8/Cdkn1a/Xdh/Ddit4/Per1/Dusp1/Spry1/Sh3bp5/Ppp2r5a
EC3	GO:0014032	neural crest cell development	6/171	0.000222520514886895	0.0180797918345602	Ednrb/Edn1/Sema3g/Efnb1/Hes1/Acvr1
EC3	GO:0007188	adenylate cyclase-modulating G protein-coupled receptor signaling pathway	8/171	0.000242128252157455	0.0185829298510244	Pth1r/S1pr1/Pde4b/Adgrg1/Edn1/Adm/Ptger4/Psap
EC3	GO:0035815	positive regulation of renal sodium excretion	3/171	0.000251584281060023	0.0185829298510244	Ednrb/Edn1/Ptger4
EC3	GO:0001667	ameboidal-type cell migration	13/171	0.000278524924484906	0.0188842413251239	Klf4/Jun/Nr4a1/Rhob/Rgcc/Meox2/Tns1/Ednrb/Sema3g/Efnb1/Sox17/Acvr1/Smurf2
EC3	GO:0001913	T cell mediated cytotoxicity	5/171	0.000282380420412648	0.0188842413251239	H2-Q7/B2m/H2-Q6/Hspa8/H2-D1
EC3	GO:0001933	negative regulation of protein phosphorylation	13/171	0.000285569255220006	0.0188842413251239	Fabp4/Timp3/Klf4/Jun/Cav1/Dusp8/Cdkn1a/Xdh/Ddit4/Per1/Dusp1/Spry1/Sh3bp5
EC3	GO:0051085	chaperone cofactor-dependent protein refolding	4/171	0.000286284343964104	0.0188842413251239	Hspa1b/Hspa1a/Hspa8/Tor2a
EC3	GO:0007179	transforming growth factor beta receptor signaling pathway	8/171	0.000314810764665217	0.0189758997691429	Cldn5/Jun/Cav1/Cav2/Trim33/Zyx/Acvr1/Smurf2
EC3	GO:0050673	epithelial cell proliferation	13/171	0.000315291873087298	0.0189758997691429	Jun/Nr4a1/Cav1/Rgcc/B2m/Xdh/Cav2/Ednrb/Bmp6/Zfp36/Hes1/Id1/Klf9
EC3	GO:0055088	lipid homeostasis	7/171	0.00037074628479791	0.0205187642938904	Fabp4/Angptl4/Cav1/Lpl/Ormdl3/Acox1/Fabp3
EC3	GO:0120162	positive regulation of cold-induced thermogenesis	6/171	0.000397366073990433	0.0210589621195165	Fabp4/Cd36/Ucp2/Cav1/Hadh/Prkab1
EC3	GO:0032870	cellular response to hormone stimulus	14/171	0.000408067506627534	0.0210589621195165	Jun/Nr4a1/Cav1/Lpl/Jund/Cav2/Ddit4/Per1/Zfp36/Wt1/Ptger4/Sgk1/Klf9/Plcb1
EC3	GO:0003014	renal system process	6/171	0.000447812988466431	0.0217222718285955	Aqp7/Ednrb/Edn1/Adm/Ptger4/Psap
EC3	GO:0010035	response to inorganic substance	13/171	0.000472929986127323	0.0226032713957912	Fabp4/Cd36/Ucp2/Jun/Nr4a1/Rhob/Cav1/B2m/Jund/Xdh/Bmp6/Psap/Plcb1
EC3	GO:0001912	positive regulation of leukocyte mediated cytotoxicity	5/171	0.000539129187995969	0.0250309980140986	H2-Q7/B2m/H2-Q6/Hspa8/H2-D1
EC3	GO:0106106	cold-induced thermogenesis	7/171	0.000620773106948168	0.0269007146506015	Fabp4/Cd36/Ucp2/Cav1/Id1/Hadh/Prkab1
EC3	GO:0120161	regulation of cold-induced thermogenesis	7/171	0.000620773106948168	0.0269007146506015	Fabp4/Cd36/Ucp2/Cav1/Id1/Hadh/Prkab1
EC3	GO:0071396	cellular response to lipid	13/171	0.000620785722706189	0.0269007146506015	Cd36/Lpl/Pde4b/Ddit4/Per1/Bmp6/Zfp36/Ptger4/Sgk1/Klf9/Nfkbia/Cxcl9/Plcb1
EC3	GO:0060538	skeletal muscle organ development	8/171	0.000645892335992739	0.0271099711276406	Tsc22d3/Nr4a1/Cav1/Meox2/Cav2/Btg2/Wt1/Sox17
EC3	GO:1901654	response to ketone	6/171	0.000701430825430251	0.0275562383671727	Cav1/Ddit4/Adh1/Bcl2l1/Ptger4/Klf9
EC3	GO:0019915	lipid storage	5/171	0.000719266165025872	0.0275562383671727	Cd36/Plin2/Cav1/Lpl/Nfkbia
EC3	GO:0009612	response to mechanical stimulus	7/171	0.00073931045092968	0.0275562383671727	Cd36/Jun/Cav1/Jund/Ptger4/Nfkbia/Shank3
EC3	GO:0030509	BMP signaling pathway	7/171	0.00073931045092968	0.0275562383671727	Cav1/Bmp6/Trim33/Hes1/Id1/Acvr1/Smurf2
EC3	GO:0042572	retinol metabolic process	3/171	0.000747403307274637	0.0275562383671727	Cyp1a1/Adh1/Dhrs3
EC3	GO:0010876	lipid localization	11/171	0.000766559949768463	0.0275562383671727	Fabp4/Cd36/Plin2/Cav1/Lpl/Bmp6/Edn1/Psap/Stx12/Nfkbia/Fabp3
EC3	GO:0015908	fatty acid transport	5/171	0.000881362273289403	0.029659872998087	Fabp4/Cd36/Plin2/Edn1/Fabp3
EC3	GO:0072520	seminiferous tubule development	3/171	0.000889812467386773	0.029659872998087	Ubb/Adgrg1/Wt1
EC3	GO:0051384	response to glucocorticoid	5/171	0.00094099860268178	0.0305824545871578	Sult1a1/Ddit4/Zfp36/Sgk1/Klf9
EC3	GO:0001101	response to acid chemical	9/171	0.000963966017793213	0.031018708493346	Cd36/Klf2/Klf4/Lpl/Adh1/Bcl2l1/Ptger4/Spaar/Plcb1
EC3	GO:1990845	adaptive thermogenesis	7/171	0.000989289556654026	0.0312451362040022	Fabp4/Cd36/Ucp2/Cav1/Id1/Hadh/Prkab1
EC3	GO:0051348	negative regulation of transferase activity	9/171	0.00102361476558599	0.0312451362040022	Fabp4/Cav1/Dusp8/Cdkn1a/Dusp1/Zfp36/Spry1/Sh3bp5/Ppp2r5a
EC3	GO:0010743	regulation of macrophage derived foam cell differentiation	3/171	0.00104832528693893	0.0312451362040022	Cd36/Lpl/Nfkbia
EC3	GO:0014821	phasic smooth muscle contraction	3/171	0.00104832528693893	0.0312451362040022	Ednrb/Edn1/Ptger4
EC3	GO:0042044	fluid transport	3/171	0.00104832528693893	0.0312451362040022	Aqp7/Ednrb/Edn1
EC3	GO:0044794	positive regulation by host of viral process	3/171	0.00104832528693893	0.0312451362040022	Cav2/Stom/Hspa8
EC3	GO:0055078	sodium ion homeostasis	4/171	0.00105752768690469	0.0312451362040022	Ednrb/Edn1/Ptger4/Sgk1
EC3	GO:0071772	response to BMP	7/171	0.00111490131662333	0.0318827103557276	Cav1/Bmp6/Trim33/Hes1/Id1/Acvr1/Smurf2
EC3	GO:0031343	positive regulation of cell killing	5/171	0.00113796750808135	0.0318827103557276	H2-Q7/B2m/H2-Q6/Hspa8/H2-D1
EC3	GO:0040013	negative regulation of locomotion	10/171	0.00117670926696021	0.032409365403565	Klf4/Rhob/Rgcc/Meox2/Dusp1/Adgrg1/Sema3g/Ptger4/Arap3/Plcb1
EC3	GO:0051271	negative regulation of cellular component movement	10/171	0.00127141597324554	0.0334161745791328	Klf4/Rhob/Rgcc/Meox2/Dusp1/Adgrg1/Sema3g/Ptger4/Arap3/Plcb1
EC3	GO:0051899	membrane depolarization	5/171	0.0012852374838128	0.0334161745791328	Jun/Cav1/Edn1/Fhl1/Gclc
EC3	GO:2000243	positive regulation of reproductive process	5/171	0.0012852374838128	0.0334161745791328	Ednrb/Wt1/Ptger4/Smurf2/Plcb1
EC3	GO:0014706	striated muscle tissue development	12/171	0.00142459587502757	0.0358909813475938	Tsc22d3/Sik1/S1pr1/Nr4a1/Cav1/Meox2/Cav2/Btg2/Edn1/Wt1/Sox17/Acvr1
EC3	GO:0038066	p38MAPK cascade	4/171	0.00149115645272685	0.0361661079952407	Xdh/Per1/Dusp1/Zfp36
EC3	GO:0070542	response to fatty acid	4/171	0.00149115645272685	0.0361661079952407	Cd36/Lpl/Ptger4/Plcb1
EC3	GO:0018212	peptidyl-tyrosine modification	10/171	0.00159351942429614	0.0383625046589811	Cd36/Cav1/Cav2/Bmp6/Tpst1/Hes1/Ptger4/Sh3bp5/Acvr1/Clk4
EC3	GO:0051817	modulation of process of other organism involved in symbiotic interaction	5/171	0.00162139960790283	0.038597404206448	Jun/Cav2/Stom/Bcl2l1/Hspa8
EC3	GO:0051017	actin filament bundle assembly	7/171	0.0016860486198639	0.0394220001047315	S1pr1/Rhob/Rgcc/Id1/Ptger4/Zyx/Shank3
EC3	GO:2000649	regulation of sodium ion transmembrane transporter activity	4/171	0.00174862779927978	0.0402018496347402	Stom/Hecw2/Fxyd6/Plcb1
EC3	GO:0019216	regulation of lipid metabolic process	10/171	0.00175651158404096	0.0402018496347402	Cd36/Angptl4/Sik1/Cav1/Bmp6/Ormdl3/Psap/Thrsp/Ppp2r5a/Fabp3
EC3	GO:0021879	forebrain neuron differentiation	4/171	0.00188825607291648	0.0414461785519769	Ubb/B2m/Hes1/Shank3
EC3	GO:1903313	positive regulation of mRNA metabolic process	5/171	0.00191290054855278	0.0414461785519769	Rbm3/Btg2/Zfp36/Cirbp/Hspa8
EC3	GO:0042176	regulation of protein catabolic process	11/171	0.0020383710099034	0.0419285176087725	Timp3/Ubb/Hspa1b/Cav1/Hspa1a/Sox17/Timp4/Gclc/Hecw2/Ube2g2/Smurf2
EC3	GO:0009314	response to radiation	11/171	0.00226575673577038	0.0446285417651742	Jun/Sik1/Rhob/Jund/Cdkn1a/Per1/Bcl2l1/Sgk1/Cirbp/Ercc1/Nabp2
EC3	GO:1905952	regulation of lipid localization	6/171	0.00233525583966707	0.0457203703549276	Cd36/Lpl/Bmp6/Edn1/Nfkbia/Fabp3
EC3	GO:0001570	vasculogenesis	5/171	0.00235896736934798	0.0458159406794503	Cav1/Xdh/Wt1/Adm/Sox17
EC3	GO:0046661	male sex differentiation	6/171	0.0024305678032031	0.0463092659786026	Ubb/Bmp6/Adgrg1/Wt1/Bcl2l1/Ercc1
EC3	GO:0051480	regulation of cytosolic calcium ion concentration	10/171	0.00243657984072032	0.0463092659786026	Cd36/Pth1r/S1pr1/Cav1/Ednrb/Edn1/Adm/Ptger4/Kcna5/Plcb1
EC3	GO:0042310	vasoconstriction	5/171	0.00248137554101304	0.0468864564435604	Cav1/Ednrb/Edn1/Adm/Kcna5
EC3	GO:0044062	regulation of excretion	3/171	0.00266159600057495	0.0488711130049072	Ednrb/Edn1/Ptger4
EC4	GO:0043620	regulation of DNA-templated transcription in response to stress	12/353	1.79875306258538e-09	7.19141474421636e-06	Cd36/Klf2/Atf3/Jun/Atf4/Ppp1r15a/Egr1/Tcim/Cebpb/Nfe2l2/Dnajb1/Hmox1
EC4	GO:0001525	angiogenesis	33/353	7.63808141765992e-09	8.78043095413508e-06	Angptl4/Cd36/Klf2/Apold1/Klf4/Jun/Glul/Meox2/Rhob/Rgcc/S1pr1/Nr4a1/Amotl2/Hhex/Col8a1/Id1/Hspb1/Sox17/Srf/Adgrg1/Stat3/Prkd2/Clic4/Pik3c2a/Pparg/Btg1/Tcf4/Adipor2/Nfe2l2/Nrp2/Map2k5/Smad1/Hmox1
EC4	GO:0032870	cellular response to hormone stimulus	32/353	8.78482336581799e-09	8.78043095413508e-06	Jund/Zfp36/Jun/Socs3/Ptger4/Gdf15/Per1/Junb/Lpl/Wt1/Nr4a1/Sgk1/Ddx5/Bcar1/Dnaja1/Stat3/Cry2/Irf1/Lats1/Pparg/Gsk3b/Crk/Fam107a/Ddit4/Ube3a/Adipor2/Cish/Calcoco1/Nr4a3/Rps6kb1/Cnot2/Nr4a2
EC4	GO:0001667	ameboidal-type cell migration	27/353	1.48292182702731e-07	0.000103310214958756	Klf4/Jun/Glul/Meox2/Rhob/Akap12/Rgcc/Nr4a1/Amotl2/Bcar1/Hspb1/Arf6/Ednrb/Mapre2/Sox17/Tns1/Dnaja4/Srf/Efnb1/Prkd2/Pik3c2a/Pparg/Nfe2l2/Nrp2/Map2k5/Hmox1/Pmp22
EC4	GO:0007623	circadian rhythm	18/353	1.55042843860065e-07	0.000103310214958756	Sik1/Ptger4/Per1/Atf4/Noct/Ddx5/Egr1/Id1/Cry2/Klf10/Nfil3/Pparg/Gsk3b/Ube3a/Csnk1e/Kdm5a/Mat2a/Fas
EC4	GO:0042326	negative regulation of phosphorylation	28/353	3.4528341482724e-07	0.000172555386559913	Fabp4/Cdkn1a/Atf3/Klf4/Jun/Socs3/Dusp8/Per1/Ppp1r15a/Hsph1/Gadd45g/Hhex/Hspb1/Dusp1/Dnaja1/Stat3/Pde12/Irf1/Ppp2r5a/Lats1/Midn/Sh3bp5/Gsk3b/Spry1/Ddit4/Atxn7/Ube2b/Birc3
EC4	GO:0071407	cellular response to organic cyclic compound	26/353	8.96394747375587e-07	0.000398198466667511	Cyp1a1/Zfp36/Pde4b/Per1/Atf4/Wt1/Sgk1/Ddx5/Egr1/Dnaja1/Stat3/Cry2/Pde12/Lats1/Pparg/Fam107a/Ddit4/Nfkbia/Ube3a/Calcoco1/Nr4a3/Rps6kb1/Smad1/Cnot2/Alpl/Fdx1
EC4	GO:0061614	pri-miRNA transcription by RNA polymerase II	9/353	1.60323517905219e-06	0.000623864003446441	Klf4/Jun/Fos/Wt1/Ddx5/Srf/Stat3/Pparg/Smad1
EC4	GO:0002428	antigen processing and presentation of peptide antigen via MHC class Ib	6/353	1.71648425160351e-06	0.000623864003446441	H2-Q4/H2-Q6/B2m/H2-Q7/H2-K1/H2-D1
EC4	GO:0009991	response to extracellular stimulus	23/353	2.02019431734661e-06	0.000673061406729311	Angptl4/Sik1/Cdkn1a/Atf3/Zfp36/Jun/Glul/Fos/Gdf15/Lpl/Slc25a25/Atf4/Noct/Srf/Klf10/Bcl10/Pik3c2a/Pparg/Fam107a/Nfe2l2/Rps6kb1/Nr4a2/Fas
EC4	GO:0002711	positive regulation of T cell mediated immunity	9/353	2.24570972750942e-06	0.000690642114660205	H2-Q4/H2-Q6/B2m/H2-Q7/Hspa8/Arid5a/H2-K1/H2-D1/Hspd1
EC4	GO:1901652	response to peptide	23/353	2.72212796658645e-06	0.000777361972172332	Cd36/Socs3/Gdf15/Lpl/Nr4a1/Sgk1/Egr1/Srsf5/Bcar1/Ednrb/Stat3/Cry2/Irf1/Casp4/Pparg/Gsk3b/Crk/Nfkbia/Cish/Icam1/Nr4a3/Rps6kb1/Nr4a2
EC4	GO:0002237	response to molecule of bacterial origin	19/353	3.18221987662732e-06	0.000847396192464033	Cd36/Jund/Zfp36/Jun/Pde4b/Ptger4/B2m/Junb/Litaf/Noct/Arid5a/Ednrb/Peli1/Bcl10/Hnrnpa0/Nfkbia/Cebpb/Bcr/Sbno2
EC4	GO:0071417	cellular response to organonitrogen compound	27/353	3.94568327511264e-06	0.000847396192464033	Cd36/Socs3/Pde4b/Gdf15/Lpl/Spaar/Atf4/Wt1/Nr4a1/Sgk1/Bcl2l1/Egr1/Bcar1/Stat3/Irf1/Casp4/Pparg/Gsk3b/Crk/Cebpb/Cish/Icam1/Nr4a3/Sh3bp4/Rps6kb1/Nr4a2/Fdx1
EC4	GO:0097193	intrinsic apoptotic signaling pathway	20/353	4.54493227850073e-06	0.000847396192464033	Cdkn1a/Atf4/Serinc3/Hsph1/Ddx5/Bcl2l1/Ubb/Mcl1/Ddx3x/Hspb1/Dnaja1/Casp4/Gsk3b/Ddit4/Cebpb/Nfe2l2/Hipk1/Hmox1/Msx1/Apaf1
EC4	GO:0032496	response to lipopolysaccharide	18/353	4.58263033866156e-06	0.000847396192464033	Cd36/Jund/Zfp36/Jun/Pde4b/Ptger4/Junb/Litaf/Noct/Arid5a/Ednrb/Peli1/Bcl10/Hnrnpa0/Nfkbia/Cebpb/Bcr/Sbno2
EC4	GO:0001819	positive regulation of cytokine production	25/353	5.00160199784215e-06	0.000847396192464033	Cd36/Pde4b/Ptger4/B2m/Lpl/Akap12/Rgcc/Atf4/Egr1/Arid5a/Hspb1/Stat3/Ddx60/Irf1/Peli1/Bcl10/Rel/Sec14l1/Prkd2/Ripk1/Casp4/P2ry2/Cebpb/Nr4a3/Hspd1
EC4	GO:0010594	regulation of endothelial cell migration	14/353	5.15505127686765e-06	0.000847396192464033	Klf4/Glul/Meox2/Rhob/Rgcc/Bcar1/Hspb1/Dnaja4/Prkd2/Pik3c2a/Pparg/Nfe2l2/Map2k5/Hmox1
EC4	GO:2000146	negative regulation of cell motility	19/353	5.65032982506343e-06	0.000847396192464033	Klf4/Ptger4/Meox2/Rhob/Rgcc/Dach1/Dusp1/Dnaja4/Srf/Adgrg1/Stat3/Clic4/Pparg/Gsk3b/Crk/Nfe2l2/Map2k5/Bcr/Fas
EC4	GO:0030855	epithelial cell differentiation	28/353	5.74759172059069e-06	0.000847396192464033	Klf2/Txnip/Cldn5/Apold1/Zfp36/Klf4/Jun/Fosl2/Wt1/Hhex/Kdm6b/Id1/Sox17/Abcb1a/Klf7/Lats1/Hes1/Maff/Clic4/Pparg/Tjp1/Cebpb/Btg1/Myo6/Icam1/Jmjd1c/Hey1/Bcr
EC4	GO:0048545	response to steroid hormone	16/353	5.88378599048591e-06	0.000847396192464033	Zfp36/Sult1a1/Per1/Sgk1/Ddx5/Dnaja1/Cry2/Lats1/Fam107a/Ddit4/Ube3a/Calcoco1/Rps6kb1/Cnot2/Alpl/Fas
EC4	GO:0071496	cellular response to external stimulus	18/353	6.54297292233131e-06	0.000873786533958536	Angptl4/Sik1/Cdkn1a/Atf3/Jun/Glul/Fos/Ptger4/Lpl/Atf4/Srf/Klf10/Pik3c2a/Gsk3b/Fam107a/Nfe2l2/Nr4a2/Fas
EC4	GO:0048871	multicellular organismal homeostasis	25/353	7.31239673108624e-06	0.000917951158857118	Fabp4/Cd36/Ucp2/Ptger4/Pth1r/Aqp7/Atf4/S1pr1/Gadd45g/Egr1/Ubb/Kdm6b/Id1/Ednrb/Srf/Abcb1a/Stat3/Stmn1/Adgrf5/Irx3/Fabp5/Ldb2/Cebpb/Adipor2/Nr4a3
EC4	GO:0042089	cytokine biosynthetic process	12/353	7.9934400082379e-06	0.000917951158857118	Zfp36/Klf4/Akap12/Gadd45g/Egr1/Hspb1/Stat3/Irf1/Bcl10/Rel/Cebpb/Map2k5
EC4	GO:0019885	antigen processing and presentation of endogenous peptide antigen via MHC class I	6/353	8.49529586736202e-06	0.000917951158857118	H2-Q4/H2-Q6/B2m/H2-Q7/H2-K1/H2-D1
EC4	GO:0090132	epithelium migration	19/353	8.74959479895931e-06	0.000920549473848403	Klf4/Jun/Glul/Meox2/Rhob/Rgcc/Nr4a1/Bcar1/Hspb1/Arf6/Mapre2/Dnaja4/Srf/Prkd2/Pik3c2a/Pparg/Nfe2l2/Map2k5/Hmox1
EC4	GO:0010035	response to inorganic substance	24/353	1.46851926799739e-05	0.00123390985477672	Fabp4/Cd36/Jund/Jun/Fos/Ucp2/B2m/Rhob/Junb/Fosb/Nr4a1/Hsph1/Bcar1/Kdm6b/Ripk1/Clic4/Pparg/Gsk3b/Crk/Nfe2l2/Nr4a3/Hmox1/Nr4a2/Fas
EC4	GO:0045667	regulation of osteoblast differentiation	12/353	1.48389368869574e-05	0.00123390985477672	Jund/Ptger4/Noct/Ddx5/Id1/Il6st/Tob1/Gsk3b/Cebpb/Cebpd/Smad1/Hey1
EC4	GO:0031668	cellular response to extracellular stimulus	16/353	1.62653226655749e-05	0.00129052467484594	Angptl4/Sik1/Cdkn1a/Atf3/Jun/Glul/Fos/Lpl/Atf4/Srf/Klf10/Pik3c2a/Fam107a/Nfe2l2/Nr4a2/Fas
EC4	GO:0042035	regulation of cytokine biosynthetic process	11/353	1.64624208146931e-05	0.00129052467484594	Zfp36/Klf4/Akap12/Egr1/Hspb1/Stat3/Irf1/Bcl10/Rel/Cebpb/Map2k5
EC4	GO:0051348	negative regulation of transferase activity	17/353	2.1045528463241e-05	0.00152981859629159	Fabp4/Cdkn1a/Zfp36/Dusp8/Gadd45g/Hhex/Hspb1/Dusp1/Dnaja1/Eif4a2/Ppp2r5a/Lats1/Midn/Pparg/Sh3bp5/Gsk3b/Spry1
EC4	GO:1904019	epithelial cell apoptotic process	11/353	2.16969402118125e-05	0.00153806184859284	Angptl4/Zfp36/Rgcc/Bcl2l1/Arf6/Gsk3b/Nfe2l2/Icam1/Hipk1/Hmox1/Fas
EC4	GO:0040013	negative regulation of locomotion	19/353	2.65916851995031e-05	0.00169846697393017	Klf4/Ptger4/Meox2/Rhob/Rgcc/Dach1/Dusp1/Dnaja4/Srf/Adgrg1/Stat3/Clic4/Pparg/Gsk3b/Crk/Nfe2l2/Map2k5/Bcr/Fas
EC4	GO:1902532	negative regulation of intracellular signal transduction	26/353	2.72707747823013e-05	0.00170357121218188	Sik1/Atf3/Klf4/Pde4b/Dusp8/Per1/Litaf/Spaar/Hsph1/Bcl2l1/Mcl1/Ddx3x/Hspb1/Dusp1/Rcan1/Dnaja1/Stmn1/Sec14l1/Ripk1/Gsk3b/Spry1/Ddit4/Ndufc2/Nfe2l2/Sh3bp4/Ube2b
EC4	GO:0042026	protein refolding	6/353	2.88615695549966e-05	0.00177520853970579	Hspa1b/Hspa1a/B2m/Hspa8/Dnaja4/Hspd1
EC4	GO:0006986	response to unfolded protein	11/353	3.3635527051816e-05	0.00197877103727152	Atf3/Hspa1b/Hspa1a/Atf4/Hspa8/Ppp1r15a/Hsph1/Hspb1/Nfe2l2/Hspd1/Pmp22
EC4	GO:0062197	cellular response to chemical stress	19/353	3.36559356014166e-05	0.00197877103727152	Cd36/Jun/Fos/Rhob/Atf4/Hsph1/Mcl1/Bcar1/Kdm6b/Ddx3x/Hspb1/Dnaja1/Ripk1/Crk/Nfe2l2/Nr4a3/Hmox1/Nr4a2/Fas
EC4	GO:0072520	seminiferous tubule development	5/353	3.56792512659744e-05	0.00206732821103429	Wt1/Ubb/Adgrg1/Ing2/Jmjd1c
EC4	GO:0014706	striated muscle tissue development	23/353	3.69562952954729e-05	0.00211073240844715	Sik1/Atf3/Fos/Btg2/Meox2/Tsc22d3/S1pr1/Wt1/Nr4a1/Ddx5/Egr1/Kdm6b/Rcan1/Sox17/Srf/Ifrd1/Maff/Ripk1/Gsk3b/Rps6kb1/Smad1/Hey1/Pmp22
EC4	GO:0003158	endothelium development	11/353	3.97982362271198e-05	0.00222111207389416	Cldn5/Apold1/Rhob/Kdm6b/Id1/Sox17/Clic4/Tjp1/Btg1/Icam1/Hey1
EC4	GO:0060538	skeletal muscle organ development	14/353	4.00000173387642e-05	0.00222111207389416	Atf3/Fos/Btg2/Meox2/Tsc22d3/Wt1/Nr4a1/Ddx5/Egr1/Rcan1/Sox17/Maff/Rps6kb1/Pmp22
EC4	GO:0001933	negative regulation of protein phosphorylation	22/353	5.56388713116598e-05	0.0029268974671581	Fabp4/Cdkn1a/Atf3/Klf4/Jun/Socs3/Dusp8/Per1/Ppp1r15a/Hsph1/Gadd45g/Hhex/Hspb1/Dusp1/Dnaja1/Irf1/Lats1/Sh3bp5/Gsk3b/Spry1/Ddit4/Ube2b
EC4	GO:0003002	regionalization	19/353	5.7868113725651e-05	0.00300463271006692	Btg2/Meox2/Wt1/Hhex/Sox17/Srf/Adgrg1/Arc/Irx3/Rnf2/Hes1/Ets2/Spry1/Prkacb/Sf3b1/Nrp2/Hipk1/Hey1/Msx1
EC4	GO:0009408	response to heat	10/353	5.88598527150495e-05	0.00301694475839446	Hspa1b/Hspa1a/Pde4b/Hspa8/Ier5/Tcim/Dnaja1/Dnaja4/Hmox1/Pmp22
EC4	GO:0051345	positive regulation of hydrolase activity	25/353	6.00198275622595e-05	0.00301897138520062	Acer2/Gpihbp1/S1pr1/Ppp1r15a/Pkp4/Ddx3x/Mapre2/Snx18/Stat3/Slc39a10/Sox7/Bcl10/Prkd2/Casp4/Cycs/Pparg/Gsk3b/Crk/Icam1/Nedd9/Dnajb1/Hspd1/Bcr/Fas/Apaf1
EC4	GO:0071241	cellular response to inorganic substance	13/353	6.04096325202725e-05	0.00301897138520062	Fabp4/Jund/Jun/Fos/B2m/Junb/Fosb/Bcar1/Clic4/Pparg/Crk/Hmox1/Fas
EC4	GO:0030856	regulation of epithelial cell differentiation	11/353	0.000116893361290618	0.00476877202489685	Cldn5/Apold1/Zfp36/Id1/Abcb1a/Klf7/Hes1/Maff/Cebpb/Btg1/Hey1
EC4	GO:0033002	muscle cell proliferation	15/353	0.00011852058658844	0.0047863162139453	Cdkn1a/Klf4/Jun/S1pr1/Egr1/Tgm2/Stat3/Ripk1/Pparg/Gsk3b/Nr4a3/Rps6kb1/Rab5a/Smad1/Hmox1
EC4	GO:0051098	regulation of binding	21/353	0.000135974244583904	0.00532965715535735	Cd36/Klf4/Jun/B2m/Id1/Arf6/Stmn1/Hes1/Pparg/Gsk3b/Crk/Sppl3/Csnk1e/Hmbox1/Ppp1r2/Hipk1/Zfp593/Ifit2/Hmox1/Hey1/Msx1
EC4	GO:0042752	regulation of circadian rhythm	10/353	0.000146078032395024	0.00561557666841642	Sik1/Ptger4/Per1/Noct/Cry2/Klf10/Pparg/Gsk3b/Ube3a/Csnk1e
EC4	GO:0009636	response to toxic substance	18/353	0.000151251802996516	0.00575909246076258	Cd36/Cyp1a1/B2m/Rhob/Hsph1/Bcl2l1/Egr1/Ephx1/Kdm6b/Abcb1a/Abcg2/Ripk1/Crk/Nfe2l2/Nr4a3/Hmox1/Nr4a2/Fas
EC4	GO:0001825	blastocyst formation	7/353	0.000162037550750948	0.00594335897158063	Junb/Sox17/Srf/Lats1/Tjp1/Sf3b1/Cnot2
EC4	GO:0030099	myeloid cell differentiation	20/353	0.000163999930745274	0.00596065202836004	Klf2/Zfp36/Jun/Fos/B2m/Junb/Fli1/Hhex/Srf/Stat3/Klf10/Adgrf5/Ptbp3/Ripk1/Pparg/Gsk3b/Nfkbia/Cebpb/Sbno2/Fas
EC4	GO:0001913	T cell mediated cytotoxicity	7/353	0.000182664224891048	0.00637392625066799	H2-Q4/H2-Q6/B2m/H2-Q7/Hspa8/H2-K1/H2-D1
EC4	GO:0044843	cell cycle G1/S phase transition	13/353	0.000188027363576173	0.0064648514821403	Cyp1a1/Cdkn1a/Klf4/Rgcc/Tcim/Kcna5/Ddx3x/Fhl1/Klf11/Lats1/Ripk1/Fam107a/Rps6kb1
EC4	GO:0048660	regulation of smooth muscle cell proliferation	12/353	0.000193738556756575	0.0064648514821403	Cdkn1a/Klf4/Jun/S1pr1/Egr1/Tgm2/Pparg/Gsk3b/Nr4a3/Rps6kb1/Rab5a/Hmox1
EC4	GO:0034599	cellular response to oxidative stress	16/353	0.000204734816190882	0.0064648514821403	Cd36/Jun/Fos/Rhob/Atf4/Hsph1/Mcl1/Bcar1/Kdm6b/Hspb1/Ripk1/Crk/Nfe2l2/Nr4a3/Hmox1/Nr4a2
EC4	GO:0072593	reactive oxygen species metabolic process	16/353	0.000204734816190882	0.0064648514821403	Cd36/Klf2/Cyp1a1/Cdkn1a/Klf4/Ptger4/Stat3/Ripk1/Cycs/Ddit4/Ndufc2/Nfe2l2/Icam1/Hspd1/Bcr/Birc3
EC4	GO:0030278	regulation of ossification	14/353	0.00020489114273237	0.0064648514821403	Jund/Ptger4/S1pr1/Noct/Ddx5/Id1/Il6st/P2ry2/Tob1/Gsk3b/Cebpb/Cebpd/Smad1/Hey1
EC4	GO:0050727	regulation of inflammatory response	18/353	0.000208995576300888	0.00652784620352304	Fabp4/Zfp36/Socs3/Ptger4/Per1/Lpl/Tgm2/Ednrb/Ctla2a/Pparg/Nfkbia/Cebpb/Ndufc2/Usp18/Hspd1/Pmp22/Bcr/Sbno2
EC4	GO:1901214	regulation of neuron death	19/353	0.000237578674478258	0.00725068351575631	Jun/Fos/Btg2/Atf4/Hsph1/Bcl2l1/Egr1/Ubb/Mcl1/Stat3/Rel/Gsk3b/Ddit4/Cebpb/Nr4a3/Hspd1/Hmox1/Nr4a2/Fas
EC4	GO:2000377	regulation of reactive oxygen species metabolic process	13/353	0.000336957028560847	0.00948700140976244	Cd36/Klf2/Cdkn1a/Klf4/Ptger4/Stat3/Ripk1/Ndufc2/Nfe2l2/Icam1/Hspd1/Bcr/Birc3
EC4	GO:0000302	response to reactive oxygen species	13/353	0.000372740269318291	0.0100690243022603	Cd36/Jun/Fos/Ucp2/Rhob/Hsph1/Bcar1/Kdm6b/Ripk1/Crk/Nfe2l2/Nr4a3/Hmox1
EC4	GO:1902806	regulation of cell cycle G1/S phase transition	10/353	0.00039537723089428	0.0104063155038909	Cyp1a1/Cdkn1a/Klf4/Rgcc/Tcim/Kcna5/Ddx3x/Fhl1/Ripk1/Fam107a
EC4	GO:1990823	response to leukemia inhibitory factor	10/353	0.00039537723089428	0.0104063155038909	Klf4/Socs3/Sox17/Eif4a2/Rnf125/Srsf7/Nrp2/Icam1/Mat2a/Sbno2
EC4	GO:1990830	cellular response to leukemia inhibitory factor	10/353	0.00039537723089428	0.0104063155038909	Klf4/Socs3/Sox17/Eif4a2/Rnf125/Srsf7/Nrp2/Icam1/Mat2a/Sbno2
EC4	GO:1900407	regulation of cellular response to oxidative stress	8/353	0.000397460157992749	0.0104063155038909	Cd36/Atf4/Hsph1/Mcl1/Hspb1/Ripk1/Nfe2l2/Nr4a3
EC4	GO:1990845	adaptive thermogenesis	11/353	0.000400473550537329	0.0104063155038909	Fabp4/Cd36/Ucp2/Atf4/Gadd45g/Kdm6b/Id1/Fabp5/Pparg/Cebpb/Adipor2
EC4	GO:0097237	cellular response to toxic substance	11/353	0.000424676841309964	0.0108143822392181	Cd36/B2m/Rhob/Hsph1/Egr1/Kdm6b/Abcg2/Ripk1/Nfe2l2/Nr4a3/Hmox1
EC4	GO:0001912	positive regulation of leukocyte mediated cytotoxicity	7/353	0.000435761517582916	0.0108209599210963	H2-Q4/H2-Q6/B2m/H2-Q7/Hspa8/H2-K1/H2-D1
EC4	GO:0032922	circadian regulation of gene expression	7/353	0.000435761517582916	0.0108209599210963	Per1/Atf4/Noct/Egr1/Cry2/Csnk1e/Kdm5a
EC4	GO:0034620	cellular response to unfolded protein	8/353	0.000470285119601542	0.0113061859042534	Atf3/Hspa1b/Hspa1a/Atf4/Hspa8/Ppp1r15a/Nfe2l2/Pmp22
EC4	GO:0007369	gastrulation	11/353	0.000564883753653169	0.0126876699275583	Klf4/Hhex/Kdm6b/Sox17/Srf/Sox7/Rnf2/Ets2/Nr4a3/Map2k5/Smad1
EC4	GO:1904467	regulation of tumor necrosis factor secretion	5/353	0.000649389501719924	0.0141101044993275	Ptger4/Lpl/Akap12/Arid5a/Hspd1
EC4	GO:0002443	leukocyte mediated immunity	18/353	0.000675749957426981	0.0145249910203929	H2-Q4/H2-Q6/B2m/H2-Q7/Hspa8/Arid5a/Bcl10/H2-K1/Crk/H2-D1/Icam1/Nr4a3/Hspd1/Swap70/Ywhaz/Hmox1/Bcr/Fas
EC4	GO:0019395	fatty acid oxidation	8/353	0.000700511769274715	0.0148182330876207	Cd36/Acox1/Pparg/Cpt1a/Adipor2/Eci2/Nr4a3/Acox3
EC4	GO:1902882	regulation of response to oxidative stress	8/353	0.000700511769274715	0.0148182330876207	Cd36/Atf4/Hsph1/Mcl1/Hspb1/Ripk1/Nfe2l2/Nr4a3
EC4	GO:0006979	response to oxidative stress	19/353	0.00074081257105271	0.0155066421940771	Cd36/Txnip/Jun/Fos/Ucp2/Rhob/Atf4/Hsph1/Mcl1/Bcar1/Kdm6b/Hspb1/Rcan1/Ripk1/Crk/Nfe2l2/Nr4a3/Hmox1/Nr4a2
EC4	GO:0002683	negative regulation of immune system process	20/353	0.000794155778995443	0.0161991571654275	Zfp36/Ptger4/Lrrc32/Tsc22d3/Dusp1/Adgrf5/Irf1/Peli1/Bcl10/Sec14l1/Hes1/Pparg/Crk/Nfkbia/Cebpb/Dpf2/Nfe2l2/Hmox1/Bcr/Fas
EC4	GO:0042551	neuron maturation	6/353	0.000806901123480364	0.0163703380546064	Ednrb/Rnd1/Anks1/Gsk3b/Nr4a2/Pmp22
EC4	GO:0120162	positive regulation of cold-induced thermogenesis	8/353	0.000814831734083711	0.0163703380546064	Fabp4/Cd36/Ucp2/Gadd45g/Kdm6b/Fabp5/Cebpb/Adipor2
EC4	GO:0106106	cold-induced thermogenesis	10/353	0.000827689957959917	0.0163918201691611	Fabp4/Cd36/Ucp2/Atf4/Gadd45g/Kdm6b/Id1/Fabp5/Cebpb/Adipor2
EC4	GO:0120161	regulation of cold-induced thermogenesis	10/353	0.000827689957959917	0.0163918201691611	Fabp4/Cd36/Ucp2/Atf4/Gadd45g/Kdm6b/Id1/Fabp5/Cebpb/Adipor2
EC4	GO:1990774	tumor necrosis factor secretion	5/353	0.000865261687727558	0.0169574324879156	Ptger4/Lpl/Akap12/Arid5a/Hspd1
EC4	GO:0007015	actin filament organization	19/353	0.000923455845356544	0.0175808403320736	Ptger4/Rhob/Rgcc/S1pr1/Bcar1/Id1/Arf6/Cdc42ep3/Srf/Stmn1/Dstn/Lats1/Rnd1/Casp4/Cdc42ep4/Fam107a/Icam1/Nedd9/Swap70
EC4	GO:0042110	T cell activation	21/353	0.000937805781181595	0.0177694194936683	Ptger4/B2m/Lrrc32/Hsph1/Gadd45g/Egr1/Srf/Stat3/Efnb1/Irf1/Peli1/Bcl10/Ctla2a/Hes1/Il6st/Cebpb/Sos1/Nedd4/Icam1/Hspd1/Fas
EC4	GO:0032956	regulation of actin cytoskeleton organization	17/353	0.00104644456484527	0.0191035861655315	Ptger4/Rhob/Rgcc/S1pr1/Id1/Arf6/Cdc42ep3/Stmn1/Dstn/Lats1/Rnd1/Ctsl/Cdc42ep4/Crk/Fam107a/Icam1/Swap70
EC4	GO:0071216	cellular response to biotic stimulus	12/353	0.00109133250973658	0.0198324880633039	Cd36/Txnip/Zfp36/Pde4b/Litaf/Arid5a/Bcl10/Gsk3b/Nfkbia/Cebpb/Bcr/Sbno2
EC4	GO:0045785	positive regulation of cell adhesion	19/353	0.00110952891429936	0.0199815162133732	Cd36/Ptger4/Hsph1/Tgm2/Col8a1/Adgrg1/Efnb1/Irf1/Bcl10/Hes1/Il6st/Prkd2/Gsk3b/Crk/Nfat5/Icam1/Nedd9/Nr4a3/Hspd1
EC4	GO:0031343	positive regulation of cell killing	7/353	0.00117233646060853	0.0209241123638968	H2-Q4/H2-Q6/B2m/H2-Q7/Hspa8/H2-K1/H2-D1
EC4	GO:0050673	epithelial cell proliferation	19/353	0.00121400990542921	0.0215716071195821	Zfp36/Jun/Glul/B2m/Rgcc/Nr4a1/Col8a1/Id1/Ednrb/Stat3/Hes1/Prkd2/Ctsl/Pparg/Cebpb/Nr4a3/Map2k5/Hmox1/Hey1
EC4	GO:0050678	regulation of epithelial cell proliferation	17/353	0.00127532869626317	0.0222156220288256	Zfp36/Jun/Glul/B2m/Rgcc/Nr4a1/Id1/Ednrb/Stat3/Hes1/Prkd2/Ctsl/Pparg/Nr4a3/Map2k5/Hmox1/Hey1
EC4	GO:0000289	nuclear-transcribed mRNA poly(A) tail shortening	4/353	0.0012806107706418	0.0222156220288256	Zfp36/Btg2/Noct/Tob1
EC4	GO:0021700	developmental maturation	15/353	0.00130629079078026	0.0223264839609581	Klf2/Pth1r/S1pr1/Ednrb/Nfia/Ptbp3/Rnd1/Hes1/Ctsl/Pparg/Anks1/Gsk3b/Ywhaz/Nr4a2/Pmp22
EC4	GO:0045786	negative regulation of cell cycle	20/353	0.00134396330925077	0.0226715835881205	Cdkn1a/Klf4/Btg2/Rhob/Rgcc/Nr4a1/Bcl2l1/Hhex/Fhl1/Rassf1/Irf1/Sde2/Lats1/Btg3/Zfp207/Ripk1/Fam107a/Btg1/Prkacb/Pmp22
EC4	GO:2000243	positive regulation of reproductive process	7/353	0.00137517129690098	0.023003911485398	Ptger4/Wt1/Ednrb/Abcb1a/P2ry2/Ube2b/Msx1
EC4	GO:2000637	positive regulation of gene silencing by miRNA	4/353	0.00152329372731102	0.0248576666195488	Zfp36/Ddx5/Stat3/Ripk1
EC4	GO:2001171	positive regulation of ATP biosynthetic process	3/353	0.00157545949231304	0.0251947482010702	Bcl2l1/Stat3/Ndufc2
EC4	GO:0007548	sex differentiation	13/353	0.00162229695803211	0.0257360203307518	Ptger4/Dach1/Wt1/Bcl2l1/Ubb/Abcb1a/Adgrg1/Ing2/H3f3b/Cebpb/Ube3a/Icam1/Jmjd1c
EC4	GO:0060148	positive regulation of posttranscriptional gene silencing	4/353	0.00179623435398625	0.0276205574893731	Zfp36/Ddx5/Stat3/Ripk1
EC4	GO:0032970	regulation of actin filament-based process	18/353	0.0018518885306815	0.0280690330569116	Pde4b/Ptger4/Rhob/Rgcc/S1pr1/Id1/Arf6/Cdc42ep3/Stmn1/Dstn/Lats1/Rnd1/Ctsl/Cdc42ep4/Crk/Fam107a/Icam1/Swap70
EC4	GO:0010885	regulation of cholesterol storage	3/353	0.00206617137086058	0.0301480041631409	Cd36/Lpl/Pparg
EC4	GO:0060213	positive regulation of nuclear-transcribed mRNA poly(A) tail shortening	3/353	0.00206617137086058	0.0301480041631409	Zfp36/Btg2/Tob1
EC4	GO:1905941	positive regulation of gonad development	3/353	0.00206617137086058	0.0301480041631409	Ptger4/Wt1/Abcb1a
EC4	GO:0035690	cellular response to drug	16/353	0.00216306198235049	0.0308854350194188	Pde4b/B2m/Rhob/Atf4/Hsph1/Egr1/Bcar1/Kdm6b/Ripk1/Crk/Ddit4/Nfe2l2/Nr4a3/Rps6kb1/Hmox1/Fdx1
EC4	GO:0002263	cell activation involved in immune response	13/353	0.00246941387077025	0.034703732890875	Ptger4/Gadd45g/Tcim/Stat3/Irf1/Icam1/Nr4a3/Hspd1/Swap70/Ywhaz/Hmox1/Bcr/Sbno2
EC4	GO:0032637	interleukin-8 production	6/353	0.00249829200787884	0.0348374089849654	Klf4/Ptger4/Bcl10/Prkd2/Ripk1/Map2k5
EC4	GO:0002221	pattern recognition receptor signaling pathway	9/353	0.00250083451192723	0.0348374089849654	Cd36/Arf6/Ddx60/Irf1/Peli1/Bcl10/Sec14l1/Nfkbia/Hspd1
EC4	GO:0110154	RNA decapping	3/353	0.00264203237149324	0.0357719828001614	Zfp36/Noct/Edc3
EC4	GO:0110156	methylguanosine-cap decapping	3/353	0.00264203237149324	0.0357719828001614	Zfp36/Noct/Edc3
EC4	GO:0046683	response to organophosphorus	7/353	0.00264845095268829	0.0357719828001614	Jund/Jun/Per1/Junb/Wt1/Mat2a/Fdx1
EC4	GO:0016577	histone demethylation	4/353	0.00281513890649998	0.0371730225963062	Kdm6b/Kdm5a/Ube2b/Jmjd1c
EC4	GO:0031063	regulation of histone deacetylation	4/353	0.00281513890649998	0.0371730225963062	Ing2/Jdp2/Prkd2/Kdm5a
EC4	GO:0070076	histone lysine demethylation	4/353	0.00281513890649998	0.0371730225963062	Kdm6b/Kdm5a/Ube2b/Jmjd1c
EC4	GO:0030010	establishment of cell polarity	9/353	0.00306801626298759	0.0393138750622576	Amotl2/Arf6/Hes1/Fez1/Golph3/Gsk3b/Spry1/Crk/Hey1
EC4	GO:0015909	long-chain fatty acid transport	5/353	0.00311267758678129	0.0395786726847791	Fabp4/Cd36/Plin2/Pparg/Rps6kb1
EC4	GO:0007159	leukocyte cell-cell adhesion	15/353	0.00312569289950864	0.0395786726847791	Klf4/Lrrc32/Hsph1/Efnb1/Irf1/Peli1/Bcl10/Hes1/Il6st/Golph3/Cebpb/Nfat5/Icam1/Nr4a3/Hspd1
EC4	GO:0030032	lamellipodium assembly	6/353	0.00317555763402612	0.0400500928102095	Ablim3/S1pr1/Ablim1/Vcl/Golph3/Pmp22
EC4	GO:0038066	p38MAPK cascade	5/353	0.00342978255448067	0.0416786342030812	Zfp36/Per1/Hsph1/Gadd45g/Dusp1
EC4	GO:0017038	protein import	11/353	0.00385817009975173	0.0456359883396669	Cd36/Txnip/Cdkn1a/Gpihbp1/Hspa8/Ddx5/Stat3/Cry2/Ipo7/Nfkbia/Hspd1
EC4	GO:0061179	negative regulation of insulin secretion involved in cellular response to glucose stimulus	3/353	0.00406691180915125	0.0471290243854687	Pim3/Ucp2/Klf7
EC4	GO:0070262	peptidyl-serine dephosphorylation	3/353	0.00406691180915125	0.0471290243854687	Ppp1r15a/Dusp1/Swap70
EC4	GO:0042755	eating behavior	4/353	0.00417191445124433	0.0475194130372502	Cd36/Gdf15/Stat3/Cpt1a
EC4	GO:0008380	RNA splicing	16/353	0.00427908956205272	0.0482072914057267	Wt1/Hspa8/Ddx5/Srsf5/Ptbp3/Snu13/Rbm39/Srrm2/Zfp326/Tra2a/Sf3b1/Srsf7/Clk1/Smndc1/Prpf6/Rbmx
EC5	GO:0002486	antigen processing and presentation of endogenous peptide antigen via MHC class I via ER pathway TAP-independent	7/140	3.82076064868043e-11	6.05652129939433e-08	H2-Q4/H2-Q6/H2-Q7/H2-D1/H2-K1/H2-T23/H2-T22
EC5	GO:0002476	antigen processing and presentation of endogenous peptide antigen via MHC class Ib	7/140	6.44768058842547e-11	6.05652129939433e-08	H2-Q4/H2-Q6/H2-Q7/H2-D1/H2-K1/H2-T23/H2-T22
EC5	GO:0002484	antigen processing and presentation of endogenous peptide antigen via MHC class I via ER pathway	7/140	6.44768058842547e-11	6.05652129939433e-08	H2-Q4/H2-Q6/H2-Q7/H2-D1/H2-K1/H2-T23/H2-T22
EC5	GO:0001916	positive regulation of T cell mediated cytotoxicity	8/140	2.63304289396342e-10	1.48398297503779e-07	H2-Q4/H2-Q6/H2-Q7/H2-D1/H2-K1/H2-T23/H2-T22/Hspa8
EC5	GO:0001913	T cell mediated cytotoxicity	8/140	2.2126614515819e-08	4.45377140754128e-06	H2-Q4/H2-Q6/H2-Q7/H2-D1/H2-K1/H2-T23/H2-T22/Hspa8
EC5	GO:0001525	angiogenesis	19/140	3.86009497260582e-08	7.25183175520213e-06	Cd36/Angptl4/Jun/Klf2/Meox2/Pdcd6/S1pr1/Amotl2/Hhex/Cav1/Klf4/Sox17/Nr4a1/Rhob/Rgcc/Pml/Adgrg1/Apold1/Adipor2
EC5	GO:0001912	positive regulation of leukocyte mediated cytotoxicity	8/140	6.77651917152816e-08	1.1935144390854e-05	H2-Q4/H2-Q6/H2-Q7/H2-D1/H2-K1/H2-T23/H2-T22/Hspa8
EC5	GO:0010035	response to inorganic substance	17/140	1.11657703788842e-07	1.85089064280563e-05	Fabp4/Cd36/Jun/Jund/Bmp6/Pdcd6/Ucp2/Xdh/Cav1/Sod1/Nr4a1/Rhob/Psap/Pde8a/Kdm6b/Sod2/Fos
EC5	GO:0031343	positive regulation of cell killing	8/140	2.48337022969161e-07	3.88785405959498e-05	H2-Q4/H2-Q6/H2-Q7/H2-D1/H2-K1/H2-T23/H2-T22/Hspa8
EC5	GO:0001906	cell killing	9/140	3.43610937003197e-06	0.00034581986445536	H2-Q4/H2-Q6/H2-Q7/H2-D1/H2-K1/H2-T23/Rps19/H2-T22/Hspa8
EC5	GO:0034614	cellular response to reactive oxygen species	9/140	4.88906010851088e-06	0.000459245712859456	Cd36/Jun/Sod1/Rhob/Psap/Pde8a/Kdm6b/Sod2/Fos
EC5	GO:0042326	negative regulation of phosphorylation	15/140	5.55390948959851e-06	0.000489091154427769	Fabp4/Jun/Cdkn1a/Xdh/Hhex/Dusp8/Cav1/Klf4/Sh3bp5/Dnaja1/Per1/Atf3/Ddit4/Dusp1/Dnajc15
EC5	GO:0001909	leukocyte mediated cytotoxicity	8/140	6.15837720959637e-06	0.00052588809020129	H2-Q4/H2-Q6/H2-Q7/H2-D1/H2-K1/H2-T23/H2-T22/Hspa8
EC5	GO:0009266	response to temperature stimulus	9/140	7.62423012840237e-06	0.000598215283093114	Hspa1b/Hspa1a/Pdcd6/Ucp2/Rbm3/Sod1/Dnaja1/Pde4b/Hspa8
EC5	GO:0043620	regulation of DNA-templated transcription in response to stress	6/140	7.70733797567359e-06	0.000598215283093114	Cd36/Jun/Klf2/Dnajb1/Jmy/Atf3
EC5	GO:0000302	response to reactive oxygen species	10/140	7.79856034889183e-06	0.000598215283093114	Cd36/Jun/Ucp2/Sod1/Rhob/Psap/Pde8a/Kdm6b/Sod2/Fos
EC5	GO:0001667	ameboidal-type cell migration	14/140	7.85449449057673e-06	0.000598215283093114	Jun/Tns1/Meox2/Pdcd6/Efnb1/Tgfbr3/Amotl2/Klf4/Sox17/Nr4a1/Rhob/Arf6/Rgcc/Pml
EC5	GO:0001933	negative regulation of protein phosphorylation	14/140	8.08924335547455e-06	0.000599881257255981	Fabp4/Jun/Cdkn1a/Xdh/Hhex/Dusp8/Cav1/Klf4/Sh3bp5/Dnaja1/Per1/Atf3/Ddit4/Dusp1
EC5	GO:0062197	cellular response to chemical stress	12/140	1.15012596435117e-05	0.000790501211595509	Cd36/Jun/Cav1/Sod1/Dnaja1/Rhob/Pml/Psap/Pde8a/Kdm6b/Sod2/Fos
EC5	GO:0001936	regulation of endothelial cell proliferation	8/140	1.47933946610287e-05	0.000969483398948349	Jun/Bmp6/Pdcd6/Xdh/Cav1/Nr4a1/Rgcc/Cav2
EC5	GO:0072593	reactive oxygen species metabolic process	11/140	1.67894447138631e-05	0.00107528761826514	Cyp1a1/Cd36/Klf2/Ptger4/Cdkn1a/Xdh/Cav1/Klf4/Sod1/Ddit4/Sod2
EC5	GO:0007519	skeletal muscle tissue development	9/140	1.88687535072259e-05	0.00116260898931641	Tsc22d3/Meox2/Cav1/Btg2/Sox17/Nr4a1/Atf3/Cav2/Fos
EC5	GO:0048871	multicellular organismal homeostasis	14/140	1.92515615212655e-05	0.00116260898931641	Fabp4/Cd36/Ptger4/Bmp6/Pth1r/Ubb/Ucp2/S1pr1/Cav1/Sod1/Aqp7/Adgrf5/Kdm6b/Adipor2
EC5	GO:1902532	negative regulation of intracellular signal transduction	15/140	2.16703045485418e-05	0.00127222746287064	Pdcd6/Xdh/Dusp8/Cav1/Klf4/Spaar/Dnaja1/Pde4b/Per1/Atf3/Ddit4/Dusp1/Sod2/Arhgap25/Arhgap12
EC5	GO:0006979	response to oxidative stress	13/140	2.70153676464444e-05	0.00143640200052227	Txnip/Cd36/Jun/Ercc1/Ucp2/Sod1/Rhob/Pml/Psap/Pde8a/Kdm6b/Sod2/Fos
EC5	GO:0001935	endothelial cell proliferation	8/140	3.19311455412465e-05	0.00166633274324505	Jun/Bmp6/Pdcd6/Xdh/Cav1/Nr4a1/Rgcc/Cav2
EC5	GO:2000379	positive regulation of reactive oxygen species metabolic process	7/140	3.28191797201799e-05	0.00168153542639031	Cd36/Klf2/Cdkn1a/Xdh/Klf4/Sod1/Sod2
EC5	GO:0003158	endothelium development	7/140	5.98453573347287e-05	0.00272006801563331	Cldn5/Bmp6/Xdh/Sox17/Rhob/Kdm6b/Apold1
EC5	GO:0030855	epithelial cell differentiation	14/140	0.000117444533110738	0.00490861981634162	Cldn5/Txnip/Jun/Klf2/Bmp6/Xdh/Hhex/Cav1/Klf4/Sox17/Sod1/Psap/Kdm6b/Apold1
EC5	GO:0051085	chaperone cofactor-dependent protein refolding	4/140	0.000132906188258101	0.00534686322149128	Hspa1b/Hspa1a/Dnajb1/Hspa8
EC5	GO:0120162	positive regulation of cold-induced thermogenesis	6/140	0.000134715148589738	0.00534686322149128	Fabp4/Cd36/Ucp2/Cav1/Kdm6b/Adipor2
EC5	GO:0042136	neurotransmitter biosynthetic process	6/140	0.000171692079039031	0.00671983720461097	Cd36/Klf2/Cav1/Klf4/Aldh9a1/Sod2
EC5	GO:0097193	intrinsic apoptotic signaling pathway	10/140	0.000184550795150097	0.0071241663114106	Cdkn1a/Ubb/Cav1/Sod1/Jmy/Dnaja1/Serinc3/Pml/Ddit4/Sod2
EC5	GO:0014706	striated muscle tissue development	12/140	0.00023812962074692	0.00847868805347888	Tsc22d3/Meox2/S1pr1/Tgfbr3/Cav1/Btg2/Sox17/Nr4a1/Atf3/Cav2/Kdm6b/Fos
EC5	GO:0051348	negative regulation of transferase activity	9/140	0.000239073759062808	0.00847868805347888	Fabp4/Cdkn1a/Hhex/Dusp8/Cav1/Sh3bp5/Dnaja1/Pml/Dusp1
EC5	GO:0045601	regulation of endothelial cell differentiation	4/140	0.000245402151877393	0.00847868805347888	Cldn5/Bmp6/Xdh/Apold1
EC5	GO:0071496	cellular response to external stimulus	9/140	0.000262617626318668	0.00891634302368683	Angptl4/Jun/Ptger4/Bmp6/Cdkn1a/Cav1/Atf3/Dnajc15/Fos
EC5	GO:0051271	negative regulation of cellular component movement	10/140	0.000266119116830137	0.00892766275270628	Ptger4/Meox2/Tgfbr3/Klf4/Dach1/Cd9/Rhob/Rgcc/Adgrg1/Dusp1
EC5	GO:0097237	cellular response to toxic substance	7/140	0.000312520152247161	0.0101227791842816	Cd36/Sod1/Rhob/Psap/Pde8a/Kdm6b/Sod2
EC5	GO:2000045	regulation of G1/S transition of mitotic cell cycle	6/140	0.00038695182539623	0.0119827499336986	Cyp1a1/Cdkn1a/Klf4/Rgcc/Pml/Kcna5
EC5	GO:0045862	positive regulation of proteolysis	10/140	0.000395835535409317	0.0120873945076645	Hspa1b/Hspa1a/Pdcd6/Xdh/Cav1/Rnf144a/Bcl10/Pml/Ubqln2/Hspa8
EC5	GO:0007188	adenylate cyclase-modulating G protein-coupled receptor signaling pathway	7/140	0.000398909754866145	0.0120873945076645	Ptger4/Pth1r/S1pr1/Pde4b/Adgrl4/Psap/Adgrg1
EC5	GO:0006809	nitric oxide biosynthetic process	5/140	0.00040537008815952	0.0121524777492928	Cd36/Klf2/Cav1/Klf4/Sod2
EC5	GO:0007179	transforming growth factor beta receptor signaling pathway	7/140	0.000503437318844271	0.0139086898480702	Cldn5/Jun/Tgfbr3/Cav1/Pml/Cav2/Fos
EC5	GO:1903034	regulation of response to wounding	7/140	0.000522803662491534	0.0140310544847728	Cd36/Ptger4/Cdkn1a/Cav1/Klf4/Cd9/Spaar
EC5	GO:0017000	antibiotic biosynthetic process	3/140	0.000586634419316102	0.0151248604231232	Cyp1a1/Sod1/Sod2
EC5	GO:0019430	removal of superoxide radicals	3/140	0.000586634419316102	0.0151248604231232	Cd36/Sod1/Sod2
EC5	GO:0090132	epithelium migration	9/140	0.000606497241949225	0.0151248604231232	Jun/Meox2/Pdcd6/Tgfbr3/Klf4/Nr4a1/Rhob/Arf6/Rgcc
EC5	GO:2001057	reactive nitrogen species metabolic process	5/140	0.00066330149029703	0.0158405389801443	Cd36/Klf2/Cav1/Klf4/Sod2
EC5	GO:0032870	cellular response to hormone stimulus	12/140	0.000692274415672364	0.0163622458405255	Jun/Jund/Ptger4/Crebrf/Cav1/Dnaja1/Nr4a1/Rnf6/Per1/Cav2/Ddit4/Adipor2
EC5	GO:1900407	regulation of cellular response to oxidative stress	5/140	0.000702566269234771	0.0163622458405255	Cd36/Sod1/Psap/Pde8a/Sod2
EC5	GO:0098754	detoxification	4/140	0.000709552630168931	0.0163895025558692	Cd36/Sod1/Acaa1a/Sod2
EC5	GO:0034620	cellular response to unfolded protein	5/140	0.000786282648082311	0.0176371125114663	Hspa1b/Hspa1a/Crebrf/Atf3/Hspa8
EC5	GO:0009991	response to extracellular stimulus	10/140	0.000815404331940486	0.0179516359953773	Angptl4/Jun/Bmp6/Cdkn1a/Sod1/Bcl10/Atf3/Dnajc15/Sod2/Fos
EC5	GO:0001570	vasculogenesis	5/140	0.000975791540321482	0.0208316709138328	Xdh/Tgfbr3/Hhex/Cav1/Sox17
EC5	GO:1902882	regulation of response to oxidative stress	5/140	0.00102804922379626	0.0215287617533058	Cd36/Sod1/Psap/Pde8a/Sod2
EC5	GO:0048662	negative regulation of smooth muscle cell proliferation	4/140	0.00105025483543715	0.0215287617533058	Cdkn1a/Cav1/Klf4/Sod2
EC5	GO:2001235	positive regulation of apoptotic signaling pathway	7/140	0.0010518769935121	0.0215287617533058	Ubb/Cav1/Sod1/Bcl10/Serinc3/Pml/Atf3
EC5	GO:0032496	response to lipopolysaccharide	8/140	0.00105428286797594	0.0215287617533058	Cd36/Jun/Jund/Ptger4/Bmp6/Pde4b/Bcl10/Arid5a
EC5	GO:0040013	negative regulation of locomotion	9/140	0.00106229215469295	0.0215362538987391	Ptger4/Meox2/Tgfbr3/Klf4/Dach1/Rhob/Rgcc/Adgrg1/Dusp1
EC5	GO:0090288	negative regulation of cellular response to growth factor stimulus	6/140	0.00115892414630803	0.0231620442857875	Pdcd6/Xdh/Tgfbr3/Hhex/Cav1/Cav2
EC5	GO:0106106	cold-induced thermogenesis	6/140	0.00120459312649202	0.0237380659472343	Fabp4/Cd36/Ucp2/Cav1/Kdm6b/Adipor2
EC5	GO:0120161	regulation of cold-induced thermogenesis	6/140	0.00120459312649202	0.0237380659472343	Fabp4/Cd36/Ucp2/Cav1/Kdm6b/Adipor2
EC5	GO:0071396	cellular response to lipid	11/140	0.00122275841510374	0.0239287028733496	Cd36/Ptger4/Bmp6/Crebrf/Dnaja1/Pde4b/Rnf6/Bcl10/Per1/Arid5a/Ddit4
EC5	GO:0043281	regulation of cysteine-type endopeptidase activity involved in apoptotic process	7/140	0.00131364253028718	0.025355100344858	Hspa1b/Pdcd6/Xdh/Klf4/Nr4a1/Bcl10/Pml
EC5	GO:0009611	response to wounding	11/140	0.00136983107899639	0.0260823241933231	Cd36/Jun/Ptger4/Cdkn1a/Cav1/Klf4/Cd9/Sod1/Spaar/Sod2/Adipor2
EC5	GO:0009612	response to mechanical stimulus	6/140	0.00140120196865176	0.0265005848836285	Cd36/Jun/Jund/Ptger4/Cav1/Fos
EC5	GO:0006631	fatty acid metabolic process	9/140	0.00144182595561531	0.0269077188273109	Fabp4/Cyp1a1/Cd36/Cav1/Hacd4/Acaa1a/Ech1/Adipor2/Acox1
EC5	GO:0042176	regulation of protein catabolic process	10/140	0.00148679749301969	0.0274808736299445	Hspa1b/Hspa1a/Timp4/Ubb/Crebrf/Cav1/Sox17/Rnf144a/Pml/Ubqln2
EC5	GO:0048545	response to steroid hormone	7/140	0.00152995315205054	0.0278155353708285	Crebrf/Cav1/Sult1a1/Dnaja1/Rnf6/Per1/Ddit4
EC5	GO:0032970	regulation of actin filament-based process	10/140	0.00177972689918748	0.0311507478379522	Ptger4/S1pr1/Cav1/Jmy/Pde4b/Rhob/Cdc42ep1/Arf6/Rgcc/Cdc42ep4
EC5	GO:1990845	adaptive thermogenesis	6/140	0.00180314723652833	0.0311734289112689	Fabp4/Cd36/Ucp2/Cav1/Kdm6b/Adipor2
EC5	GO:0071559	response to transforming growth factor beta	7/140	0.00182515253624809	0.031243959270467	Cldn5/Jun/Tgfbr3/Cav1/Pml/Cav2/Fos
EC5	GO:0007569	cell aging	5/140	0.001829401447703	0.031243959270467	Cdkn1a/Ercc1/Cav1/Sod1/Pml
EC5	GO:0007015	actin filament organization	10/140	0.00203853577335314	0.0341940107696973	Ptger4/S1pr1/Jmy/Rhob/Cdc42ep1/Arf6/Rgcc/Cdc42ep4/Arhgap25/Arhgap12
EC5	GO:0048144	fibroblast proliferation	5/140	0.00227129193116379	0.0365742894972547	Jun/Cdkn1a/Dach1/Pml/Sod2
EC5	GO:0031668	cellular response to extracellular stimulus	7/140	0.00241348823942758	0.038643237833562	Angptl4/Jun/Bmp6/Cdkn1a/Atf3/Dnajc15/Fos
EC5	GO:0045216	cell-cell junction organization	6/140	0.00268853751852206	0.0408447651223749	Cldn5/Bmp6/Cav1/Cd9/Arf6/Pkp4
EC5	GO:1902903	regulation of supramolecular fiber organization	9/140	0.00274014759580063	0.0408557456347417	Ptger4/S1pr1/Cav1/Jmy/Cdc42ep1/Arf6/Rgcc/Cdc42ep4/Hspa8
EC5	GO:0006986	response to unfolded protein	5/140	0.00289862537012269	0.0427661062461034	Hspa1b/Hspa1a/Crebrf/Atf3/Hspa8
EC5	GO:0048659	smooth muscle cell proliferation	6/140	0.00295350779583699	0.0433488800451491	Jun/Cdkn1a/S1pr1/Cav1/Klf4/Sod2
EC5	GO:0002262	myeloid cell homeostasis	6/140	0.00304603132499788	0.0442459601744537	Klf2/Tgfbr3/Sod1/Rps19/Pde4b/Adgrf5
EC5	GO:0051345	positive regulation of hydrolase activity	11/140	0.00315108969938826	0.0450749785425183	Pdcd6/Xdh/Dnajb1/S1pr1/Tbc1d9b/Tbc1d17/Bcl10/Pml/Psap/Cav2/Pkp4
EC5	GO:0071158	positive regulation of cell cycle arrest	3/140	0.00328932371469498	0.0452414418313455	Cdkn1a/Rgcc/Pml
EC5	GO:1905898	positive regulation of response to endoplasmic reticulum stress	3/140	0.00328932371469498	0.0452414418313455	Cav1/Serinc3/Ubqln2
EC5	GO:0006977	DNA damage response signal transduction by p53 class mediator resulting in cell cycle arrest	2/140	0.00331788384798042	0.0452414418313455	Cdkn1a/Pml
EC5	GO:0031274	positive regulation of pseudopodium assembly	2/140	0.00331788384798042	0.0452414418313455	Cdc42ep1/Cdc42ep4
EC5	GO:0044764	multi-organism cellular process	2/140	0.00331788384798042	0.0452414418313455	Cav1/Cav2
EC5	GO:0000082	G1/S transition of mitotic cell cycle	6/140	0.00343794551855221	0.0454841806163387	Cyp1a1/Cdkn1a/Klf4/Rgcc/Pml/Kcna5
EC5	GO:0071709	membrane assembly	3/140	0.00357469136120913	0.0468533965390108	Cav1/Psap/Cav2
EC5	GO:0007548	sex differentiation	7/140	0.00382972796733075	0.0499637657960095	Ptger4/Bmp6/Ubb/Ercc1/Dach1/Sod1/Adgrg1
EC6	GO:0002483	antigen processing and presentation of endogenous peptide antigen	7/129	4.37054876011163e-10	6.09254497159561e-07	H2-Q7/H2-Q6/H2-Q4/H2-K1/H2-D1/H2-T23/Ide
EC6	GO:0019885	antigen processing and presentation of endogenous peptide antigen via MHC class I	7/129	4.37054876011163e-10	6.09254497159561e-07	H2-Q7/H2-Q6/H2-Q4/H2-K1/H2-D1/H2-T23/Ide
EC6	GO:0001916	positive regulation of T cell mediated cytotoxicity	6/129	1.95265689230795e-07	4.94909765068596e-05	H2-Q7/H2-Q6/H2-Q4/H2-K1/H2-D1/H2-T23
EC6	GO:0001525	angiogenesis	16/129	1.57162793936475e-06	0.000337053745765302	Angptl4/Cd36/Jun/S1pr1/Klf2/Rhob/Klf4/Id1/Aqp1/Pparg/Amotl2/Cx3cl1/Cysltr1/Meox2/Cav1/Glul
EC6	GO:0001913	T cell mediated cytotoxicity	6/129	4.80834113146073e-06	0.00078856794555956	H2-Q7/H2-Q6/H2-Q4/H2-K1/H2-D1/H2-T23
EC6	GO:0043620	regulation of DNA-templated transcription in response to stress	6/129	4.80834113146073e-06	0.00078856794555956	Cd36/Tcim/Jun/Klf2/Ppp1r15a/Cited2
EC6	GO:0000188	inactivation of MAPK activity	4/129	9.12698543092498e-06	0.00133926502007468	Dusp1/Dusp16/Dusp8/Cav1
EC6	GO:0042326	negative regulation of phosphorylation	14/129	9.80333990032947e-06	0.00136658558210593	Fabp4/Cdkn1a/Jun/Klf4/Ddit4/Xdh/Dnaja1/Timp3/Dusp1/Ppp1r15a/Ppp2r5a/Dusp16/Dusp8/Cav1
EC6	GO:0001912	positive regulation of leukocyte mediated cytotoxicity	6/129	1.0853253661547e-05	0.00143270759476376	H2-Q7/H2-Q6/H2-Q4/H2-K1/H2-D1/H2-T23
EC6	GO:0030855	epithelial cell differentiation	15/129	1.13054401308475e-05	0.00143270759476376	Txnip/Jun/Klf2/Klf4/Cldn5/Id1/Xdh/Pparg/Rest/Hes1/Bmp6/Clic5/Cav1/Wt1/Tjp1
EC6	GO:0019915	lipid storage	6/129	1.56210951704282e-05	0.00181665227374722	Cd36/Lpl/Plin2/Pparg/Cry1/Cav1
EC6	GO:1990845	adaptive thermogenesis	8/129	2.39964383567268e-05	0.00253765026384922	Cd36/Fabp4/Ucp2/Id1/Pparg/Il15/Clic5/Cav1
EC6	GO:0071496	cellular response to external stimulus	10/129	2.45755226412944e-05	0.00253765026384922	Angptl4/Cdkn1a/Jun/Lpl/Aqp1/Ssh1/Cradd/Bmp6/Cav1/Glul
EC6	GO:0048545	response to steroid hormone	9/129	2.59148354559597e-05	0.00258037718754341	Ddit4/Sult1a1/Aqp1/Dnaja1/Rest/Cry1/Sgk1/Cav1/Srarp
EC6	GO:0031343	positive regulation of cell killing	6/129	2.79403890519859e-05	0.00268613119575644	H2-Q7/H2-Q6/H2-Q4/H2-K1/H2-D1/H2-T23
EC6	GO:0009266	response to temperature stimulus	8/129	3.21243925601269e-05	0.00293321630404783	Tcim/Ucp2/Hspa1b/Hspa1a/Dnaja1/Rbm3/Hsbp1/Acadvl
EC6	GO:0006631	fatty acid metabolic process	11/129	3.57804248547387e-05	0.00311736951546911	Cd36/Fabp4/Lpl/Ech1/Acot7/Pparg/Acaa2/Cyp2d22/Cpt1a/Acadvl/Cav1
EC6	GO:0048660	regulation of smooth muscle cell proliferation	8/129	4.05503232585609e-05	0.00342588791651114	Cdkn1a/Jun/S1pr1/Klf4/Pparg/Il15/Cx3cl1/Cav1
EC6	GO:0048659	smooth muscle cell proliferation	8/129	4.85534870285294e-05	0.003867632052444	Cdkn1a/Jun/S1pr1/Klf4/Pparg/Il15/Cx3cl1/Cav1
EC6	GO:0001659	temperature homeostasis	8/129	5.3024327859312e-05	0.00408008546273189	Cd36/Fabp4/Ucp2/Id1/Il15/Ednrb/Acadvl/Cav1
EC6	GO:0051098	regulation of binding	12/129	6.60542490225176e-05	0.00460398115686948	Cd36/Jun/Klf4/Id1/Pparg/Plscr1/Rest/Epb41/Hes1/Ppp1r2/Cav1/1810037I17Rik
EC6	GO:0019755	one-carbon compound transport	3/129	8.24872399838002e-05	0.00540746144157314	Car4/Aqp1/Aqp7
EC6	GO:0032870	cellular response to hormone stimulus	13/129	8.34005889482228e-05	0.00540746144157314	Jun/Jund/Lpl/Ddit4/Aqp1/Dnaja1/Pparg/Rest/Cry1/Sgk1/Cav1/Wt1/Srarp
EC6	GO:0042136	neurotransmitter biosynthetic process	6/129	0.000109596922438474	0.00650119616507373	Cd36/Klf2/Klf4/Aldh9a1/Cyp2d22/Cav1
EC6	GO:0051348	negative regulation of transferase activity	9/129	0.000128723785673307	0.00747670655119125	Fabp4/Cdkn1a/Dnaja1/Pparg/Dusp1/Ppp2r5a/Dusp16/Dusp8/Cav1
EC6	GO:0009612	response to mechanical stimulus	7/129	0.000133339709941635	0.00758675737382202	Cd36/Jun/Jund/Aqp1/Rest/Cradd/Cav1
EC6	GO:0071396	cellular response to lipid	12/129	0.000157883190621324	0.00846496798946638	Cd36/Lpl/Ddit4/Aqp1/Dnaja1/Plscr1/Rest/Cx3cl1/Cry1/Bmp6/Sgk1/Srarp
EC6	GO:0045601	regulation of endothelial cell differentiation	4/129	0.000179294308166831	0.00908859147580225	Cldn5/Id1/Xdh/Bmp6
EC6	GO:0019216	regulation of lipid metabolic process	10/129	0.000193905237099677	0.00948434738655966	Angptl4/Cd36/Pparg/Rest/Thrsp/Ppp2r5a/Cpt1a/Bmp6/Acadvl/Cav1
EC6	GO:0010817	regulation of hormone levels	12/129	0.000269081751829714	0.0113666655166855	Ucp2/Sult1a1/Aqp1/Pparg/Rest/Fzd4/Cry1/Cyp2d22/Cpt1a/Bmp6/Glul/Ide
EC6	GO:0001909	leukocyte mediated cytotoxicity	6/129	0.00028905897100724	0.0114072927880169	H2-Q7/H2-Q6/H2-Q4/H2-K1/H2-D1/H2-T23
EC6	GO:0003158	endothelium development	6/129	0.000303411923897057	0.0114072927880169	Rhob/Cldn5/Id1/Xdh/Bmp6/Tjp1
EC6	GO:0010876	lipid localization	10/129	0.000306867632389265	0.0114072927880169	Cd36/Fabp4/Lpl/Plin2/Pparg/Plscr1/Fzd4/Cry1/Bmp6/Cav1
EC6	GO:0052547	regulation of peptidase activity	10/129	0.000355014150129361	0.0128542785787099	Timp4/Hspa1b/Klf4/Xdh/Aqp1/Pparg/Timp3/Rest/Cradd/Cav1
EC6	GO:0010743	regulation of macrophage derived foam cell differentiation	3/129	0.000461914841476664	0.0153311735480588	Cd36/Lpl/Pparg
EC6	GO:0010035	response to inorganic substance	11/129	0.000487502657613529	0.0156224989589255	Cd36/Fabp4/Ucp2/Jun/Jund/Rhob/Xdh/Aqp1/Pparg/Bmp6/Cav1
EC6	GO:0006470	protein dephosphorylation	8/129	0.000519291753249983	0.0162672517759657	Ppp1r12a/Dusp1/Ppp1r15a/Ssh1/Ppp2r5a/Dusp16/Dusp8/Ppp1r2
EC6	GO:0046683	response to organophosphorus	5/129	0.000605880611586587	0.0183608167946022	Jun/Jund/Aqp1/Ssh1/Wt1
EC6	GO:0046879	hormone secretion	9/129	0.000636396127785092	0.0190781978953208	Ucp2/Aqp1/Pparg/Rest/Fzd4/Cry1/Cpt1a/Bmp6/Glul
EC6	GO:0017144	drug metabolic process	11/129	0.000658372798438284	0.0193928545386075	Cd36/Klf2/Klf4/Sult1a1/Aprt/Rest/Cyp2d22/Cav1/Mat2b/Ide/Sqor
EC6	GO:0001570	vasculogenesis	5/129	0.000674715527347536	0.0193928545386075	Xdh/Fzd4/Cited2/Cav1/Wt1
EC6	GO:0009914	hormone transport	9/129	0.000684544234959782	0.0194342593419263	Ucp2/Aqp1/Pparg/Rest/Fzd4/Cry1/Cpt1a/Bmp6/Glul
EC6	GO:0034405	response to fluid shear stress	3/129	0.000721148893397672	0.019711403086203	Klf2/Klf4/Cited2
EC6	GO:0061614	pri-miRNA transcription by RNA polymerase II	4/129	0.000774074090739156	0.0207452466365755	Jun/Klf4/Pparg/Wt1
EC6	GO:0106106	cold-induced thermogenesis	6/129	0.000787460637351575	0.0207452466365755	Cd36/Fabp4/Ucp2/Id1/Il15/Cav1
EC6	GO:0120161	regulation of cold-induced thermogenesis	6/129	0.000787460637351575	0.0207452466365755	Cd36/Fabp4/Ucp2/Id1/Il15/Cav1
EC6	GO:0001666	response to hypoxia	7/129	0.000813974046368567	0.0208198132227116	Ucp2/Ddit4/Aqp1/Rest/Acaa2/Cited2/Cav1
EC6	GO:0001906	cell killing	6/129	0.000883981072068078	0.0220048145439804	H2-Q7/H2-Q6/H2-Q4/H2-K1/H2-D1/H2-T23
EC6	GO:0071248	cellular response to metal ion	6/129	0.000883981072068078	0.0220048145439804	Fabp4/Jun/Jund/Aqp1/Pparg/Bmp6
EC6	GO:2000377	regulation of reactive oxygen species metabolic process	7/129	0.000922074427985404	0.0227499425241001	Cd36/Cdkn1a/Klf2/Klf4/Xdh/Vdac1/Cav1
EC6	GO:0051591	response to cAMP	4/129	0.00103033483612343	0.0247635648544148	Jun/Jund/Aqp1/Wt1
EC6	GO:0008207	C21-steroid hormone metabolic process	3/129	0.00105805093032471	0.0247886217961788	Rest/Cyp2d22/Bmp6
EC6	GO:0055094	response to lipoprotein particle	3/129	0.00105805093032471	0.0247886217961788	Cd36/Lpl/Pparg
EC6	GO:0072012	glomerulus vasculature development	3/129	0.00118899165499584	0.0265715781240222	Aqp1/Hes1/Wt1
EC6	GO:0001667	ameboidal-type cell migration	10/129	0.00119133689580444	0.0265715781240222	Jun/Rhob/Klf4/Aqp1/Pparg/Tns1/Amotl2/Ednrb/Meox2/Glul
EC6	GO:0031668	cellular response to extracellular stimulus	7/129	0.00151397165667683	0.0314901863768702	Angptl4/Cdkn1a/Jun/Lpl/Ssh1/Bmp6/Glul
EC6	GO:0050878	regulation of body fluid levels	8/129	0.00152481175067341	0.0314901863768702	Cd36/Xdh/Aqp1/Aprt/Aqp7/Cx3cl1/Ednrb/Cav1
EC6	GO:0050678	regulation of epithelial cell proliferation	9/129	0.00156462028674855	0.0320747158783453	Jun/Id1/Xdh/Pparg/Hes1/Ednrb/Bmp6/Cav1/Glul
EC6	GO:0043537	negative regulation of blood vessel endothelial cell migration	3/129	0.001641571617744	0.0326907262162163	Klf4/Pparg/Meox2
EC6	GO:0009991	response to extracellular stimulus	9/129	0.00173320737589435	0.0337914836642898	Angptl4/Cdkn1a/Jun/Lpl/Pparg/Ssh1/Bmp6/Clic5/Glul
EC6	GO:0051051	negative regulation of transport	11/129	0.00179625947464516	0.0345377338986945	Cd36/Ucp2/Pparg/Rest/Acaa2/Hes1/Cx3cl1/Cry1/Ndfip2/Cav1/1810037I17Rik
EC6	GO:0019934	cGMP-mediated signaling	3/129	0.00199564344960855	0.037092359583391	Cd36/Aqp1/Ednrb
EC6	GO:0071260	cellular response to mechanical stimulus	3/129	0.00199564344960855	0.037092359583391	Aqp1/Cradd/Cav1
EC6	GO:0002931	response to ischemia	3/129	0.00218910876677897	0.0394840801076296	Rest/Cx3cl1/Cav1
EC6	GO:0007595	lactation	3/129	0.00218910876677897	0.0394840801076296	Xdh/Aprt/Cav1
EC6	GO:0062012	regulation of small molecule metabolic process	8/129	0.00244557791621824	0.0428822089963299	Ddit4/Pparg/Rest/Cry1/Cpt1a/Bmp6/Acadvl/Cav1
EC6	GO:1905898	positive regulation of response to endoplasmic reticulum stress	3/129	0.00261002657327684	0.0451972303496636	Ppp1r15a/Serinc3/Cav1
EC6	GO:0006809	nitric oxide biosynthetic process	4/129	0.00265651064851775	0.0452119241833655	Cd36/Klf2/Klf4/Cav1
EC6	GO:0001787	natural killer cell proliferation	2/129	0.00282569022513349	0.0452119241833655	H2-T23/Il15
EC6	GO:0006977	DNA damage response signal transduction by p53 class mediator resulting in cell cycle arrest	2/129	0.00282569022513349	0.0452119241833655	Cdkn1a/Cradd
EC6	GO:0043031	negative regulation of macrophage activation	2/129	0.00282569022513349	0.0452119241833655	Pparg/Cx3cl1
EC6	GO:0070293	renal absorption	2/129	0.00282569022513349	0.0452119241833655	Aqp1/Aqp7
EC6	GO:0150079	negative regulation of neuroinflammatory response	2/129	0.00282569022513349	0.0452119241833655	Pparg/Cx3cl1
EC6	GO:0032496	response to lipopolysaccharide	7/129	0.00287986749214016	0.0456197191368566	Cd36/Jun/Jund/Plscr1/Cx3cl1/Ednrb/Bmp6
EC6	GO:0009314	response to radiation	9/129	0.00324566535094542	0.0496248238193692	Cdkn1a/Jun/Jund/Rhob/Aqp1/Pparg/Cry1/Dynlrb1/Sgk1
EC6	GO:0060122	inner ear receptor cell stereocilium organization	3/129	0.00332953101760778	0.0496248238193692	Rest/Hes1/Clic5
EC6	GO:0034309	primary alcohol biosynthetic process	2/129	0.00343529088850009	0.0496248238193692	Rest/Bmp6
EC6	GO:2000018	regulation of male gonad development	2/129	0.00343529088850009	0.0496248238193692	Cited2/Wt1
EC7	GO:0001525	angiogenesis	14/89	3.82810781295152e-07	0.000746863834306842	Angptl4/Cd36/Jun/Klf4/Klf2/Btg1/Meox2/Shb/Rgcc/Tie1/Apold1/Hspb1/Mia3/Tnfrsf12a
EC7	GO:0045601	regulation of endothelial cell differentiation	4/89	4.23262431872998e-05	0.0102782615976763	Xdh/Cldn5/Btg1/Apold1
EC7	GO:0051084	'de novo' posttranslational protein folding	4/89	4.23262431872998e-05	0.0102782615976763	Hspa1b/Hspa1a/Dnajb1/Sh3glb1
EC7	GO:0006458	'de novo' protein folding	4/89	4.7413815673545e-05	0.0102782615976763	Hspa1b/Hspa1a/Dnajb1/Sh3glb1
EC7	GO:0043618	regulation of transcription from RNA polymerase II promoter in response to stress	4/89	0.000161328814281509	0.0314752516663223	Cd36/Jun/Klf2/Dnajb1
EC7	GO:2000379	positive regulation of reactive oxygen species metabolic process	5/89	0.000268663278407483	0.0403201581671538	Cd36/Klf4/Xdh/Klf2/Cdkn1a
EC7	GO:0001933	negative regulation of protein phosphorylation	9/89	0.000309699667909732	0.0419402416259426	Dusp1/Jun/Klf4/Xdh/Cdkn1a/Shb/Errfi1/Prkar2a/Hspb1
EC7	GO:0051348	negative regulation of transferase activity	7/89	0.000350468819216646	0.0419402416259426	Dusp1/Cdkn1a/Shb/Errfi1/Eif4a2/Prkar2a/Hspb1
EC7	GO:0043534	blood vessel endothelial cell migration	5/89	0.00036544546778115	0.0419402416259426	Klf4/Meox2/Rgcc/Hspb1/Mia3
EC8	GO:0043281	regulation of cysteine-type endopeptidase activity involved in apoptotic process	6/53	3.46898291917874e-05	0.0462544869543574	Dap/Hspa1b/Map3k5/Klf4/Nr4a1/Bcl10
EC8	GO:2000116	regulation of cysteine-type endopeptidase activity	6/53	6.64575961987893e-05	0.0462544869543574	Dap/Hspa1b/Map3k5/Klf4/Nr4a1/Bcl10
EC9	GO:0042326	negative regulation of phosphorylation	19/120	4.72130832325565e-10	1.18410412747252e-06	Socs3/Jun/Atf3/Per1/Cdkn1a/Camk2n1/Hsph1/Gadd45g/Socs1/Gadd45b/Ceacam1/Irf1/Ddit4/Birc3/Ppp1r15a/Ier3/Dnaja1/Taf7/Grb10
EC9	GO:0043620	regulation of DNA-templated transcription in response to stress	8/120	6.55776582733246e-09	8.22343834747491e-06	Cd36/Jun/Atf3/Egr1/Klf2/Atf4/Tcim/Ppp1r15a
EC9	GO:0001933	negative regulation of protein phosphorylation	16/120	3.39830723709549e-08	2.84098485021183e-05	Socs3/Jun/Atf3/Per1/Cdkn1a/Camk2n1/Hsph1/Gadd45g/Socs1/Gadd45b/Ceacam1/Irf1/Ddit4/Ppp1r15a/Dnaja1/Taf7
EC9	GO:0032870	cellular response to hormone stimulus	16/120	3.11949813681941e-07	0.000156474026542862	Junb/Jund/Socs3/Jun/Per1/Zfp36/Socs1/Klf9/Ddx5/Irf1/Ddit4/Rbfox2/Dnaja1/Foxc2/Taf7/Grb10
EC9	GO:0038066	p38MAPK cascade	6/120	1.20417930221266e-06	0.000503346948324894	Per1/Zfp36/Hsph1/Gadd45g/Gadd45b/Hand2
EC9	GO:0071407	cellular response to organic cyclic compound	14/120	1.74462237006046e-06	0.000625073272015947	Per1/Egr1/Zfp36/Socs1/Nfkbia/Klf9/Ddx5/Atf4/Ddit4/Rbfox2/Casp7/App/Dnaja1/Taf7
EC9	GO:0030099	myeloid cell differentiation	13/120	3.22398290984326e-06	0.00101071864223586	Junb/Jun/Hmgb2/Batf/Zfp36/Klf2/Nfkbia/Ceacam1/Fos/Rbfox2/App/Klf13/Sbno2
EC9	GO:0048545	response to steroid hormone	9/120	1.45087563253134e-05	0.00330799644217145	Hmgb2/Per1/Zfp36/Klf9/Ddx5/Ddit4/Rbfox2/Dnaja1/Taf7
EC9	GO:0001659	temperature homeostasis	8/120	3.15834995017694e-05	0.0066009513958698	Ucp2/Cd36/Egr1/Gadd45g/Atf4/Kdm6b/Foxc2/Grb10
EC9	GO:0106106	cold-induced thermogenesis	7/120	7.03134868921672e-05	0.0122129572972803	Ucp2/Cd36/Gadd45g/Atf4/Kdm6b/Foxc2/Grb10
EC9	GO:0120161	regulation of cold-induced thermogenesis	7/120	7.03134868921672e-05	0.0122129572972803	Ucp2/Cd36/Gadd45g/Atf4/Kdm6b/Foxc2/Grb10
EC9	GO:0051085	chaperone cofactor-dependent protein refolding	4/120	7.31113914976504e-05	0.0122129572972803	Hspa1b/Hspa1a/Hsph1/Dnajb4
EC9	GO:0045637	regulation of myeloid cell differentiation	8/120	8.39743575456123e-05	0.0122129572972803	Jun/Hmgb2/Zfp36/Nfkbia/Ceacam1/Fos/Rbfox2/Klf13
EC9	GO:1990845	adaptive thermogenesis	7/120	0.000115493256701836	0.0137931946575335	Ucp2/Cd36/Gadd45g/Atf4/Kdm6b/Foxc2/Grb10
EC9	GO:0001967	suckling behavior	3/120	0.000179391404083039	0.0179288275729104	Gls/App/Hand2
EC9	GO:0006986	response to unfolded protein	6/120	0.000185865038634638	0.0179288275729104	Hspa1b/Atf3/Hspa1a/Hsph1/Atf4/Ppp1r15a
EC9	GO:0071277	cellular response to calcium ion	5/120	0.000198512620803022	0.018439616776814	Junb/Jund/Jun/Fos/Asph
EC9	GO:2001185	regulation of CD8-positive alpha-beta T cell activation	3/120	0.000219573422678771	0.0192294518964702	Socs1/Ceacam1/Irf1
EC9	GO:0031098	stress-activated protein kinase signaling cascade	9/120	0.000222350121609903	0.0192294518964702	Per1/Zfp36/Hsph1/Gadd45g/Gadd45b/Ceacam1/App/Dnaja1/Hand2
EC9	GO:0035994	response to muscle stretch	3/120	0.000373701463992246	0.0250438170836043	Jun/Nfkbia/Fos
EC9	GO:0032496	response to lipopolysaccharide	8/120	0.000380467308156126	0.0250438170836043	Junb/Jund/Cd36/Jun/Hmgb2/Zfp36/Nfkbia/Sbno2
EC9	GO:0034620	cellular response to unfolded protein	5/120	0.000389437346993846	0.0250438170836043	Hspa1b/Atf3/Hspa1a/Atf4/Ppp1r15a
EC9	GO:0051348	negative regulation of transferase activity	8/120	0.00041447922800645	0.0259878475960044	Zfp36/Cdkn1a/Camk2n1/Gadd45g/Gadd45b/Ceacam1/Dnaja1/Taf7
EC9	GO:0046683	response to organophosphorus	5/120	0.000435376499128987	0.0266322990198902	Junb/Jund/Jun/Per1/Asph
EC9	GO:0009314	response to radiation	10/120	0.000500799835101011	0.0289159634913661	Junb/Jund/Jun/Per1/Egr1/Rhob/Ppp1cc/Cdkn1a/Casp7/App
EC9	GO:1901673	regulation of mitotic spindle assembly	3/120	0.000507297605111686	0.0289159634913661	Hspa1b/Hspa1a/Stag2
EC9	GO:0120162	positive regulation of cold-induced thermogenesis	5/120	0.000568085630450557	0.0303140161951063	Ucp2/Cd36/Gadd45g/Kdm6b/Grb10
EC9	GO:0000302	response to reactive oxygen species	7/120	0.000638910959270812	0.0308151670355999	Ucp2/Cd36/Jun/Rhob/Hsph1/Fos/Kdm6b
EC9	GO:0034614	cellular response to reactive oxygen species	6/120	0.000757398201864044	0.0324496861389845	Cd36/Jun/Rhob/Hsph1/Fos/Kdm6b
EC9	GO:0035710	CD4-positive alpha-beta T cell activation	5/120	0.00076500342997479	0.0324496861389845	Batf/Gadd45g/Socs1/Ceacam1/Irf1
EC9	GO:0051591	response to cAMP	4/120	0.000786664706295109	0.0324496861389845	Junb/Jund/Jun/Per1
EC9	GO:0010035	response to inorganic substance	10/120	0.00104032228457826	0.0378134534742358	Junb/Ucp2/Jund/Cd36/Jun/Rhob/Hsph1/Fos/Kdm6b/Asph
EC9	GO:0042594	response to starvation	6/120	0.0011133406467596	0.0393275822827195	Jun/Atf3/Zfp36/Cdkn1a/Angptl4/Atf4
EC9	GO:0032922	circadian regulation of gene expression	4/120	0.00123550769574619	0.0417499676390555	Per1/Egr1/Ppp1cc/Atf4
EC9	GO:0045786	negative regulation of cell cycle	10/120	0.00141358827999976	0.0462075898809898	Rhob/Cdkn1a/Camk2n1/Wapl/Irf1/Stag2/Rgcc/Btg1/Hinfp/Ier3
EC9	GO:0048146	positive regulation of fibroblast proliferation	4/120	0.00147365996363297	0.046713285497138	Jun/Cdkn1a/Wapl/Fosl2
EC9	GO:0050792	regulation of viral process	6/120	0.00153725045216634	0.0475978288152244	Jun/Trim26/Zfp36/Ddx5/Ceacam1/Chd1
EC9	GO:0003158	endothelium development	5/120	0.00160009162754656	0.0489393878278875	Rhob/Ceacam1/Btg1/Kdm6b/Foxc2
EC9	GO:0042089	cytokine biosynthetic process	5/120	0.00166420424827921	0.0496883839843365	Egr1/Zfp36/Gadd45g/Irf1/App
Fibro1	GO:0002181	cytoplasmic translation	17/378	7.03262760416817e-12	2.67802459166724e-08	Rps28/Rpl38/Rps21/Rpl6/Rpl35a/Rpl17/Rpl9/Rps23/Rps29/Cnbp/Eef2/Rpl26/Rpl24/Rpl18a/Rplp1/Rpl36/Rpl13a
Fibro1	GO:0042255	ribosome assembly	13/378	1.86415639816868e-09	3.54935378211317e-06	Rps28/Rps27/Rpl38/Rps25/Rps19/Rpl6/Rps14/Rpl10/Rpl5/Rps5/Rpl24/Nop53/Rpl12
Fibro1	GO:0042254	ribosome biogenesis	25/378	1.05394820229667e-08	1.3378115847819e-05	Rps28/Rpl27/Rps27/Rpl38/Rps25/Rps6/Rps21/Rps19/Rpl6/Rpl35a/Rpl7/Rpl35/Pten/Rps24/Glul/Rps14/Rpl10/Rps7/Rpl5/Rpl26/Rps8/Rps5/Rpl24/Nop53/Rpl12
Fibro1	GO:0002428	antigen processing and presentation of peptide antigen via MHC class Ib	7/378	1.04252869886602e-07	5.67135612183117e-05	H2-D1/B2m/H2-T23/H2-K1/H2-Q7/H2-Q4/H2-Q10
Fibro1	GO:0035456	response to interferon-beta	10/378	5.86027836625226e-07	0.000212232127053072	Ifi207/Ifi205/Ifitm3/Ifi204/Ifi211/Ifitm1/Bst2/Xaf1/Pnpt1/Ube2g2
Fibro1	GO:0071826	ribonucleoprotein complex subunit organization	17/378	7.10975020593869e-07	0.000212232127053072	Rps28/Rps27/Rpl38/Celf2/Rps25/Rps19/Rpl6/Rps14/Rpl10/Rpl5/Rps5/Rpl24/Rpl13a/Celf1/Nop53/Atm/Rpl12
Fibro1	GO:0019885	antigen processing and presentation of endogenous peptide antigen via MHC class I	7/378	7.24531946347147e-07	0.000212232127053072	H2-D1/B2m/H2-T23/H2-K1/H2-Q7/H2-Q4/H2-Q10
Fibro1	GO:0009636	response to toxic substance	23/378	9.92876329170338e-07	0.00025205820409871	Mt1/Mt2/B2m/Cyp1b1/Adh1/Aldh1a1/Fbln5/Rhob/Cd36/Igf1r/Pten/Ces1d/Ephx1/Rack1/Psap/Eef1b2/Inmt/Ralbp1/Adam9/Lrrk2/Hpgd/Nfe2l2/Pink1
Fibro1	GO:0001525	angiogenesis	30/378	1.28808538659665e-06	0.000288431349332288	Angptl4/Cyp1b1/Thbs2/Ccl11/Rhob/Cd36/Rhoj/Egfl7/Pten/Enpp2/Hspb1/Tcf4/Glul/Mfge8/Edn1/Klf2/Spred1/Hdac5/Thbs1/Amotl2/Reck/Thsd7a/Wasf2/Sema5a/Dcn/Nfe2l2/Card10/Rgcc/Pdgfra/Nfatc4
Fibro1	GO:0031331	positive regulation of cellular catabolic process	23/378	7.31815603678187e-06	0.0012667062812757	Hspa1b/Hspa1a/Cpt1a/Tmem59/Pten/Plekhf1/Rack1/Ulk1/Insr/Rnf144a/Adam9/Pnpt1/Rc3h1/Vps13c/Il33/Dcn/Lrrk2/Rnf14/Pink1/Fbxo22/Nop53/Atm/Rnf19b
Fibro1	GO:0001916	positive regulation of T cell mediated cytotoxicity	7/378	8.26765950883895e-06	0.00131180197540245	H2-D1/B2m/H2-T23/H2-K1/H2-Q7/H2-Q4/H2-Q10
Fibro1	GO:2000058	regulation of ubiquitin-dependent protein catabolic process	14/378	9.58243193222919e-06	0.00145959603191715	Hspa1b/Hspa1a/Pten/Rack1/Rps7/Rpl5/Rpl23/Rnf144a/Il33/Lrrk2/Rnf14/Fbxo22/Nop53/Rnf19b
Fibro1	GO:0097193	intrinsic apoptotic signaling pathway	20/378	1.25001456491911e-05	0.00176298350489332	Cyp1b1/Serinc3/Tpt1/Ddit4/Ifi204/Plekhf1/Hspb1/Cdkn1a/Rack1/Rps7/Cebpb/Rpl26/Ralbp1/Snai1/Ivns1abp/Lrrk2/Nfe2l2/Pink1/Atm/Nfatc4
Fibro1	GO:0010035	response to inorganic substance	25/378	1.56101841193396e-05	0.00212298504023019	Fabp4/Selenop/Gsn/Mt1/Mt2/B2m/Cyp1b1/Dlg2/Fibin/Fbln5/Jund/Rhob/Cd36/Trf/Cp/Rack1/Psap/Junb/Thbs1/Adam9/Lrrk2/Nfe2l2/Pink1/Ppp5c/Nfatc4
Fibro1	GO:1900407	regulation of cellular response to oxidative stress	10/378	1.94456854712603e-05	0.00231403657107997	Fbln5/Cd36/Hspb1/Rack1/Psap/Mmp3/Ralbp1/Lrrk2/Nfe2l2/Pink1
Fibro1	GO:0051271	negative regulation of cellular component movement	20/378	2.41983017385193e-05	0.00271020979471416	Dpep1/Cyp1b1/Wnt11/Rhob/Egfl7/Pten/Cd9/Spred1/Hdac5/Thbs1/Reck/Sema3d/Sema5a/Il33/Dcn/Nfe2l2/Adipor1/Card10/Rgcc/Apod
Fibro1	GO:1902532	negative regulation of intracellular signal transduction	27/378	3.28409834690132e-05	0.00345547423859471	Spry1/Tpt1/Ddit4/Gstp1/Igf1r/Pten/Hspb1/Nr1d1/Rack1/Ube2b/Mmp3/Slc9a3r2/Ranbp9/Spred1/Per1/Hipk3/Thbs1/Rasa3/Snai1/Bcl6/Ivns1abp/Lrrk2/Nfe2l2/Pink1/Adipor1/Nop53/Atm
Fibro1	GO:0006979	response to oxidative stress	23/378	3.35747234317238e-05	0.00345547423859471	Cyp1b1/Cst3/Aldh1a1/Fbln5/Rhob/Cd36/Mgst1/Gstp1/Hspb1/Rack1/Psap/Mmp3/Thbs1/Mpv17/Ralbp1/Adam9/Pnpt1/Etv5/Lrrk2/Nfe2l2/Pink1/Pdgfra/Apod
Fibro1	GO:1902882	regulation of response to oxidative stress	10/378	4.07664407671604e-05	0.00406058371743324	Fbln5/Cd36/Hspb1/Rack1/Psap/Mmp3/Ralbp1/Lrrk2/Nfe2l2/Pink1
Fibro1	GO:0009896	positive regulation of catabolic process	24/378	4.27850039368603e-05	0.00406058371743324	Hspa1b/Hspa1a/Cpt1a/Tmem59/Pten/Plekhf1/Crebrf/Rack1/Ulk1/Insr/Rnf144a/Adam9/Pnpt1/Rc3h1/Vps13c/Il33/Dcn/Lrrk2/Rnf14/Pink1/Fbxo22/Nop53/Atm/Rnf19b
Fibro1	GO:0034599	cellular response to oxidative stress	18/378	4.3719520066902e-05	0.00406058371743324	Cyp1b1/Fbln5/Rhob/Cd36/Mgst1/Hspb1/Rack1/Psap/Mmp3/Thbs1/Mpv17/Ralbp1/Pnpt1/Etv5/Lrrk2/Nfe2l2/Pink1/Pdgfra
Fibro1	GO:0072593	reactive oxygen species metabolic process	18/378	4.3719520066902e-05	0.00406058371743324	Cyp1b1/Cd47/Ddit4/Fbln5/Cd36/Gstp1/Eef1a1/Cdkn1a/Insr/Edn1/Mmp3/Klf2/Thbs1/Por/Mpv17/Lrrk2/Nfe2l2/Pink1
Fibro1	GO:0006364	rRNA processing	15/378	4.81018319575e-05	0.00425980874637582	Rps28/Rpl27/Rps6/Rps21/Rps19/Rpl35a/Rpl7/Rpl35/Rps24/Rps14/Rps7/Rpl5/Rpl26/Rps8/Nop53
Fibro1	GO:0001667	ameboidal-type cell migration	23/378	5.25360020945039e-05	0.00454675218126979	Cyp1b1/Wnt11/Rhob/Rhoj/Pten/Enpp2/Arid5b/Hspb1/Glul/Spred1/Sdc4/Hdac5/Thbs1/Amotl2/Wasf2/Adam9/Sema3d/Sema5a/Dcn/Nfe2l2/Adipor1/Card10/Rgcc
Fibro1	GO:0034101	erythrocyte homeostasis	12/378	5.53323011556269e-05	0.00468234228445838	B2m/Kmt2e/Rps6/Rps19/Klf13/Rps24/Rps14/Dnase2a/Klf2/Hmgb2/Bcl6/Arid4a
Fibro1	GO:0000302	response to reactive oxygen species	15/378	5.76384958992872e-05	0.00477146505183665	Cyp1b1/Fbln5/Rhob/Cd36/Gstp1/Rack1/Psap/Thbs1/Mpv17/Adam9/Lrrk2/Nfe2l2/Pink1/Pdgfra/Apod
Fibro1	GO:0010632	regulation of epithelial cell migration	16/378	5.90342494859028e-05	0.00478303025621953	Rhob/Rhoj/Pten/Enpp2/Hspb1/Glul/Spred1/Hdac5/Thbs1/Adam9/Sema5a/Dcn/Nfe2l2/Adipor1/Card10/Rgcc
Fibro1	GO:0030325	adrenal gland development	5/378	6.58279907698843e-05	0.00521148834187199	Ly6e/Igf1r/Arid5b/Insr/Pdgfra
Fibro1	GO:0040013	negative regulation of locomotion	19/378	6.70595926343823e-05	0.00521148834187199	Dpep1/Cyp1b1/Wnt11/Rhob/Egfl7/Pten/Spred1/Hdac5/Thbs1/Reck/Sema3d/Sema5a/Il33/Dcn/Nfe2l2/Adipor1/Card10/Rgcc/Apod
Fibro1	GO:0062197	cellular response to chemical stress	19/378	8.42471432238231e-05	0.00594098372956145	Cyp1b1/Fbln5/Rhob/Cd36/Mgst1/Hspb1/Rack1/Psap/Mmp3/Thbs1/Mpv17/Ralbp1/Pnpt1/Etv5/Lrrk2/Nfe2l2/Pink1/Pdgfra/Atm
Fibro1	GO:0097242	amyloid-beta clearance	6/378	9.39841027536819e-05	0.00639091898725037	Mme/Cd36/Igf1r/Ifngr1/Insr/Rab11b
Fibro1	GO:0044843	cell cycle G1/S phase transition	14/378	0.000100076840159147	0.00668583521624617	Kmt2e/Rps6/Rpl17/Cdkn2c/Jade1/Pten/Tcim/Cdkn1a/Ctdsp2/Rpl26/Lats2/Ube2e2/Rgcc/Klf11
Fibro1	GO:0030218	erythrocyte differentiation	11/378	0.000109634948090915	0.00707609970051193	B2m/Kmt2e/Rps6/Rps19/Klf13/Rps14/Dnase2a/Klf2/Hmgb2/Bcl6/Arid4a
Fibro1	GO:2000377	regulation of reactive oxygen species metabolic process	14/378	0.000187976831232186	0.0103741416424951	Cyp1b1/Cd47/Fbln5/Cd36/Gstp1/Eef1a1/Cdkn1a/Insr/Mmp3/Klf2/Thbs1/Mpv17/Nfe2l2/Pink1
Fibro1	GO:0008202	steroid metabolic process	16/378	0.000203037198946266	0.0107384118553803	Hmgcs2/Cyp1b1/Hsd11b1/Igf1r/Acadl/Ces1d/Sult1a1/Nr1d1/Hsd17b11/Por/Npc2/Snai1/Lbr/Dkk3/Pdgfra/Lipa
Fibro1	GO:1903206	negative regulation of hydrogen peroxide-induced cell death	5/378	0.000218148120937062	0.0110761072603778	Rack1/Psap/Lrrk2/Nfe2l2/Pink1
Fibro1	GO:0001913	T cell mediated cytotoxicity	7/378	0.000277411996983722	0.012175786207583	H2-D1/B2m/H2-T23/H2-K1/H2-Q7/H2-Q4/H2-Q10
Fibro1	GO:0030198	extracellular matrix organization	16/378	0.000281373210679438	0.012175786207583	Fbln2/Cyp1b1/Fbln5/Spock2/Tgfbi/Crispld2/Kazald1/Lum/Aebp1/Mmp3/Olfml2a/Mpv17/Reck/Sema5a/Rgcc/Pdgfra
Fibro1	GO:2001039	negative regulation of cellular response to drug	5/378	0.000324650408728628	0.0135853709498749	Rack1/Psap/Lrrk2/Nfe2l2/Pink1
Fibro1	GO:0034248	regulation of cellular amide metabolic process	20/378	0.000334452204767909	0.01384341299735	Cyp1b1/Hsd11b1/Rpl38/Ifngr1/Rbm3/Rpl10/Rack1/Cnbp/Eef2/Rpl5/Rpl26/Per1/Thbs1/Samd4/Rc3h1/Rplp1/Rpl13a/Paip2/Nfe2l2/Pink1
Fibro1	GO:0009267	cellular response to starvation	11/378	0.000362667577261842	0.0145372435180326	Angptl4/Map1lc3b/Rnase4/Cdkn1a/Glul/Ulk1/Gabarapl1/Lrrk2/Lamp2/Nfe2l2/Fbxo22
Fibro1	GO:0106106	cold-induced thermogenesis	11/378	0.000362667577261842	0.0145372435180326	Fabp4/Aldh1a1/Cd36/Adamts5/Igf1r/Acadl/Nr1d1/Cebpb/Nova1/Ip6k1/Adipor1
Fibro1	GO:0120161	regulation of cold-induced thermogenesis	11/378	0.000362667577261842	0.0145372435180326	Fabp4/Aldh1a1/Cd36/Adamts5/Igf1r/Acadl/Nr1d1/Cebpb/Nova1/Ip6k1/Adipor1
Fibro1	GO:0001933	negative regulation of protein phosphorylation	21/378	0.000395593600868568	0.0156918795011199	Fabp4/Spry1/Ddit4/Gstp1/Cdkn2c/Igf1r/Pten/Hspb1/Cdkn1a/Rack1/Insr/Ube2b/Ctdsp2/Kirrel/Ranbp9/Spred1/Per1/Lats2/Hipk3/Lrrk2/Ppp5c
Fibro1	GO:0071248	cellular response to metal ion	11/378	0.000438446278471311	0.016530727014047	Fabp4/Gsn/Mt1/Mt2/B2m/Dlg2/Jund/Trf/Junb/Lrrk2/Nfatc4
Fibro1	GO:0034754	cellular hormone metabolic process	8/378	0.000482159086799375	0.0174863028812573	Cyp1b1/Adh1/Aldh1a1/Sult1a1/Hsd17b11/Dkk3/Rbp1/Pdgfra
Fibro1	GO:0032103	positive regulation of response to external stimulus	20/378	0.000511768309676087	0.0182132123667901	Fabp4/Ifi205/Cd47/H2-T23/Rps19/Ifi204/Ifi211/Igf1r/Rarres2/Hspb1/Edn1/Swap70/Cebpb/Hmgb2/Thbs1/Stx3/Sema5a/Il33/Lrrk2/Ddx60
Fibro1	GO:0042572	retinol metabolic process	4/378	0.000588959403193942	0.0202050216879507	Cyp1b1/Adh1/Aldh1a1/Rbp1
Fibro1	GO:0035458	cellular response to interferon-beta	6/378	0.000651040548657741	0.0218673929978729	Ifi207/Ifi205/Ifi204/Ifi211/Pnpt1/Ube2g2
Fibro1	GO:0001912	positive regulation of leukocyte mediated cytotoxicity	7/378	0.000654643592898505	0.0218673929978729	H2-D1/B2m/H2-T23/H2-K1/H2-Q7/H2-Q4/H2-Q10
Fibro1	GO:1902806	regulation of cell cycle G1/S phase transition	10/378	0.000673303012501694	0.0222951119270126	Kmt2e/Rpl17/Jade1/Pten/Tcim/Cdkn1a/Ctdsp2/Rpl26/Ube2e2/Rgcc
Fibro1	GO:1990845	adaptive thermogenesis	11/378	0.000707855960823703	0.0232372025760057	Fabp4/Aldh1a1/Cd36/Adamts5/Igf1r/Acadl/Nr1d1/Cebpb/Nova1/Ip6k1/Adipor1
Fibro1	GO:0032787	monocarboxylic acid metabolic process	23/378	0.000732500043555881	0.0234845048559502	Fabp4/Cyp1b1/Acaa2/Adh1/Ech1/Aldh1a1/Ddit4/Cd36/Cpt1a/Acot7/Acadl/Ces1d/Nr1d1/Insr/Edn1/Cyb5a/Etfa/Aspa/Por/Hpgd/Adipor1/Rbp1/Lipa
Fibro1	GO:0097237	cellular response to toxic substance	11/378	0.000749581546353263	0.0237867210709435	B2m/Cyp1b1/Fbln5/Rhob/Cd36/Pten/Rack1/Psap/Lrrk2/Nfe2l2/Pink1
Fibro1	GO:0001819	positive regulation of cytokine production	21/378	0.000811166003685858	0.0255282656366591	B2m/Cyp1b1/Ifi205/H2-T23/Wnt11/Ifi204/Cd36/Ifi211/Ifngr1/Hspb1/Lum/Cebpb/Hmgb2/Thbs1/Il33/Lrrk2/Il1r1/Rgcc/Nop53/Ddx60/Nfatc4
Fibro1	GO:0009404	toxin metabolic process	4/378	0.00113311637653567	0.032442910991337	Fmo2/Cyp1b1/Nfe2l2/Atn1
Fibro1	GO:0031065	positive regulation of histone deacetylation	4/378	0.00113311637653567	0.032442910991337	Akap8/Bcl6/Lrrk2/Pink1
Fibro1	GO:0042594	response to starvation	11/378	0.00116273887680847	0.0330426092752736	Angptl4/Map1lc3b/Rnase4/Cdkn1a/Glul/Ulk1/Gabarapl1/Lrrk2/Lamp2/Nfe2l2/Fbxo22
Fibro1	GO:0006417	regulation of translation	17/378	0.00118579093139435	0.0334480879018496	Cyp1b1/Rpl38/Rbm3/Rpl10/Rack1/Cnbp/Eef2/Rpl5/Rpl26/Per1/Thbs1/Samd4/Rc3h1/Rplp1/Rpl13a/Paip2/Pink1
Fibro1	GO:0034440	lipid oxidation	8/378	0.00126452362701677	0.0347063195911298	Acaa2/Cd36/Cpt1a/Acadl/Etfa/Por/Adipor1/Apod
Fibro1	GO:0006721	terpenoid metabolic process	6/378	0.00127710775164361	0.0347063195911298	Hmgcs2/Cyp1b1/Adh1/Aldh1a1/Rarres2/Rbp1
Fibro1	GO:0007568	aging	12/378	0.00128508168654131	0.0347063195911298	Ifi27l2a/B2m/Ccl11/Ypel3/Pten/Cdkn1a/Pnpt1/Bcl6/Lrrk2/Atn1/Apod/Atm
Fibro1	GO:1904666	regulation of ubiquitin protein ligase activity	4/378	0.00137366975642926	0.0363259335589072	Pten/Rps7/Rpl5/Rpl23
Fibro1	GO:0042326	negative regulation of phosphorylation	21/378	0.00143230374269502	0.0371034874298138	Fabp4/Spry1/Ddit4/Gstp1/Cdkn2c/Igf1r/Pten/Hspb1/Cdkn1a/Rack1/Insr/Ube2b/Ctdsp2/Kirrel/Ranbp9/Spred1/Per1/Lats2/Hipk3/Lrrk2/Ppp5c
Fibro1	GO:0051348	negative regulation of transferase activity	14/378	0.00155231966048683	0.0396727064908311	Fabp4/Spry1/Gstp1/Cdkn2c/Igf1r/Pten/Hspb1/Cdkn1a/Rps7/Rpl5/Rpl23/Spred1/Lats2/Hipk3
Fibro1	GO:0045471	response to ethanol	6/378	0.00156442347157132	0.0397154971982906	Adh1/Aldh1a1/Igf1r/Pten/Eef1b2/Hpgd
Fibro1	GO:0001906	cell killing	10/378	0.00163730352087194	0.0407429899242019	H2-D1/Cfh/B2m/H2-T23/H2-K1/Rps19/H2-Q7/H2-Q4/H2-Q10/Rnf19b
Fibro1	GO:0031343	positive regulation of cell killing	7/378	0.00173530820202497	0.0423776836119213	H2-D1/B2m/H2-T23/H2-K1/H2-Q7/H2-Q4/H2-Q10
Fibro1	GO:0001953	negative regulation of cell-matrix adhesion	5/378	0.00173606056813543	0.0423776836119213	Pten/Enpp2/Thbs1/Bcl6/Apod
Fibro1	GO:0001659	temperature homeostasis	11/378	0.00174760815851148	0.0423878462905204	Fabp4/Aldh1a1/Cd36/Adamts5/Igf1r/Acadl/Nr1d1/Cebpb/Nova1/Ip6k1/Adipor1
Fibro1	GO:0009615	response to virus	14/378	0.00181784421720111	0.0438123467031761	Ifi27l2a/Serinc3/Ddit4/Ifitm3/Ifngr1/Ifitm1/Ifit2/Bst2/Pcbp2/Ivns1abp/Il33/Nop53/Ddx60/Rps15a
Fibro2	GO:0002181	cytoplasmic translation	18/569	5.05740528865831e-10	2.22728128912512e-06	Rps28/Eef2/Rpl17/Rpl38/Rps21/Rpl9/Rpl13a/Rpl26/Rps23/Rpl18a/Rps29/Rpl35a/Rpl6/Eif4b/Rpl29/Rplp1/Rpl30/Eif4a2
Fibro2	GO:0042255	ribosome assembly	14/569	2.93413576289007e-08	4.30731129992263e-05	Rps28/Rpl10/Rpl5/Rps27/Rps25/Rpl38/Rps14/Rps19/Rpl6/Rpl3/Rpl12/Rps5/Nop53/Rps15
Fibro2	GO:0042274	ribosomal small subunit biogenesis	14/569	2.93413576289007e-08	4.30731129992263e-05	Rps28/Rps27/Rps25/Rpl38/Rps21/Rps14/Rps6/Rps19/Rps24/Rps7/Rps16/Rps5/Rps15/Mrps9
Fibro2	GO:2001233	regulation of apoptotic signaling pathway	35/569	8.68999901128791e-07	0.000509317322756331	Pink1/Acaa2/Bmp4/Tpt1/Serinc3/Hspb1/Rpl26/Rack1/Phip/Gas1/Gsn/Inhbb/Ubb/Bmi1/Pttg1ip/Skil/Bcl2/Nr4a2/Tfap4/Rps3/Rps7/Bcl2l11/Htra2/Fis1/Deptor/Inhba/Grina/Ralbp1/Atf3/Plscr1/Nfatc4/Cd74/Rb1/Sgk3/Msx1
Fibro2	GO:0097193	intrinsic apoptotic signaling pathway	28/569	9.25190413726306e-07	0.000509317322756331	Pink1/Ddit4/Tpt1/Serinc3/Cyp1b1/Hspb1/Cebpb/Cdkn1a/Rpl26/Rack1/Ubb/Pttg1ip/Skil/Bcl2/Rps3/Rps7/Bcl2l11/Ifi204/Htra2/Fis1/Grina/Ralbp1/Plscr1/Nfatc4/Cd74/Ero1l/Casp12/Msx1
Fibro2	GO:1902532	negative regulation of intracellular signal transduction	39/569	1.6208124044871e-06	0.0006389467764827	Spry1/Pink1/Ddit4/Bmp4/Tpt1/Igf1r/Myoc/Hspb1/Rack1/Pde4b/Pde10a/Uchl1/Camk2n1/Per1/Ube2b/Slc9a3r2/Pttg1ip/Pik3ip1/Git1/Rora/Serpine2/Bcl2/Rasa3/Spry2/Ndrg2/Bcl6/Nr1d1/Fhl2/Kctd10/Wtip/Deptor/Grina/Nop53/Atf3/Dusp1/Cd74/Inpp5e/Stk38/Xdh
Fibro2	GO:0002428	antigen processing and presentation of peptide antigen via MHC class Ib	7/569	1.65262293888851e-06	0.0006389467764827	H2-D1/H2-T23/B2m/H2-K1/H2-Q4/H2-Q7/H2-T22
Fibro2	GO:0035456	response to interferon-beta	11/569	3.25215060585057e-06	0.000983089688926738	Ifi207/Ifitm3/Ifi203/Bst2/Mndal/Gbp3/Ifi204/Htra2/Plscr1/Ifit3/Ifit1
Fibro2	GO:0071826	ribonucleoprotein complex subunit organization	20/569	3.34839812304747e-06	0.000983089688926738	Rps28/Rpl10/Rpl5/Rps27/Rps25/Rpl38/Rps14/Rpl13a/Celf2/Mbnl1/Rps19/Luc7l3/Rpl6/Prpf39/Eif4b/Rpl3/Rpl12/Rps5/Nop53/Rps15
Fibro2	GO:0051348	negative regulation of transferase activity	24/569	4.08649036991968e-06	0.00112480647432039	Fabp4/Spry1/Cdkn2c/Rpl5/Bmp4/Igf1r/Hspb1/Cdkn1a/Uchl1/Smad7/Camk2n1/Pik3ip1/Lats2/Tfap4/Rps7/Cdkn1b/Spry2/Deptor/Kat2b/Dusp1/Rb1/Irs2/Stk38/Eif4a2
Fibro2	GO:0019885	antigen processing and presentation of endogenous peptide antigen via MHC class I	7/569	1.08874071034352e-05	0.00217946094925129	H2-D1/H2-T23/B2m/H2-K1/H2-Q4/H2-Q7/H2-T22
Fibro2	GO:0044242	cellular lipid catabolic process	19/569	1.34634237947704e-05	0.00247053826634037	Acaa2/Cyp1b1/Psap/Cpt1a/Etfb/Smpdl3a/Etfa/Pld1/Abhd3/Enpp2/Auh/Acadl/Hadh/Ddhd2/Asah1/Gm2a/Acadm/Mlycd/Irs2
Fibro2	GO:1904030	negative regulation of cyclin-dependent protein kinase activity	7/569	1.48977117064974e-05	0.00258347801991742	Cdkn2c/Cdkn1a/Camk2n1/Lats2/Tfap4/Cdkn1b/Kat2b
Fibro2	GO:0006364	rRNA processing	20/569	1.5252140898695e-05	0.00258347801991742	Rps28/Rpl5/Rps21/Rps14/Rpl26/Rpl7/Rpl35/Rpl27/Rps6/Rpl14/Rps19/Rpl35a/Rps24/Rpl7a/Rps7/Rps16/Rpp25/Nop53/Rps15/Mrps9
Fibro2	GO:0051607	defense response to virus	20/569	3.4792590904552e-05	0.00494279259173055	Ddit4/Serinc3/Ifitm3/Bnip3l/Ifngr1/Bst2/Oasl2/Ifit2/Trim56/Bcl2/Pcbp2/Ifih1/Nop53/Plscr1/Pum2/Crcp/Irf7/Ifit3/Ifit1/Trim12a
Fibro2	GO:0009615	response to virus	22/569	5.13249829523786e-05	0.00684955227037198	Ifi27l2a/Ddit4/Serinc3/Ifitm3/Bnip3l/Ifngr1/Bst2/Oasl2/Ifit2/Trim56/Bcl2/Pcbp2/Arf1/Ifih1/Nop53/Plscr1/Pum2/Crcp/Irf7/Ifit3/Ifit1/Trim12a
Fibro2	GO:0010035	response to inorganic substance	31/569	6.81040156662085e-05	0.00856943099982806	Selenop/B2m/Fabp4/Pink1/Mt1/Fibin/Mt2/Cyp1b1/Psap/Jund/Fbln5/Rack1/Slc40a1/Sord/Gsn/Foxp1/Dlg2/Nr4a1/Rhob/Syt17/Cpne8/Bcl2/Nr4a2/Rps3/Cdkn1b/Trf/Aqp1/Cd36/Jun/Nfatc4/Xdh
Fibro2	GO:0000422	autophagy of mitochondrion	10/569	8.56530192171173e-05	0.00957808788943739	Gabarapl1/Pink1/Map1lc3b/Bnip3l/Sqstm1/Atg12/Gabarapl2/Wipi2/Htra2/Fis1
Fibro2	GO:0061726	mitochondrion disassembly	10/569	8.56530192171173e-05	0.00957808788943739	Gabarapl1/Pink1/Map1lc3b/Bnip3l/Sqstm1/Atg12/Gabarapl2/Wipi2/Htra2/Fis1
Fibro2	GO:0106106	cold-induced thermogenesis	15/569	9.21066455692677e-05	0.00957808788943739	Fabp4/Aldh1a1/Igf1r/Cebpb/Nova1/Dio2/Lnpep/Adamts5/Grb10/Acadl/Hadh/Nr1d1/Cd36/Ip6k1/Rb1
Fibro2	GO:0120161	regulation of cold-induced thermogenesis	15/569	9.21066455692677e-05	0.00957808788943739	Fabp4/Aldh1a1/Igf1r/Cebpb/Nova1/Dio2/Lnpep/Adamts5/Grb10/Acadl/Hadh/Nr1d1/Cd36/Ip6k1/Rb1
Fibro2	GO:0009410	response to xenobiotic stimulus	17/569	9.87091400584361e-05	0.00966033450705228	Fmo2/Ddit4/Fibin/Bmp4/Cyp1b1/Sult1a1/Cyp2d22/Gstm1/Hdac5/Rora/Nr4a2/Tfap4/Cyp2j9/Aqp1/Cdk6/Rb1/As3mt
Fibro2	GO:0071466	cellular response to xenobiotic stimulus	13/569	0.000105569893319035	0.0101071697864572	Fmo2/Ddit4/Bmp4/Cyp1b1/Sult1a1/Cyp2d22/Gstm1/Rora/Tfap4/Cyp2j9/Aqp1/Rb1/As3mt
Fibro2	GO:0001916	positive regulation of T cell mediated cytotoxicity	7/569	0.000112908026453756	0.0103593114271322	H2-D1/H2-T23/B2m/H2-K1/H2-Q4/H2-Q7/H2-T22
Fibro2	GO:0071396	cellular response to lipid	31/569	0.000116024543375798	0.0104280018168778	Klf9/Ddit4/Bmp4/Crebrf/Id3/Cebpb/Ptgfr/Pde4b/Foxp1/Wbp2/Per1/Calcoco1/Plscr4/Inhbb/Sgk1/Cd14/Cxcl16/Rora/Tfap4/Heyl/Nr1d1/Aqp1/Cd36/Htra2/Fis1/Inhba/Plscr1/Ncoa3/Nfatc4/Fdx1/Akap8
Fibro2	GO:0071248	cellular response to metal ion	15/569	0.000118510820349152	0.0104384330563533	B2m/Fabp4/Mt1/Mt2/Jund/Slc40a1/Gsn/Dlg2/Syt17/Cpne8/Cdkn1b/Trf/Aqp1/Jun/Nfatc4
Fibro2	GO:0035458	cellular response to interferon-beta	8/569	0.000173237373952952	0.0136238820515857	Ifi207/Ifi203/Mndal/Gbp3/Ifi204/Htra2/Ifit3/Ifit1
Fibro2	GO:0051384	response to glucocorticoid	10/569	0.000185054742807871	0.0140513980573425	Klf9/Ddit4/Fibin/Bmp4/Crebrf/Sult1a1/Sgk1/Bcl2/Tfap4/Aqp1
Fibro2	GO:0034101	erythrocyte homeostasis	14/569	0.00020037358164754	0.0149566992131485	B2m/Bmp4/Rps14/Rps6/Kmt2e/Rps19/Dnase2a/Rps24/Klf13/Bcl6/Cdk6/Inhba/Rb1/L3mbtl3
Fibro2	GO:1990845	adaptive thermogenesis	15/569	0.000223444334070977	0.0161319483155505	Fabp4/Aldh1a1/Igf1r/Cebpb/Nova1/Dio2/Lnpep/Adamts5/Grb10/Acadl/Hadh/Nr1d1/Cd36/Ip6k1/Rb1
Fibro2	GO:0030218	erythrocyte differentiation	13/569	0.000286974206768397	0.0192634223361902	B2m/Bmp4/Rps14/Rps6/Kmt2e/Rps19/Dnase2a/Klf13/Bcl6/Cdk6/Inhba/Rb1/L3mbtl3
Fibro2	GO:0071385	cellular response to glucocorticoid stimulus	7/569	0.000295688567722736	0.0194360067500139	Klf9/Ddit4/Bmp4/Crebrf/Sgk1/Tfap4/Aqp1
Fibro2	GO:0034599	cellular response to oxidative stress	21/569	0.000374431603479665	0.0235570968817778	Pink1/Bmp4/Mgst1/Cyp1b1/Hspb1/Psap/Fbln5/Mpv17/Rack1/Pdgfra/Foxp1/Rhob/Bcl2/Nr4a2/Rps3/Lancl1/Aqp1/Cd36/Htra2/Jun/Ralbp1
Fibro2	GO:1902905	positive regulation of supramolecular fiber organization	17/569	0.000439076454493224	0.0257931555816911	Cd47/Myoc/Gsn/Swap70/Nox4/Sema5a/Arhgef10l/Rps3/Cdkn1b/Rgcc/Arf1/Wasl/Dstn/Edn1/Rb1/Carmil1/Snx9
Fibro2	GO:0030325	adrenal gland development	5/569	0.000445113493235359	0.0257931555816911	Ly6e/Igf1r/Arid5b/Pdgfra/Pbx1
Fibro2	GO:0009404	toxin metabolic process	5/569	0.000576117533693489	0.0321167293466598	Fmo2/Cyp1b1/Fmo1/Pam/As3mt
Fibro2	GO:0051495	positive regulation of cytoskeleton organization	18/569	0.000606935078282772	0.0334117760594666	Cd47/Myoc/Gsn/Swap70/Nox4/Sema5a/Arhgef10l/Rps3/Cdkn1b/Rgcc/Ntf3/Arf1/Wasl/Dstn/Edn1/Carmil1/Gpsm2/Snx9
Fibro2	GO:0019748	secondary metabolic process	8/569	0.000714851414070353	0.0383927515556809	Fmo2/Hsd11b1/Cyp1b1/Akr1a1/Bcl2/Fmo1/Pam/As3mt
Fibro2	GO:0044843	cell cycle G1/S phase transition	16/569	0.000726465859709666	0.0384057319423584	Cdkn2c/Rpl17/Cdkn1a/Rpl26/Rps6/Gas1/Tcim/Kmt2e/Cirbp/Lats2/Klf11/Bcl2/Cdkn1b/Rgcc/Inhba/Rb1
Fibro2	GO:0001659	temperature homeostasis	15/569	0.000732534396720733	0.0384057319423584	Fabp4/Aldh1a1/Igf1r/Cebpb/Nova1/Dio2/Lnpep/Adamts5/Grb10/Acadl/Hadh/Nr1d1/Cd36/Ip6k1/Rb1
Fibro2	GO:0007050	cell cycle arrest	13/569	0.000917379314173846	0.0464383735588692	Cdkn2c/Cdkn1a/Rpl26/Ccnk/Map3k20/Gas1/Kmt2e/Skil/Tfap4/Cdkn1b/Rgcc/Inhba/Rb1
Fibro2	GO:0030308	negative regulation of cell growth	16/569	0.000976902245771469	0.0488895169361085	Cdkn2c/Cdkn1a/Rack1/Frzb/Mndal/Gas1/Foxp1/Cirbp/Sema3d/Sema5a/Serpine2/Bcl2/Cdkn1b/Bcl6/Inhba/Msx1
Fibro2	GO:0120163	negative regulation of cold-induced thermogenesis	7/569	0.00101750987890815	0.0495409331429291	Aldh1a1/Nova1/Lnpep/Adamts5/Nr1d1/Ip6k1/Rb1
Fibro2	GO:0001525	angiogenesis	31/569	0.0010302507963703	0.0495409331429291	Angptl4/Tcf4/Thbs2/Bmp4/Cyp1b1/Amotl2/Hspb1/Pdgfra/Sulf1/Mfge8/S100a1/Hdac5/Sema5a/Clec14a/Nr4a1/Enpp2/Rhob/Rora/Spry2/Rgcc/Ccbe1/Aqp1/Cd36/Kctd10/Jun/F3/Itgb8/Nfatc4/Edn1/Runx1/Glul
Fibro2	GO:0009267	cellular response to starvation	13/569	0.00105530271134696	0.0499736896857204	Angptl4/Gabarapl1/Map1lc3b/Rnase4/Cdkn1a/Inhbb/Tnrc6a/Gabarapl2/Bcl2/Wipi2/Jun/Atf3/Glul
Fibro3	GO:0042274	ribosomal small subunit biogenesis	11/254	3.50743550065823e-09	9.88793440443852e-06	Rps28/Rps27/Rps6/Rpl38/Rps21/Rps25/Rps17/Rps7/Rrp36/Rps14/Rps19
Fibro3	GO:0002181	cytoplasmic translation	12/254	6.67652559381399e-09	9.88793440443852e-06	Rps28/Eef2/Rpl17/Rps26/Rpl18a/Rpl38/Rps21/Rps23/Rpl13a/Rpl6/Rpl26/Eif4a2
Fibro3	GO:0042255	ribosome assembly	10/254	4.77311324575679e-08	3.5344903584829e-05	Rps28/Rps27/Rpl10/Rpl5/Rpl38/Rps25/Nop53/Rpl6/Rps14/Rps19
Fibro3	GO:0002428	antigen processing and presentation of peptide antigen via MHC class Ib	6/254	2.49996844866777e-07	0.000105784379213628	B2m/H2-Q4/H2-T23/H2-Q7/H2-D1/H2-K1
Fibro3	GO:0019885	antigen processing and presentation of endogenous peptide antigen via MHC class I	6/254	1.27106114291049e-06	0.000376488310530086	B2m/H2-Q4/H2-T23/H2-Q7/H2-D1/H2-K1
Fibro3	GO:0071826	ribonucleoprotein complex subunit organization	13/254	3.79045823820998e-06	0.00086888062679923	Rps28/Rps27/Rpl10/Rpl5/Prpf39/Rpl38/Rps25/Rpl13a/Nop53/Kif5b/Rpl6/Rps14/Rps19
Fibro3	GO:0001916	positive regulation of T cell mediated cytotoxicity	6/254	1.01120959158003e-05	0.00176188400603533	B2m/H2-Q4/H2-T23/H2-Q7/H2-D1/H2-K1
Fibro3	GO:0006364	rRNA processing	13/254	1.1297253415607e-05	0.0018590258120571	Rps28/Rpl27/Rpl5/Rps6/Rps21/Rpl35/Rps17/Nop53/Rps7/Rrp36/Rpl26/Rps14/Rps19
Fibro3	GO:2001244	positive regulation of intrinsic apoptotic signaling pathway	7/254	7.80526782086105e-05	0.0105087287660866	Rack1/Spop/Msx1/Plekhf1/Rps7/Bclaf1/Rpl26
Fibro3	GO:0001913	T cell mediated cytotoxicity	6/254	0.000214777093441888	0.0229937910525094	B2m/H2-Q4/H2-T23/H2-Q7/H2-D1/H2-K1
Fibro3	GO:0034101	erythrocyte homeostasis	9/254	0.000217361968085842	0.0229937910525094	B2m/Kmt2e/Rps6/Klf13/Rps17/Rb1/Tgfbr3/Rps14/Rps19
Fibro3	GO:0071385	cellular response to glucocorticoid stimulus	5/254	0.000289223857549567	0.0295407264159247	Klf9/Ddit4/Sgk1/Aqp1/Crebrf
Fibro3	GO:0046688	response to copper ion	4/254	0.000309203175369249	0.0305286601814572	Mt1/Mt2/Sord/Aqp1
Fibro3	GO:0001912	positive regulation of leukocyte mediated cytotoxicity	6/254	0.000459570993024498	0.0423675691718451	B2m/H2-Q4/H2-T23/H2-Q7/H2-D1/H2-K1
Fibro3	GO:0030218	erythrocyte differentiation	8/254	0.000585043924934035	0.0499801788491442	B2m/Kmt2e/Rps6/Klf13/Rb1/Tgfbr3/Rps14/Rps19
Fibro3	GO:0034248	regulation of cellular amide metabolic process	15/254	0.000600720811826334	0.0499801788491442	Rack1/Eef2/Ifngr1/Rpl10/Lrpprc/Hnrnpl/Rpl5/Rpl22/Hsd11b1/Rpl38/Fxr1/Pink1/Rpl13a/Rpl26/Csnk1e
Fibro4	GO:0002181	cytoplasmic translation	10/110	2.37569046284432e-10	5.19801073270338e-07	Rpl17/Rpl6/Rpl13a/Rpl24/Rpl8/Rps28/Rpl9/Rpl11/Rpl18/Rpl36
Fibro4	GO:0042255	ribosome assembly	8/110	1.01855341331491e-08	1.11429743416651e-05	Rpl10/Rpl6/Rps27/Rpl3/Rps19/Rpl24/Rps28/Rpl11
Fibro4	GO:0071826	ribonucleoprotein complex subunit organization	11/110	2.78523533475369e-08	1.52352372811027e-05	Rpl10/Rpl6/Rpl13a/Rps27/Rpl3/Rps19/Gemin2/Rpl24/Rps28/Rpl11/Celf1
Fibro4	GO:0022613	ribonucleoprotein complex biogenesis	15/110	6.08654848478517e-08	2.66347361694199e-05	Rpl35/Rpl10/Rpl6/Rpl13a/Rps27/Rpl7/Rpl3/Rps6/Rps19/Gemin2/Rpl24/Rps28/Rps8/Rpl11/Celf1
Fibro4	GO:1901653	cellular response to peptide	9/110	9.12829711334521e-05	0.0199727140839993	Socs3/Pdk4/H2afz/Casp4/Cd36/Foxo3/Ahsg/Rpl23/Ghr
Fibro4	GO:1903320	regulation of protein modification by small protein conjugation or removal	8/110	0.000165373232800545	0.0328942393970538	Cblb/Mapk8/Rps3/Arrdc4/Tollip/Fbxw7/Rpl11/Rpl23
Fibro4	GO:1903209	positive regulation of oxidative stress-induced cell death	3/110	0.000244906528264975	0.0376177172773725	Mmp3/Fbxw7/Foxo3
Fibro4	GO:1900409	positive regulation of cellular response to oxidative stress	3/110	0.000289362404243461	0.0376177172773725	Mmp3/Fbxw7/Foxo3
Fibro4	GO:1902905	positive regulation of supramolecular fiber organization	7/110	0.000332995330919481	0.0376177172773725	Mapk8/Rgcc/Rps3/Swap70/Dstn/Rb1/Snx9
Fibro4	GO:0071276	cellular response to cadmium ion	3/110	0.000338713069512441	0.0376177172773725	Mt1/Mt2/Mapk8
Fibro4	GO:1902884	positive regulation of response to oxidative stress	3/110	0.000338713069512441	0.0376177172773725	Mmp3/Fbxw7/Foxo3
Fibro4	GO:0006364	rRNA processing	7/110	0.000343854819720041	0.0376177172773725	Rpl35/Rpl7/Rps6/Rps19/Rps28/Rps8/Rpl11
Fibro4	GO:0046850	regulation of bone remodeling	4/110	0.000424516379486497	0.0414766943263598	Pdk4/Tmem64/Gja1/Ahsg
Fibro4	GO:0007263	nitric oxide mediated signal transduction	3/110	0.000452967806116565	0.0414766943263598	Mt1/Mt2/Cd36
Fibro5	GO:0051188	cofactor biosynthetic process	7/48	7.26329101852062e-07	0.000814941252278014	Cyp1a1/Nadk/Coq5/Akr1a1/Flad1/Isca2/Slc25a39
Mac1	GO:0002428	antigen processing and presentation of peptide antigen via MHC class Ib	9/112	1.44016969202978e-15	3.47368929717583e-12	H2-K1/H2-Q7/H2-D1/H2-Q4/H2-Q6/B2m/H2-M3/H2-T23/H2-T22
Mac1	GO:0019885	antigen processing and presentation of endogenous peptide antigen via MHC class I	9/112	2.35069811886106e-14	1.41747096567322e-11	H2-K1/H2-Q7/H2-D1/H2-Q4/H2-Q6/B2m/H2-M3/H2-T23/H2-T22
Mac1	GO:0001916	positive regulation of T cell mediated cytotoxicity	9/112	7.65391746683243e-13	1.67829535727271e-10	H2-K1/H2-Q7/H2-D1/H2-Q4/H2-Q6/B2m/H2-M3/H2-T23/H2-T22
Mac1	GO:0001913	T cell mediated cytotoxicity	9/112	1.27563838538533e-10	2.05122652369961e-08	H2-K1/H2-Q7/H2-D1/H2-Q4/H2-Q6/B2m/H2-M3/H2-T23/H2-T22
Mac1	GO:0001910	regulation of leukocyte mediated cytotoxicity	10/112	2.84321802243688e-10	4.28615116882359e-08	H2-K1/H2-Q7/H2-D1/H2-Q4/H2-Q6/B2m/H2-M3/H2-T23/H2-T22/Havcr2
Mac1	GO:0031343	positive regulation of cell killing	9/112	2.08342296461258e-09	2.79178677258085e-07	H2-K1/H2-Q7/H2-D1/H2-Q4/H2-Q6/B2m/H2-M3/H2-T23/H2-T22
Mac1	GO:0001909	leukocyte mediated cytotoxicity	10/112	5.77856964877416e-09	6.63709999659204e-07	H2-K1/H2-Q7/H2-D1/H2-Q4/H2-Q6/B2m/H2-M3/H2-T23/H2-T22/Havcr2
Mac1	GO:0001906	cell killing	10/112	4.41370890603144e-08	4.0945638005184e-06	H2-K1/H2-Q7/H2-D1/H2-Q4/H2-Q6/B2m/H2-M3/H2-T23/H2-T22/Havcr2
Mac1	GO:0042110	T cell activation	16/112	8.1764595232765e-08	7.30430384079367e-06	Cd300a/Vcam1/Apbb1ip/Ly9/B2m/H2-M3/H2-T23/Cd83/Zfp36l2/Il6ra/Cxcr4/Havcr2/Cd86/Runx3/Lgals3/Cebpb
Mac1	GO:0070661	leukocyte proliferation	12/112	1.02808678041028e-06	7.08498661242743e-05	Cd300a/Vcam1/H2-M3/H2-T23/Bst1/Il6ra/Cxcr4/Trem2/Havcr2/Cd86/Lgals3/Cebpb
Mac1	GO:0007159	leukocyte cell-cell adhesion	12/112	1.41355057823451e-06	9.47078887417122e-05	Cd300a/Vcam1/H2-M3/H2-T23/Cd83/Il6ra/Sema4d/Havcr2/Cd86/Runx3/Lgals3/Cebpb
Mac1	GO:0002237	response to molecule of bacterial origin	11/112	1.47498753998198e-06	9.6153241795582e-05	B2m/Fcgr4/Cd36/H2-M3/Ly86/Trem2/Jun/Havcr2/Cd86/Nfkbia/Cebpb
Mac1	GO:1904646	cellular response to amyloid-beta	5/112	2.34589448807891e-06	0.000145084551416572	Vcam1/Cacna1a/Cd36/Trem2/Lgmn
Mac1	GO:0050670	regulation of lymphocyte proliferation	10/112	2.52549309979231e-06	0.000152287233917476	Cd300a/Vcam1/H2-M3/H2-T23/Bst1/Il6ra/Havcr2/Cd86/Lgals3/Cebpb
Mac1	GO:0032944	regulation of mononuclear cell proliferation	10/112	2.74737518154059e-06	0.00016162607165551	Cd300a/Vcam1/H2-M3/H2-T23/Bst1/Il6ra/Havcr2/Cd86/Lgals3/Cebpb
Mac1	GO:0007162	negative regulation of cell adhesion	11/112	3.01041318960502e-06	0.000172883728888745	Cd300a/H2-M3/Pde3b/Sema4d/Havcr2/Cd86/Dusp1/Runx3/Lgals3/Cebpb/Zfp703
Mac1	GO:1904645	response to amyloid-beta	5/112	5.81881270100929e-06	0.000275195612447734	Vcam1/Cacna1a/Cd36/Trem2/Lgmn
Mac1	GO:0001819	positive regulation of cytokine production	13/112	5.98288534839338e-06	0.000277513835775478	Ly9/Cybb/B2m/Cd36/H2-M3/H2-T23/Cd300c2/Cd83/Il6ra/Trem2/Havcr2/Lilra5/Cebpb
Mac1	GO:0046942	carboxylic acid transport	10/112	9.10652664012071e-06	0.000399362586472203	Plin2/Cacna1a/Cd36/Slco2b1/Apoe/Acsl3/Psap/Lrrc8d/Acsl1/Slc38a2
Mac1	GO:0042742	defense response to bacterium	8/112	3.61736606219137e-05	0.00118516486264929	Mpeg1/H2-K1/Cd36/H2-M3/H2-T23/Trem2/Havcr2/Cebpb
Mac1	GO:0002507	tolerance induction	4/112	3.63607793681788e-05	0.00118516486264929	H2-M3/H2-T23/Havcr2/Cd86
Mac1	GO:0120162	positive regulation of cold-induced thermogenesis	6/112	3.89329251328101e-05	0.00123560809763602	Ucp2/Cd36/Cxcr4/Pdgfc/Acsl1/Cebpb
Mac1	GO:1903706	regulation of hemopoiesis	11/112	5.25397010930911e-05	0.00160412353210805	B2m/H2-M3/Fos/Cd83/Zfp36l2/Trem2/Jun/Nfkbia/Ankrd54/Runx3/Cebpb
Mac1	GO:0032103	positive regulation of response to external stimulus	11/112	5.51987120817223e-05	0.00165233416475182	Ctss/H2-M3/H2-T23/Ly86/Cxcr4/Trem2/Havcr2/Nfkbia/Lgmn/Lilra5/Cebpb
Mac1	GO:0071216	cellular response to biotic stimulus	8/112	5.76052852417875e-05	0.00169443839028282	Fcgr4/Cd36/Ly86/Trem2/Havcr2/Cd86/Nfkbia/Cebpb
Mac1	GO:0032633	interleukin-4 production	4/112	7.25061429274113e-05	0.00205746843224607	H2-T23/Cd83/Havcr2/Cebpb
Mac1	GO:0010876	lipid localization	10/112	9.56715395182254e-05	0.0026524109576777	Plin2/Hexb/Cd36/Slco2b1/Apoe/Acsl3/Psap/Nfkbia/Abca9/Acsl1
Mac1	GO:0019915	lipid storage	5/112	0.000101400616635233	0.00277929871959297	Plin2/Hexb/Cd36/Apoe/Nfkbia
Mac1	GO:0140354	lipid import into cell	3/112	0.000179077248129881	0.00454667707883445	Cd36/Acsl3/Acsl1
Mac1	GO:1990000	amyloid fibril formation	3/112	0.000179077248129881	0.00454667707883445	B2m/Cd36/Apoe
Mac1	GO:0045953	negative regulation of natural killer cell mediated cytotoxicity	3/112	0.000216335210268658	0.0053244951751837	H2-M3/H2-T23/Havcr2
Mac1	GO:0050708	regulation of protein secretion	11/112	0.000232880029484515	0.00556145179323417	Ucp2/Cd36/Pde3b/H2-T23/Cd300c2/Cpt1a/Trem2/Apoe/Havcr2/Pfkl/Lilra5
Mac1	GO:0050729	positive regulation of inflammatory response	6/112	0.000303411923897056	0.00669729691086508	Ctss/H2-T23/Trem2/Nfkbia/Lilra5/Cebpb
Mac1	GO:0035994	response to muscle stretch	3/112	0.000305123692346941	0.00669729691086508	Fos/Jun/Nfkbia
Mac1	GO:0060099	regulation of phagocytosis engulfment	3/112	0.000305123692346941	0.00669729691086508	Cd300a/Cd36/Trem2
Mac1	GO:0051224	negative regulation of protein transport	7/112	0.000305432280346251	0.00669729691086508	Ucp2/Cd36/Pde3b/Ubac2/Apoe/Pfkl/Lilra5
Mac1	GO:0050730	regulation of peptidyl-tyrosine phosphorylation	8/112	0.000325061426404831	0.00700043000436118	Cd300a/Cd36/Bst1/Il6ra/Sema4d/Trem2/Pdgfc/Lilra5
Mac1	GO:0031349	positive regulation of defense response	8/112	0.000343414318114751	0.0073302242061308	Ctss/H2-M3/H2-T23/Trem2/Havcr2/Nfkbia/Lilra5/Cebpb
Mac1	GO:1905153	regulation of membrane invagination	3/112	0.000357128863786322	0.00741935191180854	Cd300a/Cd36/Trem2
Mac1	GO:0106106	cold-induced thermogenesis	6/112	0.000372143163711843	0.00748007759060805	Ucp2/Cd36/Cxcr4/Pdgfc/Acsl1/Cebpb
Mac1	GO:0120161	regulation of cold-induced thermogenesis	6/112	0.000372143163711843	0.00748007759060805	Ucp2/Cd36/Cxcr4/Pdgfc/Acsl1/Cebpb
Mac1	GO:0043618	regulation of transcription from RNA polymerase II promoter in response to stress	4/112	0.000389579667933594	0.00776583602525478	Cd36/Ppp1r15a/Jun/Cebpb
Mac1	GO:0002791	regulation of peptide secretion	11/112	0.000428120552668475	0.00821739173549963	Ucp2/Cd36/Pde3b/H2-T23/Cd300c2/Cpt1a/Trem2/Apoe/Havcr2/Pfkl/Lilra5
Mac1	GO:0050920	regulation of chemotaxis	7/112	0.000492133578505014	0.00899262266177344	Bst1/Sema4d/Cxcr4/Trem2/Mycbp2/Dusp1/Lgmn
Mac1	GO:0071559	response to transforming growth factor beta	7/112	0.000492133578505014	0.00899262266177344	Got1/Fos/Zfp36l2/Jun/Cldn5/Runx3/Zfp703
Mac1	GO:1990845	adaptive thermogenesis	6/112	0.000566138599426733	0.00996734526873926	Ucp2/Cd36/Cxcr4/Pdgfc/Acsl1/Cebpb
Mac1	GO:0071396	cellular response to lipid	10/112	0.000759881229711057	0.0128170176647767	Fcgr4/Cd36/Ly86/Zfp36l2/Trem2/Havcr2/Cd86/Nfkbia/Cebpb/Zfp703
Mac1	GO:0070371	ERK1 and ERK2 cascade	8/112	0.000970849557843796	0.0156112608901282	Cd36/Zfp36l2/Trem2/Apoe/Jun/Pdgfc/Havcr2/Dusp1
Mac1	GO:0001659	temperature homeostasis	6/112	0.00101093276590865	0.0160419067853399	Ucp2/Cd36/Cxcr4/Pdgfc/Acsl1/Cebpb
Mac1	GO:0097242	amyloid-beta clearance	3/112	0.00146106825034272	0.0220256038739165	Cd36/Trem2/Apoe
Mac1	GO:0050900	leukocyte migration	8/112	0.00161859950269087	0.0240991481511751	Cd300a/Vcam1/Bst1/Trem2/Ch25h/Dusp1/Lgmn/Lgals3
Mac1	GO:0097028	dendritic cell differentiation	3/112	0.00206062376837541	0.0299411116224186	H2-M3/Trem2/Cebpb
Mac1	GO:0002685	regulation of leukocyte migration	6/112	0.00227677082219112	0.031743186260838	Cd300a/Bst1/Trem2/Dusp1/Lgmn/Lgals3
Mac1	GO:0071560	cellular response to transforming growth factor beta stimulus	6/112	0.00246215409851634	0.0337427027592125	Got1/Fos/Zfp36l2/Jun/Cldn5/Zfp703
Mac1	GO:0090343	positive regulation of cell aging	2/112	0.00260313162201385	0.0350659208943594	B2m/H2-M3
Mac1	GO:0006641	triglyceride metabolic process	4/112	0.00281245089574417	0.0374786274062704	Cd36/Cpt1a/Apoe/Acsl1
Mac1	GO:0035305	negative regulation of dephosphorylation	4/112	0.00306575708318586	0.0398928743162952	Pcif1/Ppp1r15a/Sema4d/Ppp1r8
Mac1	GO:0009437	carnitine metabolic process	2/112	0.00310939484720709	0.0398928743162952	Cpt1a/Aldh9a1
Mac1	GO:0009895	negative regulation of catabolic process	7/112	0.00348671679893343	0.0435749270415929	Pde3b/Cst3/Ubac2/Trem2/Tob1/Mycbp2/Il10ra
Mac1	GO:0001820	serotonin secretion	2/112	0.00365785199395533	0.044473445588867	Cd300a/Lgals3
Mac1	GO:0019377	glycolipid catabolic process	2/112	0.00365785199395533	0.044473445588867	Hexb/Psap
Mac1	GO:0046479	glycosphingolipid catabolic process	2/112	0.00365785199395533	0.044473445588867	Hexb/Psap
Mac1	GO:0006575	cellular modified amino acid metabolic process	5/112	0.00420585744656588	0.0485588554438355	Serinc3/Cpt1a/Aldh9a1/Mthfsl/Hpgds
Mac1	GO:0006577	amino-acid betaine metabolic process	2/112	0.00424789324156273	0.0485588554438355	Cpt1a/Aldh9a1
Mac1	GO:0010713	negative regulation of collagen metabolic process	2/112	0.00424789324156273	0.0485588554438355	Got1/Il6ra
Mac1	GO:0010875	positive regulation of cholesterol efflux	2/112	0.00424789324156273	0.0485588554438355	Apoe/Nfkbia
Mac1	GO:0032966	negative regulation of collagen biosynthetic process	2/112	0.00424789324156273	0.0485588554438355	Got1/Il6ra
Mac1	GO:0060644	mammary gland epithelial cell differentiation	2/112	0.00424789324156273	0.0485588554438355	Cebpb/Zfp703
Mac1	GO:1900221	regulation of amyloid-beta clearance	2/112	0.00424789324156273	0.0485588554438355	Trem2/Apoe
Mac1	GO:1903019	negative regulation of glycoprotein metabolic process	2/112	0.00424789324156273	0.0485588554438355	Cst3/Itm2b
Pericyte	GO:0015909	long-chain fatty acid transport	4/75	5.91319029971933e-05	0.0481321310654055	Fabp4/Cd36/Plin2/Anxa1
Pericyte	GO:0090303	positive regulation of wound healing	4/75	7.64005678245331e-05	0.0481321310654055	Cd36/Hopx/Arfgef1/Anxa1
Pericyte	GO:0006631	fatty acid metabolic process	8/75	8.73541398646198e-05	0.0481321310654055	Ech1/Fabp4/Acaa2/Etfb/Cd36/Fabp5/Gpat4/Anxa1
SMC1	GO:2000377	regulation of reactive oxygen species metabolic process	11/132	5.31631578485503e-07	0.00132801568305679	Cdkn1a/Klf2/Gla/Nfe2l2/Hsp90aa1/Cd47/Cd36/Birc2/Bcr/Klf4/Foxo1
SMC1	GO:0010035	response to inorganic substance	15/132	1.4727679196497e-06	0.00183948713164248	Jund/Rhob/Nr4a1/Fabp4/Junb/Mnat1/Hsph1/Fosb/Nfe2l2/Fos/Jun/Cd36/Mt1/Id2/Foxo1
SMC1	GO:0060537	muscle tissue development	15/132	2.44071118117394e-06	0.00187845314616092	Nr4a1/Sik1/Atf3/Maff/Tsc22d3/Btg2/Mbnl1/Pim1/Fos/Nupr1/Csrp1/Usp2/Id2/Pin1/Parp2
SMC1	GO:0043618	regulation of transcription from RNA polymerase II promoter in response to stress	6/132	3.07621371756512e-06	0.00187845314616092	Cebpb/Klf2/Atf3/Nfe2l2/Jun/Cd36
SMC1	GO:0032496	response to lipopolysaccharide	11/132	3.7599142237008e-06	0.00187845314616092	Jund/Cebpb/Zfp36/Junb/Serpine1/Litaf/Sbno2/Jun/Cd36/Bcr/Prkca
SMC1	GO:0071241	cellular response to inorganic substance	9/132	7.55398538026233e-06	0.00209665060887725	Jund/Fabp4/Junb/Fosb/Fos/Jun/Mt1/Id2/Foxo1
SMC1	GO:0072593	reactive oxygen species metabolic process	11/132	9.59890593053801e-06	0.0023978067014484	Cdkn1a/Klf2/Gla/Nfe2l2/Hsp90aa1/Cd47/Cd36/Birc2/Bcr/Klf4/Foxo1
SMC1	GO:0007519	skeletal muscle tissue development	9/132	1.17540798998377e-05	0.00266924468998132	Nr4a1/Atf3/Maff/Tsc22d3/Btg2/Mbnl1/Fos/Nupr1/Usp2
SMC1	GO:0030855	epithelial cell differentiation	15/132	1.49533197812564e-05	0.00287333790873682	Cebpb/Zfp36/Klf2/Tagln2/Maff/Cldn5/Serpine1/Ncoa3/Fosl2/Tagln/Apold1/Jun/Bcr/Klf4/Id2
SMC1	GO:0097193	intrinsic apoptotic signaling pathway	11/132	2.14299466805234e-05	0.00332413991162012	Ubb/Cebpb/Cdkn1a/Mcl1/Dnaja1/Hsph1/Rps7/Nfe2l2/Nupr1/Prkca/Pttg1ip
SMC1	GO:0043153	entrainment of circadian clock by photoperiod	4/132	2.44992611818979e-05	0.00332413991162012	Per1/Sik1/Usp2/Id2
SMC1	GO:0032870	cellular response to hormone stimulus	14/132	2.52836902805373e-05	0.00332413991162012	Jund/Socs3/Zfp36/Per1/Nr4a1/Eprs/Ndel1/Junb/Ncoa3/Dnaja1/Rab8a/Jun/Prkca/Foxo1
SMC1	GO:0006809	nitric oxide biosynthetic process	6/132	2.71311266364142e-05	0.00338867771688814	Klf2/Gla/Hsp90aa1/Cd47/Cd36/Klf4
SMC1	GO:0009648	photoperiodism	4/132	2.97510612617545e-05	0.00353895957294584	Per1/Sik1/Usp2/Id2
SMC1	GO:0000302	response to reactive oxygen species	9/132	3.24105410248728e-05	0.00368006961273328	Rhob/Plk3/Hsph1/Nfe2l2/Fos/Jun/Cd36/Prkca/Foxo1
SMC1	GO:0042594	response to starvation	8/132	4.35981765959689e-05	0.00435632980546921	Cdkn1a/Zfp36/Sik1/Atf3/Nfe2l2/Jun/Gabarap/Foxo1
SMC1	GO:1902532	negative regulation of intracellular signal transduction	14/132	4.53985494585191e-05	0.00436175294413003	Per1/Sik1/Mcl1/Atf3/Dnaja1/Hsph1/Litaf/Nfe2l2/Arrdc3/Klf4/Prkca/Pin1/Foxo1/Pttg1ip
SMC1	GO:2001057	reactive nitrogen species metabolic process	6/132	4.98748068396531e-05	0.00450209631998486	Klf2/Gla/Hsp90aa1/Cd47/Cd36/Klf4
SMC1	GO:0050727	regulation of inflammatory response	11/132	5.60603646264597e-05	0.00452343582529119	Socs3/Cebpb/Zfp36/Per1/Fabp4/Serpine1/Sbno2/Nupr1/Cd47/Bcr/Prkca
SMC1	GO:0042326	negative regulation of phosphorylation	13/132	5.69100499359517e-05	0.00452343582529119	Socs3/Cdkn1a/Per1/Fabp4/Atf3/Dnaja1/Hsph1/Nupr1/Jun/Klf4/Prkca/Pin1/Foxo1
SMC1	GO:0031668	cellular response to extracellular stimulus	9/132	5.82597527977268e-05	0.00452343582529119	Cdkn1a/Sik1/Atf3/Nfe2l2/Pim1/Fos/Jun/Gabarap/Foxo1
SMC1	GO:0043409	negative regulation of MAPK cascade	8/132	6.51962636393797e-05	0.00479000784032855	Per1/Atf3/Dnaja1/Hsph1/Klf4/Prkca/Pin1/Foxo1
SMC1	GO:0030856	regulation of epithelial cell differentiation	7/132	8.70635342888946e-05	0.00587796509874753	Cebpb/Zfp36/Maff/Cldn5/Serpine1/Ncoa3/Apold1
SMC1	GO:0051085	chaperone cofactor-dependent protein refolding	4/132	0.000105860845884408	0.0067805228979295	Hspa1b/Hspa1a/Hsph1/Dnajb4
SMC1	GO:0042136	neurotransmitter biosynthetic process	6/132	0.000124390075883129	0.00775141732702273	Klf2/Gla/Hsp90aa1/Cd47/Cd36/Klf4
SMC1	GO:0071496	cellular response to external stimulus	9/132	0.000168712047582558	0.00936539321913844	Cdkn1a/Sik1/Atf3/Nfe2l2/Pim1/Fos/Jun/Gabarap/Foxo1
SMC1	GO:0071216	cellular response to biotic stimulus	8/132	0.000182311211030721	0.00990029141640744	Cebpb/Zfp36/Serpine1/Litaf/Sbno2/Cd36/Bcr/Prkca
SMC1	GO:0034614	cellular response to reactive oxygen species	7/132	0.000191796862616774	0.0100027850759537	Rhob/Hsph1/Nfe2l2/Fos/Jun/Cd36/Foxo1
SMC1	GO:0071396	cellular response to lipid	12/132	0.00019621155673408	0.0100027850759537	Cebpb/Zfp36/Per1/Serpine1/Ncoa3/Dnaja1/Litaf/Sbno2/Pim1/Cd36/Bcr/Prkca
SMC1	GO:0071498	cellular response to fluid shear stress	3/132	0.000290771691273775	0.0134508830518868	Klf2/Nfe2l2/Klf4
SMC1	GO:0006986	response to unfolded protein	6/132	0.000311552724902037	0.0138974769072373	Hspa1b/Hspa1a/Atf3/Hsph1/Nfe2l2/Hsp90aa1
SMC1	GO:1903034	regulation of response to wounding	7/132	0.000366667159090586	0.0157919752311773	Cdkn1a/Ndel1/Serpine1/Nfe2l2/Cd36/Klf4/Prkca
SMC1	GO:0050821	protein stabilization	7/132	0.000395420644697502	0.0163422716184462	Rassf1/Rps7/Hsp90aa1/Pim1/Gpihbp1/Usp2/Pin1
SMC1	GO:0007346	regulation of mitotic cell cycle	12/132	0.00049415614147789	0.0187030612335117	Hspa1b/Cdkn1a/Sik1/Hspa1a/Slf2/Plk3/Btg2/Klf4/Usp2/Rpa3/Id2/Prkca
SMC1	GO:1901214	regulation of neuron death	10/132	0.000564109532160641	0.020325293700216	Ubb/Cebpb/Mcl1/Btg2/Hsph1/Fos/Jun/Mt1/Pin1/Parp2
SMC1	GO:0021954	central nervous system neuron development	5/132	0.000569355111502271	0.020325293700216	Ubb/Ndel1/Btg2/Hsp90aa1/Prkca
SMC1	GO:0045444	fat cell differentiation	8/132	0.000604979325619338	0.0209894216027376	Cebpb/Zfp36/Nr4a1/Fabp4/Cebpd/Klf4/Id2/Foxo1
SMC1	GO:1903362	regulation of cellular protein catabolic process	8/132	0.000678676309676945	0.0232237455010001	Ubb/Hspa1b/Hspa1a/Plk3/Rps7/Hsp90aa1/Nupr1/Pttg1ip
SMC1	GO:0030194	positive regulation of blood coagulation	3/132	0.000770976968248551	0.0243784869200618	Serpine1/Nfe2l2/Cd36
SMC1	GO:0034405	response to fluid shear stress	3/132	0.000770976968248551	0.0243784869200618	Klf2/Nfe2l2/Klf4
SMC1	GO:1900048	positive regulation of hemostasis	3/132	0.000770976968248551	0.0243784869200618	Serpine1/Nfe2l2/Cd36
SMC1	GO:0062197	cellular response to chemical stress	9/132	0.000788410715010546	0.0246181245762043	Rhob/Mcl1/Dnaja1/Hsph1/Nfe2l2/Fos/Jun/Cd36/Foxo1
SMC1	GO:0030099	myeloid cell differentiation	10/132	0.000837770850580831	0.0253881233554123	Cebpb/Zfp36/Klf2/Junb/Sbno2/Fos/Jun/Wdr61/Id2/Prkca
SMC1	GO:0120162	positive regulation of cold-induced thermogenesis	5/132	0.000874853123971768	0.0254956649376149	Cebpb/Fabp4/Acadl/Cd36/Fabp5
SMC1	GO:0106106	cold-induced thermogenesis	6/132	0.000887959507434947	0.0254956649376149	Cebpb/Fabp4/Arrdc3/Acadl/Cd36/Fabp5
SMC1	GO:0120161	regulation of cold-induced thermogenesis	6/132	0.000887959507434947	0.0254956649376149	Cebpb/Fabp4/Arrdc3/Acadl/Cd36/Fabp5
SMC1	GO:0006094	gluconeogenesis	4/132	0.00104722697886466	0.0283505584881527	Sik1/Atf3/Crtc2/Foxo1
SMC1	GO:0043502	regulation of muscle adaptation	5/132	0.00106683446672792	0.0283505584881527	Klf4/Prkca/Pin1/Parp2/Foxo1
SMC1	GO:0017038	protein import	7/132	0.00112130906236875	0.0285275397711309	Cdkn1a/Nup98/Hsp90aa1/Gpihbp1/Cd36/Pex14/Pttg1ip
SMC1	GO:0051591	response to cAMP	4/132	0.00112215882089318	0.0285275397711309	Jund/Per1/Junb/Jun
SMC1	GO:0050820	positive regulation of coagulation	3/132	0.00113068103761838	0.0285275397711309	Serpine1/Nfe2l2/Cd36
SMC1	GO:0006979	response to oxidative stress	10/132	0.00114201520300764	0.0285275397711309	Rhob/Mcl1/Plk3/Hsph1/Nfe2l2/Fos/Jun/Cd36/Prkca/Foxo1
SMC1	GO:0070997	neuron death	10/132	0.00118866436296417	0.0291106233204362	Ubb/Cebpb/Mcl1/Btg2/Hsph1/Fos/Jun/Mt1/Pin1/Parp2
SMC1	GO:1990845	adaptive thermogenesis	6/132	0.00133531297192147	0.0317677314653316	Cebpb/Fabp4/Arrdc3/Acadl/Cd36/Fabp5
SMC1	GO:0048145	regulation of fibroblast proliferation	5/132	0.00161119556552872	0.0359354153811674	Cdkn1a/Serpine1/Fosl2/Nupr1/Jun
SMC1	GO:0009266	response to temperature stimulus	6/132	0.00164260973908758	0.0360180942228976	Hspa1b/Rbm3/Hspa1a/Dnaja1/Hsp90aa1/Acadl
SMC1	GO:1901653	cellular response to peptide	8/132	0.00164374008863504	0.0360180942228976	Socs3/Nr4a1/Eprs/Ndel1/Rab8a/Cd36/Prkca/Foxo1
SMC1	GO:0048144	fibroblast proliferation	5/132	0.00175562811696987	0.0371657545439893	Cdkn1a/Serpine1/Fosl2/Nupr1/Jun
SMC1	GO:0001890	placenta development	6/132	0.0018150835443503	0.0381015016284626	Socs3/Cebpb/Junb/Serpine1/Ncoa3/Birc2
SMC1	GO:0016525	negative regulation of angiogenesis	5/132	0.00183130236889579	0.0381216109791806	Klf2/Serpine1/Cd36/Klf4/Tcf4
SMC1	GO:0048660	regulation of smooth muscle cell proliferation	6/132	0.00193747518565373	0.0393480732826261	Cdkn1a/Mnat1/Jun/Klf4/Id2/Prkca
SMC1	GO:0031331	positive regulation of cellular catabolic process	9/132	0.00215610465632259	0.0414681653653409	Hspa1b/Zfp36/Hspa1a/Plk3/Btg2/Hsp90aa1/Nupr1/Foxo1/Pttg1ip
SMC1	GO:0048659	smooth muscle cell proliferation	6/132	0.00220091492384331	0.0418303054837152	Cdkn1a/Mnat1/Jun/Klf4/Id2/Prkca
SMC1	GO:0001659	temperature homeostasis	6/132	0.00234235679331459	0.0439940396218033	Cebpb/Fabp4/Arrdc3/Acadl/Cd36/Fabp5
SMC1	GO:0046660	female sex differentiation	5/132	0.00252546338092888	0.0457145472866692	Ubb/Cebpb/Serpine1/Ncoa3/Nupr1
SMC1	GO:0034248	regulation of cellular amide metabolic process	9/132	0.00282567247262634	0.0487431675020121	Rbm3/Zfp36/Per1/Eprs/Rpl10/Btg2/Nfe2l2/Prkca/Pin1
SMC1	GO:0043500	muscle adaptation	5/132	0.00282936720888381	0.0487431675020121	Klf4/Prkca/Pin1/Parp2/Foxo1
SMC1	GO:0010466	negative regulation of peptidase activity	6/132	0.00289185585566887	0.0494784652565811	Hspa1b/Nr4a1/Cstb/Serpine1/Birc2/Klf4
SMC1	GO:0009611	response to wounding	10/132	0.00291663897293017	0.0495630214583644	Cdkn1a/Zfp36/Ndel1/Serpine1/Nfe2l2/Jun/Cd36/Sdc4/Klf4/Prkca
SMC1	GO:0006450	regulation of translational fidelity	2/132	0.00295618738812507	0.049895649294165	Yrdc/Rps5
Tcell2	GO:0002694	regulation of leukocyte activation	15/84	3.33839603551743e-08	6.34450280096153e-05	Malt1/Nr4a3/Gata3/Il2ra/Nfkbiz/Peli1/Il1rl1/Ctla2a/Tnfaip3/Hes1/Zfp36l1/Tspan32/Dusp10/Tgfb1/Cd27
Tcell2	GO:1903706	regulation of hemopoiesis	13/84	5.6345495568042e-08	6.34450280096153e-05	Malt1/Gata3/Inpp4b/Nfkbia/Il2ra/Nfkbiz/Ctla2a/Hes1/Zfp36l1/Dusp10/Csf1/Tgfb1/Cd27
Tcell2	GO:1903037	regulation of leukocyte cell-cell adhesion	11/84	1.74213843733893e-07	7.84659152177453e-05	Malt1/Nr4a3/Gata3/Klf4/Il2ra/Nfkbiz/Peli1/Hes1/Dusp10/Tgfb1/Cd27
Tcell2	GO:0007159	leukocyte cell-cell adhesion	11/84	5.15632996870131e-07	0.000121009721558981	Malt1/Nr4a3/Gata3/Klf4/Il2ra/Nfkbiz/Peli1/Hes1/Dusp10/Tgfb1/Cd27
Tcell2	GO:0042110	T cell activation	12/84	3.44277287262336e-06	0.000387656225457391	Malt1/Gata3/Itgav/Il2ra/Nfkbiz/Peli1/Ctla2a/Hes1/Zfp36l1/Dusp10/Tgfb1/Cd27
Tcell2	GO:0002683	negative regulation of immune system process	11/84	9.29902339535136e-06	0.000872558361930469	Inpp4b/Nfkbia/Il2ra/Peli1/Il1rl1/Tnfaip3/Hes1/Zfp36l1/Tspan32/Dusp10/Tgfb1
Tcell2	GO:0045786	negative regulation of cell cycle	11/84	1.39588201503066e-05	0.00124601535026434	Gata3/Rpl23/Klf4/Btg1/Nabp1/Tnfaip3/Zfp36l1/Ern1/Cdkn1c/Tgfb1/Ccnk
Tcell2	GO:1904667	negative regulation of ubiquitin protein ligase activity	3/84	1.67002809791931e-05	0.00139292713944973	Rpl5/Rps7/Rpl23
Tcell2	GO:0045444	fat cell differentiation	8/84	2.56567654142004e-05	0.00206353698974211	Nr4a3/Gata3/Klf4/Hes1/Zfp36l1/Klf5/Dusp10/Tgfb1
Tcell2	GO:0002819	regulation of adaptive immune response	7/84	3.75269611472855e-05	0.00291416263805817	Malt1/Gata3/Nfkbiz/Il1rl1/Tnfaip3/Dusp10/Tgfb1
Tcell2	GO:0045598	regulation of fat cell differentiation	6/84	4.9730358054901e-05	0.00371207081932832	Gata3/Hes1/Zfp36l1/Klf5/Dusp10/Tgfb1
Tcell2	GO:0002237	response to molecule of bacterial origin	8/84	5.10986658078055e-05	0.00371207081932832	Malt1/Itgav/Nfkbia/Peli1/Jund/Tnfaip3/Dusp10/Tgfb1
Tcell2	GO:0031663	lipopolysaccharide-mediated signaling pathway	4/84	0.00011889213036333	0.00787485522288877	Malt1/Nfkbia/Tnfaip3/Tgfb1
Tcell2	GO:2000679	positive regulation of transcription regulatory region DNA binding	3/84	0.000204705048091472	0.0118160295417209	Gata3/Klf4/Tgfb1
Tcell2	GO:0050821	protein stabilization	6/84	0.000209876190794333	0.0118160295417209	Rpl5/Rps7/Rpl23/Zswim7/Pex6/Cct5
Tcell2	GO:0050727	regulation of inflammatory response	8/84	0.000232578586511015	0.0122819513937928	Gata3/Nfkbia/Il2ra/Nfkbiz/Il1rl1/Ctla2a/Tnfaip3/Dusp10
Tcell2	GO:0001818	negative regulation of cytokine production	7/84	0.000308118161907486	0.0135390772454359	Gata3/Klf4/Il1rl1/Rnf128/Srgn/Tnfaip3/Tgfb1
Tcell2	GO:0021915	neural tube development	6/84	0.000318942514324816	0.0135390772454359	Rps7/Itpk1/Hes1/Zfp36l1/Lmo4/Tgfb1
Tcell2	GO:0042255	ribosome assembly	4/84	0.000322217809289907	0.0135390772454359	Rpl5/Rpl38/Rps25/Rpl3
Tcell2	GO:0002507	tolerance induction	3/84	0.000381454272350672	0.0148109486436847	Il2ra/Tnfaip3/Tgfb1
Tcell2	GO:0072538	T-helper 17 type immune response	3/84	0.000523446332731096	0.0185721715251485	Malt1/Nfkbiz/Tgfb1
Tcell2	GO:0032088	negative regulation of NF-kappaB transcription factor activity	4/84	0.000541332807160146	0.0185721715251485	Klf4/Nfkbia/Peli1/Tnfaip3
Tcell2	GO:0042273	ribosomal large subunit biogenesis	4/84	0.000541332807160146	0.0185721715251485	Rpl5/Rpl7/Rpl38/Rpl3
Tcell2	GO:0032943	mononuclear cell proliferation	7/84	0.000616949268161337	0.0196124641570127	Malt1/Il2ra/Peli1/Hes1/Csf1/Tgfb1/Cd27
Tcell2	GO:0002440	production of molecular mediator of immune response	6/84	0.000702852140607678	0.0213895002790337	Malt1/Nr4a3/Gata3/Tnfaip3/Tgfb1/Cd27
Tcell2	GO:0002718	regulation of cytokine production involved in immune response	4/84	0.000810696345003165	0.0234062585762452	Malt1/Nr4a3/Gata3/Tgfb1
Tcell2	GO:0048872	homeostasis of number of cells	7/84	0.000861492451209159	0.0245579873433294	Gata3/Il2ra/Tnfaip3/Zfp36l1/Csf1/Tgfb1/Hba-a1
Tcell2	GO:0097191	extrinsic apoptotic signaling pathway	6/84	0.000995764186952657	0.0273470847441144	Itgav/Itm2c/Tnfaip3/Mknk2/Tgfb1/Cd27
Tcell2	GO:0050673	epithelial cell proliferation	8/84	0.00105779726320158	0.0280254051379995	Nr4a3/Gata3/Tnfaip3/Hes1/Zfp36l1/Ern1/Dusp10/Tgfb1
Tcell2	GO:0110110	positive regulation of animal organ morphogenesis	4/84	0.00116317496695073	0.0301088508686557	Gata3/Tnfaip3/Csf1/Tgfb1
Tcell2	GO:0034115	negative regulation of heterotypic cell-cell adhesion	2/84	0.00121130526299484	0.0303095494696043	Klf4/Tnfaip3
Tcell2	GO:0007369	gastrulation	5/84	0.00123030471919102	0.030446661841958	Nr4a3/Itgav/Klf4/Tnfaip3/Kdm6b
Tcell2	GO:0032754	positive regulation of interleukin-5 production	2/84	0.00147540085085514	0.0339041093482222	Gata3/Il1rl1
Tcell2	GO:0070423	nucleotide-binding oligomerization domain containing signaling pathway	2/84	0.00147540085085514	0.0339041093482222	Nfkbia/Tnfaip3
Tcell2	GO:0070431	nucleotide-binding oligomerization domain containing 2 signaling pathway	2/84	0.00147540085085514	0.0339041093482222	Nfkbia/Tnfaip3
Tcell2	GO:0070586	cell-cell adhesion involved in gastrulation	2/84	0.00147540085085514	0.0339041093482222	Klf4/Tnfaip3
Tcell2	GO:0051348	negative regulation of transferase activity	6/84	0.00153395484017833	0.0348935989907233	Rpl5/Rps7/Rpl23/Gadd45b/Tnfaip3/Dusp10
Tcell2	GO:0002367	cytokine production involved in immune response	4/84	0.0017396650264302	0.0378422712797372	Malt1/Nr4a3/Gata3/Tgfb1
Tcell2	GO:0006590	thyroid hormone generation	2/84	0.00176440430034299	0.0378422712797372	Gata3/Cpq
Tcell2	GO:0042113	B cell activation	6/84	0.00181740393532784	0.0382504080594234	Malt1/Peli1/Tnfaip3/Zfp36l1/Tgfb1/Cd27
Tcell2	GO:0038066	p38MAPK cascade	3/84	0.00184146301031922	0.0383979138818415	Gadd45b/Zfp36l1/Dusp10
Tcell2	GO:0050678	regulation of epithelial cell proliferation	7/84	0.00187663631140265	0.0387723392043924	Nr4a3/Gata3/Tnfaip3/Hes1/Zfp36l1/Dusp10/Tgfb1
Tcell2	GO:0007498	mesoderm development	4/84	0.00201751726268166	0.0395803129994835	Nr4a3/Kdm6b/Zfp36l1/Rpl38
Tcell2	GO:0007096	regulation of exit from mitosis	2/84	0.00207805094122869	0.0395803129994835	Cdkn1c/Tgfb1
Tcell2	GO:0001892	embryonic placenta development	4/84	0.00209149966560326	0.0395803129994835	Itgav/Hes1/Zfp36l1/Cdkn1c
Tcell2	GO:0042035	regulation of cytokine biosynthetic process	4/84	0.00209149966560326	0.0395803129994835	Gata3/Klf4/Rnf128/Cd27
Tcell2	GO:2000059	negative regulation of ubiquitin-dependent protein catabolic process	3/84	0.00220965844644451	0.0414679235116086	Rpl5/Rps7/Rpl23
Tcell2	GO:0048715	negative regulation of oligodendrocyte differentiation	2/84	0.002416078148976	0.0431826031070948	Hes1/Dusp10
Tcell2	GO:0061614	pri-miRNA transcription by RNA polymerase II	3/84	0.00247872331940351	0.0439534245298953	Klf4/Klf5/Tgfb1
Tcell2	GO:0035065	regulation of histone acetylation	3/84	0.00262051574504456	0.0457472981227934	Gata3/L3mbtl2/Tgfb1
Tcell2	GO:0035306	positive regulation of dephosphorylation	3/84	0.00276722493192969	0.0463449144091655	Rpl5/Ppp2r5d/Tgfb1
Tcell2	GO:0010888	negative regulation of lipid storage	2/84	0.00277822533092245	0.0463449144091655	Itgav/Nfkbia
Tcell2	GO:0032634	interleukin-5 production	2/84	0.00277822533092245	0.0463449144091655	Gata3/Il1rl1
Tcell2	GO:0070988	demethylation	3/84	0.00291890684624227	0.0482821520432617	Gata3/Tdg/Kdm6b
Tcell2	GO:0042089	cytokine biosynthetic process	4/84	0.00303291208020227	0.0484355779361528	Gata3/Klf4/Rnf128/Cd27

## Sheet: signif_GOterms_DR_in_WTW_WTWWTC
Significant Gene Ontology Enrichment of Down-regulated Genes in WD Feeding in MR Intact
Gene Ontology analysis was performed using the enrichGO function from clusterProfiler R package with minGSsize=10, MaxGSsize=500.
Only terms with a Benjamini-Hochberg adjusted p-value <= 0.05 are shown.
No GO enrichment terms met the above threshold for EC5 - 9, Tcell2, Mac1, Mac2, Mac3, LEC, Edicardial, Schwann cell populations
Cell_type	ID	Description	GeneRatio	pvalue	p.adjust	geneID
Bcells	GO:0071236	cellular response to antibiotic	4/30	9.68364704453302e-05	0.0386460373204252	Kdm6b/Rpl23/Park7/Crip1
Bcells	GO:0051438	regulation of ubiquitin-protein transferase activity	3/30	9.94749995377739e-05	0.0386460373204252	Rps2/Rpl23/Park7
EC1	GO:0043542	endothelial cell migration	25/410	1.57283613663793e-11	6.77577807663622e-08	Sparc/Nrp1/Emp2/Calr/Kdr/Tgfb1/Acvrl1/Itgb1/Apoe/Dcn/Ptp4a3/Plxnd1/Plpp3/Adam17/Gpx1/Nus1/Myh9/Ceacam1/Ptk2/Tbxa2r/Plk2/Cib1/Vegfa/Sirt1/Akt1
EC1	GO:0090132	epithelium migration	26/410	6.78108282245748e-09	4.45140166746723e-06	Sparc/Nrp1/Emp2/Calr/Kdr/Tgfb1/Acvrl1/Itgb1/Apoe/Dcn/Ptp4a3/Plxnd1/Plpp3/Adam17/Map4k4/Gpx1/Nus1/Myh9/Ceacam1/Ptk2/Tbxa2r/Plk2/Cib1/Vegfa/Sirt1/Akt1
EC1	GO:0090130	tissue migration	26/410	7.33358680916408e-09	4.45140166746723e-06	Sparc/Nrp1/Emp2/Calr/Kdr/Tgfb1/Acvrl1/Itgb1/Apoe/Dcn/Ptp4a3/Plxnd1/Plpp3/Adam17/Map4k4/Gpx1/Nus1/Myh9/Ceacam1/Ptk2/Tbxa2r/Plk2/Cib1/Vegfa/Sirt1/Akt1
EC1	GO:0010594	regulation of endothelial cell migration	19/410	7.93259561528513e-09	4.45140166746723e-06	Sparc/Nrp1/Emp2/Calr/Kdr/Tgfb1/Acvrl1/Apoe/Dcn/Plpp3/Adam17/Nus1/Ceacam1/Tbxa2r/Plk2/Cib1/Vegfa/Sirt1/Akt1
EC1	GO:0001525	angiogenesis	36/410	8.26629836112763e-09	4.45140166746723e-06	Cxcl12/Sparc/Col4a2/Col4a1/Aplnr/Anxa2/Nrp1/Emp2/Ctnnb1/Kdr/Acvrl1/Itgb1/Rras/Dcn/Plxnd1/Ecscr/Cd34/Unc5b/Adam15/Flt1/Ramp3/Gpx1/Nus1/Myh9/Ceacam1/Nrp2/Elk3/Ptk2/Tbxa2r/Plk2/Wars/Rock1/Cib1/Vegfa/Sirt1/Akt1
EC1	GO:0008360	regulation of cell shape	18/410	2.99842710889702e-08	1.4352471094587e-05	S100a13/Msn/Fyn/Rnd1/Kdr/Plekho1/Plxnd1/Rhoc/Palmd/Cdc42ep5/Gas2/Cfl1/Cyfip1/Myh9/Palm/Ptk2/Icam1/Vegfa
EC1	GO:0010810	regulation of cell-substrate adhesion	21/410	5.38647870924451e-08	2.32049502794254e-05	Nrp1/Emp2/Calr/S100a10/Kdr/Acvrl1/Itgb1/Csf1/Adam15/Cfl1/Map4k4/Ecm2/C1qbp/Ptk2/Rsu1/Rock1/Mink1/Dusp22/Arpc2/Cib1/Vegfa
EC1	GO:0031589	cell-substrate adhesion	26/410	2.34269741727583e-07	6.72822698241617e-05	Nrp1/Lamb1/Emp2/Calr/Ctnnb1/S100a10/Kdr/Acvrl1/Itgb1/Csf1/Gas6/Adam15/Cfl1/Map4k4/Ecm2/C1qbp/Bcam/Ptk2/Rsu1/Rock1/Mink1/Cttn/Dusp22/Arpc2/Cib1/Vegfa
EC1	GO:0043491	protein kinase B signaling	18/410	5.55762018214683e-07	0.000126011724972045	Hsp90ab1/Kdr/Tgfb1/Itgb1/Rras/Zfp36l1/Gas6/Ramp3/C1qbp/Cavin3/Gpx1/Hsp90aa1/Ptk2/Hyal2/Cib1/Vegfa/Sirt1/Akt1
EC1	GO:0071559	response to transforming growth factor beta	19/410	8.70828218017825e-07	0.0001786441887248	Col4a2/Ltbp4/Hsp90ab1/Fyn/Tgfb1/Hspa5/Zfp36l2/Prdm16/Acvrl1/Adam17/Zfp36l1/Smad7/Fut8/Ptk2/Hyal2/Rock1/Dusp22/Acvr2a/Sirt1
EC1	GO:0006457	protein folding	16/410	9.84353937383744e-07	0.000192754398284053	Hsp90b1/Pdia3/St13/Hsp90ab1/Calr/Hspa5/Cct5/Fkbp4/Ppib/Ppia/Prdx4/Hsp90aa1/Fkbp1a/Cct8/Pdia4/Dnajb14
EC1	GO:0003018	vascular process in circulatory system	18/410	1.17321519887522e-06	0.000219748307684977	Kdr/Tgfb1/Apoe/Nts/Ptp4a3/Manf/Gpx1/Ceacam1/Rgs2/Gja1/Ptk2/Tbxa2r/Icam1/Rock1/Vegfa/Sirt1/Akt1/Grk2
EC1	GO:0051893	regulation of focal adhesion assembly	10/410	1.45885117452764e-06	0.00022445467356661	Nrp1/S100a10/Kdr/Acvrl1/Cfl1/Map4k4/Ptk2/Rock1/Dusp22/Vegfa
EC1	GO:0090109	regulation of cell-substrate junction assembly	10/410	1.45885117452764e-06	0.00022445467356661	Nrp1/S100a10/Kdr/Acvrl1/Cfl1/Map4k4/Ptk2/Rock1/Dusp22/Vegfa
EC1	GO:0150116	regulation of cell-substrate junction organization	10/410	1.45885117452764e-06	0.00022445467356661	Nrp1/S100a10/Kdr/Acvrl1/Cfl1/Map4k4/Ptk2/Rock1/Dusp22/Vegfa
EC1	GO:0001570	vasculogenesis	12/410	2.04328289210885e-06	0.000303533196524308	Aplnr/Nrp1/Emp2/Ctnnb1/Kdr/Tgfb1/Cd34/Zfp36l1/Ceacam1/Ptk2/Gjc1/Myo1e
EC1	GO:0022904	respiratory electron transport chain	11/410	2.51929654505731e-06	0.000350100952132481	Uqcrb/Ndufs6/Ndufaf2/Uqcc3/Mybbp1a/Cox6a1/Cox4i1/Park7/Ndufb9/Uqcrq/Sco2
EC1	GO:0071560	cellular response to transforming growth factor beta stimulus	18/410	2.7387457755355e-06	0.000357530812151725	Col4a2/Ltbp4/Hsp90ab1/Fyn/Tgfb1/Hspa5/Zfp36l2/Prdm16/Acvrl1/Adam17/Zfp36l1/Smad7/Fut8/Ptk2/Hyal2/Dusp22/Acvr2a/Sirt1
EC1	GO:0031334	positive regulation of protein-containing complex assembly	19/410	3.02209469067807e-06	0.000382917174336504	Msn/Tgfb1/Arpc1b/Nck1/Rhoc/Pycard/Bik/Cdc42ep5/Arpc4/Hsp90aa1/Cyfip1/Abca1/Brk1/Icam1/Wars/Cttn/Fscn1/Arpc2/Vegfa
EC1	GO:0150117	positive regulation of cell-substrate junction organization	7/410	3.13377011190145e-06	0.000385722332630612	Nrp1/S100a10/Kdr/Cfl1/Map4k4/Rock1/Vegfa
EC1	GO:0048041	focal adhesion assembly	11/410	3.31093799946258e-06	0.000396208913935689	Nrp1/S100a10/Kdr/Acvrl1/Cfl1/Map4k4/Ptk2/Rock1/Cttn/Dusp22/Vegfa
EC1	GO:0019058	viral life cycle	17/410	4.36665790579236e-06	0.000476202015984974	Anxa2/Hsp90ab1/Rsad2/Bst2/Ifitm3/Apoe/Ppib/Ppia/Ifitm2/Gas6/Isg15/Ceacam1/Pdcd6ip/Hyal2/Icam1/Snx3/Grk2
EC1	GO:0040013	negative regulation of locomotion	22/410	6.41740143945728e-06	0.000661067240459204	Cxcl12/Nrp1/Calr/Igfbp3/Tgfb1/Acvrl1/Apoe/Rras/Dcn/Cd200/Ctnna1/Adam15/Srgap1/Dpysl3/Cfl1/Cnn2/Arhgdib/Ptk2/Tbxa2r/Hyal2/Dusp22/Akt1
EC1	GO:0007015	actin filament organization	26/410	6.89675247109114e-06	0.000682906516450647	Hsp90b1/Nrp1/Emp2/Rflnb/Rnd1/S100a10/Tmsb4x/Arpc1b/Nck1/Tpm4/Pls3/Rhoc/Pycard/Cald1/Mtss1/Cdc42ep5/Dpysl3/Cfl1/Arpc4/Cyfip1/Brk1/Icam1/Sorbs2/Cttn/Fscn1/Arpc2
EC1	GO:0044403	symbiotic process	23/410	7.10502421573521e-06	0.000682906516450647	Anxa2/Hsp90ab1/Rsad2/Bst2/Gbp7/Ifitm3/Tgfb1/Apoe/Ppib/Ppia/Ifitm2/Gas6/Isg15/Cfl1/Gpx1/Ceacam1/Gapdh/Pdcd6ip/Hyal2/Ptbp1/Icam1/Snx3/Grk2
EC1	GO:1903321	negative regulation of protein modification by small protein conjugation or removal	11/410	7.13342461473517e-06	0.000682906516450647	Sox4/Fyn/Ctnnb1/Gbp4/Smad7/Isg15/Rpl23/Rpl5/Hmg20b/Park7/Akt1
EC1	GO:2001236	regulation of extrinsic apoptotic signaling pathway	15/410	7.97138444215572e-06	0.000730653705889508	Pdia3/Nrp1/Fyn/Tnfsf10/Sgk3/Ctnna1/Unc5b/Pycard/Pea15a/Gpx1/Hyal2/Icam1/Cttn/Park7/Vegfa
EC1	GO:1903362	regulation of cellular protein catabolic process	19/410	8.64391353019309e-06	0.000764623805806692	Anxa2/Hsp90ab1/Cd81/Msn/Apoe/Psme2/Fbxo22/Ecscr/Uqcc2/Epha4/Smad7/Gpx1/Hsp90aa1/Ptk2/Rpl23/Rpl5/Plk2/Park7/Akt1
EC1	GO:0050673	epithelial cell proliferation	26/410	1.04348660113426e-05	0.000864488514939688	Cxcl12/Sparc/Ccnd1/Aplnr/Igfbp3/Ctnnb1/Kdr/Tgfb1/Acvrl1/Apoe/Nme1/Ift122/Klk8/Cd34/Adam17/Zfp36l1/Mtss1/Flt1/Gpx1/Ceacam1/Serpinb1a/Gja1/Acvr2a/Vegfa/Sirt1/Akt1
EC1	GO:0150115	cell-substrate junction organization	11/410	1.14444882126313e-05	0.000913015837407694	Nrp1/S100a10/Kdr/Acvrl1/Cfl1/Map4k4/Ptk2/Rock1/Cttn/Dusp22/Vegfa
EC1	GO:0051348	negative regulation of transferase activity	19/410	1.17532304316363e-05	0.000917704960973062	Actb/Aida/Apoe/Cdk5rap1/Gadd45b/Pycard/Smad7/Ceacam1/Rgs2/Spry4/Hexim1/Rpl23/Hyal2/Rpl5/Wars/Dusp22/Park7/Sirt1/Akt1
EC1	GO:0016049	cell growth	29/410	1.20844890783227e-05	0.000917704960973062	Cxcl12/Igfbp7/Nrp1/Hsp90ab1/Cd81/Igfbp3/Mndal/Ctnnb1/Tgfb1/Acvrl1/Itgb1/Apoe/Adam17/Adam15/Cfl1/Hsp90aa1/Cyfip1/Rgs2/Nrp2/Gja1/Ptk2/Cdkn2aip/Hyal2/Sorbs2/Cttn/Cib1/Vegfa/Sirt1/Akt1
EC1	GO:0042110	T cell activation	28/410	1.23553592702966e-05	0.000917704960973062	Cxcl12/Rsad2/Cd81/Sox4/Msn/Fyn/Ctnnb1/Tgfb1/Zfp36l2/Cyp26b1/Prdm1/Nck1/Mafb/Gimap1/Adam17/Pycard/Zfp36l1/Smad7/Cd274/Hsp90aa1/Pnp/Fkbp1a/Myh9/Ceacam1/Gja1/Icam1/Mink1/Dusp22
EC1	GO:0032970	regulation of actin filament-based process	25/410	1.4759249953472e-05	0.0010255298193477	Nrp1/Bst2/Rnd1/S100a10/Tgfb1/Tmsb4x/Arpc1b/Nck1/Rhoc/Pycard/Mtss1/Cdc42ep5/Sri/Cfl1/Arpc4/Cnn2/Cyfip1/Myh9/Arhgdib/Brk1/Icam1/Rock1/Cttn/Fscn1/Arpc2
EC1	GO:0042326	negative regulation of phosphorylation	27/410	1.82753587940309e-05	0.00119288251037401	Actb/Cdkn1c/Igfbp3/Gbp4/Tgfb1/Aida/Apoe/Cdk5rap1/Nck1/Plpp3/Gadd45b/Ctdspl/Pycard/Smad7/Fkbp1a/Ceacam1/Rgs2/Spry4/Hexim1/Hyal2/Wars/Dusp22/Park7/Cib1/Sirt1/Akt1/Grk2
EC1	GO:0051051	negative regulation of transport	29/410	1.9437108557551e-05	0.00124977706964074	Gnas/Rsad2/Igfbp3/Gnai2/Bst2/Gbp4/Tgfb1/Apoe/Ywhaq/Cd200/Pfkl/Arl6ip5/Cd34/Gas6/Pea15a/Sri/Map4k4/Slc25a5/Cnn2/Cyfip1/Ndufaf2/Rgs2/Serpinb1a/Icam1/Snx3/Park7/Sirt1/Akt1/Grk2
EC1	GO:0038084	vascular endothelial growth factor signaling pathway	7/410	2.62088568240149e-05	0.00159025007320924	Nrp1/Kdr/Dcn/Ptp4a3/Nus1/Nrp2/Vegfa
EC1	GO:0031346	positive regulation of cell projection organization	27/410	2.85830347350742e-05	0.00166894690041497	Cxcl12/Stmn2/Nrp1/Fyn/Hspa5/Itgb1/Apoe/Plxnd1/Nme1/Nck1/Ranbp1/Adam17/Epha4/Cdc42ep5/Dpysl3/Cfl1/Hsp90aa1/Cyfip1/Rgs2/Palm/Brk1/Ptbp1/Snx3/Fscn1/Arpc2/Vegfa/Sirt1
EC1	GO:0043410	positive regulation of MAPK cascade	28/410	2.866807581957e-05	0.00166894690041497	Nrp1/Cd81/Igfbp3/Gnai2/Ctnnb1/Kdr/Tgfb1/Apoe/Bnip2/Gadd45b/Kitl/Arl6ip5/Adam17/Pycard/Epha4/Gas6/Flt1/Ramp3/Map4k4/Cavin3/Nenf/Ceacam1/Icam1/Rock1/Mink1/Dusp22/Cib1/Vegfa
EC1	GO:1902905	positive regulation of supramolecular fiber organization	16/410	3.07018302137667e-05	0.00176351312747876	Stmn2/Nrp1/S100a10/Arpc1b/Nck1/Rhoc/Pycard/Mtss1/Cdc42ep5/Cfl1/Arpc4/Cyfip1/Brk1/Icam1/Cttn/Arpc2
EC1	GO:0046034	ATP metabolic process	17/410	3.12498638487056e-05	0.00177137386131873	Ldha/Tgfb1/Pfkl/Uqcc2/Atp5e/Atp5l/Uqcrb/Tpi1/Ndufs6/Gapdh/Uqcc3/Cox6a1/Cox4i1/Atp5j2/Park7/Ndufb9/Uqcrq
EC1	GO:0051495	positive regulation of cytoskeleton organization	17/410	3.5283002670433e-05	0.00197401526628864	Stmn2/Nrp1/S100a10/Arpc1b/Nck1/Ranbp1/Rhoc/Pycard/Mtss1/Cdc42ep5/Cfl1/Arpc4/Cyfip1/Brk1/Icam1/Cttn/Arpc2
EC1	GO:0035296	regulation of tube diameter	14/410	3.74026403327022e-05	0.00201413218191601	Kdr/Apoe/Nts/Manf/Gpx1/Rgs2/Gja1/Ptk2/Tbxa2r/Icam1/Rock1/Sirt1/Akt1/Grk2
EC1	GO:0097746	regulation of blood vessel diameter	14/410	3.74026403327022e-05	0.00201413218191601	Kdr/Apoe/Nts/Manf/Gpx1/Rgs2/Gja1/Ptk2/Tbxa2r/Icam1/Rock1/Sirt1/Akt1/Grk2
EC1	GO:0034248	regulation of cellular amide metabolic process	23/410	5.0343525570787e-05	0.0025218593971971	Vim/Calr/Sox4/Zfp36l2/Apoe/Cdk5rap1/Nck1/Coa3/Uqcc2/Epha4/Zfp36l1/Rplp1/Eif4ebp2/C1qbp/Cyfip1/Rgs2/Gapdh/Ptbp1/Rpl5/Rock1/Eif3k/Akt1/Tmed10
EC1	GO:0010976	positive regulation of neuron projection development	22/410	7.44293162794447e-05	0.00337517362665103	Cxcl12/Stmn2/Nrp1/Fyn/Hspa5/Itgb1/Apoe/Plxnd1/Nme1/Nck1/Ranbp1/Adam17/Epha4/Dpysl3/Cfl1/Cyfip1/Rgs2/Palm/Ptbp1/Snx3/Vegfa/Sirt1
EC1	GO:0071322	cellular response to carbohydrate stimulus	12/410	7.52341088068462e-05	0.00337613063270722	Sox4/Sybu/Zfp36l1/Gas6/Sri/Map4k4/Gpx1/Ndufaf2/Hmgn3/Icam1/Sirt1/Grk2
EC1	GO:0001569	branching involved in blood vessel morphogenesis	7/410	7.66743366767722e-05	0.00338333385210866	Cxcl12/Col4a1/Nrp1/Ctnnb1/Plxnd1/Flt1/Vegfa
EC1	GO:0001936	regulation of endothelial cell proliferation	12/410	9.52537620577093e-05	0.00402307065631972	Cxcl12/Sparc/Aplnr/Kdr/Acvrl1/Apoe/Adam17/Flt1/Gja1/Vegfa/Sirt1/Akt1
EC1	GO:0044794	positive regulation by host of viral process	5/410	9.66997113821567e-05	0.00404448889936244	Anxa2/Apoe/Ppib/Cfl1/Ceacam1
EC1	GO:0045454	cell redox homeostasis	8/410	0.000100927520599951	0.00418072844946718	Pdia3/Sh3bgrl3/Pdia6/Prdx1/Prdx4/Gpx1/Pdia4/Sco2
EC1	GO:0030838	positive regulation of actin filament polymerization	10/410	0.000107401740397896	0.00432417474424425	Arpc1b/Nck1/Pycard/Cdc42ep5/Arpc4/Cyfip1/Brk1/Icam1/Cttn/Arpc2
EC1	GO:0001765	membrane raft assembly	4/410	0.000125310449510303	0.00495263684853563	Anxa2/Emp2/S100a10/Rftn1
EC1	GO:0010721	negative regulation of cell development	22/410	0.00013393142942211	0.00519798736892298	Stmn2/Vim/Nrp1/Calr/Rflnb/Ctnnb1/Tgfb1/Mycn/Itgb1/Apoe/Klk8/Adam17/Ctnna1/Epha4/Dpysl3/Map4k4/Rgs2/Ptk2/Ptbp1/Plk2/Cib1/Vegfa
EC1	GO:0071417	cellular response to organonitrogen compound	26/410	0.000144118071852697	0.00549434206673821	Col4a1/Hsp90b1/Vim/Actb/Gnas/Gnai2/Fyn/Ctnnb1/Ybx1/Nck1/Itpr2/Ctnna1/Epha4/Zfp36l1/Eif4ebp2/Cfl1/Cyfip1/Palm/Ptk2/Rpl23/Icam1/Rock1/Arpc2/Sirt1/Akt1/Grk2
EC1	GO:0006417	regulation of translation	20/410	0.000155742867298074	0.00578396786482847	Vim/Calr/Sox4/Zfp36l2/Cdk5rap1/Nck1/Coa3/Uqcc2/Zfp36l1/Rplp1/Eif4ebp2/C1qbp/Cyfip1/Rgs2/Gapdh/Ptbp1/Rpl5/Rock1/Eif3k/Akt1
EC1	GO:0051098	regulation of binding	23/410	0.000157859004319557	0.00581244949238164	Actb/Anxa2/Hsp90ab1/Ctnnb1/S100a10/Tgfb1/Aida/Calm1/Apoe/Plxnd1/Nme1/Edf1/Epha4/Adam15/Cald1/Sri/Runx1t1/Fkbp1a/Plk2/Rock1/Park7/Sirt1/Akt1
EC1	GO:0043901	negative regulation of multi-organism process	5/410	0.000162162882149686	0.00587056887647769	Anxa2/Calr/Bst2/Prdx4/Arhgdib
EC1	GO:0071333	cellular response to glucose stimulus	11/410	0.00016355516880469	0.00587163056008836	Sox4/Sybu/Gas6/Sri/Map4k4/Gpx1/Ndufaf2/Hmgn3/Icam1/Sirt1/Grk2
EC1	GO:0007005	mitochondrion organization	25/410	0.000203560382309789	0.00690502462197301	Kdr/Tnfsf10/Dcn/Ndufb7/Coa3/Uqcc2/Pycard/Mrpl17/Bik/Chchd2/Slc25a5/Gpx1/Uqcrb/Hsp90aa1/Pnp/Ndufs6/Uqcc3/Cttn/Park7/Ndufc1/Ndufb9/Romo1/Sco2/Akt1/Timm10
EC1	GO:0001558	regulation of cell growth	23/410	0.000213433041666651	0.00718335580859321	Cxcl12/Igfbp7/Nrp1/Cd81/Igfbp3/Mndal/Tgfb1/Acvrl1/Apoe/Adam17/Adam15/Cfl1/Cyfip1/Rgs2/Gja1/Ptk2/Cdkn2aip/Hyal2/Cttn/Cib1/Vegfa/Sirt1/Akt1
EC1	GO:0009743	response to carbohydrate	13/410	0.000235512332071325	0.00774493989742953	Sox4/Sybu/Pfkl/Zfp36l1/Gas6/Sri/Map4k4/Gpx1/Ndufaf2/Hmgn3/Icam1/Sirt1/Grk2
EC1	GO:0045446	endothelial cell differentiation	10/410	0.000238114471732049	0.00777119048652778	Anxa2/Msn/Ctnnb1/Kdr/Acvrl1/Gpx1/Ceacam1/Icam1/Rock1/Vegfa
EC1	GO:0046718	viral entry into host cell	7/410	0.000245310908977654	0.00794586011936643	Ifitm3/Ifitm2/Gas6/Ceacam1/Hyal2/Snx3/Grk2
EC1	GO:0006091	generation of precursor metabolites and energy	21/410	0.000251063541442471	0.00806636721540649	Gnas/Ldha/Prdm16/Pfkl/Uqcc2/Cavin3/Uqcrb/Tpi1/Ndufs6/Ndufaf2/Pcdh12/Gapdh/Uqcc3/Mybbp1a/Cox6a1/Cox4i1/Park7/Ndufb9/Uqcrq/Sco2/Akt1
EC1	GO:0007548	sex differentiation	16/410	0.000255267715933399	0.00806636721540649	Ccnd1/Ctnnb1/Ybx3/Kdr/Fkbp4/Kitl/Bik/Gas2/Prdx4/Gja1/Icam1/Acvr2a/Serpinb6a/Vegfa/Sirt1/Grk2
EC1	GO:0008406	gonad development	14/410	0.00026120050525079	0.00809533652244893	Ccnd1/Ybx3/Kdr/Kitl/Bik/Gas2/Prdx4/Gja1/Icam1/Acvr2a/Serpinb6a/Vegfa/Sirt1/Grk2
EC1	GO:0050821	protein stabilization	13/410	0.000283281453617837	0.00863377425910308	Calr/Sox4/Cct5/Plpp3/Ppib/Epha4/Smad7/Hsp90aa1/Cct8/Gapdh/Rpl23/Rpl5/Park7
EC1	GO:0120034	positive regulation of plasma membrane bounded cell projection assembly	10/410	0.000304017059343065	0.00903245166655119	Nrp1/Cdc42ep5/Dpysl3/Cfl1/Hsp90aa1/Cyfip1/Palm/Brk1/Fscn1/Arpc2
EC1	GO:1900026	positive regulation of substrate adhesion-dependent cell spreading	6/410	0.00033751868738743	0.00975859399506745	Nrp1/Calr/S100a10/C1qbp/Arpc2/Cib1
EC1	GO:1901655	cellular response to ketone	8/410	0.000352695733355433	0.0100623392006305	Gnas/Msn/Tgfb1/Adam15/Park7/Arpc2/Sirt1/Akt1
EC1	GO:0050708	regulation of protein secretion	24/410	0.000364742925942421	0.0102033280841555	Rsad2/Sox4/Tgfb1/Sybu/Apoe/Cd200/Pfkl/Ppia/Uqcc2/Cd34/Pycard/Gas6/Sri/Map4k4/Cd274/Ceacam1/Ndufaf2/Hmgn3/Gapdh/Serpinb1a/Gja1/Hyal2/Ptbp1/Sirt1
EC1	GO:0052548	regulation of endopeptidase activity	18/410	0.000371105966124992	0.0103143516262353	Serpinh1/Fyn/Tnfsf10/Psme2/Arl6ip5/Pycard/Epha4/Mtch1/Gas6/Gpx1/Gapdh/Serpinb1a/Park7/Serpinb6a/Vegfa/Sirt1/Akt1/Grk2
EC1	GO:0009206	purine ribonucleoside triphosphate biosynthetic process	7/410	0.000402888258059736	0.0107803889175239	Tgfb1/Nme1/Atp5e/Atp5l/Pnp/Uqcc3/Atp5j2
EC1	GO:0043117	positive regulation of vascular permeability	4/410	0.000477464260878937	0.0116209945529179	Tgfb1/Apoe/Ptp4a3/Vegfa
EC1	GO:0035456	response to interferon-beta	7/410	0.000507451181979586	0.0120115367690552	Iigp1/Mndal/Ifi203/Bst2/Ifitm3/Ifitm2/Igtp
EC1	GO:0071156	regulation of cell cycle arrest	7/410	0.000507451181979586	0.0120115367690552	Ccnd1/Hsp90ab1/Calr/Sox4/Tgfb1/Mybbp1a/Rpl23
EC1	GO:0010608	posttranscriptional regulation of gene expression	23/410	0.000513888271592621	0.012097435377164	Vim/Calr/Sox4/Ybx1/Tgfb1/Zfp36l2/Cdk5rap1/Nck1/Coa3/Uqcc2/Zfp36l1/Rplp1/Eif4ebp2/C1qbp/Cyfip1/Rgs2/Gapdh/Ptbp1/Rpl5/Rock1/Eif3k/Vegfa/Akt1
EC1	GO:0001678	cellular glucose homeostasis	11/410	0.000553391772204823	0.0128012252744833	Sox4/Sybu/Gas6/Sri/Map4k4/Gpx1/Ndufaf2/Hmgn3/Icam1/Sirt1/Grk2
EC1	GO:0044788	modulation by host of viral process	5/410	0.000566300963653092	0.0128620478395838	Anxa2/Apoe/Ppib/Cfl1/Ceacam1
EC1	GO:0071402	cellular response to lipoprotein particle stimulus	5/410	0.000566300963653092	0.0128620478395838	Cd81/Itgb1/Apoe/Adam17/Akt1
EC1	GO:0110053	regulation of actin filament organization	16/410	0.00059837943770592	0.0134261386335266	Nrp1/S100a10/Tmsb4x/Arpc1b/Nck1/Rhoc/Pycard/Mtss1/Cdc42ep5/Cfl1/Arpc4/Cyfip1/Brk1/Icam1/Cttn/Arpc2
EC1	GO:0071356	cellular response to tumor necrosis factor	11/410	0.000629515244977865	0.0139791323472404	Ybx3/Zfp36l2/Adam17/Pycard/Zfp36l1/Gas6/Cfl1/Txndc17/Cib1/Sirt1/Akt1
EC1	GO:0003158	endothelium development	10/410	0.000643115212410954	0.0142078991541866	Anxa2/Msn/Ctnnb1/Kdr/Acvrl1/Gpx1/Ceacam1/Icam1/Rock1/Vegfa
EC1	GO:0072659	protein localization to plasma membrane	17/410	0.000649894862346363	0.014211914045625	Actb/Anxa2/Emp2/Cd81/Ehd2/S100a10/Tgfb1/Efr3b/Itgb1/Gas6/Ramp3/Palm/Sys1/Exoc5/Rock1/Cib1/Akt1
EC1	GO:0035690	cellular response to drug	19/410	0.000660266081593559	0.0143657892904296	Hsp90b1/Vim/Actb/Gnas/Gnai2/Fyn/Ctnnb1/Kdr/Tgfb1/Itpr2/Ctnna1/Gas6/Adam15/Cfl1/Palm/Sorbs2/Park7/Arpc2/Sirt1
EC1	GO:0002573	myeloid leukocyte differentiation	14/410	0.000679952276594579	0.014636046735396	Anxa2/Gnas/Cd81/Ctnnb1/Tgfb1/Prdm16/Csf1/Nme1/Mafb/Kitl/Zfp36l1/Ceacam1/Vegfa/Sirt1
EC1	GO:1903035	negative regulation of response to wounding	8/410	0.000688208529098296	0.014636046735396	Anxa2/Apoe/Klk8/Cd34/Epha4/Thbd/Ceacam1/Gja1
EC1	GO:0045927	positive regulation of growth	17/410	0.000706141532829821	0.0146980805264992	Cxcl12/Nrp1/Cd81/Ybx3/Apoe/Csf1/Ppib/Adam17/Rftn1/Cfl1/Cyfip1/Ptk2/Cdkn2aip/Cib1/Vegfa/Sirt1/Akt1
EC1	GO:1901215	negative regulation of neuron death	15/410	0.000706244816384712	0.0146980805264992	Nrp1/Hsp90ab1/Fyn/Ctnnb1/Kdr/Apoe/Csf1/Cd200/Cd34/Unc5b/Nes/Rock1/Park7/Vegfa/Sirt1
EC1	GO:0009611	response to wounding	23/410	0.000712169526187987	0.0147501265327781	Anxa2/Gnas/Cd81/Tgfb1/Zfp36l2/Acvrl1/Apoe/Plpp3/Klk8/Cd34/Adam17/Epha4/Zfp36l1/Gas6/Dpysl3/Thbd/Gpx1/Cnn2/Myh9/Ceacam1/Elk3/Gja1/Tbxa2r
EC1	GO:0007566	embryo implantation	6/410	0.000880259198888346	0.0174753761696359	Lamb1/Emp2/Calr/Fkbp4/C1qbp/Arhgdib
EC1	GO:0002791	regulation of peptide secretion	24/410	0.000999611525054296	0.0191880053449394	Rsad2/Sox4/Tgfb1/Sybu/Apoe/Cd200/Pfkl/Ppia/Uqcc2/Cd34/Pycard/Gas6/Sri/Map4k4/Cd274/Ceacam1/Ndufaf2/Hmgn3/Gapdh/Serpinb1a/Gja1/Hyal2/Ptbp1/Sirt1
EC1	GO:1904951	positive regulation of establishment of protein localization	22/410	0.00116941750170901	0.0214376621164359	Cd81/Sox4/Fyn/Tgfb1/Sybu/Ptp4a3/Cct5/Ppia/Cd34/Pycard/Gas6/Sri/Cd274/Ceacam1/Cct8/Gapdh/Gja1/Hyal2/Ptbp1/Arpc2/Cib1/Sirt1
EC1	GO:1903829	positive regulation of cellular protein localization	17/410	0.00118348333023145	0.0216035855365979	Hsp90ab1/Cd81/Msn/Fyn/Tgfb1/Itgb1/Cct5/Gas6/Ramp3/Cfl1/Cct8/Hyal2/Park7/Arpc2/Cib1/Vegfa/Akt1
EC1	GO:0097755	positive regulation of blood vessel diameter	7/410	0.00127365020808958	0.0225797740594647	Kdr/Apoe/Gpx1/Rgs2/Gja1/Ptk2/Sirt1
EC1	GO:0031331	positive regulation of cellular catabolic process	19/410	0.00140154915846353	0.0240202919137653	Cd81/Igfbp3/Msn/Kdr/Zfp36l2/Apoe/Dcn/Fbxo22/Ecscr/Uqcc2/Zfp36l1/Smad7/Hsp90aa1/Ptk2/Plk2/Rock1/Rnf152/Sirt1/Akt1
EC1	GO:0048675	axon extension	10/410	0.00141156986921851	0.0240202919137653	Cxcl12/Nrp1/Hsp90ab1/Itgb1/Apoe/Hsp90aa1/Cyfip1/Nrp2/Cttn/Vegfa
EC1	GO:0002218	activation of innate immune response	5/410	0.00146620158133587	0.024560245925617	Mndal/Ifi203/Pycard/Sfpq/Hexim1
EC1	GO:0032371	regulation of sterol transport	5/410	0.00146620158133587	0.024560245925617	Anxa2/Apoe/Nus1/Abca1/Sirt1
EC1	GO:0032374	regulation of cholesterol transport	5/410	0.00146620158133587	0.024560245925617	Anxa2/Apoe/Nus1/Abca1/Sirt1
EC1	GO:1901652	response to peptide	19/410	0.00155066494174277	0.0250197174869957	Vim/Gnai2/Fyn/Ctnnb1/Ybx1/Nck1/Epha4/Zfp36l1/Eif4ebp2/Ramp3/Cfl1/Cyfip1/Ptk2/Rpl23/Icam1/Rock1/Sirt1/Akt1/Grk2
EC1	GO:0120032	regulation of plasma membrane bounded cell projection assembly	12/410	0.00156662853611319	0.025182969155133	Podxl/Nrp1/Cdc42ep5/Dpysl3/Cfl1/Hsp90aa1/Cyfip1/Palm/Brk1/Icam1/Fscn1/Arpc2
EC1	GO:0050878	regulation of body fluid levels	16/410	0.00161585439342262	0.0255922820840611	Ccnd1/Aplnr/Anxa2/Gnas/Emp2/Gnai2/Apoe/Cyp26b1/Nme1/Cd34/Gas6/Thbd/Ceacam1/Gja1/Tbxa2r/Vegfa
EC1	GO:0018208	peptidyl-proline modification	5/410	0.00168305682178602	0.0262703216965731	P4ha1/Fkbp4/Ppib/Ppia/Fkbp1a
EC1	GO:1901998	toxin transport	5/410	0.00168305682178602	0.0262703216965731	Nrp1/Hspa5/Cct5/Cd274/Cct8
EC1	GO:0062197	cellular response to chemical stress	17/410	0.00171610185313915	0.0264034527975838	Lrrc8c/Fyn/Ctnnb1/Ybx3/Arl6ip5/Prdx1/Zfp36l1/Cfl1/Sfpq/Gpx1/Fut8/Vkorc1l1/Park7/Romo1/Serpinb6a/Sirt1/Akt1
EC1	GO:0006979	response to oxidative stress	20/410	0.00179208494457359	0.0271148010691484	Cst3/Fyn/Ctnnb1/Atox1/Apoe/Arl6ip5/Prdx1/Cfl1/Prdx4/Sfpq/Gpx1/Fut8/Vkorc1l1/Hyal2/Rbpms/Park7/Romo1/Sirt1/Akt1/Grk2
EC1	GO:0003094	glomerular filtration	4/410	0.00185186564569019	0.0276049730160324	Emp2/Gas6/Gja1/Myo1e
EC1	GO:0007565	female pregnancy	9/410	0.00192621863376762	0.0280886593356713	Lamb1/Emp2/Calr/Prdm1/Fkbp4/Thbd/C1qbp/Arhgdib/Akt1
EC1	GO:0009896	positive regulation of catabolic process	21/410	0.00208361374388576	0.0296244488734649	Cd81/Igfbp3/Msn/Kdr/Zfp36l2/Apoe/Dcn/Fbxo22/Ecscr/Lpcat1/Uqcc2/Zfp36l1/Smad7/Hsp90aa1/Gja1/Ptk2/Plk2/Rock1/Rnf152/Sirt1/Akt1
EC1	GO:0044706	multi-multicellular organism process	10/410	0.00212868449693929	0.0298630706197307	Lamb1/Emp2/Calr/Prdm1/Fkbp4/Thbd/C1qbp/Arhgdib/Acvr2a/Akt1
EC1	GO:0098801	regulation of renal system process	5/410	0.00218601522790636	0.0303785600058729	Gnas/Emp2/Gnai2/Gas6/Gja1
EC1	GO:1902991	regulation of amyloid precursor protein catabolic process	5/410	0.00218601522790636	0.0303785600058729	Apoe/Epha4/Fkbp1a/Rock1/Tmed10
EC1	GO:0071887	leukocyte apoptotic process	9/410	0.00232614545094897	0.0316120965384484	Cxcl12/Kitl/Adam17/Gas6/Cd274/Pnp/Ceacam1/Sirt1/Akt1
EC1	GO:0072608	interleukin-10 secretion	3/410	0.0024182597281546	0.0316652368051369	Pycard/Isg15/Cd274
EC1	GO:2000561	regulation of CD4-positive alpha-beta T cell proliferation	3/410	0.0024182597281546	0.0316652368051369	Cd81/Cd274/Ceacam1
EC1	GO:0030195	negative regulation of blood coagulation	5/410	0.00247484281236244	0.032120830839964	Anxa2/Apoe/Cd34/Thbd/Ceacam1
EC1	GO:0050921	positive regulation of chemotaxis	10/410	0.00251443904551137	0.0324317467307275	Cxcl12/Nrp1/Calr/Kdr/Tgfb1/Csf1/Adam17/Gas6/C1qbp/Vegfa
EC1	GO:0034976	response to endoplasmic reticulum stress	14/410	0.00257975291958546	0.0329779690729204	Ccnd1/Hsp90b1/Pdia3/Calr/Pdia6/Hspa5/Nck1/Manf/Dnajb9/Pdia4/Park7/H13/Sirt1/Dnajb14
EC1	GO:2000106	regulation of leukocyte apoptotic process	8/410	0.00259901535104104	0.0330281950804861	Cxcl12/Kitl/Adam17/Gas6/Cd274/Pnp/Ceacam1/Sirt1
EC1	GO:1905809	negative regulation of synapse organization	4/410	0.00263053100118254	0.0331354606815626	Fyn/Apoe/Cfl1/Ptk2
EC1	GO:0050803	regulation of synapse structure or activity	15/410	0.00266849904118108	0.0334182961320003	Tuba1a/Sparc/Fyn/Sybu/Apoe/Adgrl2/Klk8/Epha4/Cfl1/Cyfip1/Nrp2/Adgre5/Ptk2/Sorbs2/Malat1
EC1	GO:0071229	cellular response to acid chemical	11/410	0.00269903581349606	0.0335084907335476	Col4a1/Anxa2/Gnas/Fyn/S100a10/Kdr/Cyp26b1/Ranbp1/Abca1/Vegfa/Akt1
EC1	GO:0050819	negative regulation of coagulation	5/410	0.00279039830952592	0.0338620730068667	Anxa2/Apoe/Cd34/Thbd/Ceacam1
EC1	GO:1900047	negative regulation of hemostasis	5/410	0.00279039830952592	0.0338620730068667	Anxa2/Apoe/Cd34/Thbd/Ceacam1
EC1	GO:0001764	neuron migration	11/410	0.00297501793779666	0.0357002152535599	Cxcl12/Nrp1/Fyn/Ctnnb1/Adam17/Gas6/Hsp90aa1/Nrp2/Gja1/Ptk2/Vegfa
EC1	GO:0032535	regulation of cellular component size	19/410	0.00302053274877983	0.0360529335158012	Cxcl12/Nrp1/Hsp90ab1/Tmsb4x/Arpc1b/Apoe/Nck1/Pycard/Cdc42ep5/Cfl1/Arpc4/Hsp90aa1/Cyfip1/Brk1/Icam1/Cttn/Arpc2/Vegfa/Akt1
EC1	GO:0071396	cellular response to lipid	21/410	0.00302540324915734	0.0360529335158012	Pdia3/Vim/Gnas/Calr/Msn/Tgfb1/Zfp36l2/Cyp26b1/Prdm1/Fkbp4/Ranbp1/Pycard/Zfp36l1/Adam15/Ramp3/Cd274/Abca1/Tbxa2r/Park7/Sirt1/Akt1
EC1	GO:0003093	regulation of glomerular filtration	3/410	0.00316296594284133	0.0367693693799711	Emp2/Gas6/Gja1
EC1	GO:0043129	surfactant homeostasis	3/410	0.00316296594284133	0.0367693693799711	Kdr/Lpcat1/Vegfa
EC1	GO:1902946	protein localization to early endosome	3/410	0.00316296594284133	0.0367693693799711	Nrp1/Msn/Vegfa
EC1	GO:0050764	regulation of phagocytosis	8/410	0.00317508501521822	0.0367693693799711	Calr/Tgfb1/Pycard/Gas6/Cnn2/Ptk2/Lman2/Snx3
EC1	GO:0032103	positive regulation of response to external stimulus	19/410	0.00320714190925055	0.0368436462534704	Cxcl12/Nrp1/Calr/Cd81/Mndal/Ifi203/Kdr/Tgfb1/Csf1/Adam17/Pycard/Gas6/C1qbp/Sfpq/Hexim1/Hyal2/Polr3d/Park7/Vegfa
EC1	GO:0001666	response to hypoxia	12/410	0.00330806981973822	0.03790203399849	Hsp90b1/Sox4/Kdr/Itpr2/Cd34/Adam17/Zfp36l1/Flt1/Chchd2/Vegfa/Sirt1/Akt1
EC1	GO:0034763	negative regulation of transmembrane transport	9/410	0.00332281998374768	0.037970049045053	Tgfb1/Ywhaq/Arl6ip5/Pea15a/Sri/Rgs2/Park7/Akt1/Grk2
EC1	GO:1905477	positive regulation of protein localization to membrane	8/410	0.00338766495890986	0.0384054227446938	Cd81/Fyn/Tgfb1/Itgb1/Ramp3/Arpc2/Cib1/Akt1
EC1	GO:1903524	positive regulation of blood circulation	7/410	0.00344350360125422	0.0386591316928076	Rgs2/Gja1/Tbxa2r/Icam1/Sirt1/Akt1/Grk2
EC1	GO:0042398	cellular modified amino acid biosynthetic process	5/410	0.00350719972058525	0.0389407639079414	Ckb/Plod1/Plod2/Atic/Park7
EC1	GO:0055094	response to lipoprotein particle	4/410	0.00360817303474193	0.0397544998303535	Cd81/Itgb1/Apoe/Akt1
EC1	GO:0046390	ribose phosphate biosynthetic process	10/410	0.00363412442952112	0.0398233493360236	Adcy4/Tgfb1/Nme1/Atp5e/Atp5l/Pnp/Coasy/Uqcc3/Atp5j2/Atic
EC1	GO:0032612	interleukin-1 production	8/410	0.00384582341219759	0.041419518149368	Mndal/S100a13/Pycard/Gas6/Tnfaip8/Ceacam1/Abca1/Serpinb1a
EC1	GO:0032768	regulation of monooxygenase activity	5/410	0.00391119664420245	0.0416684357516498	Apoe/Nus1/Acvr2a/Park7/Akt1
EC1	GO:0070661	leukocyte proliferation	16/410	0.00393664191061316	0.0416684357516498	Cxcl12/Cd81/Msn/Fyn/Ctnnb1/Tgfb1/Csf1/Prdm1/Nck1/Kitl/Pycard/Cd274/Pnp/Fkbp1a/Ceacam1/Gja1
EC1	GO:0010644	cell communication by electrical coupling	3/410	0.00403368347263454	0.0420753230026866	Sri/Gja1/Gjc1
EC1	GO:1902285	semaphorin-plexin signaling pathway involved in neuron projection guidance	3/410	0.00403368347263454	0.0420753230026866	Nrp1/Plxnd1/Nrp2
EC1	GO:0032770	positive regulation of monooxygenase activity	4/410	0.00417850830339163	0.0430646262464381	Apoe/Nus1/Park7/Akt1
EC1	GO:0051651	maintenance of location in cell	12/410	0.00427010085897009	0.0434884030743337	Aplnr/Tgfb1/Hspa5/Tmsb4x/Apoe/Ftl1/Itpr2/Sri/Fkbp1a/Park7/Akt1/Grk2
EC1	GO:0009914	hormone transport	16/410	0.00434287165141402	0.0435609539391466	Ltbp4/Gnas/Igfbp3/Sox4/Sybu/Pfkl/Uqcc2/Sri/Map4k4/Ndufaf2/Hmgn3/Gja1/Ptbp1/Acvr2a/Park7/Sirt1
EC1	GO:0006278	RNA-dependent DNA biosynthetic process	6/410	0.00441878757460702	0.0435609539391466	Hsp90ab1/Ctnnb1/Cct5/Nop10/Hsp90aa1/Cct8
EC1	GO:0007004	telomere maintenance via telomerase	6/410	0.00441878757460702	0.0435609539391466	Hsp90ab1/Ctnnb1/Cct5/Nop10/Hsp90aa1/Cct8
EC1	GO:0033627	cell adhesion mediated by integrin	6/410	0.00441878757460702	0.0435609539391466	Podxl/Itgb1/Adam17/Ptk2/Icam1/Cib1
EC1	GO:0001818	negative regulation of cytokine production	14/410	0.00454946577153595	0.0445944182721657	Hsp90ab1/Gbp4/Tgfb1/Cd200/Cd34/Pycard/Gas6/Smad7/C1qbp/Cd274/Ceacam1/Serpinb1a/Sirt1/Sigirr
EC1	GO:0002683	negative regulation of immune system process	20/410	0.00455467596094543	0.0445944182721657	Cxcl12/Ctnnb1/Tgfb1/Prdm16/Milr1/Prdm1/Tap1/Nme1/Cd200/Mafb/Kitl/Zfp36l1/Smad7/C1qbp/Gpx1/Cd274/Ceacam1/Dusp22/Cib1/Akt1
EC1	GO:1900407	regulation of cellular response to oxidative stress	7/410	0.00458414330498496	0.0447811550065198	Fyn/Ctnnb1/Sfpq/Gpx1/Fut8/Park7/Sirt1
EC1	GO:0032963	collagen metabolic process	8/410	0.00462110345903757	0.0449080669491215	Serpinh1/Vim/Plod1/Mmp15/Tgfb1/Itgb1/Adam15/Plod2
EC1	GO:0051924	regulation of calcium ion transport	14/410	0.00471519790212961	0.045545005745234	Cxcl12/Aplnr/Anxa2/Gnai2/Fyn/Ctnnb1/Tgfb1/Tspan13/Ramp3/Sri/Fkbp1a/Gja1/Icam1/Ahnak
EC1	GO:0021954	central nervous system neuron development	7/410	0.00490923483903559	0.0465836645078532	Nrp1/Hsp90ab1/Epha4/Hsp90aa1/Nrp2/Ptk2/Uqcrq
EC1	GO:0050807	regulation of synapse organization	14/410	0.00506132046026218	0.0474003663974119	Tuba1a/Sparc/Fyn/Apoe/Adgrl2/Klk8/Epha4/Cfl1/Cyfip1/Nrp2/Adgre5/Ptk2/Sorbs2/Malat1
EC1	GO:0150063	visual system development	17/410	0.00509208248999218	0.0475850138110332	Col4a1/Vim/Nrp1/Cdkn1c/Ctnnb1/Kdr/Tgfb1/Acvrl1/Prdm1/Ift122/Lpcat1/Phactr4/Flt1/Gja1/Vegfa/Gpd2/Sco2
EC1	GO:0033500	carbohydrate homeostasis	13/410	0.00519280107351679	0.0481951853915035	Sox4/Sybu/Gas6/Sri/Map4k4/Gpx1/Ndufaf2/Hmgn3/Icam1/Park7/Sirt1/Akt1/Grk2
EC1	GO:0042593	glucose homeostasis	13/410	0.00519280107351679	0.0481951853915035	Sox4/Sybu/Gas6/Sri/Map4k4/Gpx1/Ndufaf2/Hmgn3/Icam1/Park7/Sirt1/Akt1/Grk2
EC1	GO:0060560	developmental growth involved in morphogenesis	14/410	0.0052419154428575	0.0484047896778277	Cxcl12/Nrp1/Hsp90ab1/Ctnnb1/Tgfb1/Itgb1/Apoe/Csf1/Cfl1/Hsp90aa1/Cyfip1/Nrp2/Cttn/Vegfa
EC1	GO:0007159	leukocyte cell-cell adhesion	16/410	0.00525845904578072	0.0484047896778277	Cxcl12/Cd81/Msn/Tgfb1/Itgb1/Nck1/Pycard/Smad7/Cd274/Hsp90aa1/Pnp/Ceacam1/Icam1/Rock1/Dusp22/Akt1
EC2	GO:0001525	angiogenesis	23/223	2.61296295317182e-07	0.000897291478119205	Cxcl12/Sparc/Col4a2/Col4a1/Anxa2/Nrp1/Sox18/Dcn/Kdr/Unc5b/Cd34/Plk2/Mydgf/Emp2/Elk3/Ceacam1/Ecscr/Itgb1/Plxnd1/Gpx1/Rras/Flt1/Adam15
EC2	GO:0045454	cell redox homeostasis	8/223	1.22299388021297e-06	0.00139470071389542	Prdx4/Pdia6/Sh3bgrl3/Pdia3/Gpx1/Glrx3/Prdx1/Glrx2
EC2	GO:0051098	regulation of binding	19/223	1.97717734821835e-06	0.00139470071389542	Actb/Anxa2/Hsp90ab1/Plk2/Ctbp2/Runx1t1/Apoe/Tgfb1/Sri/Plxnd1/Calm1/Dab2/Edf1/Taf10/Fam129b/Adam15/Eif3c/Ran/Zfpm1
EC2	GO:0001667	ameboidal-type cell migration	19/223	2.21828414594371e-06	0.00139470071389542	Cxcl12/Sparc/Nrp1/Dcn/Kdr/Plpp3/Kitl/Plk2/Cfl1/Emp2/Apoe/Ceacam1/Tgfb1/Itgb1/Plxnd1/Pfn1/Gpx1/Map4k4/Sema6d
EC2	GO:0045785	positive regulation of cell adhesion	19/223	2.39352926714826e-06	0.00139470071389542	Cxcl12/Nrp1/Cd81/Podxl/Kdr/Plpp3/Nck1/Cfl1/Emp2/Ceacam1/Tgfb1/Fam49b/Itgb1/Arpc2/Dab2/Iqgap1/Map4k4/Dennd6a/Smad7
EC2	GO:0043542	endothelial cell migration	13/223	2.43686787518128e-06	0.00139470071389542	Sparc/Nrp1/Dcn/Kdr/Plpp3/Plk2/Emp2/Apoe/Ceacam1/Tgfb1/Itgb1/Plxnd1/Gpx1
EC2	GO:0042176	regulation of protein catabolic process	18/223	4.18410262978004e-06	0.00172545860898036	Anxa2/Hsp90ab1/Azin1/Fyn/Cd81/Cst3/Plk2/Fbxo22/Serpinb1a/Apoe/Ecscr/Msn/Gpx1/Cbfa2t3/Uqcc2/Dab2/Commd1/Smad7
EC2	GO:1903362	regulation of cellular protein catabolic process	14/223	4.74512682982821e-06	0.00172545860898036	Anxa2/Hsp90ab1/Cd81/Plk2/Fbxo22/Apoe/Ecscr/Msn/Gpx1/Cbfa2t3/Uqcc2/Dab2/Commd1/Smad7
EC2	GO:0044794	positive regulation by host of viral process	5/223	5.18066967452804e-06	0.00172545860898036	Anxa2/Ppib/Cfl1/Apoe/Ceacam1
EC2	GO:0090132	epithelium migration	15/223	5.7629356804515e-06	0.00172545860898036	Sparc/Nrp1/Dcn/Kdr/Plpp3/Plk2/Emp2/Apoe/Ceacam1/Tgfb1/Itgb1/Plxnd1/Pfn1/Gpx1/Map4k4
EC2	GO:0090130	tissue migration	15/223	6.02955833074093e-06	0.00172545860898036	Sparc/Nrp1/Dcn/Kdr/Plpp3/Plk2/Emp2/Apoe/Ceacam1/Tgfb1/Itgb1/Plxnd1/Pfn1/Gpx1/Map4k4
EC2	GO:0050673	epithelial cell proliferation	18/223	1.03987565693796e-05	0.00274687154301919	Cxcl12/Sparc/Ccnd1/Kdr/Igfbp3/Foxp1/Cd34/Mydgf/Serpinb1a/Apoe/Ceacam1/Zfp36l1/Cyba/Tgfb1/Mtss1/Gpx1/Flt1/Dab2
EC2	GO:0051894	positive regulation of focal adhesion assembly	5/223	2.20983246988309e-05	0.00446386158916384	Nrp1/Kdr/Cfl1/Iqgap1/Map4k4
EC2	GO:0150117	positive regulation of cell-substrate junction organization	5/223	2.70484045355639e-05	0.00500646228830147	Nrp1/Kdr/Cfl1/Iqgap1/Map4k4
EC2	GO:0001570	vasculogenesis	8/223	2.77002863942132e-05	0.00500646228830147	Nrp1/Sox18/Kdr/Cd34/Emp2/Ceacam1/Zfp36l1/Tgfb1
EC2	GO:0044788	modulation by host of viral process	5/223	3.28180268683263e-05	0.0053037432711112	Anxa2/Ppib/Cfl1/Apoe/Ceacam1
EC2	GO:0016049	cell growth	19/223	3.31221296647473e-05	0.0053037432711112	Cxcl12/Igfbp7/Nrp1/Hsp90ab1/Cd81/Igfbp3/Foxp1/Cfl1/Apoe/Mndal/Cyba/Tgfb1/Itgb1/Emp1/Dab2/Iqgap1/Adam15/Sema6d/Rpl4
EC2	GO:0044403	symbiotic process	15/223	3.75892925709054e-05	0.005612244812543	Anxa2/Hsp90ab1/Isg15/Gapdh/Ppib/Cfl1/Apoe/Ceacam1/Tgfb1/Bst2/Pfn1/Ifitm2/Gpx1/Gas6/Pcbp1
EC2	GO:0010594	regulation of endothelial cell migration	10/223	4.34569328943641e-05	0.00618996657817748	Sparc/Nrp1/Dcn/Kdr/Plpp3/Plk2/Emp2/Apoe/Ceacam1/Tgfb1
EC2	GO:1903829	positive regulation of cellular protein localization	14/223	5.04444111362843e-05	0.00658439164644046	Hsp90ab1/Fyn/Cd81/Cfl1/Tgfb1/Itgb1/Msn/Arpc2/Iqgap1/Gas6/Cct8/Tm9sf4/Ran/Commd1
EC2	GO:0032388	positive regulation of intracellular transport	11/223	5.36875265289263e-05	0.00658439164644046	Anxa2/Fyn/Cd81/Tgfb1/Msn/Arpc2/Dab2/Gas6/Tm9sf4/Ran/Commd1
EC2	GO:0030855	epithelial cell differentiation	19/223	7.05442593195945e-05	0.00757028082823398	Vim/Anxa2/Ccnd1/Sox18/Kdr/Sox4/Foxp1/Mycn/Ceacam1/Zfp36l1/Flnb/Prdm1/Tgfb1/Mtss1/Cdkn1c/Msn/Gpx1/Dab2/Taf10
EC2	GO:0050678	regulation of epithelial cell proliferation	15/223	7.33811795528291e-05	0.00763609001770955	Cxcl12/Sparc/Ccnd1/Kdr/Foxp1/Mydgf/Apoe/Ceacam1/Zfp36l1/Cyba/Tgfb1/Mtss1/Gpx1/Flt1/Dab2
EC2	GO:0016032	viral process	13/223	9.1208067815756e-05	0.00921201484939136	Anxa2/Hsp90ab1/Isg15/Ppib/Cfl1/Apoe/Ceacam1/Tgfb1/Bst2/Pfn1/Ifitm2/Gas6/Pcbp1
EC2	GO:0043410	positive regulation of MAPK cascade	18/223	9.8399799167281e-05	0.00965442600972694	Nrp1/Cd81/Kdr/Igfbp3/Kitl/Mydgf/Arl6ip5/Apoe/Ceacam1/Bnip2/Tgfb1/Flt1/Cavin3/Dab2/Gnai2/Iqgap1/Map4k4/Gas6
EC2	GO:0031345	negative regulation of cell projection organization	11/223	0.000104543664800635	0.00997230402570504	Stmn2/Vim/Nrp1/Fyn/Plk2/Cfl1/Apoe/Itgb1/Dab2/Map4k4/Sema6d
EC2	GO:0003013	circulatory system process	17/223	0.000129534763595981	0.0117058520575947	Gnas/Fyn/Kdr/Manf/Cd34/Emp2/Apoe/Ceacam1/Cyba/Tgfb1/Sri/Gpx1/Glrx3/Gnai2/Gas6/Pebp1/Smad7
EC2	GO:0098801	regulation of renal system process	5/223	0.000138275289823113	0.0121753165449377	Gnas/Emp2/Cyba/Gnai2/Gas6
EC2	GO:0030195	negative regulation of blood coagulation	5/223	0.000158066961483009	0.013147994280709	Anxa2/Cd34/Apoe/Ceacam1/Thbd
EC2	GO:0043491	protein kinase B signaling	10/223	0.000169349770977355	0.013147994280709	Hsp90ab1/Kdr/Mydgf/Zfp36l1/Tgfb1/Itgb1/Gpx1/Rras/Cavin3/Gas6
EC2	GO:0007229	integrin-mediated signaling pathway	7/223	0.000177898985441582	0.013147994280709	Nrp1/Isg15/Emp2/Itgb1/Fut8/Dab2/Adam15
EC2	GO:0050819	negative regulation of coagulation	5/223	0.000179952164005045	0.013147994280709	Anxa2/Cd34/Apoe/Ceacam1/Thbd
EC2	GO:1900047	negative regulation of hemostasis	5/223	0.000179952164005045	0.013147994280709	Anxa2/Cd34/Apoe/Ceacam1/Thbd
EC2	GO:0042060	wound healing	14/223	0.000190436115031424	0.0136241170628731	Gnas/Anxa2/Cd81/Plpp3/Cd34/Elk3/Apoe/Ceacam1/Thbd/Tgfb1/Cnn2/Gpx1/Bloc1s4/Gas6
EC2	GO:0006457	protein folding	9/223	0.000199972272941781	0.0140096622346549	Hsp90ab1/Prdx4/Hsp90b1/Ppib/Pdia3/Fkbp4/Dnajb11/St13/Cct8
EC2	GO:0043903	regulation of interspecies interactions between organisms	10/223	0.00020398459864087	0.0140096622346549	Anxa2/Isg15/Gapdh/Ppib/Cfl1/Apoe/Ceacam1/Bst2/Pfn1/Ifitm2
EC2	GO:0071364	cellular response to epidermal growth factor stimulus	5/223	0.000230585473059737	0.0151424516822969	Cfl1/Zfp36l1/Arpc2/Dab2/Iqgap1
EC2	GO:0001569	branching involved in blood vessel morphogenesis	5/223	0.000259635593038328	0.0165109004906225	Cxcl12/Col4a1/Nrp1/Plxnd1/Flt1
EC2	GO:0042743	hydrogen peroxide metabolic process	5/223	0.000291383042450508	0.0181928975959099	Fyn/Prdx4/Cyba/Gpx1/Prdx1
EC2	GO:0001666	response to hypoxia	10/223	0.000304133945661889	0.0186499280250523	Kdr/Hsp90b1/Sox4/Cd34/Zfp36l1/Cbfa2t3/Flt1/Chchd2/Tm9sf4/Commd1
EC2	GO:0014068	positive regulation of phosphatidylinositol 3-kinase signaling	6/223	0.000323332847412138	0.019300806703337	Fyn/Dcn/Kdr/Unc5b/Mydgf/Flt1
EC2	GO:0070849	response to epidermal growth factor	5/223	0.000325989163888627	0.019300806703337	Cfl1/Zfp36l1/Arpc2/Dab2/Iqgap1
EC2	GO:0031331	positive regulation of cellular catabolic process	14/223	0.000331771681775237	0.0193102365290875	Cd81/Dcn/Kdr/Igfbp3/Plk2/Fbxo22/Apoe/Zfp36l1/Ecscr/Msn/Cbfa2t3/Uqcc2/Dab2/Smad7
EC2	GO:0031100	animal organ regeneration	4/223	0.000380334924390071	0.0217678355059251	Cxcl12/Ccnd1/Tgfb1/Upf2
EC2	GO:0050878	regulation of body fluid levels	12/223	0.000405479452085201	0.02245832965259	Gnas/Anxa2/Ccnd1/Cd34/Emp2/Apoe/Ceacam1/Thbd/Cyba/Gnai2/Bloc1s4/Gas6
EC2	GO:0001558	regulation of cell growth	15/223	0.000421163452601321	0.0229567507338561	Cxcl12/Igfbp7/Nrp1/Cd81/Igfbp3/Foxp1/Cfl1/Apoe/Mndal/Cyba/Tgfb1/Dab2/Adam15/Sema6d/Rpl4
EC2	GO:0051051	negative regulation of transport	17/223	0.000434214815296014	0.0232983386832267	Gnas/Igfbp3/Cd34/Arl6ip5/Serpinb1a/Apoe/Ywhaq/Tgfb1/Cnn2/Sri/Atg3/Bst2/Pfkl/Gnai2/Map4k4/Gas6/Commd1
EC2	GO:0090316	positive regulation of intracellular protein transport	8/223	0.0004753612615096	0.0247331904852116	Fyn/Cd81/Tgfb1/Arpc2/Gas6/Tm9sf4/Ran/Commd1
EC2	GO:0003093	regulation of glomerular filtration	3/223	0.000547967662749051	0.0261350132483367	Emp2/Cyba/Gas6
EC2	GO:0003157	endocardium development	3/223	0.000547967662749051	0.0261350132483367	Anxa2/Sox18/Kdr
EC2	GO:0009886	post-embryonic animal morphogenesis	3/223	0.000547967662749051	0.0261350132483367	Gnas/Kdr/Flt1
EC2	GO:0031589	cell-substrate adhesion	13/223	0.000577468676063063	0.0268691396604736	Nrp1/Kdr/Lamb1/Cfl1/Emp2/Itgb1/Arpc2/Dab2/Iqgap1/Map4k4/Gas6/Adam15/Parvb
EC2	GO:0022604	regulation of cell morphogenesis	17/223	0.000587914910725075	0.0268691396604736	Cxcl12/Sparc/Vim/Nrp1/Fyn/Kdr/Cfl1/Apoe/Palmd/Plxnd1/Msn/Arpc2/Dab2/S100a13/Parvb/Sema6d/Rpl4
EC2	GO:0035690	cellular response to drug	13/223	0.000594657721082118	0.0268691396604736	Vim/Gnas/Actb/Fyn/Kdr/Hsp90b1/Foxp1/Cfl1/Tgfb1/Arpc2/Gnai2/Gas6/Adam15
EC2	GO:0007596	blood coagulation	8/223	0.000675094969986699	0.0289784515866791	Gnas/Anxa2/Cd34/Apoe/Ceacam1/Thbd/Bloc1s4/Gas6
EC2	GO:0016999	antibiotic metabolic process	6/223	0.000908781108722194	0.0346750480816891	Fyn/Prdx4/Cyba/Gpx1/Prdx1/Akr1c14
EC2	GO:0018108	peptidyl-tyrosine phosphorylation	12/223	0.00106475373774152	0.038897492929834	Nrp1/Fyn/Cd81/Kdr/Plpp3/Kitl/Tgfb1/Itgb1/Flt1/Iqgap1/Gas6/Parp14
EC2	GO:0090109	regulation of cell-substrate junction assembly	5/223	0.00111595455356052	0.0395070921332662	Nrp1/Kdr/Cfl1/Iqgap1/Map4k4
EC2	GO:0150116	regulation of cell-substrate junction organization	5/223	0.00111595455356052	0.0395070921332662	Nrp1/Kdr/Cfl1/Iqgap1/Map4k4
EC2	GO:0061045	negative regulation of wound healing	5/223	0.00130865237098494	0.0449391224196228	Anxa2/Cd34/Apoe/Ceacam1/Thbd
EC2	GO:1900037	regulation of cellular response to hypoxia	3/223	0.00133810969908068	0.045049693202383	Cd34/Chchd2/Commd1
EC2	GO:0050768	negative regulation of neurogenesis	12/223	0.00144984825391937	0.0476044960111647	Stmn2/Vim/Nrp1/Plk2/Mycn/Apoe/Tgfb1/Itgb1/Dab2/Map4k4/Dnajb11/Sema6d
EC2	GO:0042110	T cell activation	15/223	0.00149802609823572	0.0476316816790876	Cxcl12/Fyn/Cd81/Sox4/Foxp1/Gimap1/Nck1/Ceacam1/Zfp36l1/Prdm1/Tgfb1/Fam49b/Sox13/Msn/Smad7
EC3	GO:0043542	endothelial cell migration	13/141	1.17607420695154e-08	3.42355201643593e-05	Sparc/Calr/Nrp1/Apoe/Adam17/Kdr/Itgb1/Ceacam1/Plxnd1/Anxa3/Plpp3/Dcn/Bmpr2
EC3	GO:0010594	regulation of endothelial cell migration	11/141	7.74416578527811e-08	0.000112716333004723	Sparc/Calr/Nrp1/Apoe/Adam17/Kdr/Ceacam1/Anxa3/Plpp3/Dcn/Bmpr2
EC3	GO:0090132	epithelium migration	13/141	7.50535742791711e-07	0.000455784464118717	Sparc/Calr/Nrp1/Apoe/Adam17/Kdr/Itgb1/Ceacam1/Plxnd1/Anxa3/Plpp3/Dcn/Bmpr2
EC3	GO:0090130	tissue migration	13/141	7.82865792028027e-07	0.000455784464118717	Sparc/Calr/Nrp1/Apoe/Adam17/Kdr/Itgb1/Ceacam1/Plxnd1/Anxa3/Plpp3/Dcn/Bmpr2
EC3	GO:0031345	negative regulation of cell projection organization	11/141	1.39713644506755e-06	0.000622979527441495	Nrp1/Apoe/Stmn2/Adam17/Itgb1/Fyn/Vim/Ctsz/Epha4/Map4/Dab2
EC3	GO:0001569	branching involved in blood vessel morphogenesis	6/141	1.5367252836557e-06	0.000622979527441495	Cxcl12/Col4a1/Nrp1/Flt1/Plxnd1/Eng
EC3	GO:1904031	positive regulation of cyclin-dependent protein kinase activity	5/141	3.55196179348696e-06	0.00103397607808405	Ccnd1/Adam17/Hsp90ab1/Pkd2/Ccnd2
EC3	GO:0022604	regulation of cell morphogenesis	16/141	7.55656573394994e-06	0.00181575594346263	Cxcl12/Sparc/Calr/Nrp1/Apoe/Kdr/S100a13/Plxnd1/Fyn/Vim/Msn/Epha4/Bmpr2/Arpc2/Dab2/Plekho1
EC3	GO:0050678	regulation of epithelial cell proliferation	13/141	8.27796380325608e-06	0.00181575594346263	Cxcl12/Sparc/Ccnd1/Apoe/Adam17/Flt1/Kdr/Ceacam1/Eng/Ccnd2/Nfib/Bmpr2/Dab2
EC3	GO:0045765	regulation of angiogenesis	12/141	8.73259471263374e-06	0.00181575594346263	Sparc/Nrp1/Col4a2/Flt1/Kdr/Itgb1/Ceacam1/Plxnd1/Anxa3/Dcn/Eng/Foxj2
EC3	GO:0050673	epithelial cell proliferation	14/141	9.87235673012083e-06	0.00191589536275878	Cxcl12/Sparc/Ccnd1/Apoe/Adam17/Flt1/Kdr/Ceacam1/Igfbp3/Eng/Ccnd2/Nfib/Bmpr2/Dab2
EC3	GO:0000082	G1/S transition of mitotic cell cycle	9/141	1.65008261839258e-05	0.0026685502789671	Sox4/Ccnd1/Adam17/Itgb1/Eif4ebp1/Psme2/Ctdspl/Pkd2/Ccnd2
EC3	GO:0050921	positive regulation of chemotaxis	8/141	2.58152881724755e-05	0.00326528273902295	Cxcl12/Calr/Nrp1/Adam17/Kdr/Wnk1/Csf1/Bmpr2
EC3	GO:0045446	endothelial cell differentiation	7/141	2.83128519152595e-05	0.00329674847701281	Anxa2/Kdr/Ceacam1/Msn/Eng/Foxj2/Bmpr2
EC3	GO:0006457	protein folding	8/141	4.32706356467306e-05	0.00419869401225442	Hsp90b1/Calr/Hspa5/St13/Nudcd3/Hsp90ab1/Fkbp4/Pdia3
EC3	GO:2000045	regulation of G1/S transition of mitotic cell cycle	7/141	4.96280185907108e-05	0.0046602310360503	Sox4/Ccnd1/Adam17/Psme2/Ctdspl/Pkd2/Ccnd2
EC3	GO:0071560	cellular response to transforming growth factor beta stimulus	9/141	5.66772495847721e-05	0.00499962041034156	Col4a2/Adam17/Ltbp4/Hspa5/Fyn/Hsp90ab1/Eng/Bmpr2/Dab2
EC3	GO:0045665	negative regulation of neuron differentiation	10/141	5.86199997813514e-05	0.00501890645186805	Calr/Nrp1/Apoe/Stmn2/Adam17/Itgb1/Vim/Ctsz/Epha4/Dab2
EC3	GO:0003158	endothelium development	7/141	6.26091371933647e-05	0.00520729138199671	Anxa2/Kdr/Ceacam1/Msn/Eng/Foxj2/Bmpr2
EC3	GO:0071559	response to transforming growth factor beta	9/141	6.64198003252557e-05	0.00537077885407831	Col4a2/Adam17/Ltbp4/Hspa5/Fyn/Hsp90ab1/Eng/Bmpr2/Dab2
EC3	GO:0030198	extracellular matrix organization	10/141	6.96011509425896e-05	0.00547591757821293	Vwa1/Anxa2/Serpinh1/Col4a1/Col4a2/P4ha1/Itgb1/Eng/Lamb1/Mmp15
EC3	GO:0071402	cellular response to lipoprotein particle stimulus	4/141	8.93095654359764e-05	0.00649950362460318	Apoe/Adam17/Cd81/Itgb1
EC3	GO:0010811	positive regulation of cell-substrate adhesion	7/141	0.000107549593285474	0.00745421109652418	Calr/Nrp1/Kdr/Itgb1/Csf1/Arpc2/Dab2
EC3	GO:0071156	regulation of cell cycle arrest	5/141	0.000125369199198323	0.00802195254251965	Sox4/Ccnd1/Calr/Hsp90ab1/Pkd2
EC3	GO:0045454	cell redox homeostasis	5/141	0.000148766542127183	0.00883794702310673	Pdia6/Sh3bgrl3/Selenos/Sco2/Pdia3
EC3	GO:1903362	regulation of cellular protein catabolic process	9/141	0.00021493428173174	0.0120321864254057	Anxa2/Apoe/Cd81/Hsp90ab1/Psme2/Msn/Epha4/Fbxo22/Dab2
EC3	GO:0016049	cell growth	13/141	0.000264605877415808	0.0140048674392258	Cxcl12/Igfbp7/Nrp1/Apoe/Adam17/Cd81/Itgb1/Mndal/Igfbp3/Hsp90ab1/Exosc9/Bmpr2/Dab2
EC3	GO:0030968	endoplasmic reticulum unfolded protein response	5/141	0.000277259872232728	0.0144125622869548	Ccnd1/Calr/Pdia6/Hspa5/Selenos
EC3	GO:0090100	positive regulation of transmembrane receptor protein serine/threonine kinase signaling pathway	6/141	0.000295399606477859	0.0150861097273166	Adam17/Kdr/Hsp90ab1/Eng/Bmpr2/Dab2
EC3	GO:0002062	chondrocyte differentiation	6/141	0.000363551269265738	0.0172001945199715	Vwa1/Anxa2/Serpinh1/Rflnb/Nfib/Bmpr2
EC3	GO:0032103	positive regulation of response to external stimulus	11/141	0.000427500735012298	0.0183008035238353	Cxcl12/Calr/Nrp1/Adam17/Kdr/Cd81/Mndal/Lamp1/Wnk1/Csf1/Bmpr2
EC3	GO:0007520	myoblast fusion	4/141	0.000513753496420879	0.0199404857077491	Cxcl12/Cd81/Ehd2/Plekho1
EC3	GO:0044794	positive regulation by host of viral process	3/141	0.00059893421835376	0.021166832961392	Anxa2/Apoe/Ceacam1
EC3	GO:0051098	regulation of binding	11/141	0.000610791469858098	0.021166832961392	Anxa2/Apoe/Plxnd1/Hsp90ab1/Ctsz/Runx1t1/Edf1/Sri/Epha4/Nfib/Dab2
EC3	GO:0061564	axon development	12/141	0.000696041036842671	0.0238373583323414	Cxcl12/Nrp1/Apoe/Adam17/Itgb1/Plxnd1/Vim/Bsg/Hsp90ab1/Epha4/Nfib/Bmpr2
EC3	GO:0045927	positive regulation of growth	9/141	0.000709964496108741	0.0240314726531691	Cxcl12/Nrp1/Apoe/Adam17/Cd81/Exosc9/Csf1/Bmpr2/Ybx3
EC3	GO:0001558	regulation of cell growth	11/141	0.000724609109979947	0.0242452542431221	Cxcl12/Igfbp7/Nrp1/Apoe/Adam17/Cd81/Mndal/Igfbp3/Exosc9/Bmpr2/Dab2
EC3	GO:0034620	cellular response to unfolded protein	5/141	0.000811925229237012	0.025972685080318	Ccnd1/Calr/Pdia6/Hspa5/Selenos
EC3	GO:0002690	positive regulation of leukocyte chemotaxis	5/141	0.000955571719247652	0.029592226326914	Cxcl12/Calr/Adam17/Wnk1/Csf1
EC3	GO:1905475	regulation of protein localization to membrane	7/141	0.0010270976329961	0.0311445959338714	Cd81/Itgb1/Fyn/Vps4a/Sptbn1/Arpc2/Dab2
EC3	GO:0032388	positive regulation of intracellular transport	7/141	0.00120743413938189	0.0334746740927685	Anxa2/Cd81/Fyn/Msn/Ehd2/Arpc2/Dab2
EC3	GO:0050982	detection of mechanical stimulus	4/141	0.0013369504360016	0.0363725487775762	Cxcl12/Fyn/Ttn/Pkd2
EC3	GO:0055094	response to lipoprotein particle	3/141	0.00136728517451284	0.0365570241126095	Apoe/Cd81/Itgb1
EC3	GO:0001666	response to hypoxia	7/141	0.00136884769092217	0.0365570241126095	Sox4/Hsp90b1/Adam17/Flt1/Kdr/Eif4ebp1/Eng
EC3	GO:0018108	peptidyl-tyrosine phosphorylation	9/141	0.00138202614071011	0.036573437232792	Nrp1/Adam17/Flt1/Kdr/Cd81/Itgb1/Fyn/Plpp3/Epha4
EC3	GO:1903532	positive regulation of secretion by cell	11/141	0.00142402060412467	0.0368892331425596	Cxcl12/Sox4/Ceacam1/Lamp1/Ttn/Vps4a/Sri/Sybu/Sptbn1/Myo18a/Dab2
EC3	GO:0045834	positive regulation of lipid metabolic process	6/141	0.00145319840608822	0.037107548773007	Apoe/Flt1/Cd81/Ctdnep1/Elovl5/Dab2
EC3	GO:1901532	regulation of hematopoietic progenitor cell differentiation	3/141	0.00153563479702321	0.0375197194865975	Flt1/Kdr/Sos2
EC3	GO:0008347	glial cell migration	4/141	0.00163598007595829	0.0386766428040692	Vim/Csf1/Epha4/Lamb1
EC3	GO:1905477	positive regulation of protein localization to membrane	5/141	0.00164751072061305	0.0386766428040692	Cd81/Itgb1/Fyn/Sptbn1/Arpc2
EC3	GO:0044788	modulation by host of viral process	3/141	0.00171642545097162	0.0393426337620345	Anxa2/Apoe/Ceacam1
EC3	GO:0140253	cell-cell fusion	4/141	0.00185935893168142	0.0410021509820913	Cxcl12/Cd81/Ehd2/Plekho1
EC3	GO:0033627	cell adhesion mediated by integrin	4/141	0.0019786022245711	0.0420416866841348	Podxl/Adam17/Itgb1/Wnk1
EC3	GO:0050803	regulation of synapse structure or activity	8/141	0.00200651161147402	0.042325763050731	Tuba1a/Sparc/Apoe/Malat1/Fyn/Sybu/Epha4/Tubb5
EC3	GO:0032963	collagen metabolic process	5/141	0.00206096087133135	0.0427454138437623	Serpinh1/Itgb1/Vim/Eng/Mmp15
EC4	GO:0033108	mitochondrial respiratory chain complex assembly	11/267	4.69236944800599e-08	0.000126479661385928	Uqcr10/Ndufb7/Ndufa2/Uqcrb/Uqcc3/Ndufa13/Ndufc1/Ndufb6/Ndufa5/Ndufb5/Coa3
EC4	GO:0042255	ribosome assembly	10/267	7.62844761073148e-08	0.000126479661385928	Rplp0/Rps10/Rpl11/Rps5/C1qbp/Rps15/Rpl38/Mrpl11/Rpl12/Rps14
EC4	GO:0002181	cytoplasmic translation	10/267	1.12967985618587e-06	0.00124867280103744	Rplp1/Nck1/Rplp0/Rps21/Rpl11/Rps23/Eif4ebp1/Rpl38/Rpl19/Rps26
EC4	GO:0001667	ameboidal-type cell migration	21/267	2.36301992370018e-06	0.00195894351674745	Gpx1/Cxcl12/Itgb1/Apoe/Ceacam1/Cxcr4/Sparc/Calr/Plxnd1/Emp2/Dcn/Sema6d/Ptprr/Hyal2/C1qbp/Bmpr2/Tbxa2r/Anxa3/Jup/Ptp4a3/Cap1
EC4	GO:0034248	regulation of cellular amide metabolic process	18/267	3.22663101907201e-05	0.011888342732492	Vim/Apoe/Rplp1/Calr/Nck1/Rps9/Tmed10/Epha4/Eif4ebp1/C1qbp/Pgam1/Ppp1ca/Rpl38/Pstk/Eif4e3/Mrpl13/Coa3/Dnajc3
EC4	GO:0090132	epithelium migration	15/267	4.81963761614407e-05	0.0136696140563833	Gpx1/Itgb1/Apoe/Ceacam1/Sparc/Calr/Plxnd1/Emp2/Dcn/Ptprr/Bmpr2/Tbxa2r/Anxa3/Jup/Ptp4a3
EC4	GO:0090130	tissue migration	15/267	5.02964797869107e-05	0.0136696140563833	Gpx1/Itgb1/Apoe/Ceacam1/Sparc/Calr/Plxnd1/Emp2/Dcn/Ptprr/Bmpr2/Tbxa2r/Anxa3/Jup/Ptp4a3
EC4	GO:0046034	ATP metabolic process	13/267	5.4906852186057e-05	0.0136696140563833	Ndufa12/Cox7a2/Uqcr10/Park7/Tspo/Uqcrb/Atp5e/Atp5g1/Atp5j2/Pgam1/Uqcc3/Atp5k/Ndufb6
EC4	GO:0001525	angiogenesis	21/267	5.77124839533673e-05	0.0136696140563833	Anxa2/Gpx1/Cxcl12/Itgb1/Rras/Ceacam1/Cxcr4/Sparc/Ecscr/Plxnd1/Sox18/Adam15/Emp2/Ramp2/Dcn/Thsd7a/Tbxa2r/Anxa3/Ctnnb1/Jup/Ahr
EC4	GO:0042274	ribosomal small subunit biogenesis	7/267	7.86120507317371e-05	0.017378504015096	Rps10/Rps21/Rps5/Rps15/Rpl38/Rps14/Rps24
EC4	GO:0071826	ribonucleoprotein complex subunit organization	11/267	0.00015257418050738	0.028370512822173	Rplp0/Rps10/Rpl11/Rps5/Snrpd2/Rps15/Rpl38/Mrpl11/Snrpd3/Rpl12/Rps14
EC4	GO:0010594	regulation of endothelial cell migration	10/267	0.000192770963428547	0.0336436060383716	Apoe/Ceacam1/Sparc/Calr/Emp2/Dcn/Bmpr2/Tbxa2r/Anxa3/Jup
EC4	GO:1903427	negative regulation of reactive oxygen species biosynthetic process	5/267	0.000209290551690516	0.034333555085688	Fyn/Park7/Tspo/Atp5g1/Eef1a1
EC4	GO:0022904	respiratory electron transport chain	7/267	0.000222607265557555	0.034333555085688	Ndufa12/Uqcr10/Park7/Uqcrb/Uqcc3/Ndufb6/Ndufa5
EC4	GO:0045446	endothelial cell differentiation	8/267	0.000263612063110475	0.0349655040509734	Anxa2/Gpx1/Ceacam1/Cxcr4/Sox18/Heg1/Bmpr2/Ctnnb1
EC4	GO:0045454	cell redox homeostasis	6/267	0.000378536987597525	0.0432837465818412	Sh3bgrl3/Gpx1/Pdia6/Pdia3/Prdx4/Prdx1
Fibro1	GO:0030198	extracellular matrix organization	31/361	8.58420830406685e-15	1.88483496806913e-11	Col3a1/Serpinh1/Col1a1/Eln/Sulf2/Col15a1/Col1a2/Anxa2/Col5a3/Sfrp2/Dpt/Mfap4/Col5a2/Ccdc80/Loxl2/P4ha1/Adamtsl2/Col4a1/Vipas39/Col4a2/Col5a1/Adamts2/Tnxb/Abi3bp/Hspg2/Creb3l1/Nid1/Csgalnact1/Smoc2/Fbln1/Dag1
Fibro1	GO:0043062	extracellular structure organization	31/361	9.61650493912821e-15	1.88483496806913e-11	Col3a1/Serpinh1/Col1a1/Eln/Sulf2/Col15a1/Col1a2/Anxa2/Col5a3/Sfrp2/Dpt/Mfap4/Col5a2/Ccdc80/Loxl2/P4ha1/Adamtsl2/Col4a1/Vipas39/Col4a2/Col5a1/Adamts2/Tnxb/Abi3bp/Hspg2/Creb3l1/Nid1/Csgalnact1/Smoc2/Fbln1/Dag1
Fibro1	GO:0060350	endochondral bone morphogenesis	12/361	3.69499195059821e-08	3.62109211158624e-05	Serpinh1/Col1a1/Col6a1/Col6a2/Anxa2/Col6a3/Tmem119/Anxa6/Gnas/Hspg2/Csgalnact1/Nab1
Fibro1	GO:0034976	response to endoplasmic reticulum stress	21/361	6.43162809722708e-08	4.30725520534288e-05	Hspa5/Manf/Sdf2l1/Calr/Pdia6/Creb3l2/Hsp90b1/Dnajc3/Erp29/Pdia3/Canx/Selenos/Hyou1/Pdia4/Uba5/Sec61b/Creb3l1/Bcap31/Selenok/Xbp1/Stt3b
Fibro1	GO:0032963	collagen metabolic process	14/361	6.59273755919829e-08	4.30725520534288e-05	Serpinh1/Col1a1/Vim/Col1a2/Mfap4/Prdx5/Mrc2/Vipas39/Col5a1/Adamts2/Ctsk/Tnxb/Creb3l1/Il18
Fibro1	GO:0071229	cellular response to acid chemical	17/361	1.18987858515142e-07	5.66712736032924e-05	Col3a1/Col1a1/Col6a1/Col1a2/Anxa2/Lamtor2/Vegfa/Col5a2/Ret/Sesn3/Capn2/Col4a1/Sipa1/Gnas/Lamtor4/Xbp1/Aldh1a2
Fibro1	GO:0071230	cellular response to amino acid stimulus	11/361	1.30112617966743e-07	5.66712736032924e-05	Col3a1/Col1a1/Col6a1/Col1a2/Lamtor2/Col5a2/Sesn3/Capn2/Col4a1/Lamtor4/Xbp1
Fibro1	GO:0043200	response to amino acid	11/361	6.31411934573083e-07	0.000247513478352649	Col3a1/Col1a1/Col6a1/Col1a2/Lamtor2/Col5a2/Sesn3/Capn2/Col4a1/Lamtor4/Xbp1
Fibro1	GO:0006457	protein folding	15/361	1.00651013010414e-06	0.000358683610000749	Hspa5/Calr/Hsp90ab1/Hsp90b1/Fkbp4/Dnajb11/Dnajc3/Pdia3/Canx/Pdia4/Hspe1/Cct3/Hspa4l/Pfdn6/Nudcd2
Fibro1	GO:0070208	protein heterotrimerization	6/361	1.3287591797896e-06	0.000400671998828864	Col1a1/Col6a1/Col6a2/Col1a2/C1qtnf2/C1qtnf6
Fibro1	GO:0010811	positive regulation of cell-substrate adhesion	13/361	4.12418498782905e-06	0.00107778701015266	Calr/Vegfa/Ccdc80/Hacd1/Pcsk5/Emp2/Abi3bp/Nid1/Smoc2/Dbn1/Fbln1/Arpc2/Dag1
Fibro1	GO:0045454	cell redox homeostasis	9/361	5.05714196761542e-06	0.00123899978206578	Pdia6/Pdia3/Prdx5/Selenos/Pdia4/Tmx4/Ptges2/Glrx2/Sh3bgrl3
Fibro1	GO:0006986	response to unfolded protein	12/361	7.57889275179955e-06	0.00165051442150301	Hspa5/Manf/Calr/Pdia6/Creb3l2/Dnajc3/Canx/Selenos/Hspa4l/Creb3l1/Xbp1/Stt3b
Fibro1	GO:0030968	endoplasmic reticulum unfolded protein response	9/361	1.53130145119707e-05	0.00300135084434626	Hspa5/Calr/Pdia6/Creb3l2/Dnajc3/Canx/Selenos/Creb3l1/Xbp1
Fibro1	GO:0061448	connective tissue development	18/361	1.64703169688357e-05	0.003074459167516	Serpinh1/Igf1/Col1a1/Col6a1/Col6a2/Sulf2/Anxa2/Creb3l2/Sfrp2/Col6a3/Loxl2/Anxa6/Col5a1/Ctsk/Gnas/Hspg2/Csgalnact1/Xbp1
Fibro1	GO:0001101	response to acid chemical	17/361	2.50869700849527e-05	0.00409753844720895	Col3a1/Col1a1/Col6a1/Col1a2/Anxa2/Lamtor2/Vegfa/Col5a2/Ret/Sesn3/Capn2/Col4a1/Sipa1/Gnas/Lamtor4/Xbp1/Aldh1a2
Fibro1	GO:0071560	cellular response to transforming growth factor beta stimulus	15/361	3.62385165099276e-05	0.00526129573033023	Col3a1/Hspa5/Pmepa1/Hsp90ab1/Col1a2/Fbn1/Zfp36l1/Lrrc32/Nr3c1/Adamtsl2/Ski/Col4a2/Nrep/Dbn1/Xbp1
Fibro1	GO:0043491	protein kinase B signaling	14/361	4.22199794582226e-05	0.00555693685594591	Igf1/Hsp90ab1/Igfbp5/Vegfa/Ret/Zfp36l1/Phlda3/Sesn3/Mydgf/Gas6/Cavin3/Them4/Dag1/Il18
Fibro1	GO:0031589	cell-substrate adhesion	20/361	4.23720658217131e-05	0.00555693685594591	Col3a1/Col1a1/Calr/Col5a3/Vegfa/Ccdc80/Eda/Hacd1/Pcsk5/Gas6/Tnxb/Emp2/Abi3bp/Hspg2/Nid1/Smoc2/Dbn1/Fbln1/Arpc2/Dag1
Fibro1	GO:0009611	response to wounding	24/361	4.25275779791779e-05	0.00555693685594591	Col3a1/Igf1/Col1a1/Wfdc1/Sulf2/Anxa2/Apoe/Zfp36l1/Map2k2/Rgma/Sdc1/Anxa6/Col5a1/Gas6/Myh10/Cnn2/Gnas/Nrep/Smoc2/Scrib/Fbln1/Entpd2/Cd151/Xbp1
Fibro1	GO:0071559	response to transforming growth factor beta	15/361	4.59452581787439e-05	0.00556001931188295	Col3a1/Hspa5/Pmepa1/Hsp90ab1/Col1a2/Fbn1/Zfp36l1/Lrrc32/Nr3c1/Adamtsl2/Ski/Col4a2/Nrep/Dbn1/Xbp1
Fibro1	GO:0033108	mitochondrial respiratory chain complex assembly	9/361	4.92775938225112e-05	0.00556001931188295	Uqcc2/Ndufb8/Ndufa10/Ndufb9/Ndufa2/Coa3/Ndufaf3/Ndufaf8/Ndufa8
Fibro1	GO:1905897	regulation of response to endoplasmic reticulum stress	9/361	4.92775938225112e-05	0.00556001931188295	Manf/Pdia6/Dnajc3/Erp29/Selenos/Hyou1/Creb3l1/Bcap31/Xbp1
Fibro1	GO:0036075	replacement ossification	6/361	4.96430295703835e-05	0.00556001931188295	Col1a1/Tmem119/Gnas/Hspg2/Csgalnact1/Nab1
Fibro1	GO:0034620	cellular response to unfolded protein	9/361	0.000100009849711139	0.0100101507784398	Hspa5/Calr/Pdia6/Creb3l2/Dnajc3/Canx/Selenos/Creb3l1/Xbp1
Fibro1	GO:0006091	generation of precursor metabolites and energy	20/361	0.000125000054562406	0.011136368497378	Igf1/Oxct1/Ugp2/Uqcc2/C1qtnf2/Uqcrq/Slc25a12/Ndufb8/Ndufa10/Ndufb9/Ldha/Gapdh/Pygm/Cavin3/Gnas/Hk1/Cox6a1/Ndufaf2/Ndufa8/Phb2
Fibro1	GO:0003416	endochondral bone growth	6/361	0.00019800671801122	0.0159713778804729	Col6a1/Col6a2/Anxa2/Col6a3/Bnc2/Anxa6
Fibro1	GO:0022904	respiratory electron transport chain	8/361	0.000245429873979376	0.0192417021199831	Uqcrq/Slc25a12/Ndufb8/Ndufa10/Ndufb9/Cox6a1/Ndufaf2/Ndufa8
Fibro1	GO:1903573	negative regulation of response to endoplasmic reticulum stress	6/361	0.000264973545063255	0.0195980433329804	Pdia6/Dnajc3/Selenos/Hyou1/Creb3l1/Xbp1
Fibro1	GO:1902430	negative regulation of amyloid-beta formation	4/361	0.000294373560253342	0.0208031121344698	Igf1/Apoe/Spon1/Prnp
Fibro1	GO:0046034	ATP metabolic process	14/361	0.000314121037468295	0.021372094364721	Igf1/Uqcc2/Atp5l/Uqcrq/Atp1a2/Ndufb8/Ndufa10/Ndufb9/Ldha/Gapdh/Hk1/Cox6a1/Atp5e/Ndufa8
Fibro1	GO:1902235	regulation of endoplasmic reticulum stress-induced intrinsic apoptotic signaling pathway	5/361	0.000316219763559647	0.021372094364721	Erp29/Selenos/Hyou1/Creb3l1/Xbp1
Fibro1	GO:0071496	cellular response to external stimulus	15/361	0.000372615489060899	0.0235589147922375	Hspa5/Col1a1/Hsp90b1/Sfrp2/Pdia3/Sesn3/Atp1a2/Ldha/Arhgdia/Gas6/Sipa1/Cnn2/Atg14/Xbp1/Dag1
Fibro1	GO:1902992	negative regulation of amyloid precursor protein catabolic process	4/361	0.000495111155724059	0.0301485888239658	Igf1/Apoe/Spon1/Prnp
Fibro1	GO:0034248	regulation of cellular amide metabolic process	19/361	0.000499912824887188	0.0301485888239658	Igf1/Calr/Vim/Igfbp5/Apoe/Dnajc3/Spon1/Uqcc2/Zfp36l1/Prnp/Dapk1/Sox4/Eif3c/Aars/Tsfm/Gapdh/Cyfip1/Coa3/Dph6
Fibro1	GO:0071260	cellular response to mechanical stimulus	5/361	0.00061772245835174	0.0350937976338959	Col1a1/Atp1a2/Arhgdia/Cnn2/Dag1
Fibro1	GO:0070482	response to oxygen levels	13/361	0.000814900409846391	0.0420317053499717	Hsp90b1/Vegfa/Ptgis/Loxl2/Zfp36l1/Hyou1/Sod3/Sox4/Atp6v0d1/Fndc1/Pygm/Il18/Chchd2
Fibro1	GO:0045047	protein targeting to ER	5/361	0.000831326367097022	0.0423220695976666	Hspa5/Spcs2/Sec61b/Srpr/Pmm1
Fibro1	GO:0033619	membrane protein proteolysis	6/361	0.000906487766012302	0.0455568210611311	Apoe/Bace2/Ret/Rgma/Adam19/Dag1
Fibro2	GO:0034976	response to endoplasmic reticulum stress	31/463	9.66467111604551e-13	4.01277144738209e-09	Manf/Hspa5/Pdia6/Hsp90b1/Calr/Selenos/Dnajc3/Sdf2l1/Xbp1/Creb3l1/Hyou1/Erp29/Pdia4/Sec61b/Canx/Pdia3/Creb3l2/Vcp/Dnajb9/Stt3b/Derl2/Erp44/Herpud1/Eif2s1/P4hb/Wfs1/Syvn1/Ccnd1/Fam129a/Selenok/Bok
Fibro2	GO:0030198	extracellular matrix organization	31/463	6.56371010645531e-12	1.01118125049604e-08	Col3a1/Serpinh1/Col1a1/Anxa2/Col1a2/Col5a3/Creb3l1/Sh3pxd2b/Col5a1/Col15a1/Loxl2/Dpt/Adamts2/Ccdc80/Eln/Col4a1/Col14a1/Has2/Efemp2/Tnxb/Sulf2/Sox9/Hspg2/Col5a2/P4ha1/Fn1/Olfml2b/Eng/Col27a1/Scara3/Mmp23
Fibro2	GO:0043062	extracellular structure organization	31/463	7.30622290820841e-12	1.01118125049604e-08	Col3a1/Serpinh1/Col1a1/Anxa2/Col1a2/Col5a3/Creb3l1/Sh3pxd2b/Col5a1/Col15a1/Loxl2/Dpt/Adamts2/Ccdc80/Eln/Col4a1/Col14a1/Has2/Efemp2/Tnxb/Sulf2/Sox9/Hspg2/Col5a2/P4ha1/Fn1/Olfml2b/Eng/Col27a1/Scara3/Mmp23
Fibro2	GO:0006457	protein folding	23/463	2.91284328341049e-11	2.76247131655028e-08	Hspa5/Hsp90b1/Calr/Dnajc3/Hsp90ab1/Dnajb11/Pdia4/Fkbp4/Canx/Pdia3/Ptges3/Cct8/Cct3/Ppib/Ppih/Hspe1/Pdcd5/Erp44/Nudcd2/Dnajc1/P4hb/Ppil1/Hspd1
Fibro2	GO:0035966	response to topologically incorrect protein	22/463	3.32667547754129e-11	2.76247131655028e-08	Manf/Hspa5/Pdia6/Calr/Selenos/Dnajc3/Sdf2l1/Xbp1/Creb3l1/Canx/Creb3l2/Vcp/Dnajb9/Stt3b/Derl2/Erp44/Herpud1/Wfs1/Hspd1/Syvn1/Ccnd1/Bok
Fibro2	GO:0060348	bone development	27/463	6.98499505774859e-11	4.01356239404608e-08	Serpinh1/Col6a1/Col1a1/Col6a2/Sparc/Anxa2/Igf1/Sh3pxd2b/Col6a3/Fbn1/Ski/Col14a1/Has2/Ppib/Nab1/Sulf2/Tmem119/Matn2/Sox9/Hspg2/Fgf18/Tgfbr2/Fam20c/Rab23/Lrrc17/Gnas/Col27a1
Fibro2	GO:0060350	endochondral bone morphogenesis	16/463	7.73326087484794e-11	4.01356239404608e-08	Serpinh1/Col6a1/Col1a1/Col6a2/Anxa2/Col6a3/Col14a1/Nab1/Tmem119/Matn2/Sox9/Hspg2/Fgf18/Tgfbr2/Gnas/Col27a1
Fibro2	GO:0071230	cellular response to amino acid stimulus	14/463	2.14329532163014e-09	8.08996561400759e-07	Col3a1/Col6a1/Col1a1/Col1a2/Xbp1/Capn2/Lamtor2/Col4a1/Atp5g1/Col5a2/Rraga/Fyn/Lamtor4/Rptor
Fibro2	GO:0030968	endoplasmic reticulum unfolded protein response	14/463	4.14969197518892e-09	1.32534777546034e-06	Hspa5/Pdia6/Calr/Selenos/Dnajc3/Xbp1/Creb3l1/Canx/Creb3l2/Derl2/Herpud1/Wfs1/Ccnd1/Bok
Fibro2	GO:0071229	cellular response to acid chemical	21/463	6.6605440699271e-09	1.97532706988124e-06	Col3a1/Col6a1/Col1a1/Anxa2/Col1a2/Ret/S100a10/Xbp1/Vegfa/Capn2/Lamtor2/Col4a1/Atp5g1/Sox9/Col5a2/Rraga/Gnas/Fyn/Ranbp1/Lamtor4/Rptor
Fibro2	GO:0043200	response to amino acid	14/463	1.68684179492859e-08	4.66917808836234e-06	Col3a1/Col6a1/Col1a1/Col1a2/Xbp1/Capn2/Lamtor2/Col4a1/Atp5g1/Col5a2/Rraga/Fyn/Lamtor4/Rptor
Fibro2	GO:1902235	regulation of endoplasmic reticulum stress-induced intrinsic apoptotic signaling pathway	9/463	4.15285758054976e-08	9.07508667075927e-06	Selenos/Xbp1/Creb3l1/Hyou1/Erp29/Herpud1/Wfs1/Syvn1/Bok
Fibro2	GO:0035967	cellular response to topologically incorrect protein	16/463	4.62488827470231e-08	9.60126805828199e-06	Hspa5/Pdia6/Calr/Selenos/Dnajc3/Sdf2l1/Xbp1/Creb3l1/Canx/Creb3l2/Vcp/Derl2/Herpud1/Wfs1/Ccnd1/Bok
Fibro2	GO:1903573	negative regulation of response to endoplasmic reticulum stress	10/463	1.563442211483e-07	2.82235307046845e-05	Pdia6/Selenos/Dnajc3/Xbp1/Creb3l1/Hyou1/Derl2/Herpud1/Wfs1/Syvn1
Fibro2	GO:1905897	regulation of response to endoplasmic reticulum stress	13/463	2.27765323780829e-07	3.94034010140835e-05	Manf/Pdia6/Selenos/Dnajc3/Xbp1/Creb3l1/Hyou1/Erp29/Derl2/Herpud1/Wfs1/Syvn1/Bok
Fibro2	GO:0001101	response to acid chemical	23/463	3.52610754627126e-07	5.63092251235318e-05	Col3a1/Col6a1/Col1a1/Anxa2/Col1a2/Ret/S100a10/Xbp1/Vegfa/Capn2/Lamtor2/Col4a1/Scd2/Atp5g1/Sox9/Col5a2/Rbp4/Rraga/Gnas/Fyn/Ranbp1/Lamtor4/Rptor
Fibro2	GO:0018279	protein N-linked glycosylation via asparagine	7/463	9.5716431822462e-07	0.000137039525836849	Magt1/Rpn1/Vcp/Stt3b/Mgat2/Syvn1/Ddost
Fibro2	GO:0061448	connective tissue development	23/463	1.13694991974363e-06	0.000157353868892519	Serpinh1/Col6a1/Col1a1/Col6a2/Anxa2/Xbp1/Igf1/Sh3pxd2b/Col6a3/Col5a1/Loxl2/Lmna/Col14a1/Creb3l2/Sulf2/Matn2/Sox9/Hspg2/Fgf18/Tgfbr2/Gnas/Col27a1/Creb5
Fibro2	GO:0018196	peptidyl-asparagine modification	7/463	1.39981392028282e-06	0.000187484754742396	Magt1/Rpn1/Vcp/Stt3b/Mgat2/Syvn1/Ddost
Fibro2	GO:0032527	protein exit from endoplasmic reticulum	9/463	2.67724153672127e-06	0.000336845662438386	Hsp90b1/Selenos/Sec61b/Vcp/Sar1a/Derl2/Herpud1/Cd81/Syvn1
Fibro2	GO:0071560	cellular response to transforming growth factor beta stimulus	19/463	3.83667640219335e-06	0.000468525894761965	Col3a1/Hspa5/Col1a2/Xbp1/Hsp90ab1/Fbn1/Pmepa1/Dbn1/Ski/Zfp36l1/Actr3/Pdcd5/Sox9/Fermt2/Tgfbr2/Eng/Fyn/Zfp36l2/Tgfb1i1
Fibro2	GO:0045454	cell redox homeostasis	10/463	5.10910626997894e-06	0.000566805566074104	Pdia6/Selenos/Pdia4/Pdia3/Txndc11/Erp44/Glrx5/Nhlrc2/P4hb/Glrx3
Fibro2	GO:0071559	response to transforming growth factor beta	19/463	5.18752685713293e-06	0.000566805566074104	Col3a1/Hspa5/Col1a2/Xbp1/Hsp90ab1/Fbn1/Pmepa1/Dbn1/Ski/Zfp36l1/Actr3/Pdcd5/Sox9/Fermt2/Tgfbr2/Eng/Fyn/Zfp36l2/Tgfb1i1
Fibro2	GO:0070208	protein heterotrimerization	6/463	5.61193638496636e-06	0.000597455381291803	Col6a1/Col1a1/Col6a2/Col1a2/C1qtnf1/C1qtnf6
Fibro2	GO:0030433	ubiquitin-dependent ERAD pathway	11/463	8.03831873573627e-06	0.000834377484769424	Hspa5/Hsp90b1/Selenos/Sec61b/Vcp/Dnajb9/Stt3b/Derl2/Herpud1/Wfs1/Syvn1
Fibro2	GO:0030970	retrograde protein transport ER to cytosol	7/463	9.18413484955193e-06	0.000886802974310224	Hsp90b1/Selenos/Sec61b/Vcp/Derl2/Herpud1/Syvn1
Fibro2	GO:1903513	endoplasmic reticulum to cytosol transport	7/463	9.18413484955193e-06	0.000886802974310224	Hsp90b1/Selenos/Sec61b/Vcp/Derl2/Herpud1/Syvn1
Fibro2	GO:0003416	endochondral bone growth	8/463	1.11643519270027e-05	0.00105350884547534	Col6a1/Col6a2/Anxa2/Col6a3/Col14a1/Matn2/Tgfbr2/Col27a1
Fibro2	GO:0016049	cell growth	31/463	1.79432692625203e-05	0.00161957508647792	Wfdc1/Xbp1/Igf1/Hsp90ab1/Dbn1/Socs2/Vegfa/Lamtor2/Emp3/Eif4g1/Igfbp5/Slc25a4/Dclk1/Col14a1/Sec61a1/Actr3/Atp5g1/Apoe/Sox9/Derl2/Fn1/Tgfbr2/Cdc73/Ptprj/Cd81/Tomm70a/Sept7/Mtpn/Emp1/Rptor/Zeb2
Fibro2	GO:1904951	positive regulation of establishment of protein localization	28/463	3.40908903156215e-05	0.00262121067760112	Xbp1/Igf1/Gapdh/Flna/Commd1/Dynll1/Oxct1/Cct8/Cct3/Sar1a/Actr3/Myh10/Ran/Pdcd5/Rbp4/Mpc2/Sox4/Il17rc/Prnp/Cd81/Tomm70a/Fyn/Hspd1/Il4ra/Hnrnpm/Selenok/Zpr1/Abat
Fibro2	GO:0072599	establishment of protein localization to endoplasmic reticulum	7/463	8.27343827812178e-05	0.00613416352335029	Hspa5/Spcs2/Sec61b/Sec61a1/Tram1/Spcs3/Rab10
Fibro2	GO:0098760	response to interleukin-7	5/463	9.56047574152075e-05	0.00672798225064308	Pdia3/Stip1/Atic/P4hb/Hspd1
Fibro2	GO:0098761	cellular response to interleukin-7	5/463	9.56047574152075e-05	0.00672798225064308	Pdia3/Stip1/Atic/P4hb/Hspd1
Fibro2	GO:0009611	response to wounding	27/463	0.000134405362769299	0.00914837813472342	Col3a1/Col1a1/Anxa2/Wfdc1/Xbp1/Igf1/Col5a1/Flna/Plec/C1qtnf1/Cnn2/Zfp36l1/Sulf2/Apoe/Myh10/Map2k2/Matn2/Tpm1/Fn1/Ptprj/Eng/Cd81/Gnas/Gli1/Zfp36l2/Dpysl3/Abat
Fibro2	GO:0048524	positive regulation of viral process	10/463	0.000161924855756511	0.0106716190650958	Anxa2/Pfn1/Ppib/Ppih/Smarcb1/Apoe/Nucks1/Lgals1/Taf11/P4hb
Fibro2	GO:0032963	collagen metabolic process	11/463	0.000172669507746371	0.0112019343150458	Serpinh1/Col1a1/Col1a2/Vim/Creb3l1/Col5a1/Adamts2/Mrc2/Tnxb/Eng/Mmp23
Fibro2	GO:0036075	replacement ossification	6/463	0.000195090275962312	0.0122729519059927	Col1a1/Nab1/Tmem119/Hspg2/Fgf18/Gnas
Fibro2	GO:0051764	actin crosslink formation	4/463	0.000200286023543413	0.0124117547724216	Flna/Marcks/Dpysl3/Actn1
Fibro2	GO:0051702	interaction with symbiont	9/463	0.000235728571595592	0.0143933092538956	Anxa2/Gapdh/Ppib/Smarcb1/Apoe/Nucks1/Fn1/Taf11/Hspd1
Fibro2	GO:0031647	regulation of protein stability	19/463	0.00028366711827936	0.0170693605086363	Calr/Xbp1/Igf1/Gapdh/Flna/Pfn1/Commd1/Lmna/Ptges3/Cct8/Cct3/Ppib/Sox4/Cdc73/Prnp/Cd81/Wfs1/Hspd1/Syvn1
Fibro2	GO:0032388	positive regulation of intracellular transport	15/463	0.000294091685823084	0.0174438382791064	Anxa2/Xbp1/Flna/Commd1/Ehd2/Sar1a/Actr3/Ran/Pdcd5/Msn/Prnp/Cd81/Fyn/Il4ra/Zpr1
Fibro2	GO:0006278	RNA-dependent DNA biosynthetic process	8/463	0.000333303881074949	0.0189609264359687	Hsp90ab1/Ptges3/Cct8/Cct3/Rpa1/Nhp2/Hnrnpc/Smg7
Fibro2	GO:0007004	telomere maintenance via telomerase	8/463	0.000333303881074949	0.0189609264359687	Hsp90ab1/Ptges3/Cct8/Cct3/Rpa1/Nhp2/Hnrnpc/Smg7
Fibro2	GO:1903427	negative regulation of reactive oxygen species biosynthetic process	6/463	0.000337935586768229	0.0189609264359687	Ptgis/Dynll1/Atp5g1/Fyn/Hspd1/Wdr35
Fibro2	GO:0043502	regulation of muscle adaptation	10/463	0.000375374816878596	0.020507318943157	Igf1/Lmna/Igfbp5/Slc25a4/Atp2a2/Col14a1/Nfatc1/Tomm70a/Mtpn/Glrx3
Fibro2	GO:0010770	positive regulation of cell morphogenesis involved in differentiation	14/463	0.0006249961263027	0.0324372989551101	Calr/S100a10/Tubb2b/Flna/Dbn1/Vegfa/Has2/Actr3/Atp5g1/Apoe/Map2k2/Fn1/Zeb2/Map6
Fibro2	GO:0006888	endoplasmic reticulum to Golgi vesicle-mediated transport	11/463	0.000717044326139657	0.0367551610139735	Hyou1/Erp29/Creb3l2/Vcp/Sar1a/Tmed9/Tmed10/Copb2/Sec23b/Uso1/Lman2
Fibro2	GO:0007044	cell-substrate junction assembly	9/463	0.000817181187629799	0.0403920987028443	S100a10/Tns1/Plec/Vegfa/Thy1/Fermt2/Fn1/Ptprj/Actn1
Fibro2	GO:0150115	cell-substrate junction organization	9/463	0.000817181187629799	0.0403920987028443	S100a10/Tns1/Plec/Vegfa/Thy1/Fermt2/Fn1/Ptprj/Actn1
Fibro2	GO:0010811	positive regulation of cell-substrate adhesion	11/463	0.000882901282311663	0.0423345098847829	Calr/S100a10/Flna/Dbn1/Emilin2/Vegfa/Ccdc80/Has2/Thy1/Fn1/Ptprj
Fibro2	GO:0070482	response to oxygen levels	15/463	0.000972282676665528	0.0448779278866988	Hsp90b1/Hyou1/Loxl2/Ptgis/Commd1/Vegfa/Chchd2/Zfp36l1/Atp6v0a2/Sox4/Eng/P4hb/Higd1a/Fndc1/Abat
Fibro2	GO:0098974	postsynaptic actin cytoskeleton organization	4/463	0.000983596203682465	0.0448779278866988	Actb/Dbn1/Actr3/Myh10
Fibro2	GO:0099188	postsynaptic cytoskeleton organization	4/463	0.000983596203682465	0.0448779278866988	Actb/Dbn1/Actr3/Myh10
Fibro2	GO:0045927	positive regulation of growth	18/463	0.00103954941542216	0.0464108513207831	Igf1/Sh3pxd2b/Dbn1/Vegfa/Eif4g1/Slc25a4/Ppib/Atp5g1/Apoe/Derl2/Fn1/Cd81/Wfs1/Mtpn/Gli1/Foxs1/Rptor/Zpr1
Fibro2	GO:0071453	cellular response to oxygen levels	10/463	0.00105814442930825	0.0465070945709531	Hyou1/Ptgis/Commd1/Vegfa/Chchd2/Zfp36l1/Atp6v0a2/P4hb/Higd1a/Fndc1
Fibro2	GO:0042692	muscle cell differentiation	22/463	0.00106410741431612	0.0465070945709531	Xbp1/Igf1/Actg1/Vegfa/Capn2/Lmna/Flnc/Ski/Igfbp5/Slc25a4/Atp2a2/Col14a1/Ehd2/Tmem119/Myh10/Cacybp/Sox9/Nfatc1/Eng/Cd81/Tomm70a/Il4ra
Fibro3	GO:0060348	bone development	18/246	3.75698175152366e-09	1.24280956340403e-05	Serpinh1/Sparc/Col1a1/Sfrp2/Anxa2/Lrrc17/Col6a2/Fbn1/Col27a1/Anxa6/Tmem119/Sox9/Gnas/Srf/Ski/Igf1/Ppib/Sulf2
Fibro3	GO:0030199	collagen fibril organization	9/246	1.08969354996325e-07	0.000120156875442615	Col3a1/Serpinh1/Col1a2/Col1a1/Sfrp2/Anxa2/Dpt/Adamts2/Pxdn
Fibro3	GO:0061448	connective tissue development	16/246	1.75384429829046e-06	0.000644635215416093	Serpinh1/Col1a1/Mdk/Sfrp2/Anxa2/Id2/Col6a2/Col27a1/Anxa6/Thra/Sox9/Ecm1/Gnas/Srf/Igf1/Sulf2
Fibro3	GO:0042060	wound healing	18/246	2.89538666375952e-06	0.00091480861927296	Col3a1/Col1a1/Mdk/Fbln1/Anxa2/Apoe/Wfdc1/Fn1/Cnn2/Plpp3/Anxa6/Pf4/C1qtnf1/Gnas/Srf/C3/Gas6/Igf1
Fibro3	GO:0009611	response to wounding	21/246	3.04198754897296e-06	0.00091480861927296	Col3a1/Col1a1/Mdk/Fbln1/Anxa2/Apoe/Wfdc1/Fn1/Cnn2/Plpp3/Anxa6/Pf4/C1qtnf1/Cers2/Gnas/Srf/C3/Nol3/Gas6/Igf1/Sulf2
Fibro3	GO:0070208	protein heterotrimerization	5/246	4.56083327486041e-06	0.00116055665178756	Col1a2/Col1a1/C1qtnf2/Col6a2/C1qtnf1
Fibro3	GO:0007178	transmembrane receptor protein serine/threonine kinase signaling pathway	17/246	5.0107336157997e-06	0.00118396477150467	Col3a1/Col1a2/Vim/Sfrp2/Hspa5/Fbn1/Smad6/Tbx20/Sfrp1/Gipc1/Hsp90ab1/Mtmr4/Pmepa1/Ski/Zyx/Fst/Lrrc32
Fibro3	GO:0007179	transforming growth factor beta receptor signaling pathway	12/246	6.5559746853412e-06	0.00127571554465345	Col3a1/Col1a2/Hspa5/Fbn1/Smad6/Gipc1/Hsp90ab1/Mtmr4/Pmepa1/Ski/Zyx/Lrrc32
Fibro3	GO:0050673	epithelial cell proliferation	19/246	1.11458303414168e-05	0.00194054772470562	Sparc/Mdk/Sfrp2/Apoe/Id2/Aldh1a2/Igfbp4/Wfdc1/Mydgf/Sfrp1/Sox9/Nme1/Ecm1/Zfp580/Igf1/Ar/Ccnd2/Fst/Sulf2
Fibro3	GO:0071559	response to transforming growth factor beta	13/246	1.25289280980861e-05	0.00207228470742343	Col3a1/Col1a2/Hspa5/Fbn1/Smad6/Gipc1/Hsp90ab1/Sox9/Mtmr4/Pmepa1/Ski/Zyx/Lrrc32
Fibro3	GO:0015980	energy derivation by oxidation of organic compounds	14/246	1.68294293206601e-05	0.00265103581870207	C1qtnf2/Cavin3/Uqcrq/Mdh1/Pygb/Pygm/Ndufa5/Ppp1r3c/Gnas/Cox5b/Ndufb9/Igf1/Ldha/Cox4i2
Fibro3	GO:0030278	regulation of ossification	13/246	1.91501653252606e-05	0.00287948849527101	Mdk/Sfrp2/Id2/Smad6/Sfrp1/Creb3l1/Tmem119/Sox9/Ecm1/Gnas/Isg15/Ski/Igf1
Fibro3	GO:0001503	ossification	17/246	2.26092681679183e-05	0.00325180256954233	Col1a2/Col1a1/Mdk/Sfrp2/Id2/Lrrc17/Smad6/Sfrp1/Creb3l1/Tmem119/Thra/Sox9/Ecm1/Gnas/Isg15/Ski/Igf1
Fibro3	GO:0006091	generation of precursor metabolites and energy	17/246	2.72360445969758e-05	0.0037540348136165	C1qtnf2/Cavin3/Uqcrq/Oxct1/Mdh1/Pygb/Pygm/Gapdh/Ndufb3/Ndufa5/Ppp1r3c/Gnas/Cox5b/Ndufb9/Igf1/Ldha/Cox4i2
Fibro3	GO:0031589	cell-substrate adhesion	16/246	3.79337063992363e-05	0.00482633464494899	Col3a1/Col1a1/Mdk/Fbln1/Fn1/Smad6/Sfrp1/Lgals1/Emp2/Pcsk5/Srf/Calr/Emilin2/Gas6/Zyx/S100a10
Fibro3	GO:0051560	mitochondrial calcium ion homeostasis	5/246	5.24215246526066e-05	0.00619322869824367	Smdt1/Anxa6/Bcap31/Immt/Nol3
Fibro3	GO:0050678	regulation of epithelial cell proliferation	16/246	6.33947506805013e-05	0.00723137362934821	Sparc/Mdk/Sfrp2/Apoe/Aldh1a2/Wfdc1/Mydgf/Sfrp1/Sox9/Nme1/Ecm1/Zfp580/Igf1/Ar/Ccnd2/Sulf2
Fibro3	GO:0071496	cellular response to external stimulus	13/246	8.97441919458152e-05	0.0095765737727986	Col1a1/Sfrp2/Hsp90b1/Hspa5/Atp5g1/Cnn2/Pdia3/Sox9/Srf/Atp1a2/Gas6/Gabarap/Ldha
Fibro3	GO:1902600	proton transmembrane transport	7/246	0.000102929679083622	0.0103179205578371	Atp5e/Slc25a4/Atp5g1/Atp6v1g1/Atp6v1f/Cox5b/Atp1a2
Fibro3	GO:0008217	regulation of blood pressure	10/246	0.000145139725349331	0.0138082163746555	Col1a2/Manf/Id2/Aoc3/Npy1r/Emp2/Gnas/Atp1a2/Gas6/Ar
Fibro3	GO:0014009	glial cell proliferation	6/246	0.000146096606140551	0.0138082163746555	Vim/Cers2/Dbi/Ski/Sox4/Igf1
Fibro3	GO:0032963	collagen metabolic process	8/246	0.000173520198895302	0.0153201381531482	Serpinh1/Col1a2/Col1a1/Vim/Mmp23/Rcn3/Creb3l1/Adamts2
Fibro3	GO:0071229	cellular response to acid chemical	10/246	0.000179106513157766	0.0153201381531482	Col3a1/Col1a2/Col1a1/Anxa2/Aldh1a2/Atp5g1/Lamtor2/Sox9/Gnas/S100a10
Fibro3	GO:0010656	negative regulation of muscle cell apoptotic process	6/246	0.000180618315590321	0.0153201381531482	Mdk/Sfrp2/Slc25a4/Gapdh/Nol3/Igf1
Fibro3	GO:0090288	negative regulation of cellular response to growth factor stimulus	9/246	0.000228559500779944	0.0184408494775623	Sfrp2/Hspa5/Fbn1/Smad6/Sfrp1/Creb3l1/Pmepa1/Ski/Sulf2
Fibro3	GO:0034976	response to endoplasmic reticulum stress	12/246	0.00024535399266089	0.0193245478029101	Hsp90b1/Manf/Sec61b/Pdia6/Sdf2l1/Hspa5/Selenos/Rcn3/Bcap31/Creb3l1/Pdia3/Calr
Fibro3	GO:0007596	blood coagulation	9/246	0.000270074509695029	0.019919430045095	Fbln1/Anxa2/Apoe/Pf4/C1qtnf1/Gnas/Srf/C3/Gas6
Fibro3	GO:0050878	regulation of body fluid levels	13/246	0.000279543725863561	0.019919430045095	Fbln1/Anxa2/Apoe/Gnai2/Socs2/Pf4/C1qtnf1/Emp2/Nme1/Gnas/Srf/C3/Gas6
Fibro3	GO:0003416	endochondral bone growth	5/246	0.000283675919781178	0.019919430045095	Anxa2/Col6a2/Col27a1/Anxa6/Ecm1
Fibro3	GO:0110148	biomineralization	9/246	0.000285228380952775	0.019919430045095	Col1a2/Col1a1/Anxa2/Tmem119/Sox9/Ecm1/Isg15/Gas6/Igf1
Fibro3	GO:0045445	myoblast differentiation	7/246	0.000300649246863245	0.019919430045095	Sra1/Lgals1/Sox9/Cdon/Srf/Nol3/Igf1
Fibro3	GO:0007599	hemostasis	9/246	0.0003010796560625	0.019919430045095	Fbln1/Anxa2/Apoe/Pf4/C1qtnf1/Gnas/Srf/C3/Gas6
Fibro3	GO:0010171	body morphogenesis	6/246	0.000354806536562114	0.0222142682043805	Col1a1/Rras/Nckap1/Gnas/Cdon/Ski
Fibro3	GO:0031670	cellular response to nutrient	5/246	0.000362627110954215	0.0222142682043805	Hsp90b1/Atp5g1/Pdia3/Srf/Gas6
Fibro3	GO:0001649	osteoblast differentiation	10/246	0.000389409297230525	0.0231140866308429	Col1a1/Sfrp2/Id2/Smad6/Sfrp1/Creb3l1/Tmem119/Gnas/Ski/Igf1
Fibro3	GO:0032799	low-density lipoprotein receptor particle metabolic process	3/246	0.000407062115237995	0.0231140866308429	Anxa2/Apoe/Cnpy2
Fibro3	GO:0006457	protein folding	9/246	0.000412252452001128	0.0231140866308429	Hsp90b1/Hspa5/Fkbp4/Hsp90ab1/Pdia3/Tbca/Cryab/Calr/Ppib
Fibro3	GO:0001525	angiogenesis	18/246	0.000463508762648069	0.0251358522432756	Sparc/Mdk/Sfrp2/Anxa2/Notch3/Fn1/Mydgf/Tbx20/Pf4/Creb3l1/Rras/Emp2/Ecm1/Srf/Ubp1/Ism1/C3/Ackr3
Fibro3	GO:0001765	membrane raft assembly	3/246	0.000553316014801464	0.0289976275503611	Anxa2/Emp2/S100a10
Fibro3	GO:0045667	regulation of osteoblast differentiation	8/246	0.000561018187189574	0.0289976275503611	Sfrp2/Id2/Smad6/Sfrp1/Tmem119/Gnas/Ski/Igf1
Fibro3	GO:0048638	regulation of developmental growth	15/246	0.000607930987154387	0.029921626562274	Sfrp2/Apoe/Slc25a4/Atp5g1/Fn1/Tbx20/Sfrp1/Socs2/Npy1r/Gnas/Srf/C3/Igf1/Ar/Ppib
Fibro3	GO:0002683	negative regulation of immune system process	16/246	0.000615075757628364	0.029921626562274	Col3a1/Mdk/Id2/Lrrc17/Fbn1/Selenos/Sfrp1/Pf4/Il17d/Sox9/Nme1/Pibf1/Psmb4/Igf1/Prnp/Lrrc32
Fibro3	GO:0010811	positive regulation of cell-substrate adhesion	8/246	0.000626124591726373	0.0300176833250847	Mdk/Fbln1/Fn1/Emp2/Pcsk5/Calr/Emilin2/S100a10
Fibro3	GO:0036503	ERAD pathway	7/246	0.000683992713003307	0.0312479203808401	Hsp90b1/Sec61b/Sdf2l1/Hspa5/Selenos/Rcn3/Bcap31
Fibro3	GO:0030850	prostate gland development	5/246	0.000700512531898735	0.0312479203808401	Fkbp4/Sfrp1/Sox9/Igf1/Ar
Fibro3	GO:0060736	prostate gland growth	3/246	0.0007293324963623	0.0312479203808401	Sox9/Igf1/Ar
Fibro3	GO:0030970	retrograde protein transport ER to cytosol	4/246	0.000746158278019134	0.0312479203808401	Hsp90b1/Sec61b/Selenos/Bcap31
Fibro3	GO:1903513	endoplasmic reticulum to cytosol transport	4/246	0.000746158278019134	0.0312479203808401	Hsp90b1/Sec61b/Selenos/Bcap31
Fibro3	GO:0030514	negative regulation of BMP signaling pathway	5/246	0.00077412171487786	0.0312518782840844	Sfrp2/Fbn1/Smad6/Sfrp1/Ski
Fibro3	GO:0010657	muscle cell apoptotic process	7/246	0.000774683802688912	0.0312518782840844	Mdk/Sfrp2/Slc25a4/Gapdh/Nol3/Fndc1/Igf1
Fibro3	GO:0051702	interaction with symbiont	6/246	0.000866684878842438	0.0332517196793689	Anxa2/Apoe/Fn1/Gapdh/Pf4/Ppib
Fibro3	GO:0031333	negative regulation of protein-containing complex assembly	8/246	0.000903632376242696	0.0332517196793689	Fkbp4/Smad6/Tbx20/Tmsb10/Thra/Pmepa1/Cryab/Nol3
Fibro3	GO:0198738	cell-cell signaling by wnt	15/246	0.00091517169499695	0.0332517196793689	Col1a1/Mdk/Sfrp2/Apoe/Cpz/Plpp3/Sfrp1/Tle6/Thra/Sox9/Tax1bp3/Daam1/Scyl2/Sox4/Sulf2
Fibro3	GO:0050821	protein stabilization	9/246	0.000922211685559182	0.0332517196793689	Plpp3/Gapdh/Nckap1/Cryab/Calr/Sox4/Igf1/Caml/Ppib
Fibro3	GO:0007183	SMAD protein complex assembly	3/246	0.000937316465004237	0.0332517196793689	Smad6/Tbx20/Pmepa1
Fibro3	GO:0051099	positive regulation of binding	10/246	0.000944879579764411	0.0332517196793689	Anxa2/Edf1/Apoe/Calm1/Hsp90ab1/Nme1/Ski/Igf1/S100a10/Hspa4
Fibro3	GO:0045861	negative regulation of proteolysis	12/246	0.000996604908775272	0.0346495612110411	Serpinh1/Sfrp2/Wfdc1/Gapdh/Gipc1/Hsp90ab1/Ecm1/Cryab/Nol3/Gas6/Igf1/Caml
Fibro3	GO:0003002	regionalization	13/246	0.00100554953937725	0.0346495612110411	Sfrp2/Aldh1a2/Smad6/Tbx20/Sfrp1/Nckap1/Pcsk5/Smarcd3/Cdon/Srf/C3/Ski/Ar
Fibro3	GO:0001101	response to acid chemical	11/246	0.0010499862620398	0.0350843894427036	Col3a1/Col1a2/Col1a1/Anxa2/Aldh1a2/Atp5g1/Lamtor2/Sox9/Gnas/Scd2/S100a10
Fibro3	GO:1903035	negative regulation of response to wounding	6/246	0.00107478917452707	0.0352020058350055	Mdk/Anxa2/Apoe/Wfdc1/C1qtnf1/Cers2
Fibro3	GO:0048144	fibroblast proliferation	7/246	0.00116930772227846	0.0375540771388071	Fbln1/Anxa2/Fn1/Sfrp1/Ski/Gas6/Igf1
Fibro3	GO:0071260	cellular response to mechanical stimulus	4/246	0.00127441682725422	0.0393997277061397	Col1a1/Cnn2/Sox9/Atp1a2
Fibro3	GO:1903707	negative regulation of hemopoiesis	8/246	0.00139686795547222	0.0416291819522712	Mdk/Id2/Lrrc17/Fbn1/Sfrp1/Pf4/Il17d/Nme1
Fibro3	GO:0007565	female pregnancy	7/246	0.00145687874763636	0.0420770182696589	Maged2/Fkbp4/Tle6/Emp2/Pcsk5/Calr/Ar
Fibro3	GO:1902430	negative regulation of amyloid-beta formation	3/246	0.00145739587537363	0.0420770182696589	Apoe/Igf1/Prnp
Fibro3	GO:0046034	ATP metabolic process	10/246	0.00159214299666491	0.0442185099228375	Atp5e/Uqcrq/Atp5g1/Gapdh/Cox5b/Atp1a2/Ndufb9/Igf1/Ldha/Cox4i2
Fibro3	GO:0070371	ERK1 and ERK2 cascade	12/246	0.00178295721869063	0.0471841798354289	Fbln1/Apoe/Cavin3/Gnai2/Fn1/Rras/Sox9/St5/C3/Gas6/Igf1/Ackr3
Fibro3	GO:0010717	regulation of epithelial to mesenchymal transition	6/246	0.00181838940390028	0.0476135930416969	Col1a1/Mdk/Sfrp2/Tbx20/Sfrp1/Mcrip1
Fibro3	GO:0045600	positive regulation of fat cell differentiation	5/246	0.00201461564948058	0.0498789244842027	Sfrp2/Fndc5/Id2/Sfrp1/Igf1
Fibro3	GO:0030521	androgen receptor signaling pathway	4/246	0.00202048847668777	0.0498789244842027	Fkbp4/Sfrp1/Igf1/Ar
Fibro3	GO:0071417	cellular response to organonitrogen compound	16/246	0.00205671186272952	0.0499370043150467	Col3a1/Col1a2/Col1a1/Vim/Hsp90b1/Actb/Gnai2/Atp5g1/Lamtor2/Sfrp1/Socs2/Sox9/Gnas/Igf1/Uso1/Prnp
Fibro3	GO:0015986	ATP synthesis coupled proton transport	3/246	0.00212880595576813	0.0499370043150467	Atp5e/Atp5g1/Cox5b
Fibro3	GO:0098760	response to interleukin-7	3/246	0.00212880595576813	0.0499370043150467	Stip1/Gipc1/Pdia3
Fibro3	GO:0098761	cellular response to interleukin-7	3/246	0.00212880595576813	0.0499370043150467	Stip1/Gipc1/Pdia3
Fibro3	GO:1902992	negative regulation of amyloid precursor protein catabolic process	3/246	0.00212880595576813	0.0499370043150467	Apoe/Igf1/Prnp
Fibro3	GO:0070972	protein localization to endoplasmic reticulum	5/246	0.00217379946232368	0.0499370043150467	Spcs2/Sec61b/Hspa5/Bcap31/Kdelr3
Fibro4	GO:0071230	cellular response to amino acid stimulus	5/85	1.99009899354574e-05	0.0330953462626656	Col3a1/Ntrk2/Col1a1/Rraga/Sesn3
Fibro4	GO:0043200	response to amino acid	5/85	4.12633900441738e-05	0.0343105088217305	Col3a1/Ntrk2/Col1a1/Rraga/Sesn3
Fibro5	GO:0038063	collagen-activated tyrosine kinase receptor signaling pathway	3/69	1.26500618492335e-05	0.0223460518319386	Ddr1/Col1a1/Col4a1
Fibro5	GO:0038065	collagen-activated signaling pathway	3/69	2.17903967156885e-05	0.0223460518319386	Ddr1/Col1a1/Col4a1
Fibro5	GO:0071407	cellular response to organic cyclic compound	9/69	5.15749653036314e-05	0.0234509052698595	Ctnna1/Fkbp4/Actb/Atp1a1/Pak2/Ranbp1/Mef2c/Igf1/Gna11
Fibro5	GO:0001974	blood vessel remodeling	4/69	5.50673938970658e-05	0.0234509052698595	Mef2c/Pbrm1/Igf1/Ceacam1
Fibro5	GO:0071214	cellular response to abiotic stimulus	7/69	6.86033308723339e-05	0.0234509052698595	Tnks1bp1/Actb/Atp1a1/Hyal2/Col1a1/Gna11/Zbtb1
Fibro5	GO:0104004	cellular response to environmental stimulus	7/69	6.86033308723339e-05	0.0234509052698595	Tnks1bp1/Actb/Atp1a1/Hyal2/Col1a1/Gna11/Zbtb1
Fibro5	GO:0001501	skeletal system development	9/69	0.000198876480732512	0.0462861598427218	Nab1/Adamts12/Hyal2/Cited2/Mef2c/Igf1/Col1a1/Gna11/Vcan
Fibro5	GO:0051099	positive regulation of binding	6/69	0.000200553337606435	0.0462861598427218	Hsp90ab1/Ran/Calm1/Mef2c/Igf1/Agrn
Fibro5	GO:0071353	cellular response to interleukin-4	3/69	0.000238203888462947	0.0462861598427218	Hsp90ab1/Tuba1b/Hspa5
Fibro5	GO:0051098	regulation of binding	8/69	0.000242642291730793	0.0462861598427218	Hsp90ab1/Ran/Calm1/Actb/Sri/Mef2c/Igf1/Agrn
Fibro5	GO:0001958	endochondral ossification	3/69	0.000293378877598919	0.0462861598427218	Nab1/Mef2c/Col1a1
Fibro5	GO:0036075	replacement ossification	3/69	0.000293378877598919	0.0462861598427218	Nab1/Mef2c/Col1a1
Fibro5	GO:0070670	response to interleukin-4	3/69	0.000293378877598919	0.0462861598427218	Hsp90ab1/Tuba1b/Hspa5
Mac1	GO:0034976	response to endoplasmic reticulum stress	10/114	5.89237493731104e-06	0.0128512697382754	Pdia6/Calr/Sdf2l1/Dnajc3/Pdia4/Park7/Vapb/Manf/Pdia3/Hsp90b1
Pericyte	GO:0071900	regulation of protein serine/threonine kinase activity	9/58	1.41886236590473e-05	0.022176818779091	Hsp90ab1/Thy1/Pkig/Kitl/Nrxn1/Stk38/Pdgfrb/Tgfb3/Actb
Pericyte	GO:0006986	response to unfolded protein	5/58	4.98805704244091e-05	0.035950903160163	Hspa5/Pdia6/Calr/Manf/Selenos
Pericyte	GO:0010811	positive regulation of cell-substrate adhesion	5/58	8.17101862497905e-05	0.035950903160163	Utrn/Thy1/Ccdc80/Cdk6/Calr
Pericyte	GO:0030968	endoplasmic reticulum unfolded protein response	4/58	9.20048705314471e-05	0.035950903160163	Hspa5/Pdia6/Calr/Selenos
SMC1	GO:0006119	oxidative phosphorylation	6/86	5.72937545173349e-06	0.00794664375155435	Atp5b/Cox7a2/Uqcr10/Cox5a/Cox7a2l/Uqcrfs1
SMC2	GO:0050657	nucleic acid transport	5/46	6.21743963892595e-05	0.0204080852948041	Sec13/Bicd2/Ran/Rftn1/Rftn2
SMC2	GO:0050658	RNA transport	5/46	6.21743963892595e-05	0.0204080852948041	Sec13/Bicd2/Ran/Rftn1/Rftn2
SMC2	GO:0051236	establishment of RNA localization	5/46	6.84835077006851e-05	0.0204080852948041	Sec13/Bicd2/Ran/Rftn1/Rftn2
SMC3	GO:0060537	muscle tissue development	12/97	1.03460705005208e-05	0.0203196824630228	Sgcg/Gata6/Foxp2/Popdc2/Ncam1/Sgcd/Asb2/Jph2/Rbp4/Csrp2/Xk/Dsp
Tcell1	GO:1903708	positive regulation of hemopoiesis	5/26	1.31477653304698e-05	0.00869067288344051	Cd27/Dhx36/Csf1/Nudt21/Tox
Tcell1	GO:0031442	positive regulation of mRNA 3'-end processing	2/26	0.000140601431227735	0.0464687730207664	Dhx36/Nudt21
