# Supplementary material for: Multi-omic analysis of the cardiac cellulome defines a vascular contribution to cardiac diastolic dysfunction in obese female mice
Source: Basic Res Cardiol. 2023 Mar 29;118(1):11. doi: 10.1007/s00395-023-00983-6 (PMC10060343; doi:10.1007/s00395-023-00983-6)
Supplement: Supplementary file 13 — Supplementary file13 (XLSX 129 KB) [file 395_2023_983_MOESM13_ESM.xlsx]

## Sheet: CommonDownGenesPaired
Online Resource 26: Differential Expression of Genes Equally Down-regulated by WD in MR Intact or SMC MR KO
WT: MR Intact
KO: SMC MR KO
gene	cluster	pval	avg_expression_WD	avg_expression_CD	log2FC	cond
Abca1	EC1	0.00687788	0.195336	0.237428	-0.281534	KO
Abca1	EC1	0.00298804	0.208167	0.256932	-0.303644	WT
Abi3bp	Fibro1	0.00264438	1.77612	1.98238	-0.158504	KO
Abi3bp	Fibro1	0.00335618	1.72156	1.92646	-0.162235	WT
AC149090.1	EC3	7.46792e-09	0.839053	1.16591	-0.474628	KO
AC149090.1	EC3	0.00297569	0.797358	1.00336	-0.331543	WT
AC149090.1	EC4	3.61422e-06	0.52421	0.727657	-0.473113	KO
AC149090.1	EC4	0.00777062	0.569755	0.690044	-0.276346	WT
AC149090.1	Fibro1	0.00226773	0.790435	0.911387	-0.205417	KO
AC149090.1	Fibro1	0.0066208	0.754869	0.86226	-0.191897	WT
Adam15	EC2	0.00076431	2.26417	2.51061	-0.149057	KO
Adam15	EC2	0.00567388	2.47791	2.77421	-0.162951	WT
Adcy7	Fibro1	0.000276218	0.392107	0.475047	-0.276824	KO
Adcy7	Fibro1	8.98037e-05	0.417272	0.514244	-0.301465	WT
Adgre5	EC1	0.00296432	1.00568	1.1373	-0.177434	KO
Adgre5	EC1	0.00363947	1.05004	1.1632	-0.147654	WT
Adgre5	EC2	3.4505e-05	1.41969	1.70796	-0.266702	KO
Adgre5	EC2	0.0034236	1.48349	1.73897	-0.22924	WT
Adgre5	Mac1	0.0018103	2.24438	2.69084	-0.261743	KO
Adgre5	Mac1	4.34825e-06	2.0715	2.66794	-0.365053	WT
Aebp2	Mac4	0.00520715	0.488584	1.05242	-1.10703	KO
Aebp2	Mac4	0.00721294	0.486748	0.870111	-0.838023	WT
Ahnak	Mac1	0.00793061	7.46669	8.5541	-0.196146	KO
Ahnak	Mac1	0.00828853	8.00887	8.59842	-0.102474	WT
Ankrd33b	EC9	0.00109629	0.320225	0.634993	-0.987658	KO
Ankrd33b	EC9	0.00054991	0.510162	0.634751	-0.315236	WT
Anxa2	Fibro2	1.42686e-05	6.39296	7.1418	-0.159804	KO
Anxa2	Fibro2	3.88796e-24	6.21397	7.48101	-0.267717	WT
Apoe	EC3	0.00525525	4.78344	5.85619	-0.291915	KO
Apoe	EC3	5.53854e-07	4.86552	6.19977	-0.34962	WT
Apoe	Fibro1	1.09949e-08	55.6907	63.3616	-0.186171	KO
Apoe	Fibro1	6.06151e-09	58.9188	66.6552	-0.17799	WT
Apoe	Fibro2	0.00922198	16.7337	17.4441	-0.0599784	KO
Apoe	Fibro2	0.000419287	16.9717	19.9373	-0.232334	WT
Apoe	Schw.Cell	0.00280175	82.3752	90.8634	-0.14149	KO
Apoe	Schw.Cell	0.0015239	75.5377	93.4022	-0.306259	WT
Art3	EC4	5.5426e-05	0.561184	0.821517	-0.549817	KO
Art3	EC4	3.94642e-05	0.61941	0.870939	-0.491679	WT
Atp1a2	Fibro3	0.00738487	2.30549	2.52321	-0.130185	KO
Atp1a2	Fibro3	0.00515534	2.32988	2.63044	-0.175054	WT
AW112010	EC1	6.79041e-08	6.66143	7.32525	-0.137046	KO
AW112010	EC1	1.78777e-24	6.60258	7.771	-0.23507	WT
AW112010	EC2	1.54894e-06	7.85339	8.93215	-0.185692	KO
AW112010	EC2	3.64426e-10	8.29408	9.73161	-0.230596	WT
AW112010	EC5	0.000115372	9.72264	11.8147	-0.281163	KO
AW112010	EC5	0.00830925	11.1518	12.2333	-0.133535	WT
BC028528	EC1	0.00518241	1.54946	1.73043	-0.159364	KO
BC028528	EC1	6.0758e-09	1.61888	1.90144	-0.232092	WT
BC028528	EC2	9.75624e-05	1.94786	2.24453	-0.204526	KO
BC028528	EC2	5.38508e-05	2.14064	2.45524	-0.19782	WT
Bcam	EC1	0.00791643	2.01715	2.2035	-0.127475	KO
Bcam	EC1	0.0036394	2.02716	2.21097	-0.125215	WT
Bola2	EC2	0.00405453	0.690115	0.701796	-0.0242131	KO
Bola2	EC2	0.000271901	0.617586	0.78393	-0.344084	WT
Bst2	EC1	2.43814e-09	3.11874	3.62617	-0.217483	KO
Bst2	EC1	4.04837e-09	3.15811	3.5742	-0.178559	WT
C1qtnf2	Fibro1	0.00231367	0.955556	1.06665	-0.158674	KO
C1qtnf2	Fibro1	0.000320233	0.957788	1.1042	-0.205224	WT
Cadm3	Fibro2	0.00204098	0.409298	0.526625	-0.363624	KO
Cadm3	Fibro2	0.00130196	0.423463	0.500864	-0.242185	WT
Calr	Fibro1	1.21828e-07	7.00107	7.89926	-0.174142	KO
Calr	Fibro1	1.78284e-12	6.86304	8.07379	-0.234399	WT
Calr	Fibro2	9.42139e-08	6.87352	7.67834	-0.159746	KO
Calr	Fibro2	1.91751e-18	6.61019	7.89243	-0.255779	WT
Canx	Fibro2	0.00958509	2.13708	2.30965	-0.112035	KO
Canx	Fibro2	1.14808e-06	2.09315	2.35199	-0.168206	WT
Cd274	EC1	2.3925e-15	0.52873	0.780951	-0.562702	KO
Cd274	EC1	0.00220575	0.499247	0.625202	-0.324569	WT
Cdkn1c	EC1	5.0512e-09	5.77481	6.58826	-0.190123	KO
Cdkn1c	EC1	1.60297e-11	5.71829	6.47626	-0.179578	WT
Cdkn1c	EC2	0.00135105	5.65876	6.36222	-0.169044	KO
Cdkn1c	EC2	0.00154083	5.72884	6.26022	-0.12797	WT
Cdkn1c	EC3	1.15369e-05	5.38387	6.34528	-0.23704	KO
Cdkn1c	EC3	4.42969e-06	5.14743	6.07512	-0.23906	WT
Cdkn1c	EC4	0.00346128	4.20264	4.81435	-0.196046	KO
Cdkn1c	EC4	1.54184e-05	4.19314	5.05679	-0.27019	WT
Chchd2	Fibro2	0.000153366	7.58436	7.96433	-0.0705272	KO
Chchd2	Fibro2	6.43714e-06	7.36855	7.92955	-0.105858	WT
Ckb	Fibro4	0.00938273	3.95316	4.84688	-0.29405	KO
Ckb	Fibro4	0.00505722	3.19831	4.24965	-0.410034	WT
Clec3b	Fibro2	7.81782e-09	16.0085	17.7601	-0.149804	KO
Clec3b	Fibro2	2.89138e-09	15.2145	17.7702	-0.224014	WT
Clic5	EC1	0.00371123	5.35758	5.7916	-0.112381	KO
Clic5	EC1	8.33423e-06	5.34844	5.90012	-0.141626	WT
Cntfr	Fibro3	0.00773944	0.719496	0.898232	-0.320102	KO
Cntfr	Fibro3	0.00232849	0.652567	0.870831	-0.416268	WT
Col15a1	Fibro1	9.64497e-08	9.41653	10.4942	-0.156322	KO
Col15a1	Fibro1	2.70252e-10	9.55622	11.019	-0.205482	WT
Col15a1	Fibro2	3.23525e-05	6.92368	7.66831	-0.14737	KO
Col15a1	Fibro2	1.09326e-09	7.12412	8.50491	-0.255583	WT
Col1a1	Fibro1	4.8615e-07	8.2749	9.15654	-0.146061	KO
Col1a1	Fibro1	1.73389e-27	7.76375	9.64504	-0.313034	WT
Col5a2	Fibro1	0.000815345	2.14536	2.37348	-0.14579	KO
Col5a2	Fibro1	3.09133e-06	2.12865	2.44192	-0.198081	WT
Col5a3	Fibro2	0.000409615	1.50116	1.65633	-0.141912	KO
Col5a3	Fibro2	2.62168e-14	1.66685	2.15004	-0.367242	WT
Col6a1	Fibro1	5.24715e-05	7.11494	7.67446	-0.109213	KO
Col6a1	Fibro1	6.71672e-24	6.93351	8.33582	-0.265737	WT
Col6a1	Fibro2	0.000117554	5.66434	6.03588	-0.091656	KO
Col6a1	Fibro2	2.31153e-38	5.4936	6.8791	-0.324469	WT
Col6a2	Fibro1	1.44297e-07	6.37571	7.08543	-0.152268	KO
Col6a2	Fibro1	7.06173e-15	6.19479	7.21411	-0.219764	WT
Col6a3	Fibro1	0.00242601	5.6351	6.07481	-0.108399	KO
Col6a3	Fibro1	2.55541e-07	5.47916	6.16018	-0.169018	WT
Col6a3	Fibro2	0.000163273	2.61318	2.88485	-0.142687	KO
Col6a3	Fibro2	1.09929e-10	2.46158	3.03245	-0.300903	WT
Cpz	Fibro3	0.000547134	0.198862	0.310791	-0.64418	KO
Cpz	Fibro3	0.000415601	0.168101	0.31995	-0.928519	WT
Creb3l1	Fibro1	0.000553113	0.888666	1.00679	-0.180047	KO
Creb3l1	Fibro1	0.0043792	0.954315	1.10253	-0.208278	WT
Creb3l2	Fibro1	0.000655171	1.40918	1.58904	-0.173299	KO
Creb3l2	Fibro1	1.42455e-08	1.39009	1.69264	-0.284095	WT
Creld1	Fibro2	0.000936699	0.312177	0.362013	-0.213679	KO
Creld1	Fibro2	0.00354673	0.311552	0.362926	-0.220201	WT
Creld2	Fibro1	7.51809e-05	0.480443	0.580418	-0.272727	KO
Creld2	Fibro1	3.1602e-13	0.409756	0.614188	-0.583915	WT
Creld2	Fibro2	1.01084e-08	0.51403	0.666134	-0.37396	KO
Creld2	Fibro2	5.19427e-16	0.461621	0.672997	-0.543889	WT
Crip1	Mac1	8.39294e-05	19.5343	23.7983	-0.284851	KO
Crip1	Mac1	0.00395815	20.9028	23.899	-0.193252	WT
Csf1	EC1	0.000101227	0.501042	0.629437	-0.329131	KO
Csf1	EC1	1.71597e-06	0.518548	0.706636	-0.446491	WT
Cxcl12	EC5	7.50807e-06	24.5144	31.7381	-0.372588	KO
Cxcl12	EC5	2.02009e-15	22.595	32.0571	-0.504642	WT
Cyp26b1	EC8	0.00915749	0.406708	1.04643	-1.36342	KO
Cyp26b1	EC8	0.000612326	0.44581	1.22223	-1.45501	WT
D630003M21Rik	Fibro1	0.00906059	1.05052	1.13318	-0.109269	KO
D630003M21Rik	Fibro1	0.00624891	1.04469	1.19253	-0.190952	WT
Dag1	Fibro1	0.00141427	1.50685	1.68157	-0.15828	KO
Dag1	Fibro1	0.00687135	1.54329	1.70192	-0.141156	WT
Dnajb11	Fibro1	1.06099e-06	1.17818	1.38754	-0.235972	KO
Dnajb11	Fibro1	7.84782e-08	1.17594	1.40231	-0.253989	WT
Dnajb11	Fibro2	3.26775e-10	1.13528	1.36108	-0.261705	KO
Dnajb11	Fibro2	1.84401e-08	1.13285	1.35905	-0.26264	WT
Dnajb9	Fibro2	0.0005538	0.901797	1.01351	-0.168483	KO
Dnajb9	Fibro2	0.000117389	0.80028	0.988238	-0.304354	WT
Dnajc3	Fibro2	0.00234803	2.65325	2.91986	-0.138139	KO
Dnajc3	Fibro2	1.87413e-14	2.53178	3.07665	-0.281212	WT
Dock6	Fibro1	9.21574e-05	0.193472	0.259146	-0.421641	KO
Dock6	Fibro1	0.000507511	0.205798	0.264704	-0.363148	WT
Dusp22	EC1	0.000888598	0.440724	0.501405	-0.186101	KO
Dusp22	EC1	0.00709804	0.409478	0.479764	-0.228538	WT
Ecm2	EC1	0.000453735	0.636555	0.774654	-0.283268	KO
Ecm2	EC1	0.0015478	0.577784	0.691715	-0.259647	WT
Ecscr	EC1	0.000398617	3.06083	3.31536	-0.115242	KO
Ecscr	EC1	5.16818e-05	3.2287	3.49316	-0.11358	WT
Eda	Fibro1	0.00175168	0.246212	0.318113	-0.369637	KO
Eda	Fibro1	4.97362e-05	0.24648	0.343861	-0.480358	WT
Eif4a1	EC1	0.00387418	3.94081	4.12368	-0.0654374	KO
Eif4a1	EC1	0.000221881	3.97599	4.23943	-0.0925535	WT
Emp2	EC4	0.00695903	1.02123	1.31786	-0.367898	KO
Emp2	EC4	0.00107783	0.979179	1.27331	-0.378938	WT
Erp29	Fibro2	0.000593937	1.26234	1.38674	-0.135603	KO
Erp29	Fibro2	2.05033e-09	1.24806	1.46347	-0.229709	WT
Fam198b	EC1	8.23111e-05	1.00128	1.21488	-0.278968	KO
Fam198b	EC1	0.00263154	1.10865	1.23659	-0.157557	WT
Fasn	Fibro2	5.24633e-07	0.178269	0.253461	-0.507709	KO
Fasn	Fibro2	0.00417287	0.206529	0.252433	-0.289552	WT
Fbln2	EC4	0.000429441	4.20104	5.06319	-0.269299	KO
Fbln2	EC4	1.88762e-05	4.25819	5.02232	-0.238113	WT
Fbn1	Fibro2	6.86275e-05	4.9108	5.76297	-0.230855	KO
Fbn1	Fibro2	2.80237e-10	4.97994	5.98882	-0.266146	WT
Fbxl18	Fibro2	0.000669797	0.119786	0.169775	-0.503164	KO
Fbxl18	Fibro2	0.00486706	0.113936	0.14802	-0.377571	WT
Fbxo22	EC1	0.000971804	1.22388	1.37581	-0.168817	KO
Fbxo22	EC1	4.26292e-05	1.26132	1.42361	-0.174616	WT
Fbxo22	EC3	5.09144e-05	1.16166	1.40475	-0.274126	KO
Fbxo22	EC3	0.00491513	1.21366	1.42519	-0.231788	WT
Fbxo22	EC4	0.00528602	0.928357	1.11288	-0.261547	KO
Fbxo22	EC4	0.000296603	1.01155	1.21495	-0.264328	WT
Fkbp2	Fibro1	0.000878686	1.41748	1.55117	-0.130025	KO
Fkbp2	Fibro1	2.13948e-06	1.35784	1.60647	-0.24258	WT
Fkbp3	EC2	0.00933711	2.00237	2.19847	-0.134793	KO
Fkbp3	EC2	0.00639535	2.07472	2.36966	-0.19176	WT
Flna	Fibro2	7.69613e-05	1.49816	1.71556	-0.195484	KO
Flna	Fibro2	6.77787e-09	1.52755	1.79358	-0.231623	WT
Flnc	Fibro2	0.0083992	0.461065	0.539368	-0.2263	KO
Flnc	Fibro2	1.36703e-05	0.475883	0.59651	-0.325939	WT
Fosb	EC1	2.55493e-12	6.3729	7.45615	-0.226483	KO
Fosb	EC1	0.0022123	6.63256	7.06231	-0.0905742	WT
Foxs1	Fibro1	2.24256e-05	0.980171	1.16826	-0.253259	KO
Foxs1	Fibro1	5.5568e-06	1.06768	1.29695	-0.28064	WT
Fstl1	Fibro1	4.35016e-11	4.91207	5.71985	-0.219644	KO
Fstl1	Fibro1	8.22676e-07	5.06027	5.71566	-0.175704	WT
Fstl1	Fibro2	0.000246741	9.88616	10.8807	-0.138283	KO
Fstl1	Fibro2	1.01714e-09	9.56431	10.6457	-0.15454	WT
Ftl1	EC1	0.00157133	15.1993	15.4814	-0.0265272	KO
Ftl1	EC1	6.54077e-06	15.5533	16.1313	-0.0526416	WT
Fus	EC1	3.87677e-06	5.07098	5.45003	-0.104001	KO
Fus	EC1	1.15555e-06	5.02296	5.48502	-0.126957	WT
Gapdh	Fibro2	8.48479e-08	6.6904	7.33626	-0.132953	KO
Gapdh	Fibro2	9.41836e-11	6.52825	7.25534	-0.152347	WT
Gas6	EC1	6.76834e-05	2.41322	2.66644	-0.143954	KO
Gas6	EC1	0.000218083	2.39878	2.61805	-0.126193	WT
Gas6	EC2	0.00376427	2.63565	2.91858	-0.14711	KO
Gas6	EC2	0.00513004	2.71064	2.96132	-0.127609	WT
Gbp4	EC1	4.39007e-30	0.61028	1.02703	-0.750941	KO
Gbp4	EC1	1.91938e-08	0.695161	0.904799	-0.38025	WT
Gbp7	EC1	6.41127e-32	1.77724	2.65723	-0.580283	KO
Gbp7	EC1	9.88449e-09	1.94346	2.38518	-0.29547	WT
Glipr2	Fibro2	9.75978e-06	0.829671	0.951602	-0.197819	KO
Glipr2	Fibro2	1.61429e-05	0.8366	0.977825	-0.225039	WT
Gm12216	Fibro1	0.00772558	0.542294	0.577059	-0.0896457	KO
Gm12216	Fibro1	0.00495885	0.453694	0.550248	-0.278363	WT
Gm26802	EC1	4.5571e-05	0.329729	0.441975	-0.422684	KO
Gm26802	EC1	1.36546e-06	0.321585	0.412263	-0.358368	WT
Gm26802	Fibro1	2.27643e-05	0.394279	0.560277	-0.506926	KO
Gm26802	Fibro1	6.79192e-07	0.326288	0.493527	-0.596986	WT
Gm3336	EC1	4.91544e-07	0.270454	0.413613	-0.612901	KO
Gm3336	EC1	3.16051e-11	0.295571	0.497952	-0.752502	WT
Gm42418	EC3	0.00744045	154.75	172.454	-0.156277	KO
Gm42418	EC3	0.000563939	156.341	171.078	-0.129957	WT
Gnas	EC1	1.16245e-10	15.4863	16.5795	-0.0984105	KO
Gnas	EC1	2.51832e-13	15.5831	17.0058	-0.126048	WT
Gnas	EC2	9.23818e-05	16.4566	17.443	-0.0839816	KO
Gnas	EC2	6.66757e-11	16.295	17.7812	-0.125922	WT
Gng8	Fibro3	0.00680668	0.454691	0.599734	-0.399437	KO
Gng8	Fibro3	0.00337225	0.413941	0.569838	-0.461128	WT
H2-Aa	EC9	0.000259387	0.420819	1.05233	-1.32232	KO
H2-Aa	EC9	0.00541343	0.256589	0.850997	-1.72969	WT
Hdlbp	Fibro2	0.000823906	2.12379	2.35673	-0.150145	KO
Hdlbp	Fibro2	0.000325247	2.20457	2.46105	-0.158779	WT
Hk2	Fibro2	4.90862e-05	1.1624	1.45625	-0.325151	KO
Hk2	Fibro2	0.00227372	1.07183	1.25013	-0.221999	WT
Hmbs	Fibro2	0.0015459	0.260335	0.316442	-0.281572	KO
Hmbs	Fibro2	0.0061219	0.280553	0.317106	-0.176691	WT
Hsp90ab1	EC1	0.00804183	32.6667	33.8091	-0.0495893	KO
Hsp90ab1	EC1	8.15182e-13	33.312	36.6745	-0.138735	WT
Hspa5	Fibro1	6.49998e-27	10.9149	13.8061	-0.339008	KO
Hspa5	Fibro1	3.2004e-29	10.7242	14.1171	-0.396575	WT
Hspa5	Fibro3	3.05594e-05	9.60459	11.2225	-0.224599	KO
Hspa5	Fibro3	2.98153e-05	9.42291	11.1259	-0.239678	WT
Hspe1	Fibro1	0.000151938	3.43477	4.03585	-0.23266	KO
Hspe1	Fibro1	0.000120341	3.42971	3.77302	-0.137631	WT
Hspe1	Fibro2	7.73026e-05	3.14853	3.59524	-0.191412	KO
Hspe1	Fibro2	0.000350031	3.33022	3.41643	-0.0368725	WT
Hyou1	Fibro1	5.48648e-07	0.240204	0.337922	-0.49243	KO
Hyou1	Fibro1	3.74333e-05	0.240372	0.32655	-0.442034	WT
Hyou1	Fibro2	2.89398e-05	0.29619	0.383011	-0.370863	KO
Hyou1	Fibro2	1.00674e-09	0.281392	0.395457	-0.490939	WT
Ifi27	Fibro2	1.28774e-05	2.18919	2.39025	-0.126765	KO
Ifi27	Fibro2	2.75446e-06	2.32713	2.63781	-0.180789	WT
Ifitm2	Mac1	0.00108884	9.80335	10.9175	-0.155294	KO
Ifitm2	Mac1	0.00209338	9.51887	10.9957	-0.208075	WT
Ifitm3	EC1	5.21114e-06	14.2399	15.0653	-0.0812947	KO
Ifitm3	EC1	3.3176e-08	14.8032	15.7636	-0.0906933	WT
Igf1	Fibro2	0.00170957	2.25206	2.48559	-0.142345	KO
Igf1	Fibro2	2.23808e-11	2.05569	2.57625	-0.325649	WT
Igfbp3	EC1	2.74056e-15	1.02742	1.44491	-0.491951	KO
Igfbp3	EC1	4.55476e-11	0.916361	1.26355	-0.463493	WT
Igfbp3	EC2	1.2701e-11	0.992196	1.45958	-0.556853	KO
Igfbp3	EC2	2.05378e-05	0.899143	1.23268	-0.455178	WT
Igfbp3	EC4	2.18148e-13	1.0542	1.7383	-0.721529	KO
Igfbp3	EC4	0.00415917	1.23276	1.58076	-0.358731	WT
Igfbp3	EC5	0.00320752	0.994505	1.22907	-0.305511	KO
Igfbp3	EC5	0.0004373	0.83737	1.40586	-0.747512	WT
Igfbp7	EC1	5.91184e-21	14.8357	16.9173	-0.189432	KO
Igfbp7	EC1	2.90396e-40	14.4004	17.3714	-0.270606	WT
Igfbp7	EC2	3.23551e-22	18.6543	22.071	-0.242649	KO
Igfbp7	EC2	2.42932e-31	18.7221	23.7431	-0.342762	WT
Igfbp7	EC3	3.34859e-06	13.6202	15.4162	-0.178699	KO
Igfbp7	EC3	2.66805e-15	13.0741	16.1366	-0.303627	WT
Igfbp7	EC5	1.19964e-06	16.4084	20.5716	-0.326221	KO
Igfbp7	EC5	5.91129e-05	17.1002	19.6741	-0.202286	WT
Igfbp7	EC7	0.00151965	21.2163	24.9008	-0.23102	KO
Igfbp7	EC7	0.000812794	20.7423	25.008	-0.269816	WT
Igfbp7	Fibro1	1.99989e-11	38.5825	41.6735	-0.111184	KO
Igfbp7	Fibro1	0.000173534	38.8172	41.3231	-0.0902515	WT
Igtp	EC1	8.22941e-15	0.294032	0.489295	-0.734733	KO
Igtp	EC1	0.000458649	0.321783	0.409302	-0.347078	WT
Il17d	Fibro3	0.000771332	1.02075	1.24825	-0.290283	KO
Il17d	Fibro3	0.00137037	0.995204	1.22667	-0.301681	WT
Irf8	Fibro1	0.00985316	0.845326	0.945369	-0.16137	KO
Irf8	Fibro1	0.000411644	0.876447	1.03722	-0.242982	WT
Itgb1	EC4	0.00790255	4.82743	5.3965	-0.160769	KO
Itgb1	EC4	3.87651e-07	4.79461	5.64648	-0.235939	WT
Itm2a	Fibro3	1.11895e-05	1.26967	1.68619	-0.40932	KO
Itm2a	Fibro3	0.000531169	1.43069	1.72848	-0.272789	WT
Kcnq1ot1	Fibro1	0.00719292	2.30648	2.5421	-0.140329	KO
Kcnq1ot1	Fibro1	0.000172999	2.31978	2.70735	-0.222896	WT
Klra9	EC3	0.00141748	0.479035	0.648263	-0.43645	KO
Klra9	EC3	0.00171593	0.380179	0.567242	-0.577286	WT
Knop1	EC3	0.00565766	0.83889	0.912109	-0.120724	KO
Knop1	EC3	0.0023317	0.776981	0.984581	-0.34163	WT
Krtcap2	EC4	0.00190566	2.04129	2.35477	-0.206105	KO
Krtcap2	EC4	2.96332e-05	2.07173	2.45366	-0.244102	WT
Lhfpl2	Fibro1	0.00428518	0.234628	0.300651	-0.35771	KO
Lhfpl2	Fibro1	1.45146e-09	0.238946	0.361716	-0.598174	WT
Loxl1	Fibro1	6.71359e-07	4.04074	4.5175	-0.160904	KO
Loxl1	Fibro1	1.39219e-08	4.15989	4.75629	-0.193294	WT
Loxl1	Fibro2	0.0040077	4.20978	4.38141	-0.0576499	KO
Loxl1	Fibro2	0.000794796	4.22406	4.52473	-0.0992012	WT
Loxl2	Fibro1	0.00820748	0.965393	1.10837	-0.199253	KO
Loxl2	Fibro1	4.47021e-06	0.959198	1.16962	-0.286134	WT
Loxl2	Fibro2	0.00588968	1.42403	1.60065	-0.168672	KO
Loxl2	Fibro2	1.09349e-08	1.36599	1.69896	-0.314702	WT
Ltbp4	EC2	3.65326e-06	5.14119	5.72445	-0.155036	KO
Ltbp4	EC2	2.82522e-06	5.06857	5.71429	-0.172996	WT
Ltbp4	EC3	0.000960574	4.26968	4.88469	-0.194138	KO
Ltbp4	EC3	0.000223433	4.34887	4.95923	-0.189475	WT
Ly6a	EC2	0.000355425	23.5272	25.0612	-0.0911237	KO
Ly6a	EC2	2.11008e-06	24.9549	27.0359	-0.115555	WT
Maged2	Fibro2	3.29654e-05	1.55017	1.8208	-0.232147	KO
Maged2	Fibro2	4.09699e-21	1.43191	2.0243	-0.499483	WT
Magix	EC1	9.79307e-05	0.477862	0.555479	-0.217138	KO
Magix	EC1	7.25916e-05	0.467025	0.540871	-0.211783	WT
Magix	EC2	0.000999088	0.551595	0.681131	-0.304322	KO
Magix	EC2	0.00573411	0.604619	0.730027	-0.271922	WT
Magt1	Fibro2	0.000124586	0.97506	1.10569	-0.181381	KO
Magt1	Fibro2	9.60457e-12	0.900759	1.13714	-0.336198	WT
Malat1	EC1	1.87275e-09	288.322	301.041	-0.0622757	KO
Malat1	EC1	0.00535597	294.137	296.352	-0.0108274	WT
Malat1	EC2	1.18757e-05	348.885	371.211	-0.0894897	KO
Malat1	EC2	9.63566e-05	342.243	362.791	-0.0841192	WT
Malat1	EC3	0.000277915	282.591	312.036	-0.142998	KO
Malat1	EC3	0.000122639	295.562	318.091	-0.105978	WT
Mall	EC1	0.00863509	0.398134	0.457963	-0.201975	KO
Mall	EC1	1.61611e-07	0.386349	0.505933	-0.389042	WT
Mall	EC4	0.000353674	0.564725	0.690668	-0.290445	KO
Mall	EC4	5.08595e-06	0.599585	0.816684	-0.445815	WT
Manf	Fibro1	5.23043e-07	2.96294	3.49237	-0.237177	KO
Manf	Fibro1	3.33994e-28	2.8641	4.02187	-0.489784	WT
Manf	Fibro2	1.84093e-11	2.94567	3.61686	-0.29614	KO
Manf	Fibro2	2.4123e-52	2.73159	4.13478	-0.598067	WT
Manf	Fibro3	3.34228e-05	2.52733	3.0685	-0.279924	KO
Manf	Fibro3	1.21981e-07	2.40617	3.17962	-0.402115	WT
Manf	Fibro4	8.83831e-05	2.72775	3.99772	-0.551466	KO
Manf	Fibro4	0.00411364	2.52443	3.22136	-0.35171	WT
Mast4	Fibro1	6.90227e-07	2.74426	3.08933	-0.170876	KO
Mast4	Fibro1	1.26843e-07	2.73331	3.19174	-0.223695	WT
Mettl1	Fibro1	0.000208463	0.556881	0.649561	-0.222096	KO
Mettl1	Fibro1	0.00332517	0.60494	0.728069	-0.267285	WT
Mfap4	Fibro1	0.000167945	1.1253	1.42415	-0.339786	KO
Mfap4	Fibro1	1.66211e-06	1.21204	1.62781	-0.425493	WT
Mid1ip1	EC1	0.000801816	0.596084	0.727804	-0.288033	KO
Mid1ip1	EC1	0.00120514	0.621609	0.697719	-0.166638	WT
Milr1	EC1	7.04443e-08	0.468952	0.598427	-0.351733	KO
Milr1	EC1	2.42484e-06	0.492252	0.623868	-0.341843	WT
Mlec	Fibro2	0.0089564	0.865468	0.961822	-0.152289	KO
Mlec	Fibro2	4.01366e-09	0.825444	1.01949	-0.304608	WT
mt-Atp6	SMC1	0.00723654	203.927	217.146	-0.0906172	KO
mt-Atp6	SMC1	4.31493e-05	191.114	218.625	-0.194026	WT
mt-Nd3	SMC1	0.00224325	23.5174	26.2316	-0.157579	KO
mt-Nd3	SMC1	0.000242427	21.1529	24.3704	-0.204276	WT
Mtch1	Fibro1	0.000697637	5.71718	6.10661	-0.0950674	KO
Mtch1	Fibro1	4.96361e-05	5.6725	6.21586	-0.131968	WT
Mxra7	Fibro1	0.000357784	2.33703	2.55049	-0.126096	KO
Mxra7	Fibro1	2.91535e-05	2.49035	2.73017	-0.132641	WT
Myct1	EC1	0.00405131	4.4434	4.7595	-0.0991473	KO
Myct1	EC1	2.42266e-06	4.2899	4.62424	-0.108272	WT
Mydgf	Fibro2	0.00271593	1.14965	1.22114	-0.0870432	KO
Mydgf	Fibro2	1.45571e-06	1.1366	1.32839	-0.224955	WT
Nabp1	EC1	0.00661612	0.55599	0.658835	-0.244858	KO
Nabp1	EC1	9.71904e-06	0.527419	0.661105	-0.325929	WT
Nck1	EC2	0.00399297	3.21412	3.4762	-0.113083	KO
Nck1	EC2	0.000125031	3.3058	3.73183	-0.174884	WT
Ndufb8	Schw.Cell	0.0099323	2.43629	2.92641	-0.264447	KO
Ndufb8	Schw.Cell	0.00051804	2.04887	2.87736	-0.489916	WT
Nek7	EC9	0.0050553	0.791395	0.975742	-0.302102	KO
Nek7	EC9	0.00491549	0.935645	1.26257	-0.432329	WT
Nid1	Fibro1	0.0042086	7.40602	7.89728	-0.0926569	KO
Nid1	Fibro1	0.00446507	7.3256	7.87215	-0.103811	WT
Notch3	Fibro1	0.00371599	0.461784	0.559643	-0.277288	KO
Notch3	Fibro1	0.00368288	0.43275	0.492209	-0.185737	WT
Nuak1	EC4	0.00518057	0.323363	0.441451	-0.449099	KO
Nuak1	EC4	0.00974113	0.311956	0.384434	-0.30139	WT
Odc1	Fibro1	4.54124e-05	0.540363	0.670216	-0.310696	KO
Odc1	Fibro1	0.0037525	0.550534	0.643634	-0.225408	WT
Ogn	Fibro3	6.45569e-12	12.4182	14.9547	-0.268146	KO
Ogn	Fibro3	0.00233661	13.8408	14.579	-0.0749607	WT
Ostc	Fibro1	1.11565e-05	1.98747	2.19786	-0.145167	KO
Ostc	Fibro1	0.000170149	2.01895	2.25273	-0.158066	WT
Ostc	Fibro2	9.90872e-09	1.96842	2.22741	-0.178331	KO
Ostc	Fibro2	1.4766e-12	1.95521	2.28219	-0.223096	WT
Ostc	Fibro4	7.52535e-05	1.56253	2.06807	-0.404398	KO
Ostc	Fibro4	0.00738242	1.49431	1.79299	-0.262892	WT
Oxct1	Fibro1	7.07295e-06	0.820735	0.966483	-0.235827	KO
Oxct1	Fibro1	1.35715e-11	0.789261	1.06267	-0.429123	WT
Oxct1	Fibro2	2.41234e-06	0.832618	0.987748	-0.246489	KO
Oxct1	Fibro2	2.88363e-05	0.872983	1.02457	-0.230988	WT
Pcdh17	EC1	2.02389e-09	1.82604	2.22528	-0.285273	KO
Pcdh17	EC1	0.00215519	1.77922	2.01148	-0.177015	WT
Pcp4l1	EC1	2.03628e-10	0.887573	1.13306	-0.352287	KO
Pcp4l1	EC1	7.35002e-08	0.844861	1.03886	-0.298218	WT
Pcp4l1	EC2	2.52204e-14	0.923292	1.34436	-0.54206	KO
Pcp4l1	EC2	8.95455e-05	0.863881	1.09549	-0.342668	WT
Pdia4	Fibro1	9.03741e-06	0.953131	1.12558	-0.23992	KO
Pdia4	Fibro1	9.84314e-05	0.969715	1.16341	-0.262726	WT
Pdia4	Fibro2	1.57036e-06	0.986347	1.15478	-0.227447	KO
Pdia4	Fibro2	3.09275e-08	0.929139	1.12144	-0.271384	WT
Pdia6	Fibro1	2.68508e-14	3.14499	3.72487	-0.244132	KO
Pdia6	Fibro1	3.5302e-12	3.20805	3.87642	-0.273029	WT
Plec	EC4	0.00471271	1.28933	1.5123	-0.230122	KO
Plec	EC4	0.000410325	1.33367	1.61889	-0.279594	WT
Plk2	EC1	6.44053e-05	5.71864	5.99656	-0.0684633	KO
Plk2	EC1	0.00619009	5.6408	5.72721	-0.021932	WT
Plxdc1	Fibro2	0.000352655	0.27742	0.342977	-0.306038	KO
Plxdc1	Fibro2	0.00026316	0.285469	0.355491	-0.316482	WT
Pnp	EC1	0.000402156	2.4096	2.57536	-0.0959793	KO
Pnp	EC1	0.00256162	2.53663	2.70498	-0.0927046	WT
Podxl	EC1	0.00390105	3.89929	4.19887	-0.106792	KO
Podxl	EC1	5.59855e-18	3.70454	4.45509	-0.266159	WT
Podxl	EC3	0.00621799	3.80854	4.21364	-0.145831	KO
Podxl	EC3	1.21482e-08	3.58011	4.35099	-0.281341	WT
Podxl	EC4	0.00479573	5.16976	5.5329	-0.0979396	KO
Podxl	EC4	8.31059e-08	5.17249	5.95862	-0.204121	WT
Pomp	EC4	0.00109641	1.86716	2.09204	-0.164064	KO
Pomp	EC4	0.000602825	1.85248	2.19937	-0.247634	WT
Psme2	EC1	0.000735457	2.07992	2.2006	-0.0813744	KO
Psme2	EC1	1.78257e-06	2.0574	2.27367	-0.144196	WT
Pycard	EC1	0.00220408	0.331478	0.402396	-0.279701	KO
Pycard	EC1	0.000107176	0.344738	0.431998	-0.325524	WT
Rbp4	Fibro2	0.000128805	0.182644	0.264835	-0.536056	KO
Rbp4	Fibro2	0.00103091	0.216726	0.25869	-0.255348	WT
Ret	Fibro2	5.95079e-06	0.481914	0.619911	-0.363284	KO
Ret	Fibro2	8.93851e-16	0.426154	0.675831	-0.665286	WT
Rftn1	EC1	0.000661245	1.26161	1.37211	-0.121131	KO
Rftn1	EC1	0.000711917	1.20212	1.34222	-0.159038	WT
Rpl15	EC1	0.00918788	10.5132	10.814	-0.0406982	KO
Rpl15	EC1	0.000188422	10.1924	10.9174	-0.0991318	WT
Rpl41	EC1	1.94714e-09	25.4221	26.6106	-0.065917	KO
Rpl41	EC1	0.000220725	25.1258	26.1363	-0.0568867	WT
Rpl41	EC2	0.0055588	23.2578	24.4834	-0.074085	KO
Rpl41	EC2	0.000337217	22.8164	24.0175	-0.074011	WT
Rplp0	EC1	0.00356987	12.3803	12.8723	-0.056219	KO
Rplp0	EC1	2.67631e-08	11.979	13.0708	-0.125837	WT
Rpn1	Fibro1	0.0031537	1.0937	1.23768	-0.178414	KO
Rpn1	Fibro1	0.000338816	1.10477	1.26361	-0.193807	WT
Rpn1	Fibro2	1.73454e-09	1.11404	1.33252	-0.258359	KO
Rpn1	Fibro2	4.28318e-08	1.11565	1.3233	-0.246258	WT
Rrbp1	EC2	0.0020077	2.88067	3.15551	-0.131469	KO
Rrbp1	EC2	0.000285418	2.97187	3.31698	-0.1585	WT
Rsad2	EC1	8.31856e-06	3.21329	3.72208	-0.212059	KO
Rsad2	EC1	1.93956e-12	3.10342	3.75519	-0.275027	WT
Rtl8a	EC4	5.96664e-05	1.14493	1.43077	-0.321536	KO
Rtl8a	EC4	0.00100839	1.13436	1.35155	-0.252743	WT
Sap18	EC1	0.000657088	1.21838	1.37614	-0.175657	KO
Sap18	EC1	0.000579748	1.3097	1.42405	-0.120765	WT
Scd2	Pericyte	0.00919789	0.490756	0.654324	-0.414998	KO
Scd2	Pericyte	0.00755687	0.582661	0.801219	-0.459539	WT
Sdf2l1	Fibro2	1.1128e-13	0.355998	0.553177	-0.635871	KO
Sdf2l1	Fibro2	6.00693e-12	0.332152	0.521886	-0.651892	WT
Sec61b	Fibro2	1.55247e-06	2.09616	2.34034	-0.158967	KO
Sec61b	Fibro2	1.79089e-07	2.07072	2.36395	-0.191064	WT
Sec61b	Fibro3	0.003676	2.0465	2.32727	-0.185483	KO
Sec61b	Fibro3	1.21962e-06	1.91084	2.4071	-0.333084	WT
Selenok	Fibro2	0.000938034	3.73778	3.92085	-0.068984	KO
Selenok	Fibro2	0.00795493	3.75759	3.98472	-0.08467	WT
Selenos	Fibro2	0.000283937	1.65927	1.86119	-0.165682	KO
Selenos	Fibro2	1.19299e-15	1.60405	2.00778	-0.323885	WT
Selenos	Fibro3	0.000166775	1.58022	1.91626	-0.278164	KO
Selenos	Fibro3	0.000230501	1.62123	1.98284	-0.290479	WT
Sem1	Fibro2	0.000126394	3.66538	3.8921	-0.0865875	KO
Sem1	Fibro2	0.00557619	3.69926	3.8827	-0.0698217	WT
Serpinh1	Fibro1	9.3795e-09	9.6185	10.7852	-0.165169	KO
Serpinh1	Fibro1	4.76677e-29	9.2762	11.4623	-0.305293	WT
Slc35b1	Fibro2	7.84834e-05	0.605042	0.703824	-0.218181	KO
Slc35b1	Fibro2	1.47372e-07	0.551657	0.684132	-0.310504	WT
Slco3a1	EC1	0.000600078	0.283378	0.37532	-0.405394	KO
Slco3a1	EC1	0.00148486	0.301539	0.368121	-0.287838	WT
Smco4	EC1	1.39087e-15	3.50563	4.10027	-0.226045	KO
Smco4	EC1	2.55866e-13	3.51174	4.04792	-0.204992	WT
Smco4	EC3	2.80179e-14	3.13787	3.90659	-0.316125	KO
Smco4	EC3	0.00383751	3.24575	3.53942	-0.124962	WT
Snrpa1	Fibro2	0.00306003	0.364871	0.419527	-0.201376	KO
Snrpa1	Fibro2	0.00514428	0.383066	0.433596	-0.178757	WT
Sox18	EC2	0.00319716	5.59269	5.75887	-0.042245	KO
Sox18	EC2	3.16564e-07	5.47602	6.25765	-0.192494	WT
Sparc	EC7	0.00466793	27.5094	30.239	-0.136487	KO
Sparc	EC7	0.00490952	29.6616	33.233	-0.16402	WT
Sparc	Fibro1	0.00429571	17.1567	18.2138	-0.0862599	KO
Sparc	Fibro1	5.05621e-17	16.6418	19.3575	-0.218081	WT
Spcs2	Fibro1	0.00693188	2.14323	2.25402	-0.0727153	KO
Spcs2	Fibro1	1.20585e-07	2.10945	2.43218	-0.205384	WT
Spcs2	Fibro2	8.36372e-05	2.0565	2.26167	-0.137198	KO
Spcs2	Fibro2	3.42926e-10	2.03404	2.39286	-0.234391	WT
Spcs3	Fibro2	0.00294765	0.574789	0.655481	-0.189521	KO
Spcs3	Fibro2	0.00216565	0.559421	0.648058	-0.212187	WT
Spry4	EC1	8.85413e-08	0.62267	0.797541	-0.35709	KO
Spry4	EC1	0.00310878	0.672775	0.7959	-0.242463	WT
Ssr2	Fibro1	2.53888e-06	1.62144	1.8188	-0.165714	KO
Ssr2	Fibro1	2.27305e-06	1.66892	1.92278	-0.204276	WT
Ssr2	Fibro2	1.5942e-05	1.29678	1.43774	-0.148873	KO
Ssr2	Fibro2	1.74113e-07	1.33912	1.59143	-0.249041	WT
Ssr4	Fibro2	0.000721561	2.43902	2.5743	-0.0778773	KO
Ssr4	Fibro2	0.00382757	2.36366	2.57873	-0.125637	WT
Stmn2	EC1	9.60895e-11	1.5591	2.02713	-0.378725	KO
Stmn2	EC1	2.61413e-19	1.47451	2.10373	-0.512708	WT
Stmn2	EC2	3.34762e-11	1.93108	2.65241	-0.457894	KO
Stmn2	EC2	2.66403e-14	1.97044	2.88137	-0.548239	WT
Stmn2	EC4	7.14971e-09	6.86704	8.38664	-0.288405	KO
Stmn2	EC4	5.53335e-21	6.74489	9.22984	-0.452509	WT
Stmn2	EC5	0.000809678	2.12084	2.79214	-0.396736	KO
Stmn2	EC5	0.000275887	2.19767	3.05366	-0.474566	WT
Sybu	EC1	0.00040056	0.482062	0.574045	-0.251946	KO
Sybu	EC1	3.68665e-07	0.459573	0.574037	-0.320849	WT
Sybu	EC2	0.000491885	0.624786	0.768615	-0.298899	KO
Sybu	EC2	0.000128395	0.613506	0.768896	-0.325711	WT
Tbx20	Fibro3	0.0060063	1.94352	2.42006	-0.31637	KO
Tbx20	Fibro3	0.000774576	1.82198	2.35388	-0.36953	WT
Thy1	Fibro2	0.00157236	0.457234	0.600799	-0.39395	KO
Thy1	Fibro2	0.000702083	0.417292	0.564031	-0.434718	WT
Thyn1	Fibro2	0.00603554	0.123705	0.155417	-0.329244	KO
Thyn1	Fibro2	0.00230226	0.119631	0.154127	-0.365531	WT
Tmsb10	Fibro3	4.64271e-05	11.9877	14.1252	-0.236715	KO
Tmsb10	Fibro3	0.00112282	11.1418	12.4371	-0.158677	WT
Tnxb	Fibro2	0.00327784	6.67103	6.97741	-0.0647824	KO
Tnxb	Fibro2	0.000159424	6.36694	6.91443	-0.11901	WT
Tpm4	Fibro2	0.00263509	2.35612	2.61132	-0.148368	KO
Tpm4	Fibro2	2.24989e-09	2.4159	2.7769	-0.200916	WT
Tppp3	Fibro1	0.00054363	1.13734	1.41818	-0.318383	KO
Tppp3	Fibro1	4.42014e-20	0.979231	1.59302	-0.702045	WT
Tuba1b	Fibro2	0.00315833	3.18519	3.44295	-0.112263	KO
Tuba1b	Fibro2	1.5909e-05	3.15907	3.50913	-0.151613	WT
Tubb2a	Fibro2	0.000278492	1.65779	1.84832	-0.156956	KO
Tubb2a	Fibro2	7.68706e-08	1.71917	2.04894	-0.253166	WT
Tubb6	Fibro2	0.00101987	0.738004	0.855636	-0.213368	KO
Tubb6	Fibro2	2.07839e-10	0.73675	0.958442	-0.379515	WT
Txnip	Bcells	0.00120256	5.55281	7.66641	-0.465333	KO
Txnip	Bcells	0.0017557	4.85984	7.59528	-0.644194	WT
Uba5	Fibro1	0.0039568	0.725076	0.774873	-0.095827	KO
Uba5	Fibro1	0.000227584	0.696788	0.82055	-0.235872	WT
Ubald2	EC4	0.00175121	0.938009	1.11477	-0.249069	KO
Ubald2	EC4	0.000122564	0.935342	1.13251	-0.275964	WT
Uqcrb	EC1	0.00330377	3.54901	3.66906	-0.0479941	KO
Uqcrb	EC1	0.00215621	3.5787	3.75724	-0.0702394	WT
Uqcrq	Fibro1	0.00562569	1.57996	1.68503	-0.0928832	KO
Uqcrq	Fibro1	0.000786342	1.57426	1.72233	-0.12969	WT
Vegfa	Fibro1	0.00108759	0.31767	0.411449	-0.373186	KO
Vegfa	Fibro1	3.57606e-08	0.26503	0.391389	-0.562447	WT
Vim	EC2	6.358e-05	6.27146	7.34498	-0.227956	KO
Vim	EC2	7.27127e-14	6.66799	8.29418	-0.314848	WT
Vim	EC3	0.000524154	5.73484	6.6326	-0.209822	KO
Vim	EC3	0.000535233	5.89949	6.7891	-0.20263	WT
Vim	EC4	0.00212667	11.211	13.303	-0.246832	KO
Vim	EC4	5.09781e-16	10.9471	13.5582	-0.308616	WT
Wars	EC1	7.61989e-05	0.884439	1.00977	-0.191187	KO
Wars	EC1	0.00625798	0.882836	0.98347	-0.155736	WT
Wdr83os	Fibro2	0.00125676	0.737629	0.825789	-0.162877	KO
Wdr83os	Fibro2	0.000220269	0.794901	0.886025	-0.156572	WT
Wfdc1	Fibro1	0.00159	0.317672	0.389521	-0.294162	KO
Wfdc1	Fibro1	1.47723e-17	0.262	0.467345	-0.83492	WT
Wfdc17	Mac1	0.00162726	9.90354	11.3034	-0.19074	KO
Wfdc17	Mac1	0.000153046	8.29102	10.7364	-0.372882	WT
Ybx1	EC1	5.13851e-13	15.7769	17.1086	-0.116906	KO
Ybx1	EC1	5.87443e-08	15.8625	17.2959	-0.124812	WT
Ybx1	EC2	1.44593e-06	15.354	16.5736	-0.110274	KO
Ybx1	EC2	0.000478936	15.6332	16.6351	-0.0896244	WT
Ybx1	EC3	2.89385e-05	15.3154	16.4303	-0.101378	KO
Ybx1	EC3	0.00360376	15.3595	16.3803	-0.09283	WT
Ybx1	EC4	5.25682e-05	13.5627	14.9196	-0.137565	KO
Ybx1	EC4	1.24187e-10	13.3657	15.6153	-0.224426	WT
Ypel5	EC1	0.00281678	0.390268	0.468472	-0.263498	KO
Ypel5	EC1	0.00589343	0.419359	0.463882	-0.145574	WT
Ywhab	Fibro2	0.00422139	2.9027	3.07981	-0.0854429	KO
Ywhab	Fibro2	9.8568e-06	2.83273	3.1007	-0.130399	WT
Ywhaq	Fibro4	0.00498161	2.30274	2.52643	-0.133749	KO
Ywhaq	Fibro4	0.00238972	2.24037	2.43953	-0.122868	WT
Zfp948	EC7	0.0040492	0.146085	0.279796	-0.937564	KO
Zfp948	EC7	0.00620494	0.142665	0.283813	-0.992312	WT

## Sheet: CommonUpGenesPaired
Differential Expression of Genes Equally Up-regulated by WD in MR Intact or SMC MR KO
WT: MR Intact
KO: SMC MR KO
gene	cluster	pval	avg_expression_WD	avg_expression_CD	log2FC	cond
2900026A02Rik	EC2	0.00307007	1.46148	1.2857	0.184874	KO
2900026A02Rik	EC2	0.00523971	1.48611	1.26553	0.231806	WT
9930111J21Rik2	Fibro2	0.00953754	0.191634	0.169255	0.17915	KO
9930111J21Rik2	Fibro2	0.000174492	0.201903	0.150813	0.420908	WT
Aaed1	Fibro2	0.000572055	1.0515	0.955867	0.137571	KO
Aaed1	Fibro2	3.75e-06	1.06252	0.931161	0.190392	WT
Ablim1	EC1	0.00795976	4.4296	4.28702	0.0472005	KO
Ablim1	EC1	1.25e-15	4.57263	4.05388	0.17372	WT
Ablim1	EC2	0.00884947	4.38635	4.15978	0.0765136	KO
Ablim1	EC2	1.16e-08	4.5317	3.83455	0.240996	WT
Ablim1	EC4	0.000342878	4.16706	3.78556	0.138522	KO
Ablim1	EC4	2.84e-05	4.17219	3.67926	0.181388	WT
Acaa2	Fibro1	2.93e-13	2.32678	1.86515	0.31904	WT
Acaa2	Fibro1	3.33e-18	2.21259	1.73086	0.354243	KO
Acaa2	Fibro2	3.75e-11	1.47351	1.20402	0.291395	WT
Acaa2	Fibro2	1.67e-10	1.47874	1.16848	0.339733	KO
Acaa2	Pericyte	3.45e-05	1.55559	1.08056	0.525685	KO
Acaa2	Pericyte	2.21e-12	1.64123	0.957986	0.776698	WT
Acadl	EC1	0.000244751	0.956414	0.862105	0.149772	WT
Acadl	EC1	0.00134751	0.948037	0.852305	0.153573	KO
Acadl	SMC1	0.00411316	1.37226	1.18374	0.213201	WT
Acadl	SMC1	0.00305961	1.53791	1.28872	0.25503	KO
Acer2	EC4	0.00449344	0.448027	0.384233	0.221605	KO
Acer2	EC4	4.54e-09	0.501715	0.311793	0.68628	WT
Adgrf5	EC1	0.00222705	8.56431	8.39282	0.0291824	KO
Adgrf5	EC1	2.65e-07	8.26778	7.90446	0.0648327	WT
Adgrf5	EC4	0.000368655	9.30843	8.78432	0.0836068	KO
Adgrf5	EC4	0.000163145	9.26498	8.53543	0.118324	WT
Adgrl4	EC2	0.0051393	6.64275	6.26016	0.0855804	WT
Adgrl4	EC2	4.64e-05	6.96038	6.32494	0.138114	KO
Ahnak2	Fibro2	1.12e-05	2.61759	2.33876	0.162495	WT
Ahnak2	Fibro2	3.98e-06	2.66735	2.37291	0.168749	KO
Aldh1a1	Fibro1	1.98e-10	2.2415	1.84837	0.278212	WT
Aldh1a1	Fibro1	2e-15	2.46672	1.94327	0.344111	KO
Aldh1a1	Fibro2	2.35e-06	1.52507	1.30282	0.22724	KO
Aldh1a1	Fibro2	3.16e-09	1.45669	1.19139	0.290047	WT
Aldh9a1	EC1	2.54e-05	0.257193	0.209229	0.297765	KO
Aldh9a1	EC1	3.33e-08	0.267138	0.185153	0.528862	WT
Aldh9a1	EC3	0.00273051	0.284378	0.211241	0.428923	WT
Aldh9a1	EC3	0.000368245	0.240035	0.176468	0.443843	KO
Aldh9a1	EC6	0.00190112	0.327144	0.220929	0.56634	WT
Aldh9a1	EC6	0.00139283	0.359564	0.230133	0.643784	KO
Angptl4	EC2	3.56e-27	0.645262	0.272611	1.24304	WT
Angptl4	EC2	3.9e-40	0.712796	0.273088	1.38412	KO
Angptl4	EC3	7.07e-25	0.991633	0.417055	1.24957	KO
Angptl4	EC3	3.43e-29	1.07228	0.362068	1.56635	WT
Angptl4	EC4	2.76e-22	0.76111	0.268848	1.50132	KO
Angptl4	EC4	1.1e-27	1.02039	0.190168	2.42377	WT
Angptl4	EC5	4.36e-10	0.983016	0.400713	1.29465	KO
Angptl4	EC5	5.82e-18	1.02819	0.25864	1.99108	WT
Angptl4	EC6	3.02e-16	1.12631	0.352137	1.67739	WT
Angptl4	EC6	1.72e-17	1.0486	0.325882	1.68604	KO
Angptl4	EC7	1.04e-06	0.973002	0.388436	1.32476	WT
Angptl4	EC7	2e-05	1.1489	0.378605	1.60149	KO
Angptl4	EC8	5.45e-07	1.57898	0.401601	1.97516	WT
Angptl4	EC8	1.22e-08	1.16523	0.293212	1.9906	KO
Angptl4	Fibro5	7.15e-05	0.89215	0.302956	1.55818	WT
Angptl4	Fibro5	1.36e-13	0.881115	0.210394	2.06623	KO
Apod	Fibro3	0.000420438	2.20844	1.8454	0.259093	KO
Apod	Fibro3	2.01e-07	1.72042	0.930319	0.886965	WT
Apoe	Mac1	0.0013461	181.79	163.097	0.156546	KO
Apoe	Mac1	0.0018565	187.399	157.084	0.254579	WT
Aprt	EC1	1.85e-06	1.10526	0.983474	0.168431	WT
Aprt	EC1	2.22e-16	1.17432	0.898296	0.386567	KO
Aprt	EC6	0.000796065	1.48653	1.16866	0.347087	WT
Aprt	EC6	7.37e-05	1.32478	0.946593	0.484931	KO
Aprt	Fibro1	0.00598419	1.11268	1.01457	0.133173	KO
Aprt	Fibro1	8.55e-05	1.19314	1.07447	0.151145	WT
Aprt	Fibro2	0.00111115	0.898267	0.787479	0.189904	KO
Aprt	Fibro2	1.12e-06	0.968517	0.825366	0.230744	WT
Aqp1	Fibro2	0.00313592	0.335687	0.249065	0.430596	KO
Aqp1	Fibro2	0.00330672	0.386947	0.244186	0.664157	WT
Aqp7	EC4	3.88e-07	3.26823	2.73357	0.257723	KO
Aqp7	EC4	1.1e-08	3.24258	2.65173	0.290205	WT
Arhgef12	Fibro2	0.00319919	1.79143	1.69337	0.0812162	KO
Arhgef12	Fibro2	0.0014726	1.7555	1.65088	0.0886524	WT
Bmi1	Fibro2	0.000952389	0.203068	0.171382	0.244752	KO
Bmi1	Fibro2	0.00050075	0.208145	0.170597	0.286991	WT
Bri3	Fibro2	3.39e-06	2.80012	2.57982	0.118218	WT
Bri3	Fibro2	5.16e-05	2.68524	2.45762	0.127792	KO
Btnl9	EC4	7.04e-12	7.01588	5.45682	0.362565	WT
Btnl9	EC4	1.12e-19	7.6064	5.49381	0.469408	KO
Btnl9	EC8	0.000971997	5.37823	3.46852	0.632809	WT
Btnl9	EC8	0.00334887	5.26924	3.29702	0.676432	KO
C4b	Fibro3	0.000761285	1.6417	1.27452	0.365236	WT
C4b	Fibro3	5.11e-05	1.85512	1.09009	0.767065	KO
Camk2n1	EC1	6.48e-06	0.956043	0.818625	0.223872	WT
Camk2n1	EC1	0.00035504	0.943517	0.802821	0.232969	KO
Car4	EC2	5.01e-05	5.79621	5.16712	0.165752	KO
Car4	EC2	1.04e-23	6.05011	4.59433	0.397108	WT
Car4	EC3	2.2e-05	4.8641	4.09904	0.246888	KO
Car4	EC3	1.39e-10	4.97694	3.93507	0.338868	WT
Car4	EC4	0.00885995	0.917476	0.763011	0.265967	KO
Car4	EC4	2.63e-05	0.976832	0.662145	0.560963	WT
Car4	EC5	0.000254818	5.16056	4.01496	0.362142	KO
Car4	EC5	5.1e-07	4.58569	3.55884	0.365731	WT
Ccnl1	Fibro3	0.000408375	3.2741	2.80536	0.222915	WT
Ccnl1	Fibro3	0.000299323	3.44617	2.77026	0.314971	KO
Cd300a	Mac1	9.01e-05	1.34143	1.02208	0.392255	KO
Cd300a	Mac1	6.68e-10	1.41101	1.00479	0.489832	WT
Cd300c2	Mac1	0.000237852	2.36282	1.89186	0.320702	WT
Cd300c2	Mac1	1.66e-08	2.50357	1.86526	0.424604	KO
Cd300lg	EC1	0.000405941	10.953	10.0587	0.122883	KO
Cd300lg	EC1	8.14e-22	11.044	9.47173	0.221559	WT
Cd300lg	EC2	0.000505474	12.9104	12.051	0.0993749	KO
Cd300lg	EC2	2.7e-12	13.2335	11.778	0.168099	WT
Cd300lg	EC3	7.92e-05	10.5381	9.7168	0.117058	WT
Cd300lg	EC3	9.7e-05	10.5588	9.57459	0.141166	KO
Cd300lg	EC4	3.57e-07	7.59369	6.41436	0.243495	KO
Cd300lg	EC4	5.25e-09	7.39079	6.07982	0.281701	WT
Cd300lg	EC6	0.00360497	5.23301	4.51617	0.212541	WT
Cd300lg	EC6	0.000194357	5.25768	4.4223	0.249631	KO
Cd36	EC1	1.1e-93	39.4025	32.4773	0.278856	KO
Cd36	EC1	1.3e-108	39.0932	31.4009	0.316112	WT
Cd36	EC3	2.93e-34	37.9273	31.5684	0.264752	WT
Cd36	EC3	3.79e-53	38.2573	29.7666	0.362037	KO
Cd36	EC5	5.73e-18	38.5084	31.536	0.288176	WT
Cd36	EC5	1.17e-12	39.8192	32.5292	0.29173	KO
Cd36	EC6	1.48e-14	35.2798	28.2606	0.320049	WT
Cd36	EC6	8.71e-26	36.918	27.1934	0.441069	KO
Cd36	EC7	0.00468103	22.4878	17.6986	0.345508	KO
Cd36	EC7	3.18e-06	21.2988	16.1827	0.396317	WT
Cd36	EC8	0.00132093	36.3478	30.832	0.237441	WT
Cd36	EC8	0.000589713	38.8557	31.9685	0.281476	KO
Cd36	Fibro1	0.00120791	0.541659	0.35848	0.595494	KO
Cd36	Fibro1	1.02e-06	0.507261	0.301127	0.752353	WT
Cd36	Fibro2	0.00347997	0.689958	0.493107	0.484607	WT
Cd36	Fibro2	1.25e-07	0.803123	0.476362	0.753562	KO
Cd36	Fibro4	0.00983749	0.872542	0.34196	1.3514	KO
Cd36	Fibro4	0.0031366	0.986761	0.285205	1.7907	WT
Cd36	Pericyte	1.87e-05	4.18816	2.92964	0.515594	WT
Cd36	Pericyte	7.73e-10	4.56903	2.78728	0.713033	KO
Cd36	SMC1	0.0032826	3.21887	2.55066	0.335682	KO
Cd36	SMC1	0.00529496	3.13177	2.37049	0.401795	WT
Cd36	SMC2	0.00146345	22.2277	16.5882	0.422196	KO
Cd36	SMC2	0.000195348	20.5445	15.2612	0.428891	WT
Cd9	Fibro1	0.000225938	3.99051	3.68648	0.11433	WT
Cd9	Fibro1	0.000866113	4.08359	3.66624	0.155534	KO
Cdc42ep4	EC2	9.21e-06	0.453926	0.332592	0.448704	WT
Cdc42ep4	EC2	4.55e-05	0.437439	0.315445	0.471692	KO
Cdc42ep4	EC3	0.000471408	0.40371	0.310092	0.380625	WT
Cdc42ep4	EC3	0.00610216	0.431572	0.329345	0.390001	KO
Cdkn1a	EC3	0.00521449	6.12884	5.61281	0.126889	KO
Cdkn1a	EC3	1.64e-05	6.27304	5.2013	0.270293	WT
Cdkn2c	Fibro1	0.000341253	0.829023	0.693992	0.256493	KO
Cdkn2c	Fibro1	3.15e-06	0.798771	0.665466	0.263416	WT
Cebpb	Fibro3	0.00631466	4.90555	4.34793	0.174087	WT
Cebpb	Fibro3	0.000159622	5.04325	3.83382	0.395573	KO
Cebpd	EC4	0.0034075	6.61721	5.5019	0.266293	WT
Cebpd	EC4	0.00271387	6.19672	5.00875	0.307054	KO
Cebpd	Fibro3	1.67e-05	17.3086	13.2932	0.380795	WT
Cebpd	Fibro3	1.07e-05	16.5149	11.8558	0.478177	KO
Celf2	Fibro1	4.28e-05	3.66872	3.32918	0.140113	KO
Celf2	Fibro1	7.54e-10	3.69519	3.23533	0.191733	WT
Cep57	EC9	0.00284133	0.51201	0.349587	0.550521	WT
Cep57	EC9	0.00286545	0.507348	0.241631	1.07017	KO
Cep85l	EC1	0.00196913	1.37695	1.30119	0.0816489	KO
Cep85l	EC1	0.00729314	1.30974	1.23645	0.0830712	WT
Cfh	Fibro1	2.6e-05	13.0088	11.8969	0.128905	KO
Cfh	Fibro1	5.36e-17	12.9727	11.1308	0.220925	WT
Cfh	Fibro2	9.07e-08	17.9234	15.8544	0.176961	KO
Cfh	Fibro2	1.11e-18	17.6358	14.6673	0.265908	WT
Cfh	Fibro3	0.00279833	25.4688	23.1801	0.135849	KO
Cfh	Fibro3	2.18e-06	25.4463	21.9719	0.211794	WT
Cldn5	EC6	0.00853776	2.70956	2.14921	0.334255	KO
Cldn5	EC6	0.000128274	3.2113	2.01342	0.67351	WT
Clec1a	EC1	0.000963345	2.50733	2.331	0.105201	KO
Clec1a	EC1	1.9e-11	2.65767	2.30894	0.202932	WT
Clec1a	EC2	0.00330537	3.35537	2.9882	0.167198	KO
Clec1a	EC2	7.2e-05	3.3036	2.93419	0.171074	WT
Clec1a	EC3	0.000404344	2.53655	2.24972	0.173123	KO
Clec1a	EC3	0.00233556	2.54786	2.22907	0.192841	WT
Clec1a	EC4	0.00214493	2.21009	1.96487	0.169678	WT
Clec1a	EC4	0.00408569	2.29917	2.00024	0.200939	KO
Clmp	EC1	5.75e-07	0.408988	0.30925	0.403283	KO
Clmp	EC1	6.63e-06	0.376545	0.278775	0.433722	WT
Clmp	EC2	0.000154906	0.464624	0.385962	0.267607	KO
Clmp	EC2	0.00307357	0.465464	0.350902	0.407603	WT
Col4a5	Fibro2	0.00355151	0.634272	0.572622	0.147519	WT
Col4a5	Fibro2	0.000167862	0.665917	0.589369	0.17617	KO
Colec11	Pericyte	1.25e-07	23.6962	19.7821	0.260464	WT
Colec11	Pericyte	2.3e-06	24.1527	19.5259	0.306795	KO
Cox7a2l	Fibro2	0.00676528	3.11928	2.97974	0.0660253	WT
Cox7a2l	Fibro2	0.000714583	3.15445	2.96957	0.0871345	KO
Cpt1a	EC1	0.00212982	0.304015	0.262139	0.213811	WT
Cpt1a	EC1	1.1e-06	0.337664	0.278528	0.277767	KO
Cpt1a	EC4	0.00247153	0.295702	0.231754	0.351549	WT
Cpt1a	EC4	0.00476744	0.308957	0.232758	0.40858	KO
Cpt1a	EC6	0.00530052	0.360372	0.266193	0.437013	WT
Cpt1a	EC6	0.000604942	0.404397	0.278262	0.539327	KO
Cpt1a	Fibro1	5.8e-06	0.53909	0.431251	0.321998	WT
Cpt1a	Fibro1	6.23e-08	0.58356	0.456321	0.354834	KO
Cpt1a	Fibro2	0.00803961	0.480317	0.418682	0.198133	KO
Cpt1a	Fibro2	1.16e-06	0.452709	0.370138	0.290523	WT
Crim1	Fibro2	0.00248756	0.40814	0.358867	0.185616	KO
Crim1	Fibro2	3.73e-08	0.41956	0.319094	0.394896	WT
Cst3	Fibro1	2.07e-13	22.1723	19.5951	0.178266	WT
Cst3	Fibro1	1.23e-13	22.858	19.4032	0.2364	KO
Cst3	Fibro2	6.84e-08	24.6434	21.3355	0.207948	WT
Cst3	Fibro2	2.17e-09	24.9745	20.7396	0.268064	KO
Cst6	Fibro2	0.000229706	0.71852	0.684902	0.0691309	WT
Cst6	Fibro2	0.00820929	0.72924	0.694219	0.0710025	KO
Ctgf	Fibro2	4.67e-09	4.14283	3.31236	0.322755	KO
Ctgf	Fibro2	6.21e-11	4.56602	3.16674	0.527935	WT
Ctla2a	EC4	0.00346809	3.85268	3.39365	0.183026	KO
Ctla2a	EC4	0.000687926	4.12484	3.27693	0.331994	WT
Ctnna2	Tcell2	0.00802973	0.363852	0.115284	1.65815	KO
Ctnna2	Tcell2	0.00128967	0.25301	0		WT
Ctsd	Fibro2	0.00112781	3.15237	2.9835	0.0794338	WT
Ctsd	Fibro2	5.38e-06	3.06354	2.80123	0.129137	KO
Ctsl	Fibro2	0.00036942	10.4672	10.1032	0.051066	WT
Ctsl	Fibro2	2.57e-05	10.56	9.8923	0.094234	KO
Cxcl9	EC2	0.00209702	1.40995	1.29163	0.126454	KO
Cxcl9	EC2	0.000124391	1.403	1.15244	0.283823	WT
Cyp1a1	EC1	9.39e-48	0.832859	0.250343	1.73417	KO
Cyp1a1	EC1	7.27e-91	0.804055	0.0889323	3.17651	WT
Cyp1a1	EC2	5.62e-26	1.05832	0.362476	1.54581	KO
Cyp1a1	EC2	2.07e-48	0.859682	0.133169	2.69054	WT
Cyp1a1	EC3	5.91e-19	0.924881	0.319443	1.53371	KO
Cyp1a1	EC3	7.17e-43	0.841808	0.115979	2.85963	WT
Cyp1a1	EC4	7.13e-19	0.65981	0.129745	2.34637	KO
Cyp1a1	EC4	5.14e-23	0.452324	0.0630952	2.84176	WT
Cyp1a1	EC5	3.88e-08	1.15539	0.329058	1.81197	KO
Cyp1a1	EC5	9.03e-21	0.918857	0.119226	2.94614	WT
Cyp1a1	EC8	0.000133158	0.915008	0.0900693	3.34468	KO
Cyp1a1	EC8	5.39e-06	0.641484	0.0277743	4.52959	WT
Cyp1a1	Fibro5	0.00045695	0.157945	0.0334581	2.239	WT
Cyp1a1	Fibro5	0.00150847	0.186557	0.0318998	2.548	KO
Cyp2d22	SMC2	0.00827217	0.634592	0.308784	1.03923	WT
Cyp2d22	SMC2	0.00532269	0.695503	0.337972	1.04115	KO
Cyp39a1	Fibro3	0.00559438	0.164116	0.102311	0.681753	KO
Cyp39a1	Fibro3	0.00127964	0.214738	0.130183	0.722033	WT
Cyp4b1	EC3	1.11e-05	3.23427	2.67145	0.275817	WT
Cyp4b1	EC3	3.66e-07	3.07446	2.49588	0.300783	KO
Cyp4b1	EC4	7.13e-10	1.59224	1.09004	0.546677	WT
Cyp4b1	EC4	3.93e-12	1.56167	1.04724	0.576496	KO
Dbp	Fibro2	0.00234903	0.145765	0.10123	0.526014	WT
Dbp	Fibro2	2.21e-05	0.189352	0.115494	0.71325	KO
Ddit4	EC2	0.00172854	0.783331	0.644863	0.280628	KO
Ddit4	EC2	1.91e-17	0.781893	0.437924	0.83629	WT
Ddit4	EC3	0.0031115	1.11216	0.882289	0.334041	KO
Ddit4	EC3	3.84e-05	1	0.723266	0.467406	WT
Ddx46	EC8	0.00572653	0.68066	0.646636	0.0739806	KO
Ddx46	EC8	0.00366613	0.985104	0.683311	0.527733	WT
Ddx6	EC1	0.00333927	1.82001	1.7825	0.0300476	KO
Ddx6	EC1	0.00562525	1.77108	1.7102	0.0504645	WT
Dkk3	Fibro2	2.45e-06	0.726123	0.58851	0.303148	KO
Dkk3	Fibro2	0.00544365	0.704769	0.547543	0.364178	WT
Dpm2	Fibro2	0.00321427	0.615933	0.57471	0.0999404	WT
Dpm2	Fibro2	0.00490119	0.589814	0.541021	0.124575	KO
Ech1	EC2	0.000665924	1.84667	1.63037	0.17973	KO
Ech1	EC2	1.11e-05	1.83509	1.57636	0.219255	WT
Ech1	EC3	0.000218632	1.64256	1.38558	0.245453	KO
Ech1	EC3	2.25e-07	1.65618	1.33425	0.311836	WT
Ech1	EC4	5.11e-05	1.45888	1.26359	0.207331	KO
Ech1	EC4	0.000193893	1.32803	1.1419	0.217851	WT
Ech1	EC5	0.00409592	1.60558	1.36814	0.230879	WT
Ech1	EC5	0.000118096	1.61851	1.26752	0.352662	KO
Ech1	EC6	0.00049959	1.65381	1.32974	0.31465	KO
Ech1	EC6	3.22e-05	1.55417	1.23052	0.336886	WT
Ech1	Fibro1	3.23e-12	1.42994	1.18397	0.272324	WT
Ech1	Fibro1	6.14e-17	1.55429	1.2315	0.335846	KO
Ech1	Fibro2	3.57e-05	1.20271	1.06159	0.18006	WT
Ech1	Fibro2	1.68e-05	1.21815	1.05404	0.208757	KO
Ech1	Pericyte	3.35e-07	3.47034	2.51633	0.463753	KO
Ech1	Pericyte	9.74e-15	3.20437	2.20937	0.536406	WT
Eci2	EC4	0.00262702	0.61502	0.565001	0.122381	KO
Eci2	EC4	0.00506051	0.573596	0.513115	0.160753	WT
Edn1	EC3	0.000143066	0.630276	0.553107	0.188423	WT
Edn1	EC3	5.9e-07	0.639861	0.333819	0.938691	KO
Eef1a1	Fibro1	6.08e-05	37.9126	36.8706	0.0402038	KO
Eef1a1	Fibro1	3.32e-05	38.0661	36.6743	0.053736	WT
Eef1a1	Fibro2	0.00304902	50.5029	49.2444	0.0364089	KO
Eef1a1	Fibro2	7.19e-08	50.4479	48.346	0.0613987	WT
Eef1a1	Fibro3	0.00283008	48.3771	45.7623	0.0801649	WT
Eef1a1	Fibro3	0.00015407	49.188	46.4331	0.0831538	KO
Eef1b2	Fibro1	0.000325403	5.60831	5.3679	0.0632106	WT
Eef1b2	Fibro1	2.7e-05	5.54467	5.21864	0.0874264	KO
Eef2	Fibro2	0.000768967	8.28314	8.01688	0.0471361	KO
Eef2	Fibro2	6.55e-13	8.4645	7.80054	0.117851	WT
Efnb1	EC3	0.000827491	2.35667	2.05481	0.197742	KO
Efnb1	EC3	0.000251621	2.45544	2.12367	0.209422	WT
Efnb1	EC4	0.0054833	2.01	1.77062	0.182939	KO
Efnb1	EC4	0.000176674	1.98071	1.70011	0.220384	WT
Egln1	EC2	7.95e-05	2.79097	2.4511	0.187335	KO
Egln1	EC2	1.3e-09	2.88565	2.36288	0.28835	WT
Eif4a2	Fibro3	0.00951661	3.18868	2.9575	0.108584	WT
Eif4a2	Fibro3	0.00359073	3.32898	2.99975	0.150239	KO
Ephx1	EC1	1.03e-06	0.941088	0.765507	0.297913	KO
Ephx1	EC1	4.06e-11	0.909303	0.690231	0.397682	WT
Ephx1	EC4	0.000429071	1.97597	1.67244	0.240603	KO
Ephx1	EC4	1.29e-05	1.96425	1.63092	0.268289	WT
Ephx1	Fibro2	0.0035609	1.08804	1.00095	0.12037	KO
Ephx1	Fibro2	1.73e-05	1.1237	0.977271	0.201429	WT
Ercc1	EC1	6.47e-05	1.05426	0.910664	0.211246	WT
Ercc1	EC1	2.91e-11	1.08377	0.868707	0.319113	KO
Ercc1	EC2	0.000912682	1.24844	1.09716	0.18635	WT
Ercc1	EC2	4.06e-09	1.2713	0.951194	0.41849	KO
Ercc1	EC3	0.00174194	1.10607	0.917003	0.270449	WT
Ercc1	EC3	7.64e-07	1.07253	0.80233	0.418745	KO
Ercc1	EC5	0.000119806	1.12409	0.810329	0.472181	WT
Ercc1	EC5	4.31e-05	1.10398	0.79348	0.47645	KO
Esam	Fibro2	0.000901135	0.165507	0.128696	0.36292	KO
Esam	Fibro2	0.00405342	0.178491	0.123759	0.528325	WT
Etfa	Fibro1	0.00143585	1.24922	1.14687	0.123318	WT
Etfa	Fibro1	0.00125926	1.31793	1.19659	0.139341	KO
Etfb	EC1	4.27e-05	0.99844	0.891011	0.164233	KO
Etfb	EC1	5.87e-07	0.949097	0.825787	0.200786	WT
Etfb	EC2	0.0012949	1.03512	0.884147	0.22744	KO
Etfb	EC2	1.79e-05	1.08123	0.846629	0.352868	WT
Etl4	Fibro2	0.00622707	0.106302	0.0854011	0.31584	WT
Etl4	Fibro2	0.00394982	0.100918	0.0782196	0.367587	KO
Ets2	EC1	0.000237593	4.17422	3.92279	0.0896262	WT
Ets2	EC1	5.53e-07	4.32106	4.01409	0.106313	KO
Ets2	EC4	0.000966855	2.09985	1.8101	0.214214	WT
Ets2	EC4	0.000684801	2.1008	1.8103	0.214706	KO
Exoc3	EC1	0.00462581	0.511465	0.469172	0.12452	KO
Exoc3	EC1	0.00196904	0.508169	0.450585	0.173508	WT
Fabp3	EC1	0.000309239	0.195231	0.13641	0.517233	WT
Fabp3	EC1	6.64e-12	0.220947	0.12881	0.778453	KO
Fabp3	EC3	0.00973398	0.284613	0.219885	0.372254	WT
Fabp3	EC3	4.12e-06	0.304286	0.1768	0.783309	KO
Fabp4	EC2	1.48e-58	287.449	239.396	0.263905	KO
Fabp4	EC2	2.87e-94	293.911	228.646	0.362266	WT
Fabp4	EC4	5.92e-25	176.389	133.734	0.399394	KO
Fabp4	EC4	1.05e-38	176.238	129.073	0.449338	WT
Fabp4	EC5	4.19e-11	260.529	220.152	0.242942	KO
Fabp4	EC5	1.93e-27	264.088	211.939	0.317369	WT
Fabp4	EC6	8.79e-05	232.626	208.885	0.155299	KO
Fabp4	EC6	2.86e-09	238.925	209.878	0.187005	WT
Fabp4	EC8	0.00419331	275.447	228.311	0.270772	KO
Fabp4	EC8	4.64e-05	293.831	238.951	0.298269	WT
Fabp4	Fibro1	9.27e-07	3.24165	2.33149	0.475473	KO
Fabp4	Fibro1	7.86e-30	3.1558	1.89715	0.734176	WT
Fabp4	Fibro2	6.48e-17	4.47509	2.93024	0.610898	WT
Fabp4	Fibro2	3.01e-10	4.84252	2.99206	0.694618	KO
Fabp4	Pericyte	6.74e-11	19.3424	11.6064	0.736848	KO
Fabp4	Pericyte	3.38e-14	20.753	11.8924	0.803284	WT
Fabp4	SMC1	8.05e-05	14.5118	10.2029	0.508248	WT
Fabp4	SMC1	0.000255333	13.8643	8.02012	0.78968	KO
Fabp5	EC4	0.000471797	5.38479	4.65984	0.208611	WT
Fabp5	EC4	0.00070922	5.20682	4.48962	0.213809	KO
Fabp5	Pericyte	9.22e-05	14.0148	11.4995	0.28538	WT
Fabp5	Pericyte	1.43e-09	14.7807	10.4886	0.494897	KO
Fam189a2	EC1	0.00146582	0.413905	0.364618	0.182914	KO
Fam189a2	EC1	0.00148447	0.432294	0.371886	0.217151	WT
Fam53b	EC1	0.00883926	0.638082	0.584234	0.127197	KO
Fam53b	EC1	0.00142195	0.647513	0.57645	0.167714	WT
Fam78b	EC1	0.000173721	0.225263	0.178345	0.336942	WT
Fam78b	EC1	0.000650559	0.223501	0.17352	0.365176	KO
Fau	Fibro1	0.00439873	19.165	18.6157	0.0419525	KO
Fau	Fibro1	0.000331743	19.2402	18.5497	0.0527268	WT
Fbln5	Fibro1	0.000596478	3.63138	3.2743	0.149331	KO
Fbln5	Fibro1	6e-08	3.65763	3.17109	0.20593	WT
Fermt2	EC1	0.000441406	5.80937	5.52664	0.0719788	WT
Fermt2	EC1	0.000809363	5.80926	5.50956	0.0764172	KO
Fhl1	EC1	0.00464433	0.197399	0.158225	0.319136	KO
Fhl1	EC1	9.27e-05	0.222106	0.169853	0.386957	WT
Fhl1	EC4	0.00151678	0.325997	0.251504	0.374279	KO
Fhl1	EC4	6.66e-05	0.298087	0.196907	0.598218	WT
Fibin	Fibro2	0.00684505	3.83486	3.48698	0.137196	KO
Fibin	Fibro2	5.04e-12	3.68352	2.98959	0.301138	WT
Filip1l	EC4	0.000307833	1.67465	1.47838	0.179842	WT
Filip1l	EC4	0.00622626	1.51451	1.30195	0.218179	KO
Fmo2	EC2	0.000310178	2.86768	2.47785	0.210793	KO
Fmo2	EC2	6.06e-08	2.75612	2.26405	0.28373	WT
Fmo2	Fibro2	0.00248019	0.808911	0.683463	0.243119	KO
Fmo2	Fibro2	1.12e-29	0.961636	0.51048	0.913636	WT
Fndc3a	Fibro1	2.47e-05	1.88989	1.71945	0.13636	KO
Fndc3a	Fibro1	7.52e-05	1.86761	1.66887	0.162325	WT
Foxc2	EC9	0.00845234	0.516604	0.342506	0.592928	WT
Foxc2	EC9	0.000127046	0.76787	0.304478	1.33452	KO
Foxp1	Fibro2	0.000133563	0.899312	0.803591	0.16236	KO
Foxp1	Fibro2	5.15e-05	0.934136	0.823675	0.181557	WT
Foxp2	Fibro2	0.000192524	0.933044	0.850139	0.134246	WT
Foxp2	Fibro2	0.000732206	0.940465	0.837059	0.168045	KO
Frzb	Fibro2	0.00361213	0.60785	0.529873	0.19807	KO
Frzb	Fibro2	1.65e-05	0.662871	0.551364	0.265724	WT
Gabarap	SMC1	0.00613868	4.21831	3.82648	0.14065	WT
Gabarap	SMC1	0.000815953	4.11613	3.71919	0.1463	KO
Gabarapl1	Fibro1	0.000428824	1.38203	1.26242	0.130598	KO
Gabarapl1	Fibro1	0.000515059	1.30912	1.18388	0.145078	WT
Gabarapl1	Fibro2	0.00463232	1.06349	0.979249	0.119065	KO
Gabarapl1	Fibro2	1.84e-20	1.13342	0.883004	0.360192	WT
Gabarapl2	Fibro2	0.00214774	1.48593	1.39678	0.089264	KO
Gabarapl2	Fibro2	0.000440164	1.51482	1.40781	0.105692	WT
Gadd45g	EC9	0.00216201	5.6942	3.7157	0.615859	WT
Gadd45g	EC9	0.00582205	6.07954	3.10309	0.970256	KO
Galnt15	EC1	0.00347256	0.852505	0.797891	0.0955173	KO
Galnt15	EC1	0.00545907	0.822773	0.751062	0.131563	WT
Gas1	Fibro2	4.54e-05	7.39871	6.78369	0.125202	WT
Gas1	Fibro2	3.16e-07	7.71554	6.57095	0.231665	KO
Gfra1	Fibro1	0.00559981	2.00297	1.88292	0.08917	WT
Gfra1	Fibro1	2.48e-05	2.16562	1.88472	0.200429	KO
Gm11730	EC1	0.00309264	0.352679	0.284346	0.310709	KO
Gm11730	EC1	1.96e-07	0.350165	0.249144	0.491053	WT
Gm11730	EC2	6.39e-07	0.433868	0.302439	0.520612	KO
Gm11730	EC2	2.19e-10	0.457498	0.275506	0.731685	WT
Gm11730	EC3	0.00018057	0.391917	0.28474	0.460904	KO
Gm11730	EC3	0.00033095	0.348787	0.229863	0.601571	WT
Gnat3	EC1	0.00206314	0.205178	0.155249	0.402289	WT
Gnat3	EC1	0.00105154	0.226644	0.168697	0.425992	KO
Gpihbp1	EC4	2.91e-08	10.5555	9.19182	0.199577	WT
Gpihbp1	EC4	6.98e-07	9.75943	8.20054	0.251078	KO
Gpihbp1	Fibro2	7.64e-06	0.374626	0.247495	0.598049	KO
Gpihbp1	Fibro2	3.66e-05	0.439182	0.264186	0.733265	WT
Gpm6b	Fibro2	0.00293031	3.92777	3.72919	0.0748455	WT
Gpm6b	Fibro2	0.000106516	4.12832	3.70365	0.156609	KO
Gpr160	EC1	6.56e-05	0.230745	0.169193	0.447629	KO
Gpr160	EC1	1.21e-12	0.25777	0.157202	0.713472	WT
Gpr182	EC1	0.00630059	0.164546	0.144681	0.185616	WT
Gpr182	EC1	0.00371455	0.181506	0.143376	0.340213	KO
Grb10	Fibro2	0.00224288	0.690746	0.611442	0.17594	WT
Grb10	Fibro2	8.54e-05	0.699371	0.617729	0.179085	KO
Gsn	Fibro1	5.33e-17	267.676	240.021	0.157323	WT
Gsn	Fibro1	8.98e-23	271.186	232.339	0.223051	KO
Gsn	Fibro2	4.72e-05	346.337	324.456	0.0941522	WT
Gsn	Fibro2	6.21e-06	342.748	307.207	0.157939	KO
Gstt1	EC1	1.39e-05	0.523034	0.426801	0.293342	WT
Gstt1	EC1	2.09e-05	0.510946	0.405166	0.334657	KO
Gstt2	EC2	0.00768377	1.1804	1.03528	0.189252	KO
Gstt2	EC2	0.000147683	1.18591	0.993261	0.255753	WT
Gxylt2	Fibro2	1.46e-05	1.31659	1.13302	0.216626	WT
Gxylt2	Fibro2	8.73e-07	1.37541	1.16891	0.234701	KO
Gxylt2	Fibro3	0.000245646	1.27341	1.00679	0.338938	WT
Gxylt2	Fibro3	3.43e-07	1.43422	1.03151	0.475506	KO
H2afz	Fibro3	0.00440692	2.07399	1.95361	0.0862682	WT
H2afz	Fibro3	0.0011022	1.99641	1.72492	0.210879	KO
Havcr2	Mac1	0.00258328	0.207944	0.150441	0.466997	KO
Havcr2	Mac1	0.0035092	0.203684	0.147232	0.46824	WT
Hdac5	Fibro2	0.000130962	0.218458	0.166482	0.391996	WT
Hdac5	Fibro2	4.4e-06	0.2243	0.162726	0.462986	KO
Hilpda	EC1	0.00620068	0.232334	0.206369	0.170974	KO
Hilpda	EC1	6.1e-06	0.263684	0.19641	0.424944	WT
Hist1h1c	EC1	0.00663308	1.18579	1.02918	0.204363	KO
Hist1h1c	EC1	2.67e-23	1.23389	0.790908	0.641629	WT
Hist1h2bc	EC1	2.05e-12	3.14224	2.5745	0.287501	KO
Hist1h2bc	EC1	2.96e-18	3.13633	2.51947	0.315956	WT
Hist1h2bc	EC2	0.000239685	3.31682	2.93055	0.178628	KO
Hist1h2bc	EC2	5.12e-05	3.27212	2.84264	0.202997	WT
Hist1h2bc	EC3	3.78e-07	2.74158	2.1968	0.319604	WT
Hist1h2bc	EC3	1.4e-08	2.76561	2.20743	0.325234	KO
Hist1h2bc	EC4	0.0041165	4.41479	4.042	0.127274	WT
Hist1h2bc	EC4	4.47e-05	4.51369	3.82782	0.237786	KO
Hist1h2bc	EC6	0.0079643	2.85218	2.3287	0.292541	KO
Hist1h2bc	EC6	6.26e-05	2.94339	2.20928	0.413904	WT
Hist1h2bc	EC8	0.0075708	3.35798	2.28886	0.552968	WT
Hist1h2bc	EC8	0.000477451	3.17711	2.00861	0.661517	KO
Hist1h4i	EC1	0.00141159	0.26946	0.212212	0.344565	KO
Hist1h4i	EC1	3.61e-06	0.307699	0.208519	0.561336	WT
Hist3h2a	EC1	0.000196223	0.839285	0.742151	0.177448	KO
Hist3h2a	EC1	3.23e-13	0.90853	0.669322	0.440833	WT
Hlf	Fibro2	0.00434985	0.57907	0.477521	0.278174	KO
Hlf	Fibro2	0.000140485	0.568965	0.464938	0.291299	WT
Hmgcs2	Fibro1	3.5e-16	0.880687	0.616832	0.513752	KO
Hmgcs2	Fibro1	5.05e-27	0.783543	0.500654	0.646197	WT
Hmgcs2	Fibro2	1.89e-05	0.697224	0.553273	0.33363	KO
Hmgcs2	Fibro2	1.4e-31	0.763434	0.454082	0.749551	WT
Hmgcs2	Fibro3	0.000131857	0.701071	0.536227	0.386716	WT
Hmgcs2	Fibro3	2.99e-06	0.772984	0.547028	0.498824	KO
Hmgcs2	Schw.Cell	4.81e-05	2.85297	1.64786	0.791871	WT
Hmgcs2	Schw.Cell	4.01e-06	3.87783	1.95265	0.989815	KO
Hmox1	EC1	0.000450175	0.453664	0.389733	0.219137	KO
Hmox1	EC1	0.000353687	0.491714	0.4013	0.293137	WT
Hrct1	EC1	2.02e-15	1.31542	1.00144	0.393447	KO
Hrct1	EC1	6.75e-26	1.48219	1.01884	0.540799	WT
Hrct1	EC2	1.25e-05	1.38457	1.14271	0.276985	KO
Hrct1	EC2	9.38e-12	1.52229	1.13605	0.422218	WT
Hrct1	EC3	2.79e-05	1.2464	0.974661	0.354792	KO
Hrct1	EC3	7.75e-11	1.30924	0.935313	0.48521	WT
Hrct1	EC4	2.07e-07	0.600949	0.410092	0.551294	WT
Hrct1	EC4	1.89e-11	0.63996	0.337075	0.924911	KO
Hrct1	EC5	0.000556892	1.187	0.869228	0.449513	KO
Hrct1	EC5	1.16e-05	1.27643	0.864471	0.562227	WT
Hspa1a	EC2	6.03e-14	7.21667	6.08002	0.247258	WT
Hspa1a	EC2	1.97e-05	6.88224	5.69985	0.271955	KO
Hspa1b	EC2	0.0068383	5.44327	5.11094	0.0908842	KO
Hspa1b	EC2	1.02e-12	6.12355	4.96779	0.301765	WT
Hspa8	EC2	0.000537537	14.9181	14.3339	0.0576375	KO
Hspa8	EC2	1.11e-07	15.3174	14.2028	0.108992	WT
Htra3	Fibro2	0.00197749	13.7805	12.9508	0.0895883	WT
Htra3	Fibro2	0.00141247	13.8221	12.5609	0.138035	KO
Iah1	Fibro1	0.00574652	1.12907	1.02981	0.132756	WT
Iah1	Fibro1	0.00179755	1.16245	1.04142	0.158612	KO
Id3	Fibro2	0.00123324	9.58305	8.36541	0.196048	KO
Id3	Fibro2	4.55e-07	9.17346	7.98253	0.200621	WT
Ier2	EC9	8.74e-05	5.88332	3.62904	0.697046	KO
Ier2	EC9	0.000392776	6.41208	3.85005	0.735914	WT
Ifi27l2a	Fibro2	3.45e-11	19.7858	16.6709	0.247134	KO
Ifi27l2a	Fibro2	8.12e-15	19.4841	15.0314	0.374313	WT
Ifi27l2a	Pericyte	3.29e-05	0.748066	0.563191	0.409543	KO
Ifi27l2a	Pericyte	0.00625792	0.674371	0.437371	0.624685	WT
Ifitm3	Fibro1	0.00196485	20.8419	20.0891	0.053075	KO
Ifitm3	Fibro1	3.35e-07	20.748	19.3208	0.102813	WT
Il6st	EC4	0.00107676	1.18621	1.03545	0.196096	WT
Il6st	EC4	0.00265703	1.17642	0.987418	0.252669	KO
Ints6l	Fibro2	0.00381809	0.189128	0.169685	0.156504	KO
Ints6l	Fibro2	0.00252714	0.195224	0.151012	0.370468	WT
Ip6k1	Fibro2	0.00311034	0.4922	0.447182	0.138381	KO
Ip6k1	Fibro2	0.0071198	0.485246	0.435091	0.157397	WT
Irf7	EC1	0.00226263	0.328083	0.287331	0.191347	KO
Irf7	EC1	0.000667464	0.379418	0.322922	0.232604	WT
Irx3	EC1	1.01e-08	0.404475	0.284926	0.505467	WT
Irx3	EC1	1.18e-07	0.350628	0.239986	0.546995	KO
Irx3	EC4	0.000787142	0.27298	0.17773	0.619112	KO
Irx3	EC4	0.000272422	0.315903	0.193423	0.707719	WT
Itgbl1	Fibro2	7.56e-06	0.829535	0.715796	0.212755	KO
Itgbl1	Fibro2	1.91e-06	0.872202	0.682582	0.353661	WT
Jund	Fibro3	6.87e-05	24.5227	21.4704	0.191763	KO
Jund	Fibro3	0.00130227	26.366	22.3618	0.237643	WT
Kank3	EC6	0.00201788	3.56158	3.21402	0.148137	KO
Kank3	EC6	0.00275183	3.61913	3.14728	0.201539	WT
Kcna5	EC2	0.000176585	1.40794	1.18603	0.247454	KO
Kcna5	EC2	7.14e-07	1.36981	1.11737	0.293868	WT
Kcna5	EC3	0.000566177	1.13951	0.935347	0.284837	WT
Kcna5	EC3	1.82e-06	1.18764	0.901282	0.398044	KO
Klf13	Fibro3	0.0021784	2.23396	1.95705	0.190923	WT
Klf13	Fibro3	0.00045115	2.29427	2.00473	0.194627	KO
Klf3	EC1	0.00193361	2.771	2.67851	0.0489759	KO
Klf3	EC1	4.58e-06	2.90236	2.63768	0.137955	WT
Kmt2e	EC1	0.00327902	2.30576	2.25989	0.0289906	KO
Kmt2e	EC1	2.31e-06	2.32077	2.11878	0.131371	WT
Kmt2e	Fibro1	0.000141102	2.54401	2.36781	0.103548	KO
Kmt2e	Fibro1	7.16e-11	2.63666	2.26227	0.220938	WT
Lamb2	EC1	0.00752301	0.657835	0.613003	0.101834	KO
Lamb2	EC1	0.000462099	0.70073	0.636099	0.139608	WT
Lgals3bp	Fibro1	0.00369949	1.08801	0.994224	0.130054	WT
Lgals3bp	Fibro1	0.00452515	1.15538	1.05111	0.136453	KO
Lgals3bp	Fibro2	0.000451528	0.866948	0.758155	0.193452	KO
Lgals3bp	Fibro2	8.55e-07	0.862659	0.713043	0.274802	WT
Lgmn	Mac1	0.00687218	6.21667	5.73834	0.115511	WT
Lgmn	Mac1	0.00450299	6.28487	5.52946	0.184745	KO
Lipa	Fibro1	0.0093239	0.975662	0.896636	0.121858	KO
Lipa	Fibro1	0.00985759	0.929431	0.84122	0.143864	WT
Lpl	EC2	0.00793614	26.4879	24.8329	0.093081	KO
Lpl	EC2	1.82e-20	27.5128	22.3425	0.300314	WT
Lpl	EC4	0.00239439	6.7397	5.9331	0.183898	KO
Lpl	EC4	1.27e-08	6.74965	5.0685	0.413253	WT
Ly6a	Fibro1	5.68e-11	2.52501	1.86977	0.43343	KO
Ly6a	Fibro1	7.69e-13	2.71306	1.90158	0.512728	WT
Ly6e	Fibro2	8.23e-05	3.36942	2.99	0.172353	KO
Ly6e	Fibro2	2.19e-11	3.5438	3.02533	0.228206	WT
Map1lc3b	Fibro2	0.00307391	3.29226	3.12288	0.0762023	KO
Map1lc3b	Fibro2	3.06e-12	3.32996	2.97828	0.161023	WT
Max	Fibro2	0.00973264	0.495271	0.447414	0.146608	WT
Max	Fibro2	0.00881235	0.476197	0.424131	0.167048	KO
Med13l	EC9	0.00182732	0.632701	0.443949	0.51113	KO
Med13l	EC9	0.00131426	0.8273	0.438622	0.915432	WT
Mfge8	EC1	0.00271934	2.48073	2.29649	0.111339	KO
Mfge8	EC1	6.32e-06	2.52481	2.32195	0.120843	WT
Mib2	Fibro1	0.000812772	0.21885	0.178767	0.291867	KO
Mib2	Fibro1	0.00169127	0.227009	0.178328	0.348217	WT
Mme	Fibro1	0.00061767	0.903329	0.778068	0.215355	KO
Mme	Fibro1	3.25e-08	0.970506	0.804289	0.271023	WT
Mmp3	Fibro1	0.00026446	1.23986	0.803862	0.625153	KO
Mmp3	Fibro1	0.000397317	1.68925	0.995602	0.762741	WT
Ms4a7	Mac1	0.00136956	5.23069	4.51539	0.212149	KO
Ms4a7	Mac1	0.00670293	5.68614	4.76221	0.255816	WT
mt-Co1	EC3	1.43e-20	145.716	130.748	0.156373	KO
mt-Co1	EC3	7.39e-21	146.748	130.382	0.170592	WT
mt-Co2	EC3	0.000723157	179.189	173.453	0.0469353	WT
mt-Co2	EC3	1.26e-15	178.202	162.99	0.128724	KO
mt-Co3	EC3	2.02e-10	275.07	256.795	0.09918	WT
mt-Co3	EC3	1.84e-32	273.34	237.395	0.203409	KO
mt-Co3	Fibro2	0.00256078	76.2418	74.4087	0.0351107	WT
mt-Co3	Fibro2	0.00371103	77.71	73.7016	0.0764032	KO
mt-Cytb	EC3	0.00103906	139.415	136.151	0.0341724	WT
mt-Cytb	EC3	1.14e-16	138.656	126.559	0.131695	KO
mt-Nd1	EC3	8.63e-13	69.3938	63.0878	0.137446	WT
mt-Nd1	EC3	2.12e-20	68.2049	60.5985	0.170594	KO
mt-Nd2	EC3	1.55e-10	97.1739	89.8883	0.112436	WT
mt-Nd2	EC3	1.91e-36	99.7471	83.3948	0.258317	KO
mt-Nd4	EC3	4.99e-12	95.7737	87.396	0.132063	WT
mt-Nd4	EC3	1.23e-36	96.5738	81.2176	0.24984	KO
mt-Nd5	EC3	0.00136744	13.6336	12.8576	0.0845434	WT
mt-Nd5	EC3	9.1e-15	14.058	12.0303	0.224711	KO
Mt1	Fibro3	2.41e-05	15.6762	10.6679	0.555298	WT
Mt1	Fibro3	3.75e-16	16.3571	9.32047	0.811439	KO
Mt2	Fibro3	0.000127114	2.3315	1.56502	0.575071	WT
Mt2	Fibro3	1.71e-06	2.70101	1.55082	0.800466	KO
Nedd4	EC1	0.00241113	3.10837	3.02293	0.040207	KO
Nedd4	EC1	0.0026847	3.14279	3.0382	0.0488292	WT
Nfkbia	EC2	0.00414933	4.89078	4.55453	0.102762	KO
Nfkbia	EC2	1.61e-05	4.8307	4.26035	0.181259	WT
Nisch	EC1	0.000275063	1.72211	1.62447	0.0842127	KO
Nisch	EC1	1.25e-05	1.65815	1.50469	0.140112	WT
Npr2	EC1	0.0043483	0.260529	0.249196	0.0641635	WT
Npr2	EC1	0.00111715	0.295856	0.261992	0.175372	KO
Nr1d1	Fibro1	5.3e-06	0.305245	0.202598	0.591351	KO
Nr1d1	Fibro1	8.69e-05	0.239284	0.158255	0.596472	WT
Nr1d2	Fibro2	0.000184622	0.214955	0.176212	0.286722	KO
Nr1d2	Fibro2	0.000210918	0.187464	0.138321	0.438595	WT
Pam	Fibro2	0.00323769	4.8625	4.55169	0.0952955	WT
Pam	Fibro2	0.00077748	5.03922	4.70594	0.0987165	KO
Pcmtd2	Fibro3	0.00725711	0.401842	0.316391	0.344922	KO
Pcmtd2	Fibro3	0.00149632	0.428417	0.33233	0.366398	WT
Phlda3	EC1	0.000104015	0.460856	0.352942	0.384885	WT
Phlda3	EC1	8.93e-09	0.449281	0.319101	0.493604	KO
Pim3	EC1	3.45e-05	5.90167	5.38023	0.133454	KO
Pim3	EC1	1.69e-12	6.49421	5.44061	0.255387	WT
Pim3	EC3	0.000374688	4.71688	4.19967	0.167558	KO
Pim3	EC3	0.000445498	4.35397	3.80539	0.194287	WT
Pim3	Fibro2	0.0086421	0.473299	0.419127	0.175363	KO
Pim3	Fibro2	0.000150141	0.474077	0.383573	0.30562	WT
Pink1	Fibro1	0.00969362	1.02075	0.93742	0.122859	KO
Pink1	Fibro1	0.00611922	1.03783	0.945935	0.133756	WT
Pkp4	EC1	1.98e-05	2.04706	1.85289	0.143775	KO
Pkp4	EC1	6.31e-16	2.01142	1.64357	0.291386	WT
Pkp4	EC4	2.19e-06	1.95122	1.59051	0.294883	WT
Pkp4	EC4	1.63e-07	2.19592	1.71158	0.359497	KO
Plat	EC1	7.15e-07	1.33746	1.13292	0.239452	KO
Plat	EC1	1.35e-07	1.45187	1.15831	0.325899	WT
Plcb4	EC2	0.00202216	4.0945	3.79514	0.109535	KO
Plcb4	EC2	0.000169722	4.20918	3.75498	0.164734	WT
Plekha6	Fibro2	0.00796793	1.43148	1.30161	0.137219	KO
Plekha6	Fibro2	2.83e-05	1.4624	1.31051	0.158206	WT
Plin2	EC1	1.8e-46	2.58784	1.65959	0.640917	KO
Plin2	EC1	8.71e-89	2.96155	1.46725	1.01324	WT
Plin2	EC2	3.03e-27	1.87547	1.20131	0.642639	WT
Plin2	EC2	4.79e-30	2.01555	1.25585	0.68251	KO
Plin2	EC3	1.27e-13	2.03398	1.43149	0.506789	KO
Plin2	EC3	7.18e-27	1.98165	1.12466	0.817217	WT
Plin2	EC5	2.77e-07	2.31131	1.53121	0.594039	KO
Plin2	EC5	5.13e-15	2.38844	1.26894	0.91245	WT
Plin2	EC6	0.000596121	0.733135	0.525572	0.480189	WT
Plin2	EC6	1.22e-05	0.857298	0.559309	0.616151	KO
Plin2	EC7	0.00828207	1.53627	1.052	0.546293	KO
Plin2	EC7	8.42e-07	1.49993	0.847462	0.823679	WT
Plin2	EC8	5.75e-06	2.72192	1.17882	1.20728	KO
Plin2	EC8	2.05e-08	2.87243	1.2114	1.2456	WT
Plin2	Fibro1	2.8e-13	1.17057	0.847135	0.46655	KO
Plin2	Fibro1	2.41e-16	1.16203	0.82065	0.501808	WT
Plin2	Fibro2	7.37e-07	0.72888	0.605723	0.267022	WT
Plin2	Fibro2	1.39e-06	0.740117	0.607813	0.284127	KO
Plin2	Mac1	1.82e-17	3.4415	2.01453	0.772594	WT
Plin2	Mac1	7.84e-23	3.89426	2.1996	0.824106	KO
Plin2	Pericyte	0.00103091	2.13311	1.70204	0.32569	WT
Plin2	Pericyte	0.000371799	2.11711	1.67621	0.336895	KO
Plpp1	EC2	0.00137289	3.60443	3.28505	0.133853	WT
Plpp1	EC2	0.000828638	3.64485	3.28178	0.151381	KO
Pltp	Pericyte	0.00632941	0.739005	0.52962	0.480625	WT
Pltp	Pericyte	0.000197745	0.918615	0.621429	0.563872	KO
Plxdc2	Fibro1	0.00942248	5.08358	4.77457	0.0904737	KO
Plxdc2	Fibro1	8.98e-05	5.04725	4.66968	0.112175	WT
Plxdc2	Mac1	1.1e-07	0.44781	0.239105	0.905244	WT
Plxdc2	Mac1	4.23e-06	0.429252	0.220168	0.963222	KO
Pnpla2	EC2	0.00874901	1.23936	1.22173	0.0206715	KO
Pnpla2	EC2	0.000265925	1.24404	1.10356	0.172865	WT
Ppfibp1	EC1	0.000580257	1.11734	1.09063	0.0349013	WT
Ppfibp1	EC1	0.000114647	1.19431	1.08339	0.140626	KO
Prg4	EC2	0.000725426	1.57443	1.37934	0.190851	KO
Prg4	EC2	1.42e-11	1.66665	1.18079	0.497192	WT
Prg4	EC6	0.000476455	4.31353	3.58744	0.265914	KO
Prg4	EC6	7.92e-11	4.17746	2.8333	0.560142	WT
Psap	EC1	1.48e-08	5.08613	4.63752	0.133217	KO
Psap	EC1	3.42e-14	5.24159	4.69758	0.158087	WT
Psap	EC3	0.00496871	5.25142	4.90832	0.0974787	KO
Psap	EC3	0.0007304	5.20145	4.79128	0.118502	WT
Psap	Fibro1	0.000219574	4.71674	4.44259	0.0863903	KO
Psap	Fibro1	0.000266672	4.81018	4.52314	0.0887661	WT
Pth1r	EC1	3.94e-13	0.390705	0.214309	0.866388	KO
Pth1r	EC1	4.82e-28	0.435859	0.211782	1.04128	WT
Pth1r	EC2	6.65e-07	0.459156	0.300292	0.61262	KO
Pth1r	EC2	7.43e-15	0.550992	0.278234	0.985731	WT
Pth1r	EC3	7.41e-06	0.381594	0.217936	0.808135	KO
Pth1r	EC3	4.18e-20	0.455532	0.167539	1.44306	WT
Pth1r	EC4	3.02e-08	0.417946	0.207518	1.01008	KO
Pth1r	EC4	6.72e-09	0.416749	0.197926	1.07422	WT
Pxdc1	EC1	0.00409563	1.36704	1.23385	0.147891	WT
Pxdc1	EC1	6.83e-08	1.37129	1.16735	0.232301	KO
Pxdc1	EC2	0.00332328	1.35695	1.20917	0.166346	WT
Pxdc1	EC2	0.000125457	1.36164	1.13198	0.2665	KO
Rack1	Fibro1	0.00266008	10.9901	10.6225	0.0490772	KO
Rack1	Fibro1	0.000174201	11.1808	10.7354	0.0586429	WT
Rack1	Fibro3	0.000992999	11.912	11.2598	0.0812282	KO
Rack1	Fibro3	3.52e-09	12.7219	11.0489	0.203413	WT
Rasl11b	Fibro2	0.00124644	0.456397	0.394688	0.209576	KO
Rasl11b	Fibro2	1.49e-06	0.462012	0.353617	0.385745	WT
Rassf4	EC1	1.33e-05	0.434582	0.332303	0.387131	KO
Rassf4	EC1	1.11e-10	0.404767	0.273949	0.563182	WT
Rassf4	EC2	0.00053864	0.532654	0.399687	0.414328	KO
Rassf4	EC2	6.96e-05	0.484985	0.348749	0.475751	WT
Rassf4	EC3	0.00772584	0.391114	0.286186	0.450636	WT
Rassf4	EC3	1.77e-05	0.4226	0.273273	0.628953	KO
Rbp1	Fibro2	0.000448569	6.21753	5.85016	0.0878664	WT
Rbp1	Fibro2	0.00020056	6.20325	5.75787	0.107489	KO
Rem1	Fibro1	0.000229235	1.37059	1.24107	0.143207	WT
Rem1	Fibro1	7.27e-07	1.37393	1.16845	0.23371	KO
Rgcc	Fibro2	0.00423155	0.340206	0.269238	0.337525	KO
Rgcc	Fibro2	0.00246361	0.335534	0.253049	0.40704	WT
Rhob	EC4	1.87e-06	7.2118	6.16678	0.225842	KO
Rhob	EC4	9.52e-10	7.11588	5.79785	0.295523	WT
Rpl13	Fibro3	0.00445776	42.8945	41.4296	0.0501324	WT
Rpl13	Fibro3	0.00295729	43.1549	41.3443	0.0618363	KO
Rpl13	Fibro4	0.0019741	38.1367	35.3793	0.108274	WT
Rpl13	Fibro4	0.00475576	36.8675	34.0486	0.114753	KO
Rpl17	Fibro1	6.62e-05	21.7159	20.9887	0.0491402	KO
Rpl17	Fibro1	2.33e-06	21.9989	20.9654	0.0694179	WT
Rpl17	Fibro2	0.00859011	23.2265	22.4457	0.0493375	KO
Rpl17	Fibro2	1.11e-09	23.4537	22.2524	0.075858	WT
Rpl17	Fibro3	0.000142245	26.341	24.7941	0.0873169	WT
Rpl17	Fibro3	3.58e-05	26.0981	24.3191	0.101857	KO
Rpl17	Fibro4	0.000423537	24.6769	22.7476	0.117446	KO
Rpl17	Fibro4	7.83e-05	25.8188	23.21	0.153672	WT
Rpl18a	Fibro3	0.000410838	22.3795	20.9559	0.094819	WT
Rpl18a	Fibro3	6.27e-07	22.0688	20.5732	0.101245	KO
Rpl23	Fibro1	0.000491782	24.5382	23.9327	0.0360458	WT
Rpl23	Fibro1	1.38e-05	24.2093	23.2209	0.06014	KO
Rpl23	Fibro4	0.0075061	33.1859	30.9274	0.101684	KO
Rpl23	Fibro4	0.00788591	35.0256	32.5436	0.106035	WT
Rpl26	Fibro1	0.000654822	19.1267	18.5135	0.0470111	WT
Rpl26	Fibro1	1.14e-06	18.9586	18.0536	0.0705612	KO
Rpl26	Fibro3	0.00236168	24.0982	23.1477	0.0580572	KO
Rpl26	Fibro3	0.00869063	24.5153	23.4883	0.0617391	WT
Rpl27a	Fibro1	9.45e-06	22.2647	21.4244	0.0555038	WT
Rpl27a	Fibro1	6.82e-05	22.1192	21.1956	0.0615329	KO
Rpl27a	Fibro3	0.000583376	28.376	27.1546	0.0634737	KO
Rpl27a	Fibro3	0.00157786	28.498	27.1768	0.068486	WT
Rpl36	Fibro1	0.0040347	14.3853	14.1842	0.0203119	WT
Rpl36	Fibro1	0.00797905	14.4776	14.0857	0.0395883	KO
Rpl5	Fibro3	0.000435996	11.0533	10.4613	0.0794202	KO
Rpl5	Fibro3	0.000291522	11.4113	10.6993	0.0929437	WT
Rpl7	Fibro1	0.000670458	13.5473	13.0807	0.0505693	KO
Rpl7	Fibro1	9.82e-06	13.7092	13.1385	0.0613491	WT
Rpl7	Fibro2	0.00117204	15.8166	15.2744	0.0503221	KO
Rpl7	Fibro2	1.05e-05	15.8136	15.1689	0.0600441	WT
Rpl8	Fibro4	0.00379533	18.9659	17.5295	0.113621	WT
Rpl8	Fibro4	0.00412559	18.3176	16.9117	0.115212	KO
Rpl9	Fibro1	0.00105898	20.2886	19.6556	0.0457314	KO
Rpl9	Fibro1	3.85e-06	20.4675	19.6036	0.0622184	WT
Rpl9	Fibro4	0.00193504	23.974	21.8052	0.136803	KO
Rpl9	Fibro4	0.00708517	24.1031	21.8319	0.14278	WT
Rplp1	Fibro1	0.00396956	36.2572	35.8581	0.0159691	WT
Rplp1	Fibro1	1.23e-07	37.3053	35.4927	0.0718582	KO
Rplp1	Fibro2	0.00529008	41.1989	40.4244	0.0273764	WT
Rplp1	Fibro2	0.00517351	42.5833	41.2428	0.046147	KO
Rps14	Fibro1	0.000107034	20.5851	19.77	0.0582882	WT
Rps14	Fibro1	6.16e-06	20.282	19.278	0.0732464	KO
Rps14	Fibro2	1.75e-07	22.7926	22.0128	0.0502213	WT
Rps14	Fibro2	7.34e-06	22.44	21.471	0.063683	KO
Rps14	Fibro3	0.00874618	24.8038	23.5882	0.0724966	WT
Rps14	Fibro3	8.02e-05	24.1338	22.6254	0.0931129	KO
Rps15a	Fibro1	0.00925254	18.2462	18.1401	0.00841976	WT
Rps15a	Fibro1	0.000440342	18.5459	17.8512	0.0550767	KO
Rps18	Fibro1	0.00144043	16.9907	16.5784	0.0354422	WT
Rps18	Fibro1	5.13e-06	17.0692	16.298	0.0666991	KO
Rps18	Fibro3	0.000513063	20.8371	19.8722	0.0684067	KO
Rps18	Fibro3	0.000582221	21.0003	19.8588	0.0806297	WT
Rps19	Fibro1	6.86e-07	21.0926	20.0994	0.069588	WT
Rps19	Fibro1	2.33e-05	21.0938	20.058	0.0726387	KO
Rps19	Fibro3	0.0092045	25.8318	24.5877	0.0712112	WT
Rps19	Fibro3	6.81e-05	25.8713	24.4782	0.0798556	KO
Rps19	Fibro4	0.0028188	23.845	22.2026	0.102961	WT
Rps19	Fibro4	0.00919283	23.4309	21.4849	0.12509	KO
Rps23	Fibro1	4.99e-05	24.8396	23.9395	0.0532483	KO
Rps23	Fibro1	8.97e-06	24.9963	24.0346	0.0565969	WT
Rps23	Fibro3	0.00460484	30.9682	29.7053	0.0600656	KO
Rps23	Fibro3	0.00171364	31.5342	30.0744	0.0683803	WT
Rps24	Fibro1	7.97e-05	28.5015	27.5785	0.0474954	WT
Rps24	Fibro1	6.32e-07	28.7399	27.358	0.0710899	KO
Rps24	Fibro2	0.000545845	32.8889	32.1231	0.0339906	WT
Rps24	Fibro2	0.000656625	33.8753	32.4751	0.0609019	KO
Rps25	Fibro3	0.00397945	8.56757	8.1317	0.0753278	KO
Rps25	Fibro3	0.00123291	8.55192	7.90247	0.113944	WT
Rps26	Fibro3	0.00330213	12.6028	11.9706	0.07425	KO
Rps26	Fibro3	0.00034873	12.8685	12.1279	0.0855131	WT
Rps3	Fibro2	0.00128207	16.4804	16.0757	0.0358679	WT
Rps3	Fibro2	0.00252688	16.8025	16.2343	0.0496227	KO
Rps5	Fibro1	0.00325977	20.6545	20.0233	0.0447709	KO
Rps5	Fibro1	0.00213446	21.2367	20.5472	0.047615	WT
Rps6	Fibro1	0.00102283	9.85046	9.41754	0.0648419	KO
Rps6	Fibro1	8.41e-08	9.99953	9.41455	0.0869679	WT
Rps8	Fibro1	0.00138327	33.885	33.2166	0.0287453	WT
Rps8	Fibro1	0.000954089	33.8592	32.822	0.0448835	KO
S100a13	Fibro1	0.0058589	2.23738	2.1458	0.0602895	WT
S100a13	Fibro1	1.96e-06	2.35877	2.13429	0.144282	KO
S1pr1	EC3	0.00185036	5.48676	5.03981	0.122586	KO
S1pr1	EC3	6.15e-08	5.79691	4.98634	0.217302	WT
Sbds	EC2	0.00445907	2.22322	1.99932	0.153139	WT
Sbds	EC2	0.000103915	2.24643	1.92372	0.223736	KO
Sbds	EC4	0.000828676	1.57513	1.37878	0.192076	KO
Sbds	EC4	0.00504455	1.58277	1.38221	0.195481	WT
Scarb2	EC1	0.00226164	0.55806	0.510133	0.129546	WT
Scarb2	EC1	0.00600585	0.56499	0.507515	0.154774	KO
Selenom	EC1	3.89e-05	2.25092	2.04143	0.140935	WT
Selenom	EC1	9.39e-09	2.3649	2.0304	0.220011	KO
Selenop	EC1	9.74e-05	5.72078	5.45359	0.0690069	KO
Selenop	EC1	0.00043056	5.59438	5.2853	0.0819919	WT
Selenop	EC2	0.000549762	5.63527	5.23124	0.107332	WT
Selenop	EC2	2.99e-05	5.69723	5.07559	0.166684	KO
Selenop	Fibro1	2.1e-09	7.5165	6.8367	0.136761	KO
Selenop	Fibro1	4.8e-20	7.67826	6.68389	0.200091	WT
Selenop	Fibro2	0.000534929	5.54456	5.12603	0.113231	KO
Selenop	Fibro2	9.58e-19	5.77731	4.91602	0.232908	WT
Sema3d	Fibro2	0.00212744	0.279553	0.232842	0.26377	KO
Sema3d	Fibro2	7.47e-05	0.317175	0.246932	0.361165	WT
Sema3g	EC1	0.00487749	0.308474	0.259301	0.250521	KO
Sema3g	EC1	2.4e-07	0.356064	0.258708	0.460811	WT
Serpina3n	Fibro1	1.32e-06	0.624567	0.478489	0.384371	KO
Serpina3n	Fibro1	1.01e-06	0.652407	0.455618	0.517948	WT
Sgk1	Fibro3	0.0073475	1.04803	0.943694	0.151293	KO
Sgk1	Fibro3	0.00244878	0.819385	0.696558	0.234298	WT
Sgms1	EC2	0.00193679	1.6075	1.4233	0.175574	KO
Sgms1	EC2	1.73e-13	1.70129	1.24434	0.451242	WT
Sgms1	EC3	0.00215412	1.37924	1.22403	0.172233	KO
Sgms1	EC3	4.18e-11	1.37391	1.00984	0.444165	WT
Slc25a20	EC1	0.00714231	0.194237	0.158881	0.289867	KO
Slc25a20	EC1	2.99e-07	0.220083	0.152574	0.528535	WT
Slc38a2	Fibro4	0.00377796	3.14121	2.96207	0.0847135	WT
Slc38a2	Fibro4	0.0083444	2.99064	2.62675	0.187175	KO
Slc9a3r2	Fibro1	0.000646025	0.88588	0.807076	0.134406	KO
Slc9a3r2	Fibro1	0.00049345	0.910549	0.786678	0.210962	WT
Slc9a3r2	Fibro2	0.000560351	0.840235	0.743988	0.175513	WT
Slc9a3r2	Fibro2	3.53e-05	0.879626	0.752894	0.224443	KO
Slc9a3r2	Pericyte	0.00781377	1.22024	0.999038	0.28855	WT
Slc9a3r2	Pericyte	0.0061351	1.29885	1.04483	0.313966	KO
Smad6	EC1	0.0046153	0.481987	0.40204	0.261655	KO
Smad6	EC1	4.01e-05	0.448371	0.35536	0.33541	WT
Smpdl3a	Fibro2	3.09e-05	1.65916	1.51929	0.127057	WT
Smpdl3a	Fibro2	4.59e-06	1.66326	1.46639	0.181743	KO
Sncg	EC1	0.000224755	0.700061	0.565254	0.308581	KO
Sncg	EC1	0.000108977	0.68882	0.533129	0.369643	WT
Socs3	Fibro3	3.68e-05	6.6526	5.05445	0.396364	KO
Socs3	Fibro3	0.0008244	6.64624	5.04065	0.398929	WT
Socs3	Fibro4	0.000503989	3.4989	2.94009	0.251042	KO
Socs3	Fibro4	5.81e-06	3.96236	2.384	0.732973	WT
Spaar	EC4	1.29e-06	0.236419	0.13604	0.79731	KO
Spaar	EC4	1.55e-07	0.22886	0.116266	0.977037	WT
Spock2	EC6	0.000148109	0.859283	0.64623	0.411085	WT
Spock2	EC6	0.00390451	0.852559	0.631272	0.433538	KO
Sqstm1	Fibro2	0.0012886	2.00025	1.85977	0.105057	KO
Sqstm1	Fibro2	7.85e-05	1.991	1.83367	0.118753	WT
Srsf3	EC2	0.00170136	4.02223	3.74179	0.104264	KO
Srsf3	EC2	5.2e-05	4.08169	3.67626	0.150925	WT
Srsf7	EC6	5.28e-05	1.34345	1.09595	0.293758	WT
Srsf7	EC6	0.00609802	1.29092	1.04365	0.306764	KO
Ssfa2	Fibro3	0.00485774	0.537322	0.438163	0.294318	KO
Ssfa2	Fibro3	0.00125041	0.627136	0.482317	0.378797	WT
Stom	EC1	4.93e-05	0.77844	0.674507	0.206752	KO
Stom	EC1	1.58e-05	0.782734	0.636959	0.297322	WT
Stx12	EC2	0.00776001	1.49985	1.33546	0.167483	KO
Stx12	EC2	0.000177042	1.48731	1.2586	0.240882	WT
Tcf23	EC4	0.0066724	0.199747	0.151564	0.398249	WT
Tcf23	EC4	0.000530869	0.265708	0.156916	0.759846	KO
Tcim	Fibro2	0.0009364	0.253276	0.228226	0.150248	KO
Tcim	Fibro2	4.56e-05	0.297991	0.195247	0.609969	WT
Tgfbr3	EC1	4.1e-06	0.260765	0.203899	0.354896	KO
Tgfbr3	EC1	2.87e-15	0.303967	0.187598	0.696271	WT
Thrb	Fibro2	0.00470552	0.158486	0.135269	0.228522	KO
Thrb	Fibro2	0.00446372	0.158918	0.127857	0.313747	WT
Thrsp	EC3	0.00212856	2.09469	1.83375	0.191936	WT
Thrsp	EC3	0.000337131	2.02773	1.73497	0.224955	KO
Thsd7a	Fibro1	0.00301066	0.913602	0.808244	0.176774	KO
Thsd7a	Fibro1	0.00265027	0.98281	0.860736	0.191343	WT
Timp3	EC2	2.28e-06	9.06355	8.1857	0.14697	KO
Timp3	EC2	8.93e-18	9.18095	7.53285	0.285448	WT
Timp3	EC3	1.38e-09	9.18838	7.93918	0.210821	KO
Timp3	EC3	1.25e-10	9.35198	7.8606	0.250633	WT
Timp3	EC6	0.000712601	8.75717	7.35474	0.251791	WT
Timp3	EC6	1.49e-06	8.70486	6.98723	0.317101	KO
Timp3	Pericyte	0.000576341	5.16881	3.71605	0.476062	KO
Timp3	Pericyte	4.77e-07	4.52047	3.23485	0.482772	WT
Tmcc3	EC1	0.000591112	1.8594	1.65631	0.166859	KO
Tmcc3	EC1	2.77e-22	1.81183	1.36209	0.411627	WT
Tmcc3	EC2	0.00289263	1.50741	1.32821	0.182593	KO
Tmcc3	EC2	0.000813789	1.44793	1.25633	0.204773	WT
Tmcc3	EC3	0.00123171	1.53945	1.38108	0.156619	WT
Tmcc3	EC3	0.000236995	1.64676	1.35326	0.283187	KO
Tmem182	EC2	0.00137774	0.461115	0.350964	0.393806	KO
Tmem182	EC2	1.06e-10	0.51385	0.318287	0.691016	WT
Tmem245	EC1	0.00109508	1.42922	1.33541	0.0979509	KO
Tmem245	EC1	1.41e-18	1.53047	1.21664	0.331071	WT
Tns1	EC1	0.00483332	3.14026	3.01453	0.0589483	KO
Tns1	EC1	1.96e-15	3.04482	2.67985	0.184203	WT
Tns1	EC6	0.00265383	2.63166	2.25393	0.223532	WT
Tns1	EC6	0.00127208	2.6024	2.20363	0.239959	KO
Tns2	EC1	0.00145836	0.812264	0.750414	0.114262	WT
Tns2	EC1	0.00810479	0.816583	0.749199	0.124251	KO
Tob1	EC4	0.00226887	1.74278	1.49215	0.224001	WT
Tob1	EC4	0.00369206	1.75382	1.47625	0.248566	KO
Tomm20	Fibro3	0.0010586	1.39229	1.19204	0.224019	WT
Tomm20	Fibro3	0.000237159	1.44591	1.23657	0.225639	KO
Tprgl	Fibro2	0.00980965	2.07031	1.94022	0.0936269	KO
Tprgl	Fibro2	1.69e-05	2.00222	1.87247	0.0966574	WT
Tpst1	EC1	1.68e-17	0.886434	0.6715	0.400627	KO
Tpst1	EC1	1.31e-12	0.8619	0.647792	0.41199	WT
Tpst1	EC3	0.000256065	0.833713	0.673415	0.308055	WT
Tpst1	EC3	1.61e-05	0.874825	0.634776	0.462747	KO
Tpst1	Fibro1	0.00806161	1.72416	1.59924	0.108502	WT
Tpst1	Fibro1	0.000734339	1.80381	1.65397	0.125112	KO
Tpt1	Fibro1	0.00218197	65.0302	63.6834	0.0301938	KO
Tpt1	Fibro1	5.02e-10	67.0847	62.7247	0.0969504	WT
Tpt1	Fibro3	0.000559151	77.7791	73.5358	0.0809356	KO
Tpt1	Fibro3	2.65e-06	79.9757	73.8797	0.114383	WT
Trappc2l	Fibro1	0.000352835	0.860961	0.783466	0.136078	WT
Trappc2l	Fibro1	3.24e-05	0.878768	0.76408	0.201759	KO
Trem2	Mac1	0.00155242	2.09847	1.69926	0.304434	WT
Trem2	Mac1	7.67e-12	2.09566	1.35249	0.631783	KO
Trim12a	Fibro2	0.0076301	0.344529	0.300834	0.195656	WT
Trim12a	Fibro2	0.00109629	0.342062	0.274127	0.319413	KO
Tsc22d1	EC1	4.52e-15	6.39136	5.11545	0.321261	KO
Tsc22d1	EC1	9.33e-47	6.57471	4.53391	0.536171	WT
Tsc22d1	EC2	5.81e-05	5.03854	4.43957	0.182585	KO
Tsc22d1	EC2	6.84e-15	5.14532	4.08571	0.332675	WT
Tsc22d1	EC3	2.85e-10	4.65709	3.66924	0.343948	KO
Tsc22d1	EC3	8.65e-12	4.77339	3.61997	0.399038	WT
Tsc22d1	EC4	0.00016779	8.26472	7.44616	0.150468	KO
Tsc22d1	EC4	8.84e-17	9.29148	7.17533	0.372864	WT
Tsnax	EC1	1.2e-05	1.50952	1.3736	0.136122	KO
Tsnax	EC1	2.45e-05	1.4978	1.34176	0.158725	WT
Txnip	EC1	2.47e-47	21.6205	16.4335	0.395756	KO
Txnip	EC1	2.5e-100	22.5143	14.9481	0.590883	WT
Txnip	EC4	7.39e-16	15.3507	11.7527	0.38531	KO
Txnip	EC4	8.2e-25	15.021	10.379	0.533318	WT
Txnip	EC5	1.68e-07	17.3497	13.7011	0.340623	KO
Txnip	EC5	1.42e-19	16.2945	11.1077	0.552815	WT
Txnip	EC7	0.00761366	7.72866	6.18582	0.321254	KO
Txnip	EC7	4.6e-05	8.0902	5.63968	0.520562	WT
Txnip	EC8	9.34e-05	16.729	12.456	0.42551	KO
Txnip	EC8	0.000468639	17.5789	13.0702	0.427564	WT
Txnip	Fibro2	0.00457495	6.11003	5.51178	0.148661	KO
Txnip	Fibro2	6.63e-08	5.96454	5.10459	0.224616	WT
Txnip	Fibro4	0.00149938	3.27636	2.48753	0.397381	WT
Txnip	Fibro4	1.8e-05	4.12101	2.84304	0.535564	KO
Ube2b	Fibro1	0.000335949	1.93761	1.81798	0.0919427	WT
Ube2b	Fibro1	0.000547776	1.94102	1.77051	0.132654	KO
Ube2b	Fibro2	0.0064847	1.78037	1.69445	0.0713609	KO
Ube2b	Fibro2	0.000133943	1.84071	1.69785	0.116554	WT
Ubl3	Fibro1	0.00797786	1.42885	1.33369	0.099435	WT
Ubl3	Fibro1	0.00387297	1.43181	1.33213	0.104106	KO
Ubl3	Fibro2	0.00771177	1.41883	1.33152	0.0916227	WT
Ubl3	Fibro2	1.25e-06	1.46962	1.30117	0.175637	KO
Uchl1	Fibro2	0.000498938	0.480525	0.405489	0.244951	KO
Uchl1	Fibro2	7.9e-06	0.509212	0.378183	0.429181	WT
Ucp2	EC1	8.75e-11	1.27263	1.02601	0.310779	KO
Ucp2	EC1	1.47e-19	1.244	0.932325	0.416076	WT
Ucp2	EC2	1.39e-06	1.16825	0.936462	0.319061	KO
Ucp2	EC2	3.62e-06	1.21018	0.937036	0.369051	WT
Ucp2	EC3	0.0013551	1.05504	0.864847	0.286781	KO
Ucp2	EC3	4.61e-10	1.08108	0.744766	0.537618	WT
Ucp2	EC4	1.8e-10	1.55097	1.1925	0.379187	WT
Ucp2	EC4	1.3e-08	1.65301	1.24039	0.414303	KO
Ucp2	EC6	0.0034124	0.91763	0.693182	0.404678	KO
Ucp2	EC6	2.93e-07	0.982575	0.646355	0.604242	WT
Ucp2	Mac1	8.08e-05	6.90798	5.87407	0.233903	KO
Ucp2	Mac1	2.93e-12	6.93271	5.56587	0.316812	WT
Vipr2	Fibro1	0.00122667	0.214345	0.170877	0.326977	KO
Vipr2	Fibro1	1.94e-06	0.210672	0.15097	0.48073	WT
Vkorc1	Fibro1	0.00868988	1.89195	1.81489	0.0599907	WT
Vkorc1	Fibro1	0.00400741	1.91967	1.77747	0.111032	KO
Vwa3a	EC1	0.00256075	0.372243	0.319569	0.220117	KO
Vwa3a	EC1	6.53e-05	0.37468	0.301308	0.314418	WT
Vwa3a	EC2	0.00640801	0.500586	0.434732	0.203491	KO
Vwa3a	EC2	0.00451195	0.500091	0.390228	0.357876	WT
Xiap	EC1	0.00605301	2.68506	2.53723	0.0816962	KO
Xiap	EC1	0.000692544	2.66126	2.50643	0.0864757	WT
Zfp36	EC9	2.38e-05	8.09816	4.60382	0.814761	KO
Zfp36	EC9	0.000921161	9.85757	5.37284	0.875548	WT
