# Supplementary material for: Multi-omic analysis of the cardiac cellulome defines a vascular contribution to cardiac diastolic dysfunction in obese female mice
Source: Basic Res Cardiol. 2023 Mar 29;118(1):11. doi: 10.1007/s00395-023-00983-6 (PMC10060343; doi:10.1007/s00395-023-00983-6)
Supplement: Supplementary file 14 — Supplementary file14 (XLSX 38 KB) [file 395_2023_983_MOESM14_ESM.xlsx]

## Sheet: GO_terms_table_for_common_DR_ge
Online Resource 27: Significant Gene Ontology Enrichment of Common Down-regulated Genes in MR Intact or SMC-MR-KO after WD
Gene Ontology analysis was performed using the enrichGO function from clusterProfiler R package with minGSsize=10, MaxGSsize=500.
Only terms with a Benjamini-Hochberg adjusted p-value <= 0.05 are shown.
No GO enrichment terms met the above threshold for Fibro2 - 5, EC1, EC3, EC4, EC6 - 9, SMC1 -3, Tcell1, Tcell2, Mac1 -3, Bcells, LEC, Edicardial, Pericyte cell populations
Cell_type	ID	Description	GeneRatio	pvalue	p.adjust	geneID
EC2	GO:1901701	cellular response to oxygen-containing compound	8/23	0.00108641	0.411167	Ybx1/Vim/Gnas/Ly6a/Sybu/Adam15/Gas6/Nck1
EC2	GO:1901699	cellular response to nitrogen compound	5/23	0.00234391	0.411167	Ybx1/Vim/Gnas/Ly6a/Nck1
EC2	GO:1901700	response to oxygen-containing compound	8/23	0.00291608	0.411167	Ybx1/Vim/Gnas/Ly6a/Sybu/Adam15/Gas6/Nck1
EC5	GO:0016049	cell growth	3/5	0.000891687	0.248781	Igfbp7/Cxcl12/Igfbp3
EC5	GO:0040008	regulation of growth	3/5	0.00324874	0.341854	Igfbp7/Cxcl12/Igfbp3
EC5	GO:0051128	regulation of cellular component organization	4/5	0.00367585	0.341854	Igfbp7/Cxcl12/Stmn2/Igfbp3
EC5	GO:0040007	growth	3/5	0.00568644	0.396629	Igfbp7/Cxcl12/Igfbp3
Fibro1	GO:0030198	extracellular matrix organization	11/53	0.00137352	0.201449	Serpinh1/Col15a1/Col1a1/Loxl1/Mfap4/Creb3l1/Col5a2/Dag1/Abi3bp/Nid1/Loxl2
Fibro1	GO:0043062	extracellular structure organization	11/53	0.00137352	0.201449	Serpinh1/Col15a1/Col1a1/Loxl1/Mfap4/Creb3l1/Col5a2/Dag1/Abi3bp/Nid1/Loxl2
Fibro1	GO:0045229	external encapsulating structure organization	11/53	0.00137352	0.201449	Serpinh1/Col15a1/Col1a1/Loxl1/Mfap4/Creb3l1/Col5a2/Dag1/Abi3bp/Nid1/Loxl2
Schw.Cell	GO:0043933	protein-containing complex subunit organization	2/2	0.00784495	0.469036	Apoe/Ndufb8
Schw.Cell	GO:0065003	protein-containing complex assembly	2/2	0.00784495	0.469036	Apoe/Ndufb8
Schw.Cell	GO:0022607	cellular component assembly	2/2	0.0287648	0.469036	Apoe/Ndufb8
Schw.Cell	GO:0044085	cellular component biogenesis	2/2	0.0287648	0.469036	Apoe/Ndufb8
Schw.Cell	GO:0016310	phosphorylation	2/2	0.0360457	0.469036	Apoe/Ndufb8
Schw.Cell	GO:0006793	phosphorus metabolic process	2/2	0.0463006	0.469036	Apoe/Ndufb8
Schw.Cell	GO:0006796	phosphate-containing compound metabolic process	2/2	0.0463006	0.469036	Apoe/Ndufb8

## Sheet: GO_terms_table_for_common_UR_ge
Significant Gene Ontology Enrichment of Common Up-regulated Genes in MR Intact or SMC-MR-KO after WD
Gene Ontology analysis was performed using the enrichGO function from clusterProfiler R package with minGSsize=10, MaxGSsize=500.
Only terms with a Benjamini-Hochberg adjusted p-value <= 0.05 are shown.
No GO enrichment terms met the above threshold for EC1, EC2, EC5, EC6, EC8, Fibro2, SMC3, Tcell1, Tcell2, Mac2 -4, Bcells, LEC, Edicardial, Schwann cell populations
Cell_type	ID	Description	GeneRatio	pvalue	p.adjust	geneID
EC3	GO:0055082	cellular chemical homeostasis	7/31	0.00169177	0.226438	Cd36/Edn1/Kcna5/Pim3/Pth1r/S1pr1/Ucp2
EC3	GO:0048878	chemical homeostasis	10/31	0.00177385	0.226438	Angptl4/Car4/Cd36/Edn1/Fabp3/Kcna5/Pim3/Pth1r/S1pr1/Ucp2
EC3	GO:0055080	cation homeostasis	6/31	0.00215736	0.226438	Car4/Cd36/Edn1/Kcna5/Pth1r/S1pr1
EC3	GO:0098771	inorganic ion homeostasis	6/31	0.00215736	0.226438	Car4/Cd36/Edn1/Kcna5/Pth1r/S1pr1
EC3	GO:0072507	divalent inorganic cation homeostasis	5/31	0.00238428	0.226438	Cd36/Edn1/Kcna5/Pth1r/S1pr1
EC3	GO:0019725	cellular homeostasis	7/31	0.00246129	0.226438	Cd36/Edn1/Kcna5/Pim3/Pth1r/S1pr1/Ucp2
EC3	GO:0006875	cellular metal ion homeostasis	5/31	0.00631946	0.348834	Cd36/Edn1/Kcna5/Pth1r/S1pr1
EC3	GO:0007346	regulation of mitotic cell cycle	5/31	0.00943017	0.433788	Cdkn1a/Cyp1a1/Edn1/Kcna5/Pim3
EC4	GO:0048878	chemical homeostasis	12/38	0.000636738	0.301677	Adgrf5/Angptl4/Aqp7/Car4/Fabp4/Fabp5/Fhl1/Gpihbp1/Il6st/Lpl/Pth1r/Ucp2
EC4	GO:0006631	fatty acid metabolic process	8/38	0.00111939	0.301677	Cpt1a/Cyp1a1/Ech1/Eci2/Ephx1/Fabp4/Fabp5/Lpl
EC7	GO:0017038	protein import	2/4	0.0070903	0.489331	Cd36/Txnip
EC7	GO:0071216	cellular response to biotic stimulus	2/4	0.0070903	0.489331	Cd36/Txnip
EC7	GO:1905952	regulation of lipid localization	2/4	0.0070903	0.489331	Cd36/Plin2
EC7	GO:0072594	establishment of protein localization to organelle	2/4	0.00862221	0.489331	Cd36/Txnip
EC7	GO:0033365	protein localization to organelle	2/4	0.0121044	0.489331	Cd36/Txnip
EC7	GO:0006869	lipid transport	2/4	0.0161292	0.489331	Cd36/Plin2
EC7	GO:0006886	intracellular protein transport	2/4	0.0183394	0.489331	Cd36/Txnip
EC7	GO:0019216	regulation of lipid metabolic process	2/4	0.0183394	0.489331	Angptl4/Cd36
EC7	GO:0001525	angiogenesis	2/4	0.0206784	0.489331	Angptl4/Cd36
EC7	GO:0071702	organic substance transport	3/4	0.0207557	0.489331	Cd36/Plin2/Txnip
EC7	GO:0006820	anion transport	3/4	0.0219818	0.489331	Cd36/Plin2/Txnip
EC7	GO:0010876	lipid localization	2/4	0.0231441	0.489331	Cd36/Plin2
EC7	GO:0033036	macromolecule localization	3/4	0.0245675	0.489331	Cd36/Plin2/Txnip
EC7	GO:0006979	response to oxidative stress	2/4	0.0257341	0.489331	Cd36/Txnip
EC7	GO:0046907	intracellular transport	2/4	0.0284463	0.489331	Cd36/Txnip
EC7	GO:0010941	regulation of cell death	3/4	0.0287869	0.489331	Angptl4/Cd36/Txnip
EC7	GO:0006811	ion transport	3/4	0.0302863	0.489331	Cd36/Plin2/Txnip
EC7	GO:0048514	blood vessel morphogenesis	2/4	0.0312786	0.489331	Angptl4/Cd36
EC7	GO:0001568	blood vessel development	2/4	0.0342286	0.489331	Angptl4/Cd36
EC7	GO:0001944	vasculature development	2/4	0.0342286	0.489331	Angptl4/Cd36
EC7	GO:0035239	tube morphogenesis	2/4	0.0342286	0.489331	Angptl4/Cd36
EC7	GO:0008219	cell death	3/4	0.0367612	0.489331	Angptl4/Cd36/Txnip
EC7	GO:0000122	negative regulation of transcription by RNA polymerase II	2/4	0.0372944	0.489331	Cd36/Txnip
EC7	GO:0048646	anatomical structure formation involved in morphogenesis	2/4	0.047164	0.489331	Angptl4/Cd36
EC7	GO:0072359	circulatory system development	2/4	0.047164	0.489331	Angptl4/Cd36
EC9	GO:0009719	response to endogenous stimulus	4/6	0.0040643	0.360202	Cep57/Foxc2/Ier2/Zfp36
EC9	GO:0070848	response to growth factor	3/6	0.00437434	0.360202	Cep57/Ier2/Zfp36
EC9	GO:0006357	regulation of transcription by RNA polymerase II	4/6	0.00657114	0.360202	Foxc2/Ier2/Med13l/Zfp36
EC9	GO:0006366	transcription by RNA polymerase II	4/6	0.00657114	0.360202	Foxc2/Ier2/Med13l/Zfp36
EC9	GO:0030154	cell differentiation	5/6	0.00940197	0.360202	Cep57/Foxc2/Gadd45g/Ier2/Zfp36
EC9	GO:0048869	cellular developmental process	5/6	0.00997948	0.360202	Cep57/Foxc2/Gadd45g/Ier2/Zfp36
EC9	GO:0006351	transcription, DNA-templated	4/6	0.0167195	0.360202	Foxc2/Ier2/Med13l/Zfp36
EC9	GO:0006355	regulation of transcription, DNA-templated	4/6	0.0167195	0.360202	Foxc2/Ier2/Med13l/Zfp36
EC9	GO:0032774	RNA biosynthetic process	4/6	0.0178794	0.360202	Foxc2/Ier2/Med13l/Zfp36
EC9	GO:0097659	nucleic acid-templated transcription	4/6	0.0178794	0.360202	Foxc2/Ier2/Med13l/Zfp36
EC9	GO:1903506	regulation of nucleic acid-templated transcription	4/6	0.0178794	0.360202	Foxc2/Ier2/Med13l/Zfp36
EC9	GO:2001141	regulation of RNA biosynthetic process	4/6	0.0178794	0.360202	Foxc2/Ier2/Med13l/Zfp36
EC9	GO:0051173	positive regulation of nitrogen compound metabolic process	4/6	0.0190936	0.360202	Foxc2/Gadd45g/Ier2/Zfp36
EC9	GO:0071495	cellular response to endogenous stimulus	3/6	0.0214696	0.360202	Cep57/Foxc2/Zfp36
EC9	GO:0080134	regulation of response to stress	3/6	0.0214696	0.360202	Foxc2/Gadd45g/Zfp36
EC9	GO:0051254	positive regulation of RNA metabolic process	3/6	0.0234775	0.360202	Foxc2/Ier2/Zfp36
EC9	GO:0001659	temperature homeostasis	2/6	0.0244775	0.360202	Foxc2/Gadd45g
EC9	GO:0009611	response to wounding	2/6	0.0244775	0.360202	Foxc2/Zfp36
EC9	GO:0051348	negative regulation of transferase activity	2/6	0.0244775	0.360202	Gadd45g/Zfp36
EC9	GO:0106106	cold-induced thermogenesis	2/6	0.0244775	0.360202	Foxc2/Gadd45g
EC9	GO:0120161	regulation of cold-induced thermogenesis	2/6	0.0244775	0.360202	Foxc2/Gadd45g
EC9	GO:1990845	adaptive thermogenesis	2/6	0.0244775	0.360202	Foxc2/Gadd45g
EC9	GO:0034654	nucleobase-containing compound biosynthetic process	4/6	0.024517	0.360202	Foxc2/Ier2/Med13l/Zfp36
EC9	GO:0051171	regulation of nitrogen compound metabolic process	5/6	0.024602	0.360202	Foxc2/Gadd45g/Ier2/Med13l/Zfp36
EC9	GO:0019438	aromatic compound biosynthetic process	4/6	0.0260204	0.360202	Foxc2/Ier2/Med13l/Zfp36
EC9	GO:0018130	heterocycle biosynthetic process	4/6	0.0275851	0.360202	Foxc2/Ier2/Med13l/Zfp36
EC9	GO:0051252	regulation of RNA metabolic process	4/6	0.0275851	0.360202	Foxc2/Ier2/Med13l/Zfp36
EC9	GO:0030855	epithelial cell differentiation	2/6	0.0286368	0.360202	Foxc2/Zfp36
EC9	GO:0032870	cellular response to hormone stimulus	2/6	0.0286368	0.360202	Foxc2/Zfp36
EC9	GO:0045935	positive regulation of nucleobase-containing compound metabolic process	3/6	0.0301473	0.360202	Foxc2/Ier2/Zfp36
EC9	GO:0031325	positive regulation of cellular metabolic process	4/6	0.030903	0.360202	Foxc2/Gadd45g/Ier2/Zfp36
EC9	GO:0019219	regulation of nucleobase-containing compound metabolic process	4/6	0.0326583	0.360202	Foxc2/Ier2/Med13l/Zfp36
EC9	GO:1901362	organic cyclic compound biosynthetic process	4/6	0.0326583	0.360202	Foxc2/Ier2/Med13l/Zfp36
EC9	GO:2000112	regulation of cellular macromolecule biosynthetic process	4/6	0.0326583	0.360202	Foxc2/Ier2/Med13l/Zfp36
EC9	GO:0010556	regulation of macromolecule biosynthetic process	4/6	0.0344793	0.361843	Foxc2/Ier2/Med13l/Zfp36
EC9	GO:0000165	MAPK cascade	2/6	0.0377758	0.361843	Gadd45g/Zfp36
EC9	GO:0007169	transmembrane receptor protein tyrosine kinase signaling pathway	2/6	0.0377758	0.361843	Cep57/Foxc2
EC9	GO:0048856	anatomical structure development	5/6	0.0385966	0.361843	Cep57/Foxc2/Gadd45g/Ier2/Zfp36
Fibro1	GO:0006412	translation	20/66	4.39121e-07	0.000126467	Eef1a1/Eef1b2/Fau/Pink1/Rack1/Rpl17/Rpl23/Rpl26/Rpl27a/Rpl36/Rpl7/Rpl9/Rplp1/Rps14/Rps18/Rps19/Rps23/Rps24/Rps5/Rps8
Fibro1	GO:0043043	peptide biosynthetic process	20/66	4.39121e-07	0.000126467	Eef1a1/Eef1b2/Fau/Pink1/Rack1/Rpl17/Rpl23/Rpl26/Rpl27a/Rpl36/Rpl7/Rpl9/Rplp1/Rps14/Rps18/Rps19/Rps23/Rps24/Rps5/Rps8
Fibro1	GO:1901566	organonitrogen compound biosynthetic process	21/66	0.000114852	0.0110257	Aprt/Eef1a1/Eef1b2/Fau/Pink1/Rack1/Rpl17/Rpl23/Rpl26/Rpl27a/Rpl36/Rpl7/Rpl9/Rplp1/Rps14/Rps18/Rps19/Rps23/Rps24/Rps5/Rps8
Fibro1	GO:0022613	ribonucleoprotein complex biogenesis	9/66	0.000222814	0.0160426	Celf2/Rpl26/Rpl7/Rps14/Rps19/Rps24/Rps5/Rps6/Rps8
Fibro1	GO:0006364	rRNA processing	7/66	0.00247106	0.109487	Rpl26/Rpl7/Rps14/Rps19/Rps24/Rps6/Rps8
Fibro1	GO:0016072	rRNA metabolic process	7/66	0.00247106	0.109487	Rpl26/Rpl7/Rps14/Rps19/Rps24/Rps6/Rps8
Fibro1	GO:0080135	regulation of cellular response to stress	8/66	0.00381851	0.157104	Cd36/Fbln5/Mmp3/Pink1/Psap/Rack1/Rpl26/Tpt1
Fibro3	GO:0006412	translation	14/33	6.62419e-07	0.000175541	Eef1a1/Eif4a2/Rack1/Rpl13/Rpl17/Rpl18a/Rpl26/Rpl27a/Rpl5/Rps14/Rps18/Rps19/Rps23/Rps26
Fibro3	GO:0043043	peptide biosynthetic process	14/33	6.62419e-07	0.000175541	Eef1a1/Eif4a2/Rack1/Rpl13/Rpl17/Rpl18a/Rpl26/Rpl27a/Rpl5/Rps14/Rps18/Rps19/Rps23/Rps26
Fibro3	GO:1901566	organonitrogen compound biosynthetic process	15/33	1.31542e-05	0.00116195	Eef1a1/Eif4a2/Gxylt2/Rack1/Rpl13/Rpl17/Rpl18a/Rpl26/Rpl27a/Rpl5/Rps14/Rps18/Rps19/Rps23/Rps26
Fibro3	GO:0034645	cellular macromolecule biosynthetic process	20/33	0.000304161	0.0201506	Ccnl1/Cebpb/Cebpd/Eef1a1/Eif4a2/Gxylt2/Jund/Klf13/Rack1/Rpl13/Rpl17/Rpl18a/Rpl26/Rpl27a/Rpl5/Rps14/Rps18/Rps19/Rps23/Rps26
Fibro3	GO:0044260	cellular macromolecule metabolic process	24/33	0.000946337	0.0468934	Ccnl1/Cebpb/Cebpd/Cfh/Eef1a1/Eif4a2/Gxylt2/Jund/Klf13/Pcmtd2/Rack1/Rpl13/Rpl17/Rpl18a/Rpl26/Rpl27a/Rpl5/Rps14/Rps18/Rps19/Rps23/Rps26/Sgk1/Socs3
Fibro3	GO:0006807	nitrogen compound metabolic process	27/33	0.00097326	0.0468934	Apod/Ccnl1/Cebpb/Cebpd/Cfh/Eef1a1/Eif4a2/Gxylt2/Hmgcs2/Jund/Klf13/Pcmtd2/Rack1/Rpl13/Rpl17/Rpl18a/Rpl26/Rpl27a/Rpl5/Rps14/Rps18/Rps19/Rps23/Rps25/Rps26/Sgk1/Socs3
Fibro3	GO:0009058	biosynthetic process	22/33	0.00160526	0.0531744	Ccnl1/Cebpb/Cebpd/Cyp39a1/Eef1a1/Eif4a2/Gxylt2/Hmgcs2/Jund/Klf13/Rack1/Rpl13/Rpl17/Rpl18a/Rpl26/Rpl27a/Rpl5/Rps14/Rps18/Rps19/Rps23/Rps26
Fibro3	GO:0043170	macromolecule metabolic process	26/33	0.00239618	0.0705541	Apod/Ccnl1/Cebpb/Cebpd/Cfh/Eef1a1/Eif4a2/Gxylt2/Jund/Klf13/Pcmtd2/Rack1/Rpl13/Rpl17/Rpl18a/Rpl26/Rpl27a/Rpl5/Rps14/Rps18/Rps19/Rps23/Rps25/Rps26/Sgk1/Socs3
Fibro3	GO:0044238	primary metabolic process	28/33	0.00272795	0.0722906	Apod/Ccnl1/Cebpb/Cebpd/Cfh/Cyp39a1/Eef1a1/Eif4a2/Gxylt2/Hmgcs2/Jund/Klf13/Pcmtd2/Rack1/Rpl13/Rpl17/Rpl18a/Rpl26/Rpl27a/Rpl5/Rps14/Rps18/Rps19/Rps23/Rps25/Rps26/Sgk1/Socs3
Fibro3	GO:0006364	rRNA processing	5/33	0.00321894	0.0741756	Rpl26/Rpl5/Rps14/Rps19/Rps25
Fibro3	GO:0016072	rRNA metabolic process	5/33	0.00321894	0.0741756	Rpl26/Rpl5/Rps14/Rps19/Rps25
Fibro3	GO:0042254	ribosome biogenesis	5/33	0.00538306	0.105667	Rpl26/Rpl5/Rps14/Rps19/Rps25
Fibro3	GO:0097193	intrinsic apoptotic signaling pathway	4/33	0.022696	0.375902	Cebpb/Rack1/Rpl26/Tpt1
Fibro4	GO:0006412	translation	6/10	0.000211925	0.045352	Rpl13/Rpl17/Rpl23/Rpl8/Rpl9/Rps19
Fibro4	GO:0043043	peptide biosynthetic process	6/10	0.000211925	0.045352	Rpl13/Rpl17/Rpl23/Rpl8/Rpl9/Rps19
Fibro4	GO:0043604	amide biosynthetic process	6/10	0.000309923	0.045352	Rpl13/Rpl17/Rpl23/Rpl8/Rpl9/Rps19
Fibro4	GO:1901566	organonitrogen compound biosynthetic process	6/10	0.00147729	0.0909699	Rpl13/Rpl17/Rpl23/Rpl8/Rpl9/Rps19
Fibro4	GO:0009059	macromolecule biosynthetic process	8/10	0.00217439	0.0909699	Cd36/Rpl13/Rpl17/Rpl23/Rpl8/Rpl9/Rps19/Txnip
Fibro4	GO:0034645	cellular macromolecule biosynthetic process	8/10	0.00217439	0.0909699	Cd36/Rpl13/Rpl17/Rpl23/Rpl8/Rpl9/Rps19/Txnip
Fibro4	GO:0043170	macromolecule metabolic process	10/10	0.00219331	0.0909699	Cd36/Rpl13/Rpl17/Rpl23/Rpl8/Rpl9/Rps19/Slc38a2/Socs3/Txnip
Fibro4	GO:0010467	gene expression	9/10	0.0025382	0.0909699	Cd36/Rpl13/Rpl17/Rpl23/Rpl8/Rpl9/Rps19/Slc38a2/Txnip
Fibro4	GO:0006807	nitrogen compound metabolic process	10/10	0.00269387	0.0909699	Cd36/Rpl13/Rpl17/Rpl23/Rpl8/Rpl9/Rps19/Slc38a2/Socs3/Txnip
Fibro4	GO:0044267	cellular protein metabolic process	8/10	0.00330647	0.103681	Cd36/Rpl13/Rpl17/Rpl23/Rpl8/Rpl9/Rps19/Socs3
Fibro4	GO:1901653	cellular response to peptide	3/10	0.00514753	0.125543	Cd36/Rpl23/Socs3
Fibro4	GO:1901652	response to peptide	3/10	0.0106921	0.234691	Cd36/Rpl23/Socs3
Fibro4	GO:0080134	regulation of response to stress	4/10	0.0181405	0.284417	Cd36/Rps19/Slc38a2/Socs3
Fibro4	GO:1901699	cellular response to nitrogen compound	3/10	0.0188016	0.284618	Cd36/Rpl23/Socs3
Fibro4	GO:1901701	cellular response to oxygen-containing compound	4/10	0.0338847	0.479852	Cd36/Rpl23/Slc38a2/Socs3
Fibro5	GO:0006629	lipid metabolic process	2/2	0.0246822	0.44563	Angptl4/Cyp1a1
Mac1	GO:0043408	regulation of MAPK cascade	4/9	0.000357332	0.0642892	Apoe/Cd300a/Havcr2/Trem2
Mac1	GO:0050776	regulation of immune response	4/9	0.000492601	0.0642892	Apoe/Cd300a/Havcr2/Trem2
Mac1	GO:1903530	regulation of secretion by cell	4/9	0.000492601	0.0642892	Apoe/Cd300a/Trem2/Ucp2
Mac1	GO:0000165	MAPK cascade	4/9	0.000661411	0.0642892	Apoe/Cd300a/Havcr2/Trem2
Mac1	GO:0050865	regulation of cell activation	4/9	0.000661411	0.0642892	Apoe/Cd300a/Havcr2/Trem2
Mac1	GO:0010647	positive regulation of cell communication	5/9	0.00151768	0.0652266	Apoe/Cd300a/Havcr2/Lgmn/Trem2
Mac1	GO:0023056	positive regulation of signaling	5/9	0.00151768	0.0652266	Apoe/Cd300a/Havcr2/Lgmn/Trem2
Mac1	GO:0002682	regulation of immune system process	5/9	0.00176443	0.0652266	Apoe/Cd300a/Havcr2/Lgmn/Trem2
Mac1	GO:0032940	secretion by cell	4/9	0.00176467	0.0652266	Apoe/Cd300a/Trem2/Ucp2
Mac1	GO:0140352	export from cell	4/9	0.00217154	0.0652266	Apoe/Cd300a/Trem2/Ucp2
Mac1	GO:0051240	positive regulation of multicellular organismal process	5/9	0.00234809	0.0652266	Apoe/Cd300c2/Havcr2/Trem2/Ucp2
Mac1	GO:0002684	positive regulation of immune system process	4/9	0.00264067	0.0652266	Cd300a/Havcr2/Lgmn/Trem2
Mac1	GO:0001819	positive regulation of cytokine production	3/9	0.00272748	0.0652266	Cd300c2/Havcr2/Trem2
Mac1	GO:0009306	protein secretion	3/9	0.00272748	0.0652266	Apoe/Trem2/Ucp2
Mac1	GO:0035592	establishment of protein localization to extracellular region	3/9	0.00272748	0.0652266	Apoe/Trem2/Ucp2
Mac1	GO:0050900	leukocyte migration	3/9	0.00272748	0.0652266	Cd300a/Lgmn/Trem2
Mac1	GO:0060627	regulation of vesicle-mediated transport	3/9	0.00272748	0.0652266	Apoe/Cd300a/Trem2
Mac1	GO:0070661	leukocyte proliferation	3/9	0.00272748	0.0652266	Cd300a/Havcr2/Trem2
Mac1	GO:0071692	protein localization to extracellular region	3/9	0.00272748	0.0652266	Apoe/Trem2/Ucp2
Mac1	GO:0006954	inflammatory response	4/9	0.00317704	0.0652266	Apoe/Cd300a/Havcr2/Trem2
Mac1	GO:0046903	secretion	4/9	0.00317704	0.0652266	Apoe/Cd300a/Trem2/Ucp2
Mac1	GO:0006897	endocytosis	3/9	0.00368651	0.0652266	Apoe/Cd300a/Trem2
Mac1	GO:0032103	positive regulation of response to external stimulus	3/9	0.00368651	0.0652266	Havcr2/Lgmn/Trem2
Mac1	GO:0045862	positive regulation of proteolysis	3/9	0.00368651	0.0652266	Apoe/Lgmn/Trem2
Mac1	GO:0009893	positive regulation of metabolic process	7/9	0.00392569	0.0652266	Apoe/Cd300a/Cd300c2/Havcr2/Lgmn/Trem2/Ucp2
Mac1	GO:0030334	regulation of cell migration	4/9	0.00447139	0.0652266	Apoe/Cd300a/Lgmn/Trem2
Mac1	GO:0032101	regulation of response to external stimulus	4/9	0.00447139	0.0652266	Apoe/Havcr2/Lgmn/Trem2
Mac1	GO:0040012	regulation of locomotion	4/9	0.00447139	0.0652266	Apoe/Cd300a/Lgmn/Trem2
Mac1	GO:0051270	regulation of cellular component movement	4/9	0.00447139	0.0652266	Apoe/Cd300a/Lgmn/Trem2
Mac1	GO:2000145	regulation of cell motility	4/9	0.00447139	0.0652266	Apoe/Cd300a/Lgmn/Trem2
Mac1	GO:0002376	immune system process	6/9	0.00454749	0.0652266	Apoe/Cd300a/Cd300c2/Havcr2/Lgmn/Trem2
Mac1	GO:0002790	peptide secretion	3/9	0.0048316	0.0652266	Apoe/Trem2/Ucp2
Mac1	GO:0045087	innate immune response	3/9	0.0048316	0.0652266	Apoe/Havcr2/Trem2
Mac1	GO:0050808	synapse organization	3/9	0.0048316	0.0652266	Apoe/Lgmn/Trem2
Mac1	GO:0061024	membrane organization	3/9	0.0048316	0.0652266	Apoe/Cd300a/Trem2
Mac1	GO:0031347	regulation of defense response	3/9	0.00772332	0.0770343	Apoe/Havcr2/Trem2
Mac1	GO:0001775	cell activation	4/9	0.00808385	0.0770343	Apoe/Cd300a/Havcr2/Trem2
Mac1	GO:0044093	positive regulation of molecular function	4/9	0.00808385	0.0770343	Apoe/Cd300a/Lgmn/Trem2
Mac1	GO:0051603	proteolysis involved in cellular protein catabolic process	3/9	0.0094888	0.0823492	Apoe/Lgmn/Trem2
Mac1	GO:0043066	negative regulation of apoptotic process	4/9	0.010478	0.0848721	Apoe/Lgmn/Trem2/Ucp2
Mac1	GO:0043069	negative regulation of programmed cell death	4/9	0.010478	0.0848721	Apoe/Lgmn/Trem2/Ucp2
Mac1	GO:0006955	immune response	4/9	0.0133124	0.0964828	Apoe/Cd300a/Havcr2/Trem2
Mac1	GO:0007267	cell-cell signaling	4/9	0.0133124	0.0964828	Apoe/Cd300a/Lgmn/Ucp2
Mac1	GO:0060341	regulation of cellular localization	3/9	0.0188529	0.118027	Cd300a/Trem2/Ucp2
Mac1	GO:0001816	cytokine production	3/9	0.0217967	0.132415	Cd300c2/Havcr2/Trem2
Mac1	GO:1901701	cellular response to oxygen-containing compound	4/9	0.0225387	0.133583	Havcr2/Lgmn/Trem2/Ucp2
Mac1	GO:0051674	localization of cell	4/9	0.0247805	0.13801	Apoe/Cd300a/Lgmn/Trem2
Mac1	GO:0010243	response to organonitrogen compound	3/9	0.0284334	0.148588	Apoe/Lgmn/Trem2
Mac1	GO:0030030	cell projection organization	3/9	0.0321306	0.155699	Apoe/Lgmn/Trem2
Mac1	GO:0045321	leukocyte activation	3/9	0.0321306	0.155699	Cd300a/Havcr2/Trem2
Mac1	GO:0120036	plasma membrane bounded cell projection organization	3/9	0.0321306	0.155699	Apoe/Lgmn/Trem2
Mac1	GO:0040011	locomotion	4/9	0.0323572	0.155699	Apoe/Cd300a/Lgmn/Trem2
Mac1	GO:0009057	macromolecule catabolic process	3/9	0.0360819	0.170036	Apoe/Lgmn/Trem2
Mac1	GO:0032496	response to lipopolysaccharide	2/9	0.0384855	0.170036	Havcr2/Trem2
Mac1	GO:0048638	regulation of developmental growth	2/9	0.0384855	0.170036	Apoe/Lgmn
Mac1	GO:0071216	cellular response to biotic stimulus	2/9	0.0384855	0.170036	Havcr2/Trem2
Mac1	GO:0051641	cellular localization	4/9	0.0412662	0.175924	Apoe/Cd300a/Trem2/Ucp2
Mac1	GO:0006928	movement of cell or subcellular component	4/9	0.0445425	0.179698	Apoe/Cd300a/Lgmn/Trem2
Mac1	GO:0031344	regulation of cell projection organization	2/9	0.0462186	0.179698	Apoe/Trem2
Mac1	GO:0050804	modulation of chemical synaptic transmission	2/9	0.0462186	0.179698	Apoe/Lgmn
Mac1	GO:0120035	regulation of plasma membrane bounded cell projection organization	2/9	0.0462186	0.179698	Apoe/Trem2
Mac1	GO:1901653	cellular response to peptide	2/9	0.0462186	0.179698	Lgmn/Trem2
Pericyte	GO:0006869	lipid transport	5/11	9.75494e-05	0.0349958	Cd36/Fabp4/Fabp5/Plin2/Pltp
Pericyte	GO:0006631	fatty acid metabolic process	5/11	0.000262469	0.0349958	Acaa2/Cd36/Ech1/Fabp4/Fabp5
Pericyte	GO:0010876	lipid localization	5/11	0.000262469	0.0349958	Cd36/Fabp4/Fabp5/Plin2/Pltp
Pericyte	GO:0044281	small molecule metabolic process	6/11	0.00286069	0.127142	Acaa2/Cd36/Ech1/Fabp4/Fabp5/Pltp
Pericyte	GO:1905952	regulation of lipid localization	3/11	0.00514753	0.205901	Cd36/Plin2/Pltp
Pericyte	GO:0001659	temperature homeostasis	3/11	0.00901496	0.208232	Cd36/Fabp4/Fabp5
Pericyte	GO:0007600	sensory perception	3/11	0.00901496	0.208232	Cd36/Fabp5/Slc9a3r2
Pericyte	GO:0106106	cold-induced thermogenesis	3/11	0.00901496	0.208232	Cd36/Fabp4/Fabp5
Pericyte	GO:0120161	regulation of cold-induced thermogenesis	3/11	0.00901496	0.208232	Cd36/Fabp4/Fabp5
Pericyte	GO:1990845	adaptive thermogenesis	3/11	0.00901496	0.208232	Cd36/Fabp4/Fabp5
Pericyte	GO:0006810	transport	7/11	0.00937042	0.208232	Acaa2/Cd36/Fabp4/Fabp5/Plin2/Pltp/Slc9a3r2
Pericyte	GO:0048584	positive regulation of response to stimulus	5/11	0.0177444	0.322626	Cd36/Colec11/Fabp4/Fabp5/Timp3
Pericyte	GO:0043207	response to external biotic stimulus	4/11	0.0206934	0.331094	Cd36/Colec11/Fabp4/Ifi27l2a
Pericyte	GO:0051707	response to other organism	4/11	0.0206934	0.331094	Cd36/Colec11/Fabp4/Ifi27l2a
Pericyte	GO:0009607	response to biotic stimulus	4/11	0.0233484	0.331183	Cd36/Colec11/Fabp4/Ifi27l2a
Pericyte	GO:0097190	apoptotic signaling pathway	3/11	0.0248387	0.331183	Acaa2/Ifi27l2a/Timp3
Pericyte	GO:0044419	biological process involved in interspecies interaction between organisms	4/11	0.0325891	0.39762	Cd36/Colec11/Fabp4/Ifi27l2a
SMC1	GO:0001659	temperature homeostasis	3/4	0.000261499	0.0230773	Acadl/Cd36/Fabp4
SMC1	GO:0106106	cold-induced thermogenesis	3/4	0.000261499	0.0230773	Acadl/Cd36/Fabp4
SMC1	GO:0120161	regulation of cold-induced thermogenesis	3/4	0.000261499	0.0230773	Acadl/Cd36/Fabp4
SMC1	GO:1990845	adaptive thermogenesis	3/4	0.000261499	0.0230773	Acadl/Cd36/Fabp4
SMC1	GO:0006631	fatty acid metabolic process	3/4	0.000953217	0.0672971	Acadl/Cd36/Fabp4
SMC1	GO:0006950	response to stress	4/4	0.00648993	0.208268	Acadl/Cd36/Fabp4/Gabarap
SMC1	GO:0051240	positive regulation of multicellular organismal process	3/4	0.00726592	0.213739	Acadl/Cd36/Fabp4
SMC1	GO:0031327	negative regulation of cellular biosynthetic process	3/4	0.00857282	0.216158	Acadl/Cd36/Fabp4
SMC1	GO:0009890	negative regulation of biosynthetic process	3/4	0.0100209	0.235825	Acadl/Cd36/Fabp4
SMC1	GO:0062012	regulation of small molecule metabolic process	2/4	0.0121044	0.261037	Acadl/Cd36
SMC1	GO:0006869	lipid transport	2/4	0.0161292	0.28468	Cd36/Fabp4
SMC1	GO:0044248	cellular catabolic process	3/4	0.0173371	0.291428	Acadl/Cd36/Gabarap
SMC1	GO:0019216	regulation of lipid metabolic process	2/4	0.0183394	0.294264	Acadl/Cd36
SMC1	GO:0010876	lipid localization	2/4	0.0231441	0.315694	Cd36/Fabp4
SMC1	GO:0009617	response to bacterium	2/4	0.0257341	0.321633	Cd36/Fabp4
SMC1	GO:0001816	cytokine production	2/4	0.0284463	0.323921	Cd36/Fabp4
SMC1	GO:0010035	response to inorganic substance	2/4	0.0342286	0.366143	Cd36/Fabp4
SMC1	GO:0032101	regulation of response to external stimulus	2/4	0.0404736	0.408205	Cd36/Fabp4
SMC1	GO:0001932	regulation of protein phosphorylation	2/4	0.0437642	0.410798	Cd36/Fabp4
SMC2	GO:0006631	fatty acid metabolic process	2/2	0.00418204	0.389873	Cd36/Cyp2d22
SMC2	GO:0019752	carboxylic acid metabolic process	2/2	0.0069154	0.389873	Cd36/Cyp2d22
SMC2	GO:0032787	monocarboxylic acid metabolic process	2/2	0.0069154	0.389873	Cd36/Cyp2d22
SMC2	GO:0043436	oxoacid metabolic process	2/2	0.0069154	0.389873	Cd36/Cyp2d22
SMC2	GO:0006082	organic acid metabolic process	2/2	0.00754408	0.389873	Cd36/Cyp2d22
SMC2	GO:0044255	cellular lipid metabolic process	2/2	0.0172202	0.389873	Cd36/Cyp2d22
SMC2	GO:0006629	lipid metabolic process	2/2	0.0246822	0.389873	Cd36/Cyp2d22
SMC2	GO:0044281	small molecule metabolic process	2/2	0.0246822	0.389873	Cd36/Cyp2d22
SMC2	GO:0044248	cellular catabolic process	2/2	0.0295476	0.389873	Cd36/Cyp2d22
SMC2	GO:0009056	catabolic process	2/2	0.0362444	0.389873	Cd36/Cyp2d22
