# Supplementary material for: Multi-omic analysis of the cardiac cellulome defines a vascular contribution to cardiac diastolic dysfunction in obese female mice
Source: Basic Res Cardiol. 2023 Mar 29;118(1):11. doi: 10.1007/s00395-023-00983-6 (PMC10060343; doi:10.1007/s00395-023-00983-6)
Supplement: Supplementary file 15 — Supplementary file15 (XLSX 11446 KB) [file 395_2023_983_MOESM15_ESM.xlsx]

## Sheet: Supplementary Table 15
Online Resource 28: Differential Expression of Genes Up- and Down-regulated after WD in MR-Intact and SMC-MR-KO
Positive Fold Change indicates the gene up-regulated towards SMC-MR-KO
Negative Fold Change indicates the gene up-regulated towards MR-intact
gene	cell_type	pval	adj.pval	avg_expression_KOW	avg_expression_WTW	FC
Igf2r	Bcells	0.000106019	0.02019	0.197628	0.0231759	5
Irgm2	Bcells	0.000553375	0.0701264	0.00662665	0.150403	-5
Slc15a2	Bcells	0.00152498	0.137419	0.0624713	0.315596	-5
Gtf3c1	Bcells	0.00289548	0.196596	0.061427	0.340288	-5
Miga1	Bcells	0.00319128	0.207547	0.223161	0.0229053	5
Thumpd1	Bcells	0.00456828	0.250419	0.276188	0.0546836	5
Dnajc11	Bcells	0.00656582	0.29985	0.0263345	0.191206	-5
Ccdc34	Bcells	0.00760126	0.320874	0.0445035	0.283788	-5
Usp20	Bcells	0.0105237	0.364702	0.0402975	0.265265	-5
D10Jhu81e	Bcells	0.0129131	0.399326	0.262075	0.0426098	5
Chd1l	Bcells	0.0146414	0.419386	0.204195	0.0260297	5
Xlr4b	Bcells	0.0215295	0.482469	0.0395932	0.213554	-5
Hivep3	Bcells	0.0285059	0.534844	0.036899	0.26722	-5
Dffb	EC7	0.00602457	0.287642	0.0267871	0.15318	-5
Atp10a	EC9	0.00206636	0.163245	0.130565	0.0227199	5
Dse	EC9	0.00859425	0.338329	0.160206	0.0309577	5
Myl7	Epi.Card.	0.155594	0.801421	2.06241	17.094	-5
Mitd1	Epi.Card.	0.243413	0.8546	0.336202	3.885	-5
Kansl1l	Epi.Card.	0.243413	0.8546	0.336202	2.331	-5
Fnbp4	Epi.Card.	0.243413	0.8546	0.336202	3.108	-5
Bcl2l1	Epi.Card.	0.243413	0.8546	0.336202	2.331	-5
Supt20	Epi.Card.	0.243413	0.8546	0.336202	2.331	-5
Dnttip2	Epi.Card.	0.243413	0.8546	0.336202	2.331	-5
Htra3	Epi.Card.	0.243413	0.8546	0.336202	2.331	-5
Cbx3	Epi.Card.	0.243413	0.8546	0.336202	2.331	-5
Clec2d	Epi.Card.	0.243413	0.8546	0.336202	4.662	-5
Wbp11	Epi.Card.	0.243413	0.8546	0.336202	3.108	-5
Gns	Epi.Card.	0.243413	0.8546	0.336202	2.331	-5
Sntb2	Epi.Card.	0.243413	0.8546	0.336202	3.108	-5
Cryl1	Epi.Card.	0.243413	0.8546	0.336202	2.331	-5
Msl1	Epi.Card.	0.243413	0.8546	0.336202	2.331	-5
Anapc11	Epi.Card.	0.243413	0.8546	0.336202	2.331	-5
Ifit1	Epi.Card.	0.243413	0.8546	0.336202	3.108	-5
Serpinh1	Epi.Card.	0.287107	0.874691	9.90739	1.554	5
Pltp	Epi.Card.	0.322402	0.88598	0.591513	4.662	-5
Adgrl3	Epi.Card.	0.322402	0.88598	0.591513	3.108	-5
Tsc22d3	Epi.Card.	0.393839	0.91068	2.91832	22.533	-5
Kdm5b	Epi.Card.	0.402973	0.91068	0.295928	2.331	-5
Kcnt2	Epi.Card.	0.402973	0.91068	0.295928	2.331	-5
Nvl	Epi.Card.	0.402973	0.91068	0.295928	1.554	-5
Sdccag3	Epi.Card.	0.402973	0.91068	0.295928	1.554	-5
Ctsa	Epi.Card.	0.402973	0.91068	0.295928	1.554	-5
Htatsf1	Epi.Card.	0.402973	0.91068	0.295928	1.554	-5
Vma21	Epi.Card.	0.402973	0.91068	0.295928	2.331	-5
Mageh1	Epi.Card.	0.402973	0.91068	0.295928	1.554	-5
Prps2	Epi.Card.	0.402973	0.91068	0.295928	1.554	-5
Fndc3b	Epi.Card.	0.402973	0.91068	0.295928	1.554	-5
Atp11b	Epi.Card.	0.402973	0.91068	0.295928	2.331	-5
Ube2q1	Epi.Card.	0.402973	0.91068	0.295928	1.554	-5
Bcas2	Epi.Card.	0.402973	0.91068	0.295928	1.554	-5
Gbp3	Epi.Card.	0.402973	0.91068	0.295928	2.331	-5
Tgs1	Epi.Card.	0.402973	0.91068	0.295928	1.554	-5
Tmem245	Epi.Card.	0.402973	0.91068	0.295928	1.554	-5
Adamtsl1	Epi.Card.	0.402973	0.91068	0.295928	3.885	-5
Mrps15	Epi.Card.	0.402973	0.91068	0.295928	1.554	-5
Uvssa	Epi.Card.	0.402973	0.91068	0.295928	1.554	-5
Add1	Epi.Card.	0.402973	0.91068	0.591856	3.108	-5
Zdhhc4	Epi.Card.	0.402973	0.91068	0.295928	1.554	-5
Lncpint	Epi.Card.	0.402973	0.91068	0.295928	1.554	-5
Avl9	Epi.Card.	0.402973	0.91068	0.295928	2.331	-5
Hnrnpl	Epi.Card.	0.402973	0.91068	0.295928	2.331	-5
Synm	Epi.Card.	0.402973	0.91068	0.295928	2.331	-5
Nupr1	Epi.Card.	0.402973	0.91068	0.295928	2.331	-5
Ptdss2	Epi.Card.	0.402973	0.91068	0.295928	1.554	-5
Ap3d1	Epi.Card.	0.402973	0.91068	0.295928	1.554	-5
Micu2	Epi.Card.	0.402973	0.91068	0.295928	1.554	-5
Kif13b	Epi.Card.	0.402973	0.91068	0.295928	1.554	-5
4931406C07Rik	Epi.Card.	0.402973	0.91068	0.295928	1.554	-5
Rab8b	Epi.Card.	0.402973	0.91068	0.295928	1.554	-5
Rapgef6	Epi.Card.	0.402973	0.91068	0.295928	1.554	-5
Gid4	Epi.Card.	0.402973	0.91068	0.295928	1.554	-5
G6pc3	Epi.Card.	0.402973	0.91068	0.295928	1.554	-5
Nsf	Epi.Card.	0.402973	0.91068	0.295928	1.554	-5
Mrpl38	Epi.Card.	0.402973	0.91068	0.295928	1.554	-5
Dusp22	Epi.Card.	0.402973	0.91068	0.295928	2.331	-5
Brd9	Epi.Card.	0.402973	0.91068	0.295928	1.554	-5
Togaram1	Epi.Card.	0.402973	0.91068	0.295928	1.554	-5
Dicer1	Epi.Card.	0.402973	0.91068	0.295928	1.554	-5
Tars	Epi.Card.	0.402973	0.91068	0.295928	1.554	-5
Crebrf	Epi.Card.	0.402973	0.91068	0.295928	1.554	-5
Yipf4	Epi.Card.	0.402973	0.91068	0.295928	1.554	-5
Zfp397	Epi.Card.	0.402973	0.91068	0.295928	1.554	-5
Srp19	Epi.Card.	0.402973	0.91068	0.295928	1.554	-5
Fam210a	Epi.Card.	0.402973	0.91068	0.295928	2.331	-5
Pdzd8	Epi.Card.	0.402973	0.91068	0.295928	1.554	-5
Cebpb	Epi.Card.	0.43156	0.916283	10.5949	1.554	5
Rc3h2	Epi.Card.	0.432291	0.916283	0.25531	1.554	-5
March7	Epi.Card.	0.432291	0.916283	0.25531	1.554	-5
Slc12a6	Epi.Card.	0.432291	0.916283	0.25531	1.554	-5
Cd99l2	Epi.Card.	0.432291	0.916283	0.25531	1.554	-5
Pex2	Epi.Card.	0.432291	0.916283	0.25531	1.554	-5
Snx16	Epi.Card.	0.432291	0.916283	0.25531	1.554	-5
Fgf2	Epi.Card.	0.432291	0.916283	0.25531	1.554	-5
Spg20	Epi.Card.	0.432291	0.916283	0.25531	1.554	-5
Ash1l	Epi.Card.	0.432291	0.916283	0.510621	3.885	-5
Akirin2	Epi.Card.	0.432291	0.916283	0.25531	2.331	-5
Ccdc171	Epi.Card.	0.432291	0.916283	0.25531	3.108	-5
Dennd4c	Epi.Card.	0.432291	0.916283	0.25531	1.554	-5
Klhl9	Epi.Card.	0.432291	0.916283	0.25531	2.331	-5
Zcchc17	Epi.Card.	0.432291	0.916283	0.25531	1.554	-5
Smpdl3b	Epi.Card.	0.432291	0.916283	0.25531	1.554	-5
Luzp1	Epi.Card.	0.432291	0.916283	0.25531	1.554	-5
Slbp	Epi.Card.	0.432291	0.916283	0.25531	2.331	-5
Zfp326	Epi.Card.	0.432291	0.916283	0.25531	1.554	-5
Pitpnb	Epi.Card.	0.432291	0.916283	0.25531	1.554	-5
Atp6v0a4	Epi.Card.	0.432291	0.916283	0.25531	1.554	-5
Nt5c3	Epi.Card.	0.432291	0.916283	0.25531	1.554	-5
9530026P05Rik	Epi.Card.	0.432291	0.916283	0.25531	1.554	-5
Ift122	Epi.Card.	0.432291	0.916283	0.25531	1.554	-5
Rras	Epi.Card.	0.432291	0.916283	0.25531	1.554	-5
Rnf121	Epi.Card.	0.432291	0.916283	0.25531	1.554	-5
Ubxn8	Epi.Card.	0.432291	0.916283	0.25531	1.554	-5
Eri1	Epi.Card.	0.432291	0.916283	0.25531	2.331	-5
Tusc3	Epi.Card.	0.432291	0.916283	0.25531	2.331	-5
Cfap20	Epi.Card.	0.432291	0.916283	0.25531	1.554	-5
Supt16	Epi.Card.	0.432291	0.916283	0.25531	2.331	-5
Dpy19l1	Epi.Card.	0.432291	0.916283	0.25531	1.554	-5
Sik3	Epi.Card.	0.432291	0.916283	0.25531	2.331	-5
Slu7	Epi.Card.	0.432291	0.916283	0.25531	2.331	-5
Aff4	Epi.Card.	0.432291	0.916283	0.25531	2.331	-5
Polr2a	Epi.Card.	0.432291	0.916283	0.25531	2.331	-5
Ap2b1	Epi.Card.	0.432291	0.916283	0.25531	1.554	-5
Aggf1	Epi.Card.	0.432291	0.916283	0.25531	1.554	-5
Tmx1	Epi.Card.	0.432291	0.916283	0.25531	2.331	-5
Zfp622	Epi.Card.	0.432291	0.916283	0.25531	1.554	-5
Slc45a4	Epi.Card.	0.432291	0.916283	0.25531	1.554	-5
Grina	Epi.Card.	0.432291	0.916283	0.25531	1.554	-5
Ep300	Epi.Card.	0.432291	0.916283	0.25531	1.554	-5
Mettl7a1	Epi.Card.	0.432291	0.916283	0.25531	1.554	-5
Zfp385a	Epi.Card.	0.432291	0.916283	0.25531	1.554	-5
Usp7	Epi.Card.	0.432291	0.916283	0.25531	1.554	-5
Cbr3	Epi.Card.	0.432291	0.916283	0.25531	1.554	-5
Arhgap28	Epi.Card.	0.432291	0.916283	0.25531	1.554	-5
Zfp236	Epi.Card.	0.432291	0.916283	0.25531	2.331	-5
Prkg1	Epi.Card.	0.432291	0.916283	0.25531	1.554	-5
Pten	Epi.Card.	0.432291	0.916283	0.510621	3.108	-5
Calr	Epi.Card.	0.491244	0.932105	14.8021	2.331	5
Tex264	Epi.Card.	0.496091	0.932336	0.551238	3.108	-5
Prpf4b	Epi.Card.	0.496091	0.932336	0.551238	5.43901	-5
Sox4	Epi.Card.	0.561352	0.948357	3.93716	0.777001	5
Cpe	Epi.Card.	0.562157	0.948564	13.4434	0.777001	5
Dnajc3	Epi.Card.	0.582132	0.952591	6.32773	0.777001	5
Tmem30a	Epi.Card.	0.688548	0.968674	0.919318	4.662	-5
Ano6	Epi.Card.	0.688548	0.968674	0.583116	3.108	-5
Gstm2	Epi.Card.	0.708007	0.97189	4.87362	0.777001	5
Bicd1	Epi.Card.	0.843261	0.98878	4.33112	0.777001	5
Txndc9	Epi.Card.	0.871294	0.989287	0.246914	1.554	-5
Cobll1	Epi.Card.	0.871294	0.989287	0.246914	3.108	-5
Pigt	Epi.Card.	0.871294	0.989287	0.246914	1.554	-5
A530013C23Rik	Epi.Card.	0.871294	0.989287	0.246914	1.554	-5
Tshz2	Epi.Card.	0.871294	0.989287	0.246914	1.554	-5
Mtg2	Epi.Card.	0.871294	0.989287	0.246914	1.554	-5
Arfrp1	Epi.Card.	0.871294	0.989287	0.246914	1.554	-5
Upf3b	Epi.Card.	0.871294	0.989287	0.246914	1.554	-5
Thoc2	Epi.Card.	0.871294	0.989287	0.246914	3.108	-5
Hprt	Epi.Card.	0.871294	0.989287	0.246914	1.554	-5
Pls3	Epi.Card.	0.871294	0.989287	0.246914	2.331	-5
Capn6	Epi.Card.	0.871294	0.989287	0.493827	3.108	-5
Ilf2	Epi.Card.	0.871294	0.989287	0.246914	1.554	-5
Pde4dip	Epi.Card.	0.871294	0.989287	0.246914	1.554	-5
Ptgfrn	Epi.Card.	0.871294	0.989287	0.246914	3.108	-5
Lyrm2	Epi.Card.	0.871294	0.989287	0.246914	1.554	-5
Jak1	Epi.Card.	0.871294	0.989287	0.493827	3.108	-5
Mtfr1l	Epi.Card.	0.871294	0.989287	0.246914	1.554	-5
Emc1	Epi.Card.	0.871294	0.989287	0.246914	1.554	-5
H6pd	Epi.Card.	0.871294	0.989287	0.246914	1.554	-5
D5Ertd579e	Epi.Card.	0.871294	0.989287	0.246914	1.554	-5
Phf14	Epi.Card.	0.871294	0.989287	0.246914	1.554	-5
Thsd7a	Epi.Card.	0.871294	0.989287	0.246914	2.331	-5
Cnot4	Epi.Card.	0.871294	0.989287	0.246914	2.331	-5
Tapbpl	Epi.Card.	0.871294	0.989287	0.246914	1.554	-5
Zfp780b	Epi.Card.	0.871294	0.989287	0.246914	1.554	-5
Akt1s1	Epi.Card.	0.871294	0.989287	0.246914	1.554	-5
Cyfip1	Epi.Card.	0.871294	0.989287	0.246914	1.554	-5
Stx4a	Epi.Card.	0.871294	0.989287	0.246914	3.108	-5
Ginm1	Epi.Card.	0.871294	0.989287	0.246914	1.554	-5
Gja1	Epi.Card.	0.871294	0.989287	0.246914	3.108	-5
Slc25a16	Epi.Card.	0.871294	0.989287	0.246914	1.554	-5
Pin1	Epi.Card.	0.871294	0.989287	0.246914	1.554	-5
Usp2	Epi.Card.	0.871294	0.989287	0.246914	3.108	-5
Gtf2a2	Epi.Card.	0.871294	0.989287	0.246914	1.554	-5
Lrrc1	Epi.Card.	0.871294	0.989287	0.246914	1.554	-5
Tfdp2	Epi.Card.	0.871294	0.989287	0.246914	2.331	-5
Atp2c1	Epi.Card.	0.871294	0.989287	0.246914	1.554	-5
Tcta	Epi.Card.	0.871294	0.989287	0.246914	2.331	-5
P4htm	Epi.Card.	0.871294	0.989287	0.246914	1.554	-5
Urgcp	Epi.Card.	0.871294	0.989287	0.246914	1.554	-5
Egfr	Epi.Card.	0.871294	0.989287	0.246914	1.554	-5
Lgalsl	Epi.Card.	0.871294	0.989287	0.246914	2.331	-5
Cfap36	Epi.Card.	0.871294	0.989287	0.246914	1.554	-5
Mgat4b	Epi.Card.	0.871294	0.989287	0.246914	1.554	-5
Psmd12	Epi.Card.	0.871294	0.989287	0.493827	4.662	-5
Hist1h1e	Epi.Card.	0.871294	0.989287	0.246914	1.554	-5
Pdlim7	Epi.Card.	0.871294	0.989287	0.246914	1.554	-5
Caml	Epi.Card.	0.871294	0.989287	0.246914	1.554	-5
Isca1	Epi.Card.	0.871294	0.989287	0.246914	1.554	-5
Elmsan1	Epi.Card.	0.871294	0.989287	0.246914	1.554	-5
Bag5	Epi.Card.	0.871294	0.989287	0.246914	1.554	-5
Mgat3	Epi.Card.	0.871294	0.989287	0.246914	2.331	-5
Scarf2	Epi.Card.	0.871294	0.989287	0.246914	1.554	-5
Tomm70a	Epi.Card.	0.871294	0.989287	0.246914	2.331	-5
4930453N24Rik	Epi.Card.	0.871294	0.989287	0.246914	1.554	-5
Ttc3	Epi.Card.	0.871294	0.989287	0.740741	6.99301	-5
Thbs2	Epi.Card.	0.871294	0.989287	0.493827	3.108	-5
Flywch1	Epi.Card.	0.871294	0.989287	0.246914	1.554	-5
Telo2	Epi.Card.	0.871294	0.989287	0.246914	1.554	-5
Zfand3	Epi.Card.	0.871294	0.989287	0.246914	2.331	-5
Zfp101	Epi.Card.	0.871294	0.989287	0.246914	1.554	-5
Ehmt2	Epi.Card.	0.871294	0.989287	0.246914	1.554	-5
Hdac3	Epi.Card.	0.871294	0.989287	0.246914	1.554	-5
Acta2	Epi.Card.	0.871294	0.989287	0.246914	1.554	-5
Dclre1a	Epi.Card.	0.871294	0.989287	0.246914	1.554	-5
Elavl2	Epi.Card.	0.893573	0.991942	0.789755	4.662	-5
Mrpl20	Epi.Card.	0.893573	0.991942	0.542842	3.108	-5
Taf15	Epi.Card.	0.893573	0.991942	0.542842	3.108	-5
Thra	Epi.Card.	0.893573	0.991942	1.28358	9.32401	-5
Rab18	Epi.Card.	0.893573	0.991942	0.542842	3.108	-5
Mesd	Epi.Card.	0.933259	0.995675	0.502224	3.108	-5
Nhsl1	Epi.Card.	0.933259	0.995675	0.502224	3.885	-5
Dusp1	Epi.Card.	0.979025	1	6.40235	0.777001	5
Id3	Epi.Card.	0.98995	1	9.32064	1.554	5
Spcs2	Epi.Card.	1	1	4.88878	0.777001	5
Junb	Epi.Card.	1	1	5.04559	0.777001	5
Vapa	Epi.Card.	1	1	0.798152	4.662	-5
Rundc1	Fibro5	0.000168779	0.028968	0.147564	0.0277897	5
Dclre1c	Fibro5	0.00362526	0.221661	0.0185051	0.101182	-5
Slc22a5	Fibro5	0.015947	0.434393	0.0928339	0.0159632	5
Scoc	LEC	0.00084826	0.0949398	0.250733	1.34933	-5
Ccdc43	LEC	0.00397625	0.232858	0.321553	0.0351145	5
Ilvbl	LEC	0.00462512	0.251867	0.997836	0.0721168	5
Larp1b	LEC	0.00497036	0.260769	0.538421	0.0626205	5
Scarb2	LEC	0.00634785	0.295306	0.207725	1.11919	-5
Metap1d	LEC	0.00649034	0.298931	0.56285	0.0366341	5
Cdkal1	LEC	0.00816724	0.330792	0.0388855	0.801395	-5
Gtf2e1	LEC	0.00895475	0.343715	0.310413	0.0151158	5
Sart3	LEC	0.00956165	0.351556	0.453125	0.0222811	5
Faap20	LEC	0.0132627	0.402454	0.495337	0.0554422	5
Osbpl2	LEC	0.0195015	0.466876	0.407038	0.0742382	5
Lrch3	LEC	0.0211401	0.479032	0.074056	0.601988	-5
Tm2d3	LEC	0.0240748	0.502734	0.11537	0.766358	-5
Nsmf	LEC	0.0295803	0.540474	1.0217	0.180366	5
Rnasel	LEC	0.0299538	0.542405	0.297802	0.0114357	5
Nfx1	LEC	0.0307957	0.547444	1.37633	0.262118	5
Fam214b	LEC	0.0330005	0.55624	0.140792	0.0151158	5
C2cd3	LEC	0.034148	0.561478	0.624724	0.0114357	5
Per1	LEC	0.034802	0.564821	0.569124	0.087153	5
Ass1	LEC	0.0349893	0.565706	0.993521	0.0811077	5
Acp2	LEC	0.0377427	0.579975	0.074056	0.49294	-5
Tatdn1	LEC	0.0391161	0.585794	0.344392	0.06316	5
Galk1	LEC	0.0406387	0.592244	0.0388855	0.426344	-5
Ppp6r1	LEC	0.0414173	0.595306	0.0377992	0.475213	-5
Sparcl1	LEC	0.0422681	0.597337	0.0192981	1.23448	-5
Ormdl3	LEC	0.042642	0.599406	0.0775705	0.419064	-5
Sin3a	LEC	0.0429772	0.600283	0.0592231	0.743731	-5
Cmc2	LEC	0.0440624	0.605238	0.780305	0.112517	5
Mtg1	LEC	0.0451245	0.607984	0.14822	0.0151158	5
Lca5	LEC	0.0455016	0.609708	0.388885	0.0337168	5
Cyp2u1	LEC	0.0467451	0.612215	0.1243	0.0239198	5
2700049A03Rik	LEC	0.0506101	0.624783	0.275645	0.0188591	5
Cln6	LEC	0.0536448	0.63531	0.381519	0.0183932	5
Med14	LEC	0.0580961	0.647146	0.0192981	0.312252	-5
Arl10	LEC	0.0581188	0.647146	0.259947	0.0236788	5
Nop2	LEC	0.0582093	0.647255	0.273852	0.0215183	5
Il15	LEC	0.0592191	0.650803	0.26609	0.0302316	5
Apex2	LEC	0.061215	0.656374	0.358051	0.0151158	5
Rfxank	LEC	0.0619421	0.658015	0.25811	0.026151	5
Gnl3l	LEC	0.0629122	0.660121	0.521126	0.0931285	5
Chid1	LEC	0.0641333	0.664028	0.55663	0.0499169	5
Ttc5	LEC	0.0643485	0.664626	0.1243	0.662456	-5
Ccdc127	LEC	0.0645726	0.665265	0.162099	0.869693	-5
Grsf1	LEC	0.0646658	0.665441	0.0377992	0.474174	-5
Timm8a1	LEC	0.065825	0.667691	0.421289	0.066332	5
Acp6	LEC	0.0666012	0.670347	0.404283	0.0222811	5
Chchd10	LEC	0.0668706	0.670625	0.588255	0.0693425	5
Morc3	LEC	0.0672249	0.671485	0.0967797	0.676486	-5
S100a4	LEC	0.0674269	0.671902	0.957543	0.125829	5
Cpped1	LEC	0.0711081	0.67843	0.434745	0.0495663	5
Tenm3	LEC	0.0721185	0.680695	0.25906	0.0426294	5
Ppip5k1	LEC	0.0727073	0.681322	0.57389	0.0470614	5
Xxylt1	LEC	0.0729778	0.682058	0.0755984	0.714267	-5
Aars2	LEC	0.0731914	0.682814	0.248346	0.0236788	5
Gm15655	LEC	0.0734736	0.683596	0.22174	0.0282621	5
Ppwd1	LEC	0.0738417	0.684347	0.133481	0.670501	-5
Arhgap18	LEC	0.0741302	0.685361	0.074056	0.633265	-5
Nipa1	LEC	0.0743348	0.685994	0.312498	0.0204394	5
Odf3b	LEC	0.0758191	0.688962	0.258576	0.0188591	5
2700097O09Rik	LEC	0.0773338	0.692086	0.329498	0.0473577	5
Pdgfd	LEC	0.0778774	0.693454	0.437952	0.0535189	5
Mef2d	LEC	0.0790683	0.695847	0.0581836	0.752228	-5
Bmp1	LEC	0.0798663	0.6981	0.0457785	0.781116	-5
Zfp738	LEC	0.0802048	0.698642	0.0785212	0.590912	-5
Micu1	LEC	0.0807899	0.699881	0.0650766	0.742311	-5
Plekha8	LEC	0.0836457	0.70635	0.632913	0.0267753	5
Tppp	LEC	0.0844354	0.708272	0.0192981	0.426296	-5
Tead4	LEC	0.0847173	0.708631	0.293385	0.0426294	5
Pdia5	LEC	0.0848172	0.708722	0.575789	0.110398	5
Tmem176a	LEC	0.0875844	0.714502	0.635392	0.0920166	5
Trp53bp2	LEC	0.0877858	0.714958	0.048751	0.543369	-5
Zfp955a	LEC	0.0883783	0.716293	0.370152	0.026151	5
Haus4	LEC	0.0914121	0.719492	0.303205	0.0402727	5
Phldb3	LEC	0.0919555	0.720033	0.426768	0.0445623	5
Ppp4r1	LEC	0.0947602	0.725904	0.932336	0.186091	5
Zc3h7b	LEC	0.0950989	0.726852	0.0646421	0.413251	-5
Slu7	LEC	0.0962944	0.72843	0.133782	0.903543	-5
Proser2	LEC	0.0965967	0.728704	0.473071	0.0478397	5
Trp53inp1	LEC	0.0971826	0.730031	0.0970223	0.592213	-5
Ackr4	LEC	0.0980721	0.731119	1.8397	0.0313103	5
Gar1	LEC	0.0981357	0.731248	0.0385961	0.372845	-5
Mr1	LEC	0.0991909	0.732278	0.0592231	0.371803	-5
Gcsh	LEC	0.102856	0.737006	0.48777	0.0655963	5
Szt2	LEC	0.105327	0.740546	0.42913	0.0535189	5
Cdc14a	LEC	0.105729	0.741052	0.439	0.0818365	5
Wfs1	LEC	0.107156	0.743726	0.430626	0.0215183	5
Wdr76	LEC	0.107186	0.743726	0.486222	0.0851513	5
Fem1b	LEC	0.115857	0.755333	0.0377992	0.296701	-5
Fnbp1l	LEC	0.117624	0.757443	0.0785212	0.671514	-5
Rnf19b	LEC	0.123845	0.764812	0.0192981	1.02034	-5
Srp54a	LEC	0.125694	0.767127	0.0755984	0.384475	-5
Necap1	LEC	0.125864	0.767558	0.29741	0.0527899	5
Leng1	LEC	0.126597	0.768617	0.429124	0.0737003	5
Tspan15	LEC	0.128065	0.770397	0.0192981	0.256626	-5
Tarbp2	LEC	0.128243	0.770669	0.074056	0.520793	-5
Eml1	LEC	0.1288	0.77156	0.378373	0.0641862	5
Rtn4rl1	LEC	0.130293	0.772897	0.705478	0.126011	5
Mta3	LEC	0.131265	0.773815	0.0377992	0.446121	-5
Armcx3	LEC	0.133017	0.776124	0.135618	1.00264	-5
Fdps	LEC	0.133561	0.77651	0.0592231	0.402792	-5
Mrpl48	LEC	0.133656	0.77651	0.115281	0.869898	-5
Cgrrf1	LEC	0.134474	0.777376	0.0775705	0.538694	-5
2700033N17Rik	LEC	0.13906	0.781872	0.093354	0.0114357	5
Abcd4	LEC	0.139856	0.782772	0.352722	0.0669289	5
Gabpb1	LEC	0.141423	0.78538	0.0457785	0.335312	-5
Zfp9	LEC	0.142181	0.786615	0.135301	0.0114357	5
Acad9	LEC	0.142602	0.787096	0.074056	0.482876	-5
Ppp2r2d	LEC	0.143365	0.788158	0.173553	0.974356	-5
Pdcd7	LEC	0.146227	0.79082	0.0646421	0.402024	-5
Nat6	LEC	0.14893	0.793998	0.313317	0.0460923	5
Flt1	LEC	0.150074	0.795689	0.048751	0.532233	-5
Otud6b	LEC	0.150858	0.796685	0.0843746	0.945657	-5
Btbd10	LEC	0.151281	0.796685	0.659883	0.124893	5
Fabp5	LEC	0.151416	0.796685	0.122971	1.53941	-5
Trmt1	LEC	0.153008	0.798392	0.074056	0.632474	-5
Mxi1	LEC	0.154215	0.800407	0.0192981	0.424071	-5
Pitrm1	LEC	0.156517	0.802385	0.0646421	0.483379	-5
Msto1	LEC	0.158952	0.804474	0.121377	0.0151158	5
Tmem185a	LEC	0.162333	0.807594	0.703411	0.057528	5
4732440D04Rik	LEC	0.163445	0.808735	0.0643969	0.555062	-5
Nt5dc2	LEC	0.166703	0.81154	0.183055	0.0114357	5
Ykt6	LEC	0.16702	0.811623	0.0650766	0.409348	-5
Dnm3	LEC	0.167443	0.812027	1.00451	0.145292	5
Fbxl19	LEC	0.169559	0.813079	0.154251	0.0151158	5
Sgsm2	LEC	0.169653	0.813079	0.0981087	0.0169714	5
Pramef8	LEC	0.170205	0.813457	0.12362	0.0114357	5
Smarcd3	LEC	0.171205	0.81442	0.103282	0.0151158	5
Zfp942	LEC	0.171814	0.814998	0.358276	0.064192	5
Usp11	LEC	0.173119	0.815633	0.149654	0.0169714	5
Atg14	LEC	0.17408	0.816522	0.138244	0.0228713	5
Tlcd2	LEC	0.17408	0.816522	0.23071	0.0114357	5
Nde1	LEC	0.174085	0.816522	0.0643969	0.516506	-5
Nprl3	LEC	0.175878	0.817705	0.220311	0.0114357	5
Ly6g6d	LEC	0.175878	0.817705	0.220311	0.0114357	5
2700038G22Rik	LEC	0.177015	0.818056	0.130265	0.0151158	5
Hapln1	LEC	0.177386	0.818303	0.17804	0.0236788	5
Fam114a1	LEC	0.178097	0.818503	0.0650766	0.441522	-5
Serpinb1a	LEC	0.179171	0.819212	0.151063	0.0114357	5
Fbxo8	LEC	0.180126	0.820063	0.697556	0.0836882	5
Prrg1	LEC	0.180325	0.820361	0.048751	0.417574	-5
Vps8	LEC	0.180465	0.820523	0.16817	0.0236788	5
Pop1	LEC	0.180777	0.820703	0.157108	0.0114357	5
Tk2	LEC	0.181004	0.820844	0.111855	0.0188591	5
Actr8	LEC	0.182363	0.821574	0.0646421	0.355781	-5
Napepld	LEC	0.183188	0.822138	0.139995	0.0215183	5
Rnf144a	LEC	0.183873	0.822313	0.0643969	0.381579	-5
Ccl7	LEC	0.183991	0.822342	0.0945295	0.0183932	5
Hist2h4	LEC	0.185017	0.82296	0.172367	0.0151158	5
Ripor3	LEC	0.186657	0.824081	0.161899	0.0169714	5
Abhd4	LEC	0.187445	0.824667	0.0457785	0.294926	-5
Cmah	LEC	0.187645	0.824759	0.982698	0.129416	5
Npr3	LEC	0.18769	0.824785	0.152779	0.0239198	5
Gm17354	LEC	0.19041	0.828082	0.199353	0.0114357	5
Acyp1	LEC	0.190461	0.828104	0.0457785	0.382868	-5
Clcn6	LEC	0.191709	0.828711	0.116456	0.0222811	5
Vps52	LEC	0.192692	0.828734	0.0192981	0.361489	-5
Trappc11	LEC	0.193328	0.829061	0.0377992	0.382681	-5
Gpatch4	LEC	0.195149	0.83053	0.462779	0.0827824	5
Raet1e	LEC	0.195378	0.830724	0.151827	0.0264737	5
Prps1l3	LEC	0.195755	0.831149	0.143083	0.0183932	5
Slc35d1	LEC	0.195775	0.831153	0.194534	0.0169714	5
Tbc1d8	LEC	0.197205	0.83196	0.506427	0.10006	5
Zfp35	LEC	0.197498	0.832172	0.200724	0.0270351	5
Alkbh8	LEC	0.199757	0.834413	0.453495	0.0469131	5
Creb3l1	LEC	0.199883	0.834541	0.17926	0.0151158	5
Samd14	LEC	0.201332	0.835256	0.307705	0.0183932	5
Nkiras2	LEC	0.201492	0.835317	0.0192981	0.372071	-5
Fastkd3	LEC	0.206951	0.838728	0.123865	0.0222811	5
Odf2l	LEC	0.207023	0.838728	0.0377992	1.11829	-5
Fntb	LEC	0.207147	0.838728	0.142213	0.0204394	5
Gsn	LEC	0.207183	0.838728	0.859364	6.12575	-5
Ppa1	LEC	0.207731	0.838975	0.584752	0.0568584	5
Fbxo31	LEC	0.208659	0.839652	0.0388855	0.310507	-5
Nubp1	LEC	0.209249	0.839652	0.35374	0.0532129	5
Ciao1	LEC	0.210282	0.840478	0.0646421	0.336994	-5
Dtx4	LEC	0.211414	0.840523	0.138698	0.0215183	5
Foxk1	LEC	0.212941	0.84145	0.0192981	0.264298	-5
Smtnl2	LEC	0.213153	0.84145	0.138244	0.0215183	5
Man2b2	LEC	0.21329	0.84145	0.172752	0.0270351	5
Polr3e	LEC	0.21329	0.84145	0.219225	0.0231416	5
Gsap	LEC	0.215438	0.842457	0.0876365	0.445043	-5
Cdyl	LEC	0.21709	0.843699	0.0192981	0.243669	-5
Irak4	LEC	0.217965	0.844513	0.0192981	0.321365	-5
Dleu7	LEC	0.21875	0.844573	0.151626	0.0215183	5
2810006K23Rik	LEC	0.218776	0.844573	0.0581836	0.410531	-5
Dbr1	LEC	0.220026	0.844836	0.285173	0.0236788	5
Fbxo7	LEC	0.22099	0.844836	0.0377992	0.298175	-5
Wdr37	LEC	0.222403	0.84541	0.0755984	0.389826	-5
Lysmd4	LEC	0.222413	0.84541	0.19562	0.0270351	5
Lman2l	LEC	0.223284	0.845825	0.0192981	0.277349	-5
Gm48960	LEC	0.225077	0.847234	0.199108	0.0169714	5
Eda2r	LEC	0.226064	0.847389	0.672847	0.0586387	5
Dock11	LEC	0.22684	0.84826	0.180731	0.0215183	5
Tnfrsf25	LEC	0.229216	0.84959	0.151689	0.026151	5
Med17	LEC	0.229876	0.849947	0.0581836	0.478688	-5
Naprt	LEC	0.230064	0.849947	0.227204	0.0183932	5
Pcdhga7	LEC	0.23109	0.850592	0.234078	0.0188591	5
Cnot7	LEC	0.233598	0.852607	0.971427	0.14674	5
Bace2	LEC	0.23369	0.852667	0.196841	0.0282621	5
Ifit3	LEC	0.236085	0.8546	0.697213	0.12839	5
Rufy1	LEC	0.236683	0.8546	0.0646421	0.550103	-5
Nme4	LEC	0.238711	0.8546	0.257024	0.0371301	5
Plppr2	LEC	0.240188	0.8546	0.246068	0.0183932	5
Ovca2	LEC	0.241333	0.8546	0.166522	0.0267753	5
Cep162	LEC	0.243379	0.8546	0.0646421	0.515136	-5
Ggnbp1	LEC	0.246742	0.85624	0.613857	0.0114357	5
Prr14l	LEC	0.248993	0.857497	0.169926	0.0257547	5
Zscan22	LEC	0.249976	0.85794	0.227177	0.0204394	5
Jag1	LEC	0.252956	0.859744	0.0388855	0.352086	-5
Clp1	LEC	0.254857	0.861037	0.180731	0.0313103	5
Ngly1	LEC	0.257133	0.861937	0.0646421	0.394544	-5
Gtf2ird1	LEC	0.259731	0.863597	0.30551	0.026151	5
Mtcp1	LEC	0.266673	0.866269	0.0385961	0.310307	-5
Tmem51	LEC	0.268366	0.867326	0.122807	0.658397	-5
Cdkn2b	LEC	0.268518	0.867326	0.217421	0.0318751	5
Bbs5	LEC	0.269578	0.867403	0.215958	0.0381307	5
H2-Ab1	LEC	0.271521	0.867543	0.074056	0.382456	-5
Thrsp	LEC	0.273169	0.86865	0.0592231	0.484263	-5
Unc93b1	LEC	0.275246	0.869689	0.103282	0.59337	-5
Gm6710	LEC	0.275514	0.869787	0.316378	0.0188591	5
Morn2	LEC	0.276711	0.869975	0.0646421	0.327533	-5
Shkbp1	LEC	0.278732	0.871194	0.0643969	0.337529	-5
Ganc	LEC	0.278892	0.871212	0.0377992	0.32857	-5
Zfp592	LEC	0.279183	0.871314	0.401457	0.0594277	5
Acvr1b	LEC	0.279781	0.871765	0.313561	0.0482817	5
Cfap43	LEC	0.280111	0.871929	0.0581836	0.354466	-5
Tnfrsf12a	LEC	0.283019	0.873005	0.268365	0.051539	5
Tmem201	LEC	0.284466	0.873761	0.0592231	0.297602	-5
Tgfa	LEC	0.286257	0.874691	0.227419	0.0371301	5
Reep4	LEC	0.286372	0.874691	0.231821	0.0318751	5
Smg5	LEC	0.288221	0.874912	0.0192981	0.29119	-5
Sp100	LEC	0.288976	0.875357	0.0775705	0.428914	-5
Wdr59	LEC	0.29026	0.875608	0.23159	0.0265514	5
Radil	LEC	0.290566	0.875608	0.048751	0.246983	-5
Zfp507	LEC	0.2919	0.876136	0.2313	0.0433779	5
Nuak1	LEC	0.292573	0.876598	0.240237	0.0313103	5
Trappc13	LEC	0.292847	0.876626	0.0570972	0.463672	-5
Rfc2	LEC	0.296196	0.876989	0.122463	0.638863	-5
Foxp4	LEC	0.296266	0.876989	0.0192981	0.256611	-5
Homer1	LEC	0.299768	0.877186	0.0388855	0.439312	-5
Arhgef11	LEC	0.300002	0.877186	0.0385961	0.203448	-5
Utp23	LEC	0.300389	0.877449	0.0192981	0.272597	-5
Irx3	LEC	0.300636	0.877449	1.04617	0.122092	5
Aagab	LEC	0.300894	0.877449	0.232567	0.0424122	5
Rft1	LEC	0.3015	0.877656	0.0388855	0.374821	-5
Tmem42	LEC	0.304142	0.878676	0.048751	0.251359	-5
Tubgcp2	LEC	0.304775	0.878928	0.0377992	0.257586	-5
Ell2	LEC	0.307398	0.879631	0.0192981	0.308126	-5
Polr2h	LEC	0.30816	0.880104	0.0377992	0.27254	-5
Nudt14	LEC	0.309193	0.880693	0.269664	0.0535189	5
Nup160	LEC	0.309893	0.880836	0.380998	0.0426294	5
9130401M01Rik	LEC	0.31057	0.880836	0.0388855	0.28567	-5
Epg5	LEC	0.311648	0.881558	0.291688	0.0560727	5
Strbp	LEC	0.313512	0.882716	0.0388855	0.402305	-5
Cpeb2	LEC	0.313534	0.882716	0.486962	0.0685012	5
Rcbtb1	LEC	0.316155	0.884117	0.0388855	0.243071	-5
H2afy2	LEC	0.316266	0.884166	0.545203	0.0610101	5
Gtf3c4	LEC	0.317038	0.884772	0.0377992	0.214291	-5
Rgs5	LEC	0.321361	0.88598	0.133481	0.941301	-5
Zfp710	LEC	0.324962	0.887222	0.389498	0.076089	5
Pcdhga9	LEC	0.325873	0.88754	0.484021	0.0549891	5
Dennd1a	LEC	0.326058	0.887632	0.0774816	0.42989	-5
Per3	LEC	0.326742	0.88779	0.117407	0.758696	-5
Gimap8	LEC	0.328263	0.888723	0.0570972	0.425043	-5
Tmem35b	LEC	0.340643	0.894484	0.237149	0.0396977	5
Lyrm9	LEC	0.345418	0.896369	0.0377992	0.219701	-5
Pinx1	LEC	0.346941	0.897061	0.0192981	0.235703	-5
Tada2b	LEC	0.347828	0.897589	0.235677	0.0366341	5
Hlf	LEC	0.348983	0.898139	0.0777711	0.395064	-5
Bri3bp	LEC	0.353505	0.899981	0.259535	0.0384898	5
Nrep	LEC	0.354912	0.90064	0.0192981	0.195661	-5
Inpp5f	LEC	0.355233	0.900729	0.30215	0.0366341	5
Abcb1a	LEC	0.359712	0.903092	0.0192981	0.18223	-5
Kcnk6	LEC	0.361371	0.903675	0.536002	0.0497035	5
Stx11	LEC	0.362636	0.903902	0.440511	0.0752608	5
Pogk	LEC	0.36266	0.903902	0.203892	0.0337168	5
Stard9	LEC	0.364044	0.904519	0.0192981	0.225653	-5
Tmem9	LEC	0.36436	0.904667	0.0388855	0.311931	-5
Dnajb1	LEC	0.365701	0.90482	2.45301	0.463143	5
Fance	LEC	0.365925	0.904909	0.288746	0.0302948	5
Nsdhl	LEC	0.36672	0.905256	0.048751	0.340895	-5
AU040320	LEC	0.369844	0.906606	0.633155	0.0396977	5
Rps6kl1	LEC	0.369991	0.906662	0.79299	0.153332	5
Hrct1	LEC	0.371056	0.907178	0.0377992	0.445716	-5
5430416N02Rik	LEC	0.372282	0.907351	0.311364	0.0531861	5
Ptges2	LEC	0.373099	0.907684	0.240675	0.0472731	5
Dynlt1f	LEC	0.373221	0.907684	0.0388855	0.522601	-5
Bicral	LEC	0.374261	0.908094	0.369636	0.0490907	5
Pank3	LEC	0.375647	0.908094	0.102876	0.616154	-5
Kdsr	LEC	0.376725	0.908094	0.543981	0.0536788	5
Tesk1	LEC	0.376963	0.908094	0.0192981	0.217811	-5
Tmem150a	LEC	0.379777	0.909199	0.265366	0.0520049	5
Lmbr1l	LEC	0.380095	0.909199	0.0192981	0.100957	-5
Ablim1	LEC	0.38157	0.909427	0.0774816	0.671531	-5
Nol12	LEC	0.382371	0.909483	0.0377992	0.434988	-5
Ccl25	LEC	0.382901	0.909566	0.0192981	0.485375	-5
Fam109a	LEC	0.385368	0.910334	0.220311	0.0396977	5
Depdc5	LEC	0.385451	0.910334	0.590668	0.0372524	5
Izumo4	LEC	0.385915	0.910472	0.0192981	0.349191	-5
Capn15	LEC	0.386106	0.910493	0.619579	0.0985549	5
Ecd	LEC	0.386808	0.910582	0.0570972	0.323626	-5
Hopx	LEC	0.387	0.910675	0.407108	0.0629451	5
Qtrt2	LEC	0.387474	0.910675	0.243902	0.0406744	5
Wdr3	LEC	0.387772	0.910675	0.970823	0.180227	5
Spire1	LEC	0.388259	0.91068	0.0192981	0.143088	-5
Zfp758	LEC	0.388461	0.91068	0.865341	0.14841	5
Pym1	LEC	0.391978	0.91068	0.048751	0.265473	-5
Slc25a37	LEC	0.396255	0.91068	0.0570972	0.527925	-5
Mrps22	LEC	0.396706	0.91068	0.0192981	0.320037	-5
Nipsnap1	LEC	0.402158	0.91068	0.0457785	0.30482	-5
Ppox	LEC	0.407056	0.911934	0.0192981	0.201453	-5
Gm26724	LEC	0.410109	0.912555	0.51779	0.0486261	5
Sgsm1	LEC	0.412437	0.913876	0.103528	0.517888	-5
Mief1	LEC	0.413194	0.913988	0.205486	0.0387946	5
Klrb1f	LEC	0.413864	0.914097	0.736652	0.046201	5
Reps1	LEC	0.414209	0.914212	0.0192981	0.278208	-5
Rinl	LEC	0.41845	0.915355	0.221132	0.0320872	5
Nbas	LEC	0.419006	0.915476	0.259197	0.0419577	5
Arsb	LEC	0.422265	0.916283	0.0377992	0.210323	-5
Chst14	LEC	0.424209	0.916283	0.0377992	0.201739	-5
Rab3ip	LEC	0.424652	0.916283	0.0192981	0.259083	-5
Rcbtb2	LEC	0.424823	0.916283	0.489927	0.0687846	5
Tagln	LEC	0.425185	0.916283	0.585689	0.0924895	5
Casp3	LEC	0.429958	0.916283	0.0192981	0.15643	-5
Mapt	LEC	0.430419	0.916283	0.39104	0.0424122	5
Tcf15	LEC	0.43058	0.916283	0.048751	0.385975	-5
Dcn	LEC	0.430581	0.916283	0.377641	6.9177	-5
AU041133	LEC	0.43161	0.916283	0.0388855	0.218438	-5
Dip2b	LEC	0.441947	0.919334	0.831841	0.111888	5
Gm20604	LEC	0.442118	0.919392	0.0192981	0.118002	-5
Armc9	LEC	0.446713	0.920858	0.338753	0.0353555	5
2410089E03Rik	LEC	0.451015	0.921867	0.0643969	0.335424	-5
Edaradd	LEC	0.451535	0.921925	0.586878	0.0598719	5
E130307A14Rik	LEC	0.453938	0.922748	0.498202	0.062574	5
Tstd3	LEC	0.459406	0.92403	0.048751	0.269076	-5
Kantr	LEC	0.464536	0.924905	0.380998	0.0320872	5
Zfp780b	LEC	0.467959	0.925806	0.0192981	0.260447	-5
Oaf	LEC	0.473129	0.927489	0.82913	0.122815	5
Mcm7	LEC	0.473282	0.927568	0.608188	0.056224	5
Rrnad1	LEC	0.473964	0.927816	0.494579	0.0790984	5
Irx5	LEC	0.473968	0.927816	0.523092	0.0788053	5
Fign	LEC	0.47549	0.928041	0.0388855	0.368017	-5
Tmcc2	LEC	0.489657	0.93165	0.0192981	0.12627	-5
Armc5	LEC	0.493606	0.932336	0.0192981	0.182536	-5
Kdm2b	LEC	0.494943	0.932336	0.0643969	0.372665	-5
Dtd2	LEC	0.497403	0.932705	0.0570972	0.297361	-5
Cnp	LEC	0.500101	0.933534	0.0968685	0.485667	-5
Atxn7l1	LEC	0.500504	0.933678	0.360658	0.0716852	5
Nphp3	LEC	0.504755	0.934844	0.0192981	0.22553	-5
Cenpa	LEC	0.507715	0.93567	0.048751	0.317	-5
Rrn3	LEC	0.508425	0.935988	0.0388855	0.256239	-5
Surf6	LEC	0.510171	0.93647	0.570461	0.0565239	5
Ints5.1	LEC	0.512353	0.936776	0.28671	0.0423131	5
Rapgef6	LEC	0.512451	0.936776	0.819312	0.159692	5
Kirrel	LEC	0.513523	0.936952	0.0192981	0.172911	-5
Cep104	LEC	0.513946	0.936952	0.0766847	0.431408	-5
Nrxn3	LEC	0.517469	0.937843	0.30551	0.0604118	5
Zhx2	LEC	0.517984	0.938061	0.0377992	0.421032	-5
Cramp1l	LEC	0.520068	0.938377	0.0377992	0.340084	-5
Tubgcp4	LEC	0.525308	0.94012	0.527655	0.0596195	5
Clpb	LEC	0.529197	0.941568	0.0192981	0.402359	-5
Mcm4	LEC	0.535741	0.94318	0.0388855	0.228582	-5
Exoc8	LEC	0.537224	0.94371	0.0385961	0.246056	-5
Tfe3	LEC	0.541739	0.944339	0.125146	0.632061	-5
Zfp182	LEC	0.541963	0.944376	0.0377992	0.203823	-5
Glis3	LEC	0.542145	0.944399	0.0385961	0.307719	-5
Ppat	LEC	0.542361	0.944481	0.0388855	0.223477	-5
Pdik1l	LEC	0.543261	0.944771	0.0192981	0.216001	-5
Slc41a1	LEC	0.544129	0.944972	4.7961	0.487515	5
Smad7	LEC	0.544923	0.945038	0.189376	1.189	-5
Tmem143	LEC	0.548317	0.946021	0.316378	0.0614885	5
Socs7	LEC	0.55072	0.946479	0.0192981	0.196757	-5
Dgcr8	LEC	0.552141	0.946674	0.0192981	0.177742	-5
Wrnip1	LEC	0.553276	0.947032	0.0388855	0.200753	-5
Ttc27	LEC	0.559401	0.948324	0.351571	0.0540168	5
Mrps27	LEC	0.561184	0.948335	0.0192981	0.178925	-5
Lum	LEC	0.561298	0.948357	0.0192981	0.448904	-5
Nipal3	LEC	0.56482	0.949268	0.662218	0.131401	5
Zfp654	LEC	0.566517	0.949707	0.0377992	0.270945	-5
Ehbp1	LEC	0.569342	0.950169	0.0192981	0.146784	-5
Cc2d1b	LEC	0.592987	0.954466	0.0457785	0.318706	-5
Ric1	LEC	0.600607	0.956035	0.565454	0.0768433	5
Coq3	LEC	0.603485	0.956547	0.0377992	0.304735	-5
Plcb1	LEC	0.609069	0.95754	0.0377992	0.229524	-5
Dcaf5	LEC	0.622075	0.959438	0.0192981	0.225885	-5
Cep89	LEC	0.622137	0.959438	0.0388855	0.289721	-5
Tmem138	LEC	0.627129	0.960319	0.508187	0.0968776	5
Arap1	LEC	0.627733	0.960329	0.0192981	0.164023	-5
Dcp1b	LEC	0.628061	0.960333	0.0192981	0.329417	-5
Tmem216	LEC	0.628385	0.960358	0.404503	0.06557	5
Senp1	LEC	0.637617	0.961973	0.0836949	0.448996	-5
Wipf2	LEC	0.656234	0.964925	0.0192981	0.146265	-5
Bicd1	LEC	0.656431	0.964996	0.0388855	0.237814	-5
Hdac9	LEC	0.659915	0.965572	0.0192981	0.119621	-5
Oasl2	LEC	0.668446	0.967058	0.116456	0.743426	-5
Mapk1ip1	LEC	0.668923	0.967086	0.451923	0.0835805	5
Utp20	LEC	0.670219	0.967094	0.0377992	0.192536	-5
Fam171a1	LEC	0.677413	0.96793	0.0836949	0.437047	-5
Elmo2	LEC	0.694463	0.969542	0.0192981	0.345434	-5
Pcdhgc3	LEC	0.703411	0.971104	0.0192981	0.135851	-5
Zxdc	LEC	0.705621	0.971468	0.0192981	0.124033	-5
Vhl	LEC	0.713712	0.972576	0.0192981	0.152595	-5
R3hcc1	LEC	0.714708	0.97281	0.0192981	0.181465	-5
Apool	LEC	0.71488	0.972847	0.0774816	0.507388	-5
3110082I17Rik	LEC	0.715456	0.973003	0.0570972	0.462551	-5
Mgp	LEC	0.71902	0.973688	0.67419	3.51082	-5
Eaf1	LEC	0.730337	0.974977	0.074056	0.383801	-5
Ddhd1	LEC	0.785374	0.982253	0.0377992	0.339328	-5
Zfp322a	LEC	0.785789	0.982369	0.0192981	0.250963	-5
Echdc1	LEC	0.804997	0.983798	0.0377992	0.377243	-5
Aspscr1	LEC	0.808054	0.984191	0.0192981	0.166387	-5
Zfand1	LEC	0.809781	0.984499	0.554503	0.0901848	5
Lmbr1	LEC	0.818457	0.986079	0.858673	0.0982602	5
Slc25a19	LEC	0.819168	0.986272	0.0388855	0.275719	-5
Lypla2	LEC	0.827182	0.987074	0.11632	0.629728	-5
Itpripl1	LEC	0.827942	0.987137	0.0192981	0.34176	-5
Itgb5	LEC	0.840532	0.988692	0.478904	0.0798671	5
Zbtb48	LEC	0.842748	0.988722	0.0192981	0.161774	-5
Slc24a5	LEC	0.843706	0.98878	0.93674	0.177703	5
Mad2l1bp	LEC	0.844673	0.988829	0.0192981	0.158537	-5
Nup54	LEC	0.845246	0.988956	0.0377992	0.246121	-5
Rsl1	LEC	0.848173	0.989109	0.0192981	0.352235	-5
Eipr1	LEC	0.849709	0.989128	0.0192981	0.132575	-5
Clgn	LEC	0.854257	0.989287	0.0192981	0.135011	-5
Pde12	LEC	0.856292	0.989287	0.515983	0.0706743	5
Sbsn	LEC	0.8619	0.989287	0.0192981	0.109934	-5
Rccd1	LEC	0.862219	0.989287	0.0192981	0.117535	-5
Fbxw4	LEC	0.863733	0.989287	0.0192981	0.0979387	-5
Trpm4	LEC	0.864713	0.989287	0.0192981	0.152637	-5
Arrdc2	LEC	0.865848	0.989287	0.0192981	0.115543	-5
Elovl7	LEC	0.895959	0.992437	0.570145	0.0659919	5
Nol9	LEC	0.897571	0.992756	0.0581836	0.343591	-5
Tmem189	LEC	0.907189	0.993799	0.12326	0.638677	-5
Gm20342	LEC	0.907514	0.993833	0.516703	0.0724856	5
Cnnm2	LEC	0.925586	0.995675	0.516703	0.0874938	5
Nat10	LEC	0.929143	0.995675	0.538127	0.0729415	5
Nup35	LEC	0.940623	0.996386	0.0680491	0.444304	-5
Cyb561d1	LEC	0.94123	0.996498	0.55296	0.0842484	5
Chml	LEC	0.970315	0.999704	0.0650766	0.348156	-5
Cox19	Mac2	0.00227959	0.172855	0.332837	0.0193749	5
1500011K16Rik	Mac2	0.00328527	0.21067	0.0807345	0.418302	-5
Rarres2	Mac2	0.00368288	0.223505	0.00349622	0.432514	-5
Pcolce	Mac2	0.00390203	0.230305	0.0336338	0.475535	-5
Fem1a	Mac2	0.00413503	0.238372	0.0172786	0.207307	-5
Pdzd11	Mac2	0.00457499	0.250461	0.241265	0.0202832	5
Mrgbp	Mac2	0.00486688	0.258498	0.0155369	0.248146	-5
Pno1	Mac2	0.00553849	0.274668	0.233799	0.0232139	5
Eid3	Mac2	0.00848661	0.33628	0.0119112	0.264783	-5
Dtx3	Mac2	0.0126542	0.39629	0.0133599	0.272993	-5
Taf9b	Mac2	0.0131667	0.401676	0.011026	0.136778	-5
Gcfc2	Mac2	0.0134904	0.404895	0.0104887	0.111063	-5
Ccdc117	Mac2	0.0137462	0.407834	0.0660836	0.404549	-5
Esf1	Mac2	0.0152023	0.426434	0.499715	0.0815911	5
Anapc15	Mac2	0.0155218	0.430322	0.213404	0.0225836	5
Pstk	Mac2	0.0188591	0.462179	0.0276477	0.20653	-5
Coq6	Mac2	0.0188679	0.462219	0.0114065	0.191802	-5
Etaa1	Mac2	0.0192273	0.464132	0.0155668	0.223325	-5
Ncoa5	Mac2	0.0205755	0.474969	0.0208577	0.11227	-5
Bcap29	Mac2	0.020622	0.47512	0.268719	0.0311712	5
Col8a1	Mac2	0.0229702	0.49491	0.0155668	0.302308	-5
Pdgfra	Mac2	0.0233592	0.497229	0.0170392	0.294833	-5
Cox16	Mac2	0.0258849	0.517301	0.305697	0.0372427	5
Col3a1	Mac2	0.0259264	0.517529	0.0652611	0.805308	-5
Slc39a13	Mac2	0.0259727	0.51777	0.210065	0.0222445	5
Apba1	Mac2	0.0263191	0.520623	0.266162	0.0480543	5
Atp6v0c	Mac2	0.026478	0.521628	0.00678817	0.372147	-5
Dlg4	Mac2	0.0275005	0.527081	0.00993783	0.0958644	-5
Pum3	Mac2	0.0277533	0.529329	0.424085	0.0550019	5
Abcf2	Mac2	0.0282957	0.533841	0.237168	0.0357991	5
Habp4	Mac2	0.0290596	0.537675	0.0149344	0.108887	-5
Afg3l2	Mac2	0.0322587	0.552872	0.379344	0.0697445	5
Ubtd2	Mac2	0.0356101	0.5694	0.0219486	0.121866	-5
Nob1	Mac2	0.0403111	0.590796	0.253097	0.0304971	5
Mfap5	Mac2	0.0412765	0.594243	0.0343863	0.292113	-5
Tmem115	Mac2	0.0419495	0.597054	0.156476	0.0222793	5
Tmco6	Mac2	0.0428973	0.600091	0.0145603	0.124447	-5
Dhx35	Mac2	0.0439464	0.604735	0.0147013	0.133332	-5
Vac14	Mac2	0.0440031	0.60504	0.250129	0.036792	5
Hars2	Mac2	0.0460264	0.609956	0.0294321	0.208924	-5
Mtmr4	Mac2	0.048679	0.619377	0.0154075	0.102934	-5
Hsf1	Mac2	0.0510927	0.625769	0.330019	0.056998	5
Polr3b	Mac2	0.0512779	0.626215	0.0114065	0.145103	-5
Agmo	Mac2	0.0541259	0.6371	0.0362448	0.200648	-5
Cenpq	Mac2	0.0545188	0.638444	0.028023	0.210201	-5
Ier5l	Mac2	0.0584432	0.64826	0.0291472	0.326611	-5
Crebl2	Mac2	0.0597282	0.652034	0.226128	0.0400545	5
Ctsf	Mac2	0.0605292	0.653955	0.0198757	0.118063	-5
Hic2	Mac2	0.0609305	0.655369	0.0232887	0.167664	-5
Qpctl	Mac2	0.0668236	0.670625	0.165818	0.0111222	5
Dclre1b	Mac2	0.0688901	0.67549	0.237586	0.0409171	5
Plscr4	Mac2	0.0707136	0.678295	0.0413066	0.212788	-5
Gnptab	Mac2	0.0733696	0.683211	0.142748	0.0225836	5
Eps8l1	Mac2	0.0767305	0.691149	0.0177924	0.124841	-5
Gpaa1	Mac2	0.0775745	0.692303	0.167626	0.0111222	5
Aatf	Mac2	0.0775778	0.692303	0.199342	0.0240271	5
Gm20186	Mac2	0.0811591	0.700411	0.22643	0.0304214	5
Tmem41a	Mac2	0.0825471	0.703596	0.0104905	0.07663	-5
Ecd	Mac2	0.0842316	0.707582	0.269945	0.0243378	5
Gm16638	Mac2	0.0874253	0.713939	0.0215109	0.112974	-5
Gm4673	Mac2	0.0879987	0.71559	0.011026	0.0729225	-5
Nf1	Mac2	0.0887022	0.71632	0.26743	0.0479343	5
Hotairm1	Mac2	0.0905191	0.718686	0.173942	0.0235765	5
Sgce	Mac2	0.0915525	0.719762	0.0174829	0.119019	-5
Csprs	Mac2	0.0927256	0.721719	0.010369	0.0827899	-5
Pcbp4	Mac2	0.0935174	0.723485	0.0119112	0.0920331	-5
Nif3l1	Mac2	0.0975205	0.730764	0.0121939	0.10558	-5
Rbmx2	Mac2	0.101839	0.735718	0.0202864	0.103434	-5
Dnmbp	Mac2	0.102139	0.736214	0.00349622	0.206682	-5
Padi4	Mac2	0.105903	0.741396	0.341293	0.0277279	5
Rcan1	Mac2	0.106082	0.741527	0.20546	0.0350774	5
Fpgt	Mac2	0.107189	0.743726	0.0237826	0.151948	-5
Slc35e2	Mac2	0.108163	0.745497	0.0141787	0.125317	-5
Rai14	Mac2	0.110201	0.748373	0.155603	0.0175387	5
Slc35d1	Mac2	0.11085	0.748451	0.0237826	0.120908	-5
Spic	Mac2	0.110999	0.748768	0.0198757	0.248269	-5
Cnnm2	Mac2	0.115911	0.755333	0.0139867	0.12985	-5
Cntln	Mac2	0.120336	0.760595	0.0280676	0.234426	-5
Bcorl1	Mac2	0.121028	0.761916	0.0258805	0.130897	-5
Acyp2	Mac2	0.121937	0.76348	0.0305171	0.189246	-5
Arhgef10	Mac2	0.124731	0.766184	0.0301601	0.159005	-5
Rnf139	Mac2	0.127021	0.769346	0.188528	0.0297949	5
Meox2	Mac2	0.127827	0.770262	0.104973	0.728613	-5
Hsf2	Mac2	0.131512	0.774272	0.175623	0.0237498	5
Cep85	Mac2	0.132254	0.775392	0.0240145	0.125464	-5
Tjp2	Mac2	0.132335	0.775496	0.0359192	0.262519	-5
Mecr	Mac2	0.132445	0.775598	0.02962	0.620437	-5
Ccl4	Mac2	0.132997	0.776124	0.580363	4.30288	-5
Plekha6	Mac2	0.13303	0.776171	0.0321317	0.184274	-5
Nol8	Mac2	0.134564	0.777408	0.135369	0.0209217	5
Zfp574	Mac2	0.135444	0.778504	0.0415994	0.213035	-5
Bphl	Mac2	0.135879	0.778964	0.201237	0.0388501	5
Fbxo45	Mac2	0.138652	0.781645	0.181715	0.0237498	5
Rpain	Mac2	0.143819	0.788549	0.137356	0.732016	-5
Siah1a	Mac2	0.146641	0.791142	0.0596271	0.320045	-5
Card10	Mac2	0.152985	0.798392	0.0256787	0.141189	-5
Col6a2	Mac2	0.153043	0.798392	0.0603133	0.390996	-5
Timp4	Mac2	0.162889	0.808069	0.131522	1.06566	-5
Dcakd	Mac2	0.165004	0.810128	0.149735	0.0132156	5
Smim13	Mac2	0.165054	0.810137	0.0500471	0.265014	-5
Brms1l	Mac2	0.167139	0.811623	0.0141787	0.212211	-5
Ly9	Mac2	0.168094	0.812407	0.0490232	0.335881	-5
Cox6b2	Mac2	0.18046	0.820523	0.15517	0.0222793	5
Prkar2b	Mac2	0.183898	0.822313	0.143046	0.0200489	5
Xpnpep1	Mac2	0.184258	0.822706	0.218293	0.0427193	5
Nudt14	Mac2	0.192525	0.828734	0.115689	0.0222793	5
Acta2	Mac2	0.1932	0.828856	0.136789	0.0237498	5
Phf7	Mac2	0.195977	0.831276	0.142552	0.0200489	5
Gpatch2	Mac2	0.197369	0.832047	0.109689	0.636386	-5
Tinf2	Mac2	0.201086	0.835256	0.236308	0.040626	5
Lrrcc1	Mac2	0.205634	0.837814	0.211555	0.0235965	5
Taf2	Mac2	0.206343	0.838347	0.152977	0.0295037	5
Rubcnl	Mac2	0.208236	0.839429	0.0484351	0.400981	-5
Bcas3	Mac2	0.220737	0.844836	0.103441	0.633261	-5
Ano10	Mac2	0.221856	0.845296	0.027752	0.141602	-5
Pgghg	Mac2	0.232939	0.852076	0.15646	0.0132156	5
Noc3l	Mac2	0.239186	0.8546	0.217822	0.0232139	5
Nxpe4	Mac2	0.240034	0.8546	0.0555611	0.299502	-5
Fbxo32	Mac2	0.241657	0.8546	0.0431199	0.314449	-5
Wdr75	Mac2	0.244213	0.85503	0.0137806	0.151019	-5
Ddx19b	Mac2	0.245474	0.855489	0.120628	0.0237498	5
Zfp120	Mac2	0.258476	0.862807	0.0853201	0.660669	-5
Aifm2	Mac2	0.265157	0.86544	0.14003	0.0278307	5
Man1b1	Mac2	0.265619	0.865444	0.10559	0.0202832	5
Entpd6	Mac2	0.272354	0.86822	0.124744	0.0222793	5
Vkorc1l1	Mac2	0.272473	0.86822	0.176304	0.0225836	5
Rasal2	Mac2	0.272843	0.868412	0.0421681	0.25684	-5
Tnfsf14	Mac2	0.275638	0.869865	0.16575	0.0175387	5
Dpep1	Mac2	0.275864	0.869892	0.0667265	0.389872	-5
Pabpc1l	Mac2	0.281155	0.872627	0.106384	0.0111222	5
Prmt7	Mac2	0.285988	0.874557	0.106254	0.0111222	5
Rnf31	Mac2	0.289789	0.875511	0.137844	0.0175387	5
Mboat1	Mac2	0.289942	0.875608	0.0200472	0.209341	-5
Pcnx3	Mac2	0.328072	0.888572	0.162724	0.0311712	5
Pcid2	Mac2	0.335761	0.892169	0.138829	0.0243378	5
Rasgrp3	Mac2	0.353046	0.899861	0.0662172	0.674905	-5
Mid1	Mac2	0.356521	0.901288	0.202164	0.0311712	5
Ifit3	Mac2	0.36556	0.90482	0.053874	0.502004	-5
Dusp8	Mac2	0.401547	0.91068	0.0365307	0.622885	-5
Zfp943	Mac2	0.419434	0.915572	0.0388453	0.205801	-5
Ppif	Mac2	0.435901	0.917406	0.03222	0.172912	-5
Dvl3	Mac2	0.491651	0.932144	0.168079	0.0307542	5
Pdgfd	Mac2	0.498997	0.93317	0.0642207	0.6637	-5
Ptdss1	Mac2	0.588175	0.953625	0.124438	0.683221	-5
Thrsp	Mac2	0.619264	0.958832	0.10154	0.674294	-5
Sdhaf1	Mac2	0.922332	0.995632	0.113295	0.688571	-5
Mfsd14b	Mac3	0.000339054	0.0491538	2.80547	0.12277	5
Slc39a1	Mac3	0.00131371	0.125071	0.0132718	0.532648	-5
Rnf166	Mac3	0.00288372	0.196062	0.0854044	0.656939	-5
Vegfa	Mac3	0.00316491	0.206365	0.403691	2.71228	-5
Ttc28	Mac3	0.00417156	0.239474	0.0767292	0.452217	-5
Tm9sf4	Mac3	0.00563927	0.277844	0.103919	1.12537	-5
Glrx2	Mac3	0.00639183	0.296597	0.0632744	1.37694	-5
Kif26a	Mac3	0.00664514	0.301408	0.0635234	0.443319	-5
Ilf3	Mac3	0.00801364	0.329154	0.0820659	1.40944	-5
Lfng	Mac3	0.00849242	0.336282	0.654726	3.55226	-5
Rbm48	Mac3	0.00914581	0.346719	0.0814715	1.12338	-5
Usp36	Mac3	0.0101763	0.359771	0.0132718	0.384189	-5
Msi2	Mac3	0.0105171	0.364573	0.0253548	0.28265	-5
Rragc	Mac3	0.0123181	0.391429	0.456469	2.54866	-5
Zfp410	Mac3	0.0152604	0.427394	0.0184463	0.170408	-5
Mtf2	Mac3	0.0158897	0.434157	0.0263109	0.450658	-5
Mgat5	Mac3	0.0159846	0.434555	0.0126774	0.290489	-5
Ankrd54	Mac3	0.0159846	0.434555	0.0126774	0.217855	-5
Tmed5	Mac3	0.016061	0.435302	2.66624	0.456748	5
Mxi1	Mac3	0.0167363	0.441129	1.7614	0.176379	5
Tbc1d10a	Mac3	0.0169944	0.442444	0.0126774	0.230884	-5
Cystm1	Mac3	0.0179742	0.453655	0.0132718	0.326823	-5
Smox	Mac3	0.0204481	0.474703	1.62416	0.310779	5
Dnajc18	Mac3	0.0215489	0.482792	0.0233157	0.210015	-5
Sult1a1	Mac3	0.0234694	0.497931	0.0565466	0.494716	-5
Lage3	Mac3	0.0235465	0.498356	0.0777994	0.48069	-5
Sox7	Mac3	0.0242764	0.504207	0.0432697	0.223834	-5
Elof1	Mac3	0.0249652	0.508995	0.089818	0.51812	-5
Mfsd1	Mac3	0.0252356	0.511642	0.166715	1.48485	-5
Slc26a2	Mac3	0.0256531	0.515368	0.0529707	0.315207	-5
Tmem60	Mac3	0.0259363	0.517645	0.0439949	0.391743	-5
Rnf114	Mac3	0.0279697	0.531445	1.25079	0.210491	5
Mcee	Mac3	0.0279877	0.53154	0.0740216	0.912729	-5
Igip	Mac3	0.0284015	0.534412	0.0131555	0.400522	-5
Mtmr2	Mac3	0.0285466	0.5349	0.0132718	0.277736	-5
Nck2	Mac3	0.0289006	0.536655	0.0132718	0.305938	-5
Cfh	Mac3	0.0290891	0.53778	0.504596	3.08696	-5
Plekhm2	Mac3	0.0312268	0.549047	0.0633189	0.888683	-5
Snrpg	Mac3	0.0320469	0.552537	0.129123	0.830224	-5
Ldb1	Mac3	0.0336096	0.559402	0.0184463	0.429085	-5
Dok4	Mac3	0.0339662	0.560818	0.0305923	0.240943	-5
Cers4	Mac3	0.0340144	0.561144	0.0631932	0.367004	-5
Bmp2k	Mac3	0.0349619	0.565584	1.08538	0.0534265	5
Mall	Mac3	0.0351729	0.56653	0.0126774	0.336466	-5
Trp53	Mac3	0.0354095	0.568118	0.0233157	0.458715	-5
Mpnd	Mac3	0.035876	0.570608	0.0305923	0.300075	-5
Gprasp1	Mac3	0.0379615	0.580762	0.0126774	0.520459	-5
Ctns	Mac3	0.0399263	0.588659	0.0184463	0.263625	-5
Txlna	Mac3	0.0401968	0.589941	0.0501857	0.30142	-5
Foxn3	Mac3	0.0402377	0.590246	0.127913	0.816692	-5
Rsbn1l	Mac3	0.0423515	0.597377	0.986702	0.170408	5
Ube4b	Mac3	0.0425	0.598022	0.0233157	0.290672	-5
Ednrb	Mac3	0.0430156	0.600379	0.0692922	0.695244	-5
Tmem219	Mac3	0.0436429	0.603537	0.0684603	0.571186	-5
2410015M20Rik	Mac3	0.0439507	0.604735	0.0826215	0.629065	-5
Hps4	Mac3	0.0447649	0.607122	0.0184463	0.555621	-5
Klhdc2	Mac3	0.0453373	0.608879	0.537528	0.106853	5
Fam8a1	Mac3	0.0465003	0.61141	0.043864	0.433591	-5
Stk25	Mac3	0.0490807	0.620337	0.0126774	0.598251	-5
Fbrsl1	Mac3	0.0491145	0.620427	0.0255487	0.396664	-5
Rhoh	Mac3	0.050116	0.623642	0.0126774	0.54642	-5
Fbxo7	Mac3	0.0535824	0.63509	0.0484086	0.48501	-5
Lyl1	Mac3	0.0542067	0.63712	0.0131555	0.590994	-5
Mcoln1	Mac3	0.0556736	0.640702	0.025423	0.374792	-5
Scaf4	Mac3	0.0559849	0.641948	0.0131555	0.657955	-5
Pkn2	Mac3	0.056615	0.643412	0.688137	0.0726343	5
Tdg	Mac3	0.0569175	0.645003	0.0305923	0.519981	-5
0610010K14Rik	Mac3	0.0571541	0.645589	0.0540424	0.412376	-5
Ncoa6	Mac3	0.0586915	0.649265	0.189044	0.955454	-5
Pde12	Mac3	0.0606788	0.654248	0.0484086	0.296868	-5
Dnmt3a	Mac3	0.0610452	0.655856	0.031718	0.619466	-5
Fbxo30	Mac3	0.0618553	0.658015	0.120782	0.654536	-5
Wdr45b	Mac3	0.0626664	0.660067	0.77558	0.144431	5
Pf4	Mac3	0.0647957	0.665561	0.0463059	0.584422	-5
Cd177	Mac3	0.0665603	0.670204	0.0789328	0.54599	-5
Gabarapl1	Mac3	0.0690476	0.67583	0.0377702	0.684354	-5
Ocel1	Mac3	0.070005	0.677981	0.751629	0.0363172	5
E230032D23Rik	Mac3	0.070234	0.678295	0.0561167	1.01237	-5
Gm46224	Mac3	0.0703818	0.678295	0.122911	0.721094	-5
Tiprl	Mac3	0.0707619	0.678295	0.0692241	0.464583	-5
B930036N10Rik	Mac3	0.0711886	0.678633	0.0565595	1.05078	-5
Ighm	Mac3	0.072782	0.681564	0.950327	0.144431	5
Cldn5	Mac3	0.0729032	0.681981	0.605536	4.39084	-5
Synj1	Mac3	0.0742503	0.685801	0.300688	1.94828	-5
Arid3b	Mac3	0.0764943	0.690894	0.0561167	0.595064	-5
Tmem206	Mac3	0.0771941	0.691633	0.0817595	0.548477	-5
Smpdl3a	Mac3	0.0889331	0.71632	1.1589	0.181538	5
Snx13	Mac3	0.0895387	0.717348	0.122819	0.776048	-5
Aaed1	Mac3	0.089986	0.718286	0.560463	0.0363172	5
Ap3d1	Mac3	0.0930005	0.722372	0.162037	1.01114	-5
Ptpn11	Mac3	0.0951777	0.726909	0.0716438	0.485772	-5
Mrps17	Mac3	0.0982264	0.731467	0.0639333	0.349026	-5
Rab18	Mac3	0.100274	0.733971	0.666827	0.120272	5
Slc9a8	Mac3	0.102789	0.736843	0.106564	0.910157	-5
mt-Nd6	Mac3	0.105139	0.74026	0.0516363	0.326807	-5
Appbp2	Mac3	0.106226	0.741907	0.6635	0.0501359	5
Nfatc3	Mac3	0.109024	0.746395	0.0258329	0.2647	-5
Ppig	Mac3	0.110372	0.748429	1.42981	0.270106	5
Ube3a	Mac3	0.110483	0.748451	1.02757	0.120272	5
Spsb3	Mac3	0.113232	0.751645	0.0637194	0.397848	-5
Ncbp2	Mac3	0.114801	0.753779	0.0259492	0.233789	-5
Snx9	Mac3	0.115775	0.755333	0.0316017	1.60102	-5
Paxbp1	Mac3	0.11695	0.756472	0.124809	0.710469	-5
Mat2b	Mac3	0.120049	0.760318	2.00105	0.322679	5
Arl13b	Mac3	0.121726	0.763118	0.631144	0.0534265	5
Rad50	Mac3	0.126397	0.768617	0.0392209	0.365307	-5
Zfp664	Mac3	0.129409	0.771902	0.0964916	0.796045	-5
Arid3a	Mac3	0.134493	0.777376	1.13109	0.202376	5
Rab5a	Mac3	0.135167	0.778092	0.978982	0.13409	5
Rdm1	Mac3	0.136953	0.779505	0.0258329	0.234175	-5
Uqcc2	Mac3	0.141953	0.7861	0.344237	0.0534265	5
Gatad1	Mac3	0.142299	0.786675	0.882635	0.12277	5
Map1lc3a	Mac3	0.143832	0.788563	1.01143	0.179487	5
Timm44	Mac3	0.14545	0.790022	0.0631932	0.692631	-5
Fundc1	Mac3	0.14584	0.790286	0.0264272	0.288829	-5
Sgta	Mac3	0.146175	0.79082	0.605688	0.0726343	5
Clasrp	Mac3	0.147718	0.792615	0.0595777	0.412812	-5
Med8	Mac3	0.148904	0.793946	0.14374	0.896421	-5
Fnip2	Mac3	0.150727	0.796532	0.116949	0.5975	-5
Gadd45g	Mac3	0.153848	0.800173	2.01095	0.385819	5
Cecr2	Mac3	0.158099	0.803398	0.0359931	0.237653	-5
Cops2	Mac3	0.166562	0.811442	0.0259492	0.30886	-5
Tfeb	Mac3	0.16864	0.812863	0.207566	1.17659	-5
Pin1	Mac3	0.171341	0.81442	0.54693	0.0534265	5
Mrpl9	Mac3	0.171832	0.81503	0.0383646	0.215987	-5
Malsu1	Mac3	0.173927	0.816317	0.659833	0.0534265	5
Ccdc82	Mac3	0.174659	0.817059	0.845545	0.103562	5
Armc7	Mac3	0.176965	0.818056	0.0876046	0.704698	-5
Crat	Mac3	0.177156	0.818056	0.0383646	0.438091	-5
U2af1	Mac3	0.180753	0.820703	0.0634574	0.412376	-5
Pik3ip1	Mac3	0.18396	0.822313	0.0504477	0.465402	-5
Ranbp10	Mac3	0.185687	0.823494	0.0264272	0.36529	-5
Spef1	Mac3	0.191014	0.82839	0.0377702	0.265915	-5
Prkab2	Mac3	0.191702	0.828711	0.162411	0.824212	-5
Dmxl1	Mac3	0.191768	0.828711	0.146029	1.08894	-5
Nemf	Mac3	0.193248	0.828931	0.700119	0.0534265	5
Ptov1	Mac3	0.195038	0.830528	0.0386266	0.490224	-5
Pdia4	Mac3	0.197648	0.832214	0.0509716	0.324474	-5
Dll4	Mac3	0.201308	0.835256	0.0438011	0.33228	-5
Kansl2	Mac3	0.205306	0.837495	0.0519665	0.398621	-5
Gtf3a	Mac3	0.206952	0.838728	0.0438692	0.260627	-5
Polr2b	Mac3	0.208449	0.839615	0.0316017	0.3406	-5
Sf3b3	Mac3	0.209242	0.839652	0.110553	0.788727	-5
Tle4	Mac3	0.213018	0.84145	0.369414	0.0363172	5
Pomt1	Mac3	0.215435	0.842457	0.0258329	0.382066	-5
Ppard	Mac3	0.21616	0.843158	0.781135	0.147336	5
Gm47283	Mac3	0.21867	0.844573	0.565931	0.086453	5
Fibp	Mac3	0.219071	0.84459	0.0389883	0.383124	-5
Cxxc5	Mac3	0.220646	0.844836	0.063131	0.378024	-5
Hdac2	Mac3	0.223646	0.846275	0.0381004	0.313894	-5
Ercc6l2	Mac3	0.228963	0.849325	0.0490385	0.248383	-5
Pak1ip1	Mac3	0.231181	0.850592	0.721007	0.100272	5
Mob3c	Mac3	0.234573	0.8536	0.199798	1.62372	-5
Ireb2	Mac3	0.236104	0.8546	0.386401	0.0534265	5
Strap	Mac3	0.236182	0.8546	0.561161	0.0839546	5
Mplkip	Mac3	0.239533	0.8546	0.492491	0.0534265	5
Rnf2	Mac3	0.241793	0.8546	0.0646439	0.345177	-5
Ociad1	Mac3	0.241859	0.8546	0.317273	0.0501359	5
Fbxo33	Mac3	0.244934	0.855398	0.490645	0.0501359	5
Unc45a	Mac3	0.246283	0.855987	0.733537	0.0363172	5
Cox19	Mac3	0.251574	0.858703	0.173494	0.965044	-5
Nfyc	Mac3	0.253508	0.860145	0.118393	0.772261	-5
Rbp7	Mac3	0.254596	0.860922	0.703233	0.0534265	5
Nrm	Mac3	0.266015	0.865751	0.0447572	0.475366	-5
Pmpcb	Mac3	0.271855	0.867913	0.0386266	0.566138	-5
Msmo1	Mac3	0.278241	0.871133	0.0432697	0.399757	-5
Slc30a9	Mac3	0.281549	0.872742	0.0850101	0.491205	-5
Dnajc30	Mac3	0.286242	0.874691	0.0715275	0.607979	-5
Akap7	Mac3	0.287706	0.874756	0.0811377	0.456028	-5
Rnh1	Mac3	0.287916	0.874756	0.716073	0.12277	5
Tk2	Mac3	0.291013	0.875812	0.12363	0.742026	-5
Atxn7	Mac3	0.291967	0.876171	0.78745	0.103562	5
Dcun1d1	Mac3	0.292227	0.876315	0.480706	0.0363172	5
Zfp397	Mac3	0.300729	0.877449	0.356655	0.0363172	5
Bcl2l1	Mac3	0.306241	0.879348	0.259738	0.0363172	5
Fam192a	Mac3	0.310189	0.880836	0.116881	0.875928	-5
Atp7a	Mac3	0.311028	0.881124	0.654681	0.0501359	5
Wdr45	Mac3	0.311919	0.881817	0.662625	0.0501359	5
Ptprj	Mac3	0.318834	0.885756	0.408772	0.0363172	5
Ylpm1	Mac3	0.328046	0.888551	0.535589	0.0534265	5
Adgrg3	Mac3	0.33108	0.889887	0.497227	0.0534265	5
Eepd1	Mac3	0.331796	0.890119	0.324015	0.0501359	5
Alkbh5	Mac3	0.332763	0.89035	0.787835	0.156589	5
Scaf8	Mac3	0.333773	0.890894	0.486735	0.0501359	5
Rgs19	Mac3	0.333838	0.890926	0.484265	0.0363172	5
Zfp703	Mac3	0.337045	0.892801	0.27833	1.44279	-5
Golga3	Mac3	0.337336	0.892826	0.0487387	0.534929	-5
Hilpda	Mac3	0.33808	0.893147	2.19861	0.381448	5
Immt	Mac3	0.344476	0.896292	0.366551	0.0726343	5
Sike1	Mac3	0.355806	0.900941	0.102606	0.528693	-5
Anapc13	Mac3	0.357015	0.901457	0.367901	0.0363172	5
Pigyl	Mac3	0.366859	0.905256	0.0826437	0.816522	-5
Dctpp1	Mac3	0.366989	0.905256	0.0646439	0.347713	-5
Nudt18	Mac3	0.372697	0.907525	0.0971519	0.706993	-5
Yipf1	Mac3	0.377325	0.908174	0.394563	0.0534265	5
Dmac2	Mac3	0.380385	0.909199	0.0806345	0.470457	-5
Pibf1	Mac3	0.38276	0.909483	0.104045	0.601992	-5
Erap1	Mac3	0.397178	0.91068	0.0816654	0.581356	-5
B4galt5	Mac3	0.408464	0.912041	0.319079	0.0363172	5
Bclaf3	Mac3	0.409201	0.912274	0.592282	0.0534265	5
Gclm	Mac3	0.411063	0.913132	0.113799	0.650133	-5
Fam96b	Mac3	0.428696	0.916283	0.27431	0.0363172	5
Spryd3	Mac3	0.42904	0.916283	0.455557	0.0363172	5
Rgp1	Mac3	0.432525	0.916283	0.41583	0.0363172	5
Rnaset2b	Mac3	0.43383	0.916713	0.153535	0.884719	-5
Rab43	Mac3	0.434796	0.917114	0.481223	0.0534265	5
Otud6b	Mac3	0.436516	0.917696	0.297864	0.0363172	5
Tmco3	Mac3	0.438035	0.918135	0.459576	0.0839546	5
BC003331	Mac3	0.444604	0.920184	0.051042	0.682316	-5
Sarnp	Mac3	0.449806	0.92176	0.0692188	0.679582	-5
Tcta	Mac3	0.449847	0.92176	0.413553	0.0363172	5
Shkbp1	Mac3	0.454842	0.923015	0.304518	0.0534265	5
Tor1aip2	Mac3	0.456323	0.923196	0.0688183	0.421976	-5
Kmt2d	Mac3	0.456874	0.92347	0.143896	0.745735	-5
Phc2	Mac3	0.457226	0.923504	0.309038	0.0534265	5
Pik3r6	Mac3	0.457612	0.923629	0.317173	0.0501359	5
Kctd17	Mac3	0.458853	0.92403	0.0749521	0.454131	-5
AI314180	Mac3	0.47	0.92629	0.946791	0.126061	5
Rpl36al	Mac3	0.4792	0.928632	0.274372	0.0534265	5
Ckb	Mac3	0.480986	0.929064	0.326089	0.0534265	5
Sirt1	Mac3	0.484759	0.930385	0.176297	0.988885	-5
Adh5	Mac3	0.485771	0.930662	0.0756921	0.390313	-5
Dock4	Mac3	0.489523	0.931649	0.0970114	0.507334	-5
Strn4	Mac3	0.490999	0.932058	0.147791	0.795538	-5
Stx6	Mac3	0.493751	0.932336	0.252875	1.43055	-5
Emp1	Mac3	0.494233	0.932336	0.25887	0.0363172	5
Spin1	Mac3	0.496474	0.932416	0.427475	0.0363172	5
Gopc	Mac3	0.497219	0.932555	0.251099	0.0501359	5
Mob2	Mac3	0.501023	0.93392	0.374506	0.0726343	5
Pcna	Mac3	0.504531	0.934844	0.123712	0.865948	-5
Sae1	Mac3	0.506009	0.935196	0.259207	0.0363172	5
Fbxw7	Mac3	0.506673	0.935344	0.304163	0.0501359	5
Rnf146	Mac3	0.514159	0.936961	0.283145	0.0534265	5
Cbx6	Mac3	0.525222	0.94012	0.334653	0.0363172	5
Tmem110	Mac3	0.529006	0.941529	0.237958	0.0363172	5
Smc6	Mac3	0.530644	0.941712	0.637127	0.126061	5
Tcf3	Mac3	0.539558	0.944226	0.341881	0.0501359	5
Egr3	Mac3	0.542704	0.944735	0.396773	0.0501359	5
Ppfibp1	Mac3	0.544014	0.944908	0.213916	0.0363172	5
Prkce	Mac3	0.548301	0.946021	0.281349	0.0363172	5
Bicral	Mac3	0.551914	0.946666	0.306524	0.0363172	5
Ilf2	Mac3	0.552233	0.946693	0.284378	0.0501359	5
Ubtd1	Mac3	0.557901	0.948036	0.388671	0.0501359	5
H2-T24	Mac3	0.567412	0.94982	0.110404	0.584261	-5
Txlng	Mac3	0.568891	0.950169	0.325642	0.0363172	5
Tnfrsf21	Mac3	0.568977	0.950169	0.560343	0.0363172	5
Lgals8	Mac3	0.575998	0.95141	0.184791	1.43911	-5
Jarid2	Mac3	0.57636	0.951452	0.353712	0.0501359	5
Rab11fip2	Mac3	0.576615	0.951561	0.382052	0.0363172	5
Ubqln2	Mac3	0.577526	0.951712	0.398609	0.0363172	5
Slc25a45	Mac3	0.580854	0.952406	0.347342	0.0363172	5
Abca1	Mac3	0.581969	0.952548	0.245405	0.0363172	5
Rad23b	Mac3	0.583903	0.952894	0.265835	0.0363172	5
Dalrd3	Mac3	0.586462	0.95327	0.263825	0.0363172	5
Mrpl57	Mac3	0.587926	0.953625	0.709213	0.120272	5
Rbbp7	Mac3	0.590697	0.954029	0.332238	0.0534265	5
Scaf1	Mac3	0.59479	0.954846	0.363948	0.0363172	5
Bri3bp	Mac3	0.595296	0.954993	0.32803	0.0501359	5
Lsm3	Mac3	0.611329	0.957885	0.306514	0.0534265	5
Atp11a	Mac3	0.622663	0.959605	0.30601	0.0363172	5
Capn7	Mac3	0.642907	0.962568	0.389612	0.0363172	5
Dhx8	Mac3	0.644966	0.963034	0.286754	0.0534265	5
Cdyl	Mac3	0.655363	0.964754	0.0953841	0.483241	-5
Spn	Mac3	0.67011	0.967094	0.322658	0.0534265	5
Ncln	Mac3	0.695022	0.969702	0.204773	0.0363172	5
Pgm1	Mac3	0.697735	0.970234	0.496803	0.086453	5
Nr4a2	Mac3	0.698331	0.970268	0.666438	0.100272	5
Stt3a	Mac3	0.704795	0.971249	0.279625	0.0363172	5
Apmap	Mac3	0.711914	0.972436	0.298593	0.0534265	5
Card10	Mac3	0.721694	0.973883	0.289656	0.0501359	5
Eprs	Mac3	0.723854	0.97416	0.31624	0.0363172	5
2310033P09Rik	Mac3	0.735043	0.975837	0.197228	0.0363172	5
Cgrrf1	Mac3	0.740048	0.976597	0.334708	0.0363172	5
Brd3	Mac3	0.740556	0.976643	0.2849	0.0534265	5
Wls	Mac3	0.742469	0.976794	0.191456	0.0363172	5
Csnk1g3	Mac3	0.749539	0.977858	0.239612	0.0363172	5
Ttc19	Mac3	0.795552	0.983385	0.116633	0.61346	-5
Asph	Mac3	0.80822	0.984194	0.592231	0.103562	5
Hsdl1	Mac3	0.979032	1	0.447252	0.086453	5
Vgll4	Mac4	0.000438432	0.0589825	0.102208	0.546151	-5
Psme2b	Mac4	0.00519619	0.266341	0.153635	0.00947982	5
Ddx52	Mac4	0.00572881	0.28061	0.425489	0.0819335	5
Lum	Mac4	0.00653728	0.299478	0.32916	0.0147918	5
Terf2ip	Mac4	0.00709834	0.311736	0.0343874	0.232031	-5
Gm26518	Mac4	0.00803288	0.329246	0.017337	0.25314	-5
Zc3hc1	Mac4	0.0119933	0.385849	0.0149758	0.143998	-5
Mkl2	Mac4	0.014487	0.417168	0.178237	0.0111425	5
Arsa	Mac4	0.0172084	0.445408	0.184532	0.0341612	5
Ntmt1	Mac4	0.0191696	0.463628	0.0149758	0.159629	-5
Adat2	Mac4	0.0205211	0.474965	0.0121111	0.142956	-5
Kremen1	Mac4	0.0205587	0.474969	0.0836189	0.0128094	5
Haao	Mac4	0.0206033	0.474969	0.0592479	0.307988	-5
Abtb1	Mac4	0.0206893	0.475511	0.0146136	0.128945	-5
Rpap2	Mac4	0.0207126	0.475603	0.0160089	0.136911	-5
Pgm2l1	Mac4	0.0208774	0.477006	0.274578	0.0249058	5
Rhoq	Mac4	0.0229109	0.494601	0.174868	0.0299403	5
Mt2	Mac4	0.0236959	0.499463	0.0288365	0.377838	-5
Ttc32	Mac4	0.0237885	0.500612	0.0626446	0.335827	-5
Rnf150	Mac4	0.0243107	0.504498	0.0333928	0.22139	-5
1810011H11Rik	Mac4	0.0247979	0.50799	0.217357	0.0189596	5
Mphosph9	Mac4	0.025804	0.516654	0.124148	0.0136505	5
Edrf1	Mac4	0.029959	0.542405	0.238575	0.0267321	5
Slc7a6os	Mac4	0.0301337	0.543178	0.1552	0.0272709	5
Zfp865	Mac4	0.0302005	0.543803	0.0315651	0.171148	-5
Arsk	Mac4	0.0363851	0.572936	0.212378	0.0285823	5
Slc5a3	Mac4	0.0365069	0.573485	0.244783	1.36873	-5
Treml4	Mac4	0.0402248	0.59023	0.0250651	0.217645	-5
Ifit2	Mac4	0.0438543	0.604514	0.0236425	0.165476	-5
Rabep2	Mac4	0.0440421	0.605136	0.0122372	0.117831	-5
Flvcr1	Mac4	0.0443035	0.606	0.0165191	0.143185	-5
Adam33	Mac4	0.045126	0.607984	0.241763	0.0290822	5
Mterf4	Mac4	0.045639	0.609956	0.134563	0.0111425	5
Nr2c2ap	Mac4	0.0464325	0.611087	0.0371991	0.203499	-5
Cers6	Mac4	0.0467067	0.612048	0.0414746	0.289373	-5
Adssl1	Mac4	0.047731	0.616185	0.212628	0.0362682	5
Smox	Mac4	0.0483366	0.618153	0.16374	0.0306275	5
Ccdc77	Mac4	0.0507936	0.625389	0.0358755	0.222175	-5
Cul4a	Mac4	0.0512233	0.625889	0.0515122	0.274321	-5
Fhl3	Mac4	0.0554756	0.63999	0.153996	0.015426	5
Oxnad1	Mac4	0.0592943	0.650941	0.128391	0.025312	5
Dusp7	Mac4	0.0641548	0.664115	0.0388435	0.199773	-5
Gm37305	Mac4	0.0671781	0.671395	0.10747	0.0136355	5
Pik3ip1	Mac4	0.0710246	0.67839	0.12791	0.0147918	5
Tirap	Mac4	0.0712485	0.678633	0.0328809	0.169387	-5
Iqcb1	Mac4	0.0728399	0.681816	0.133143	0.0111425	5
Pdpr	Mac4	0.0737345	0.684188	0.129902	0.0185098	5
Ydjc	Mac4	0.075314	0.687795	0.0141791	0.125031	-5
Cd300c	Mac4	0.0763181	0.690392	0.0118212	0.114495	-5
Vill	Mac4	0.0776608	0.692589	0.198455	0.0392294	5
Col15a1	Mac4	0.078232	0.694494	0.247083	0.0332517	5
Ctps	Mac4	0.0814132	0.700839	0.0121111	0.13359	-5
Cstf2t	Mac4	0.083421	0.705898	0.0149276	0.121974	-5
Gpt	Mac4	0.0836794	0.706479	0.0144997	0.139086	-5
Epn2	Mac4	0.0851642	0.709091	0.00926922	0.173478	-5
Gm20604	Mac4	0.0886976	0.71632	0.0180266	0.104224	-5
Smim13	Mac4	0.0891642	0.716454	0.0298478	0.149529	-5
Fkbp7	Mac4	0.0902889	0.718514	0.0165191	0.108761	-5
Aspa	Mac4	0.0908139	0.718686	0.017337	0.182904	-5
4933427D14Rik	Mac4	0.0921647	0.720114	0.00926922	0.106267	-5
Arhgap27	Mac4	0.0969646	0.729601	0.0259742	0.152483	-5
Dcn	Mac4	0.100689	0.734498	3.36747	0.320743	5
Iqcc	Mac4	0.10592	0.741436	0.126532	0.0136563	5
Myc	Mac4	0.106628	0.742965	0.0547955	0.361424	-5
Fadd	Mac4	0.107269	0.743726	0.169874	0.0282354	5
Clcn7	Mac4	0.108159	0.745497	0.0898545	0.00947982	5
Nhej1	Mac4	0.108752	0.74633	0.111053	0.0185098	5
Cd207	Mac4	0.108838	0.74633	0.281714	1.45682	-5
Col1a2	Mac4	0.11017	0.748373	0.186213	0.0185098	5
Tmem110	Mac4	0.113764	0.752779	0.145145	0.0284422	5
Zbtb12	Mac4	0.118565	0.758397	0.108145	0.0136505	5
Txnrd2	Mac4	0.121471	0.762733	0.095836	0.0111425	5
Faap24	Mac4	0.121729	0.763118	0.106695	0.016298	5
Zfp595	Mac4	0.123989	0.765113	0.0138632	0.0804207	-5
Ccdc163	Mac4	0.124054	0.76518	0.135151	0.02096	5
Camsap2	Mac4	0.125656	0.767077	0.0333276	0.205459	-5
Nod1	Mac4	0.128171	0.770577	0.00926922	0.092241	-5
Tmem39b	Mac4	0.128442	0.770889	0.096041	0.0136355	5
Tmtc4	Mac4	0.129209	0.771872	0.00926922	0.0888941	-5
1700066M21Rik	Mac4	0.129971	0.77266	0.0141041	0.0717694	-5
Gdf15	Mac4	0.133599	0.77651	0.209461	1.13532	-5
Cbr1	Mac4	0.134095	0.776888	0.0290334	0.268001	-5
Trim2	Mac4	0.1352	0.778092	0.0157825	0.13977	-5
Hspb6	Mac4	0.135218	0.778092	0.017337	0.123281	-5
Ccdc126	Mac4	0.136124	0.77922	0.12439	0.0231361	5
Gm48682	Mac4	0.137375	0.780162	0.106594	0.016298	5
Mindy1	Mac4	0.144321	0.788936	0.0160089	0.0883509	-5
Mcm8	Mac4	0.145774	0.790273	0.0180266	0.125239	-5
Mios	Mac4	0.154985	0.800975	0.00926922	0.0885733	-5
4930430F08Rik	Mac4	0.156056	0.801691	0.0138632	0.0898748	-5
Fcrl1	Mac4	0.159055	0.804486	0.0163377	0.0957739	-5
Abhd14a	Mac4	0.162392	0.80761	0.0796904	0.0128094	5
Idua	Mac4	0.163574	0.808908	0.0122372	0.0742758	-5
Col14a1	Mac4	0.165911	0.81082	0.0698535	0.352026	-5
Ms4a4c	Mac4	0.166137	0.811164	0.304902	0.0567689	5
Zfp748	Mac4	0.1669	0.811623	0.0121111	0.0822243	-5
Coq8b	Mac4	0.169193	0.813079	0.0141041	0.0830585	-5
Agl	Mac4	0.170485	0.813789	0.00926922	0.148267	-5
A630089N07Rik	Mac4	0.17055	0.813789	0.0149758	0.0795296	-5
Cdc25c	Mac4	0.171185	0.81442	0.00926922	0.0685614	-5
Abhd10	Mac4	0.171439	0.814602	0.0376095	0.200007	-5
Mmp13	Mac4	0.171619	0.814735	0.0344899	0.225028	-5
Zxdb	Mac4	0.171757	0.814998	0.0121111	0.079517	-5
Xpo5	Mac4	0.171884	0.815148	0.0122372	0.0846848	-5
Wipi1	Mac4	0.173268	0.815637	0.0746732	0.0128094	5
Lrrc61	Mac4	0.177468	0.81834	0.0160089	0.0855817	-5
Abca8a	Mac4	0.177857	0.818503	0.187877	0.0305543	5
Chn2	Mac4	0.181805	0.821371	0.200881	0.0395697	5
Pi4kb	Mac4	0.18204	0.821373	0.0825543	0.0136355	5
Ercc8	Mac4	0.18271	0.821946	0.0896158	0.015426	5
Igfbp3	Mac4	0.184743	0.822841	0.107148	0.0126602	5
Trub2	Mac4	0.189987	0.827474	0.0966632	0.0136505	5
Actr5	Mac4	0.197144	0.831931	0.110858	0.015426	5
Adamts6	Mac4	0.199845	0.834541	0.0791584	0.00947982	5
Clcf1	Mac4	0.200659	0.835016	0.0896904	0.0147419	5
Ifitm6	Mac4	0.202524	0.835857	0.30195	0.0403267	5
Zfp768	Mac4	0.202554	0.835933	0.024245	0.129986	-5
Zbtb40	Mac4	0.202944	0.836128	0.0820573	0.014072	5
Mpzl3	Mac4	0.204818	0.837159	0.116547	0.016298	5
Mmgt1	Mac4	0.205341	0.837495	0.12553	0.0231153	5
Zfp874b	Mac4	0.207949	0.83908	0.00926922	0.0519786	-5
Slc10a6	Mac4	0.208932	0.839652	0.00926922	0.0645709	-5
Jak3	Mac4	0.21643	0.843158	0.0260003	0.163971	-5
Gramd1b	Mac4	0.220538	0.844836	0.0885735	0.0164823	5
Thop1	Mac4	0.220548	0.844836	0.137428	0.0254696	5
Tmem177	Mac4	0.222304	0.84541	0.00926922	0.0555363	-5
Stk11ip	Mac4	0.22312	0.845679	0.0815995	0.0126602	5
Hist1h2ak	Mac4	0.225609	0.847247	0.0215064	0.175639	-5
Zbtb16	Mac4	0.227768	0.848628	0.0283403	0.172633	-5
Lhfpl2	Mac4	0.230683	0.850261	0.00926922	0.115167	-5
Trp53rkb	Mac4	0.231139	0.850592	0.0894504	0.015426	5
Sdc2	Mac4	0.23279	0.851923	0.137791	0.0204604	5
Bmp2	Mac4	0.233534	0.852562	0.00926922	0.14978	-5
Gm48960	Mac4	0.235972	0.8546	0.128517	0.016298	5
Rragb	Mac4	0.236584	0.8546	0.0844235	0.0111425	5
Nid1	Mac4	0.248965	0.857497	0.188896	0.0126602	5
Ctla4	Mac4	0.252927	0.859744	0.0188555	0.27011	-5
Arhgap33	Mac4	0.254106	0.860441	0.0653456	0.0128094	5
Serping1	Mac4	0.254347	0.860627	0.23878	0.0185098	5
Arl4d	Mac4	0.257028	0.86182	0.00926922	0.0827215	-5
Rhoj	Mac4	0.258876	0.862876	0.172597	0.02096	5
Upb1	Mac4	0.260762	0.864096	0.0146136	0.133925	-5
Zfp40	Mac4	0.263078	0.864884	0.0146136	0.078642	-5
Zfp426	Mac4	0.264757	0.865226	0.0185384	0.0970253	-5
Gvin1	Mac4	0.266452	0.86611	0.0118212	0.060534	-5
Ch25h	Mac4	0.268895	0.867403	0.315347	0.0384282	5
Pln	Mac4	0.270372	0.867403	0.00926922	0.0592069	-5
Zfp442	Mac4	0.270541	0.867403	0.00926922	0.0723402	-5
Rad1	Mac4	0.270877	0.867543	0.0118212	0.0758238	-5
Gas1	Mac4	0.271366	0.867543	0.144905	0.0128094	5
Rexo5	Mac4	0.272121	0.868068	0.0163377	0.124989	-5
Tfec	Mac4	0.277759	0.870509	0.0771751	0.0128094	5
3110082I17Rik	Mac4	0.278022	0.870759	0.0141791	0.0748533	-5
Sdhaf3	Mac4	0.287362	0.874756	0.0141791	0.0742224	-5
Lama4	Mac4	0.288969	0.875357	0.0962388	0.0147419	5
Foxo4	Mac4	0.289239	0.875357	0.0617644	0.00947982	5
Jazf1	Mac4	0.290649	0.875608	0.0121111	0.0786992	-5
Slc35d1	Mac4	0.293284	0.876678	0.116765	0.00947982	5
Scrn2	Mac4	0.296416	0.876989	0.0144997	0.106237	-5
Pcolce	Mac4	0.296652	0.876989	0.12667	0.0147419	5
Lrmda	Mac4	0.297559	0.876989	0.049865	0.00947982	5
Vopp1	Mac4	0.297692	0.876989	0.0795785	0.0136355	5
Zfp57	Mac4	0.299741	0.877186	0.0121111	0.0879618	-5
9130011E15Rik	Mac4	0.30211	0.877982	0.0146136	0.0781923	-5
Dnajb5	Mac4	0.303198	0.878125	0.012954	0.0843592	-5
Manea	Mac4	0.303255	0.878127	0.0157825	0.0856243	-5
Ubxn2b	Mac4	0.304674	0.878896	0.0185384	0.119784	-5
Bgn	Mac4	0.305481	0.879058	0.270154	0.0430563	5
Gm10036	Mac4	0.305951	0.879218	0.0146574	0.0778833	-5
Col6a2	Mac4	0.307225	0.879526	0.113224	0.0185098	5
1110035H17Rik	Mac4	0.314778	0.883289	0.0874249	0.0126602	5
AC139671.1	Mac4	0.31617	0.884143	0.0552857	0.00947982	5
Eno3	Mac4	0.318833	0.885756	0.101643	0.0111425	5
Il18rap	Mac4	0.319573	0.88598	0.0800075	0.015426	5
Gk5	Mac4	0.321755	0.88598	0.0850389	0.0126602	5
Sag	Mac4	0.322768	0.886223	0.101148	0.0185098	5
Pdp1	Mac4	0.327648	0.888291	0.0642718	0.0128094	5
Gm42670	Mac4	0.328479	0.888779	0.0266062	0.177932	-5
4933404O12Rik	Mac4	0.33079	0.889808	0.0751568	0.0128094	5
Gprc5a	Mac4	0.331946	0.890119	0.0743792	0.0136355	5
Slc10a3	Mac4	0.3357	0.892084	0.075316	0.0147419	5
D3Ertd751e	Mac4	0.352058	0.899544	0.0852671	0.0167122	5
Gm20324	Mac4	0.353586	0.899981	0.100517	0.0159221	5
Mthfr	Mac4	0.359662	0.90304	0.0938957	0.0136505	5
Fxyd1	Mac4	0.36327	0.903902	0.10323	0.016298	5
Chst11	Mac4	0.369087	0.906217	0.0933868	0.0167122	5
Rabl3	Mac4	0.37318	0.907684	0.0782432	0.015426	5
Zfp553	Mac4	0.377945	0.908327	0.121149	0.0136563	5
Clec4n	Mac4	0.379824	0.909199	0.0898767	0.0152016	5
Zfp41	Mac4	0.379947	0.909199	0.0317703	0.169511	-5
Depdc5	Mac4	0.382584	0.909483	0.177675	0.0337694	5
Zfp930	Mac4	0.386698	0.910582	0.0259742	0.130331	-5
Il1a	Mac4	0.389307	0.91068	0.0593043	0.303972	-5
Unkl	Mac4	0.393157	0.91068	0.0863028	0.0111425	5
AI606181	Mac4	0.401128	0.91068	0.0791288	0.0128094	5
Ddx28	Mac4	0.403912	0.911427	0.0926491	0.015426	5
Hist4h4	Mac4	0.420094	0.915757	0.0210904	0.129705	-5
Wdr60	Mac4	0.438381	0.918278	0.0252781	0.135128	-5
Phf19	Mac4	0.560003	0.948324	0.130943	0.0231361	5
Ddx60	Mac4	0.632399	0.960965	0.0215064	0.142725	-5
Tec	Schw.Cell	0.00135116	0.126898	0.023295	0.198407	-5
Faap24	Schw.Cell	0.00190416	0.156139	0.0259552	0.139891	-5
Fam46b	SMC1	1.7064e-10	1.92553e-07	0.0233318	0.131939	-5
Nfkbie	SMC2	0.00117582	0.116849	0.0154222	0.112802	-5
Akna	SMC2	0.00201006	0.160589	0.17631	0.031282	5
Morc4	SMC2	0.00409357	0.237318	0.128893	0.017875	5
AC163018.1	SMC2	0.00543662	0.272642	0.00880075	0.0773602	-5
Lysmd1	SMC2	0.00867858	0.339993	0.0776284	0.00710742	5
Actc1	SMC2	0.013085	0.401248	0.213945	0.028913	5
Hic2	SMC2	0.0189791	0.462831	0.111911	0.0160703	5
Acot1	SMC2	0.0199032	0.470502	0.0993018	0.0107312	5
Snx25	SMC2	0.0211349	0.479032	0.0844386	0.014704	5
Lsp1	SMC2	0.0229078	0.494601	0.0231889	0.116061	-5
A830010M20Rik	SMC2	0.0272203	0.525163	0.124862	0.0232554	5
Eid3	SMC2	0.0305536	0.545899	0.00912218	0.105241	-5
Egln3	SMC2	0.0407481	0.592276	0.0232815	0.118548	-5
Zfp974	SMC2	0.0514293	0.626652	0.018988	0.113455	-5
Grik5	SMC2	0.0881816	0.716154	0.020002	0.107274	-5
Ankrd13d	SMC2	0.0960606	0.728304	0.0845928	0.0157582	5
Nrarp	SMC3	0.000134945	0.024525	0.14109	1.00282	-5
Ifit3b	SMC3	0.00292651	0.197903	0.0294393	0.150011	-5
5930430L01Rik	SMC3	0.00297733	0.199821	0.0648843	0.416169	-5
Prorsd1	SMC3	0.00346861	0.216192	0.555339	0.0626079	5
Timeless	SMC3	0.00354669	0.219161	0.0189937	0.166528	-5
Gm44386	SMC3	0.00492012	0.259763	0.0049744	0.133051	-5
Gbp5	SMC3	0.00542945	0.272441	0.00700966	0.198812	-5
Maip1	SMC3	0.00610396	0.289513	0.362792	0.0614486	5
Hspb7	SMC3	0.0063023	0.293815	0.535793	0.036843	5
Dpep1	SMC3	0.0065883	0.300333	0.289402	1.73434	-5
Fam118b	SMC3	0.00740211	0.31761	0.0123801	0.265883	-5
Rab10os	SMC3	0.0100793	0.35876	0.0380228	0.363229	-5
Lxn	SMC3	0.0101604	0.359703	0.39693	0.0406029	5
Slc30a1	SMC3	0.010824	0.36932	0.0179341	0.158482	-5
Slc25a1	SMC3	0.0118115	0.383546	0.274792	0.0176957	5
Rab20	SMC3	0.0119621	0.385172	0.00537044	0.132927	-5
Mtus2	SMC3	0.012244	0.389932	0.440032	0.0249367	5
Ikbkap	SMC3	0.016488	0.439625	0.00480012	0.195407	-5
Ino80	SMC3	0.0181152	0.45464	0.283544	0.0484229	5
Xab2	SMC3	0.0192252	0.464132	0.330842	0.0446471	5
Sgcd	SMC3	0.0217379	0.484733	0.506215	0.0439147	5
Entpd1	SMC3	0.0227682	0.494232	0.329348	0.0249367	5
Rxra	SMC3	0.0227725	0.494232	0.341438	0.0648015	5
Cd34	SMC3	0.0228157	0.494295	0.51372	0.0768595	5
Me1	SMC3	0.0242767	0.504207	0.227811	0.0142734	5
Gm14325	SMC3	0.0277306	0.529139	0.0238115	0.195479	-5
Limch1	SMC3	0.0285906	0.535473	0.33146	0.0173324	5
Qpct	SMC3	0.0292898	0.538926	0.365611	0.0374658	5
Serp2	SMC3	0.0333239	0.55795	0.0112451	0.27909	-5
Pnck	SMC3	0.0336736	0.559633	0.308537	0.0175781	5
Yars2	SMC3	0.0392948	0.586602	0.0332661	0.281914	-5
Ncam1	SMC3	0.0393523	0.586811	0.57315	0.0249367	5
Rps6kb2	SMC3	0.0393818	0.586876	0.221545	0.0406029	5
Zscan12	SMC3	0.0396054	0.587815	0.0211803	0.129173	-5
Bzw2	SMC3	0.0407787	0.592276	0.159971	0.0307438	5
Pop4	SMC3	0.0462986	0.610897	0.257297	0.0409591	5
Mypop	SMC3	0.0466624	0.611913	0.00735983	0.182511	-5
Sh3bp5l	SMC3	0.0478108	0.616525	0.0142354	0.176442	-5
Akap10	SMC3	0.0547775	0.638788	0.201329	0.0173324	5
Net1	SMC3	0.0548295	0.638912	0.187531	0.0251421	5
Katnbl1	SMC3	0.0551105	0.639437	0.305355	0.0603568	5
Iars	SMC3	0.0587442	0.649407	0.264557	0.0142734	5
Snx33	SMC3	0.0598988	0.652394	0.339382	0.0551615	5
Avpr1a	SMC3	0.0599159	0.652483	0.125212	0.664405	-5
Ctsh	SMC3	0.0599634	0.652535	0.285765	0.0142734	5
Nadk2	SMC3	0.0619422	0.658015	0.0401856	0.227044	-5
Atxn1l	SMC3	0.0620082	0.658015	0.216626	0.0398419	5
Mdn1	SMC3	0.0636334	0.662602	0.0212911	0.270104	-5
Adamts15	SMC3	0.066927	0.670625	0.294209	0.0374658	5
Evc2	SMC3	0.0707645	0.678295	0.222998	0.0173324	5
Bcl2l11	SMC3	0.0717124	0.679502	0.322146	0.0203465	5
Snhg9	SMC3	0.0749039	0.687288	0.038222	0.28737	-5
Ldlrap1	SMC3	0.0750104	0.687488	0.213661	0.0249654	5
Vipas39	SMC3	0.0769083	0.691316	0.0265994	0.256094	-5
Bop1	SMC3	0.0773052	0.692035	0.183717	0.0251421	5
Agpat2	SMC3	0.0794808	0.696623	0.191343	0.0351744	5
4833412C05Rik	SMC3	0.0798788	0.698102	0.25394	0.0379246	5
Pou6f1	SMC3	0.0799481	0.698185	0.190851	0.027663	5
Sema5b	SMC3	0.0838963	0.706746	0.186984	0.0351744	5
Itgbl1	SMC3	0.0845189	0.708362	0.368703	0.0406029	5
Snx24	SMC3	0.086729	0.712425	0.173963	0.0307438	5
Cep162	SMC3	0.0867751	0.712534	0.0634262	0.424429	-5
Gxylt2	SMC3	0.0872654	0.71384	0.233438	0.0251421	5
Gpc4	SMC3	0.0932334	0.723033	0.148828	0.027663	5
Pdss2	SMC3	0.100437	0.734248	0.212644	0.0203465	5
Slc25a38	SMC3	0.100609	0.73446	0.173893	0.0173324	5
Ifi207	SMC3	0.100964	0.734498	0.0365225	0.226565	-5
Trmt11	SMC3	0.10116	0.734509	0.195851	0.0142734	5
Stum	SMC3	0.10402	0.738915	0.337604	0.0559735	5
Cabp1	SMC3	0.105746	0.741052	0.0343857	0.200106	-5
Rabepk	SMC3	0.106671	0.743125	0.294548	0.0468701	5
AU041133	SMC3	0.110524	0.748451	0.0141561	0.207244	-5
Impdh1	SMC3	0.111431	0.749143	0.156458	0.0142734	5
Kcnma1	SMC3	0.114897	0.753905	0.22862	0.0297545	5
Zfp444	SMC3	0.124057	0.76518	0.290326	0.0547982	5
Mgmt	SMC3	0.1255	0.766952	0.222543	0.0377989	5
Sergef	SMC3	0.126484	0.768617	0.0531312	0.270499	-5
Cplx2	SMC3	0.129724	0.772345	0.257468	0.0314982	5
Spryd7	SMC3	0.13011	0.772829	0.207751	0.0372431	5
Pcdh9	SMC3	0.136508	0.779283	0.10929	0.552827	-5
Clasrp	SMC3	0.138062	0.781492	0.174919	0.0192649	5
Cdc25a	SMC3	0.139267	0.782053	0.183064	0.0251421	5
Mapk12	SMC3	0.143187	0.788136	0.266185	0.0380422	5
Rgs16	SMC3	0.145192	0.789575	0.167156	0.895902	-5
Synm	SMC3	0.146424	0.790968	0.257206	0.0422691	5
Bex4	SMC3	0.147174	0.791643	0.162707	0.0249367	5
1600002K03Rik	SMC3	0.149498	0.794671	0.204603	0.0249654	5
Nrtn	SMC3	0.149702	0.795004	0.190778	0.0249367	5
Nsun5	SMC3	0.150343	0.796122	0.142521	0.027663	5
Med23	SMC3	0.150878	0.796685	0.173462	0.0175781	5
Galt	SMC3	0.152426	0.79754	0.154704	0.0249654	5
Bmp3	SMC3	0.152972	0.798392	0.186749	0.0176957	5
Tek	SMC3	0.153374	0.799123	0.231326	0.0327043	5
Pcsk5	SMC3	0.15505	0.801121	0.187017	0.0262191	5
B3galt6	SMC3	0.156747	0.802489	0.0269657	0.159545	-5
Tnnt2	SMC3	0.165999	0.811052	2.87605	0.17748	5
Wfdc1	SMC3	0.16954	0.813079	0.297765	0.0262191	5
Ttc21b	SMC3	0.170479	0.813789	0.196285	0.0173324	5
Neu3	SMC3	0.172224	0.815525	0.0517593	0.295316	-5
Optn	SMC3	0.17482	0.817095	0.181649	0.0262191	5
Zscan21	SMC3	0.176904	0.818056	0.16635	0.0262191	5
Iffo1	SMC3	0.190779	0.828187	0.0319228	0.169994	-5
Usp39	SMC3	0.192575	0.828734	0.236296	0.0327043	5
Fam20c	SMC3	0.194076	0.829593	0.051408	0.258633	-5
Megf8	SMC3	0.195284	0.830717	0.21287	0.0330676	5
Lactb	SMC3	0.201251	0.835256	0.218815	0.0405139	5
Tmem161b	SMC3	0.201254	0.835256	0.122674	0.0176957	5
5033428I22Rik	SMC3	0.203553	0.83657	0.144882	0.0262191	5
Adhfe1	SMC3	0.210618	0.840478	0.0389562	0.216929	-5
Ldb3	SMC3	0.213232	0.84145	0.185526	0.0297545	5
Zfp780b	SMC3	0.231296	0.850592	0.18471	0.0153719	5
Rnf19b	SMC3	0.240493	0.8546	0.144426	0.0173324	5
Snx11	SMC3	0.252216	0.859056	0.133666	0.0176957	5
Cpxm1	SMC3	0.254616	0.860951	0.372275	0.0496648	5
Tatdn2	SMC3	0.256894	0.861717	0.139872	0.0173324	5
Sgsm2	SMC3	0.259068	0.863092	0.144386	0.0251421	5
Uxs1	SMC3	0.267863	0.8671	0.132116	0.0249654	5
Fam189a2	SMC3	0.28763	0.874756	0.119055	0.0153719	5
Tusc1	SMC3	0.293735	0.876802	0.117892	0.0176957	5
Zdhhc5	SMC3	0.309199	0.880693	0.233508	0.0330676	5
Cpt1c	SMC3	0.324226	0.886924	0.0379695	0.216873	-5
Slc17a5	SMC3	0.346783	0.896947	0.039707	0.211791	-5
Cdo1	SMC3	0.380027	0.909199	0.315856	0.0546911	5
Efhd1	SMC3	0.391592	0.91068	0.200459	0.0249367	5
Idi1	SMC3	0.395799	0.91068	0.0505458	0.257602	-5
Itm2a	Tcell1	0.00100316	0.105852	0.675268	0.103081	5
Zfp62	Tcell1	0.0042882	0.243195	0.123283	0.834596	-5
Tox	Tcell1	0.00478624	0.256002	0.759169	0.107076	5
C2cd2l	Tcell1	0.00519481	0.266341	0.0367981	0.185306	-5
Rbm43	Tcell1	0.00599664	0.287642	0.273579	0.00719412	5
Ext1	Tcell1	0.00604443	0.287863	0.0486493	0.291274	-5
Smc5	Tcell1	0.00791624	0.327368	0.469074	0.0783781	5
Gabarapl1	Tcell1	0.00992014	0.356453	0.376166	0.0622445	5
Bora	Tcell1	0.010385	0.362695	0.41898	0.0482491	5
Itih5	Tcell1	0.0119925	0.385849	0.261211	0.0130146	5
Alg14	Tcell1	0.0168968	0.441954	0.322541	0.0339992	5
Cep162	Tcell1	0.0176535	0.450049	0.285838	0.0522291	5
Ushbp1	Tcell1	0.0188863	0.462219	0.0318831	0.197216	-5
Agl	Tcell1	0.0189639	0.462799	0.242791	0.0311808	5
Asph	Tcell1	0.0205013	0.474772	0.181448	0.0213735	5
Laptm4b	Tcell1	0.0251431	0.510519	0.148229	0.0137904	5
Marveld1	Tcell1	0.0255725	0.514882	0.212348	0.024243	5
Tppp3	Tcell1	0.0274047	0.526281	0.14932	0.0221298	5
Cgrrf1	Tcell1	0.0302435	0.543813	0.331066	0.031334	5
Dcxr	Tcell1	0.0307266	0.546947	0.0518244	0.299964	-5
Slc2a3	Tcell1	0.0324902	0.553943	0.184746	0.988802	-5
Poc5	Tcell1	0.0350057	0.565706	0.180973	0.00632565	5
Foxj2	Tcell1	0.0374523	0.578813	0.061224	0.320415	-5
Acsl1	Tcell1	0.0397133	0.588109	0.181832	0.0219342	5
Pi16	Tcell1	0.0398988	0.588644	0.992446	0.116881	5
Kctd11	Tcell1	0.0401596	0.589766	0.215627	0.0308556	5
Tef	Tcell1	0.0404277	0.59097	0.250197	0.0456394	5
Haus7	Tcell1	0.0413219	0.594614	0.0159764	0.112885	-5
Abca3	Tcell1	0.0450055	0.60748	0.0260849	0.188745	-5
Stk19	Tcell1	0.0450444	0.607589	0.203499	0.0130146	5
Col3a1	Tcell1	0.045206	0.608357	0.684846	0.0805742	5
Ecm1	Tcell1	0.0453658	0.60899	0.213946	0.0260293	5
Ankrd46	Tcell1	0.0458817	0.609956	0.156964	0.0199904	5
Cobll1	Tcell1	0.0473102	0.6143	0.0261508	0.157389	-5
Insr	Tcell1	0.0487743	0.619389	0.158397	0.0130146	5
Nup93	Tcell1	0.0490819	0.620337	0.0254964	0.203183	-5
Aaas	Tcell1	0.0508826	0.625408	0.0290912	0.149145	-5
Rarres2	Tcell1	0.0546996	0.638753	0.511696	0.0262226	5
Saysd1	Tcell1	0.0614147	0.656857	0.228736	0.0220468	5
Papss1	Tcell1	0.0626349	0.660067	0.238473	0.044306	5
Bgn	Tcell1	0.0637003	0.662643	0.826835	0.103688	5
Manba	Tcell1	0.0668569	0.670625	0.178342	0.0148143	5
Zfp362	Tcell1	0.0678501	0.673224	0.0357929	0.195527	-5
Pex14	Tcell1	0.0694142	0.676139	0.0435687	0.27658	-5
Map4k5	Tcell1	0.0706158	0.678295	0.0302633	0.175441	-5
Eya3	Tcell1	0.0724274	0.681217	0.238955	0.0239731	5
Tmem2	Tcell1	0.0725204	0.681217	0.369191	0.0420806	5
Fbln5	Tcell1	0.0747952	0.686935	0.249628	0.0300665	5
Rcl1	Tcell1	0.0767591	0.691205	0.199246	0.0287654	5
Atxn7l3	Tcell1	0.0791132	0.695847	0.400729	0.0771261	5
Serinc5	Tcell1	0.0793476	0.696246	0.14679	0.0110649	5
Zfp773	Tcell1	0.0814546	0.700841	0.152712	0.00719412	5
Slc25a32	Tcell1	0.0817446	0.70158	0.183419	0.0196584	5
Atg9a	Tcell1	0.0860925	0.711434	0.121667	0.0183194	5
Enpp5	Tcell1	0.0874179	0.713939	0.141598	0.0140064	5
Mfap5	Tcell1	0.0901061	0.718286	0.496427	0.024243	5
Pms1	Tcell1	0.0949518	0.726446	0.234097	0.0215712	5
Ecd	Tcell1	0.0949775	0.726569	0.0333831	0.183201	-5
Fem1b	Tcell1	0.0958108	0.727898	0.166945	0.0197188	5
Prkag2	Tcell1	0.101093	0.734498	0.176354	0.00719412	5
Tmem80	Tcell1	0.106481	0.742647	0.0548583	0.299538	-5
Ikbkap	Tcell1	0.108662	0.74633	0.0301687	0.219025	-5
Lamc1	Tcell1	0.108863	0.74633	0.439473	0.0604401	5
P3h3	Tcell1	0.109357	0.746959	0.138362	0.00917882	5
Ppan	Tcell1	0.110782	0.748451	0.277587	0.0245017	5
Spsb2	Tcell1	0.114455	0.753266	0.131493	0.010982	5
Btrc	Tcell1	0.117611	0.757443	0.194902	0.0110649	5
Cfh	Tcell1	0.118046	0.757845	0.877139	0.138651	5
Slc9a1	Tcell1	0.118801	0.758493	0.208878	0.0229693	5
Fgfr1	Tcell1	0.119253	0.759179	0.216423	0.0417592	5
Pcsk6	Tcell1	0.123882	0.764925	0.40235	0.0322529	5
Thbd	Tcell1	0.124873	0.766464	0.251327	0.0479129	5
Fbxo30	Tcell1	0.125325	0.766952	0.289156	0.0277609	5
Trim47	Tcell1	0.128892	0.771677	0.164846	0.0140064	5
Nid1	Tcell1	0.130159	0.772829	0.389827	0.0524521	5
Tfdp2	Tcell1	0.136528	0.779283	0.379949	0.0654105	5
E230001N04Rik	Tcell1	0.136737	0.779287	0.0274181	0.190463	-5
Mavs	Tcell1	0.138424	0.781525	0.1341	0.0110649	5
Med24	Tcell1	0.139749	0.782695	0.136108	0.00632565	5
Znhit3	Tcell1	0.141655	0.785795	0.290343	0.0485586	5
Tnfsf9	Tcell1	0.145376	0.790007	0.15379	0.0173905	5
Aldh18a1	Tcell1	0.149128	0.794503	0.104641	0.00632565	5
Elovl6	Tcell1	0.155735	0.801421	0.164793	0.0307798	5
Tcf21	Tcell1	0.156613	0.802489	0.147854	0.0146702	5
Dpt	Tcell1	0.15855	0.804004	0.451242	0.0568277	5
Angptl4	Tcell1	0.162249	0.807435	0.234616	0.0411798	5
Pofut1	Tcell1	0.16359	0.808908	0.159503	0.020332	5
Tmco3	Tcell1	0.168241	0.81252	0.194924	0.0379108	5
Cd74	Tcell1	0.172866	0.815633	0.217432	4.637	-5
Selenbp1	Tcell1	0.17287	0.815633	0.230682	0.0369261	5
Gsn	Tcell1	0.181154	0.820844	13.9487	2.41456	5
Lilr4b	Tcell1	0.197205	0.83196	0.122773	0.845679	-5
Pkd2	Tcell1	0.200276	0.834729	0.152844	0.0304052	5
4930430F08Rik	Tcell1	0.211347	0.840523	0.14528	0.0181761	5
Avpi1	Tcell1	0.216199	0.843158	0.264294	0.0367073	5
G0s2	Tcell1	0.222609	0.84541	0.220394	0.0389865	5
Lgalsl	Tcell1	0.22661	0.848102	0.133577	0.0249883	5
Col6a1	Tcell1	0.248111	0.857028	0.305219	0.0394332	5
Atad3a	Tcell1	0.25572	0.861325	0.120598	0.0214672	5
Tmub1	Tcell1	0.281958	0.872798	0.157633	0.0250713	5
Treml2	Tcell1	0.296463	0.876989	0.121068	0.0196584	5
Lrp1	Tcell1	0.297258	0.876989	0.336734	0.049307	5
Clock	Tcell1	0.307702	0.879756	0.210294	1.07195	-5
Prep	Tcell1	0.307769	0.879777	0.145158	0.0218643	5
Nudcd1	Tcell1	0.326654	0.88779	0.184673	0.0323829	5
Htra3	Tcell1	0.327603	0.888241	0.815467	0.154257	5
Styx	Tcell1	0.36492	0.904775	0.0953606	0.696652	-5
Mbtps2	Tcell1	0.381246	0.909337	0.0884916	0.614196	-5
Cog4	Tcell1	0.390151	0.91068	0.0660574	0.334948	-5
Fstl1	Tcell1	0.41633	0.914586	0.304853	0.0582822	5
Fam58b	Tcell1	0.437637	0.918054	0.165485	0.0321825	5
Frrs1	Tcell1	0.458684	0.923979	0.0635617	0.329085	-5
Acta2	Tcell1	0.590799	0.954051	0.67167	0.125369	5
Hps4	Tcell1	0.746304	0.977259	0.1085	0.71276	-5
Gla	Tcell2	0.00180537	0.151604	0.289573	3.05133	-5
Gm17018	Tcell2	0.00258003	0.184207	0.110358	0.565271	-5
AI837181	Tcell2	0.00299517	0.200145	0.391416	0.0254967	5
Gm26809	Tcell2	0.00341688	0.214559	0.0770997	0.506074	-5
Zfp511	Tcell2	0.00479067	0.256065	0.436327	0.0199038	5
Abt1	Tcell2	0.00541302	0.272286	0.171258	1.24991	-5
Jade1	Tcell2	0.00563031	0.277578	0.793447	0.0456827	5
Unc50	Tcell2	0.00581762	0.283217	0.47124	0.0142033	5
Whamm	Tcell2	0.00584019	0.283858	0.0494863	0.249177	-5
Mgat2	Tcell2	0.00624555	0.292261	0.705584	0.133243	5
Dhx38	Tcell2	0.00655763	0.29985	0.0528303	0.287549	-5
Efcab14	Tcell2	0.00793986	0.32756	0.817198	0.154638	5
Trim30d	Tcell2	0.00794344	0.32756	0.0427582	0.392184	-5
Acaa2	Tcell2	0.00797403	0.32827	0.665631	0.123433	5
Anxa2	Tcell2	0.00915338	0.346719	1.59971	0.308916	5
Snhg9	Tcell2	0.0103242	0.361868	0.0452236	0.248269	-5
Ids	Tcell2	0.0115383	0.379939	0.0345557	0.237639	-5
Mlycd	Tcell2	0.012013	0.386022	0.0185111	0.191501	-5
Fam92a	Tcell2	0.013136	0.401586	0.334415	0.0395394	5
Ebi3	Tcell2	0.0178291	0.45203	0.0617493	0.322049	-5
Nfia	Tcell2	0.0186336	0.460562	0.589088	0.0142033	5
Rasgef1b	Tcell2	0.0196395	0.468455	0.307026	0.0395394	5
Auts2	Tcell2	0.0200331	0.47112	0.926268	0.067946	5
Sirt1	Tcell2	0.0202434	0.473907	0.943491	0.186166	5
Ahr	Tcell2	0.0204514	0.474703	0.724331	0.130204	5
Rnf38	Tcell2	0.0225152	0.491978	0.377099	0.0260645	5
Vamp1	Tcell2	0.0238982	0.50154	0.0600659	0.326568	-5
Lias	Tcell2	0.0252542	0.511676	0.394281	0.0439736	5
Blk	Tcell2	0.0260796	0.518942	1.07013	0.213249	5
Tcf4	Tcell2	0.0266023	0.522536	1.52749	0.156354	5
Cep290	Tcell2	0.0266404	0.522656	0.0483099	0.330281	-5
Fbxo9	Tcell2	0.0276772	0.528811	0.509599	0.0787767	5
Dhrs7b	Tcell2	0.0291432	0.538254	0.251343	0.0300712	5
Ubl7	Tcell2	0.0294082	0.539302	0.501656	0.0700888	5
Usp5	Tcell2	0.0294319	0.53937	0.328829	0.049975	5
Cep170	Tcell2	0.0295023	0.540136	0.49016	0.0637206	5
Jdp2	Tcell2	0.0298049	0.54186	0.108071	0.561711	-5
Plekha1	Tcell2	0.0324899	0.553943	0.348471	0.0142033	5
Tipin	Tcell2	0.0334128	0.558449	0.23534	0.0441478	5
Gpatch4	Tcell2	0.0337618	0.56001	0.0156468	0.192839	-5
Dnajb14	Tcell2	0.0345989	0.563849	0.273569	0.0276158	5
Gtf2h4	Tcell2	0.0365715	0.57382	0.310136	0.0215287	5
Gm15417	Tcell2	0.0385607	0.583419	0.0316832	0.336898	-5
Crk	Tcell2	0.0391863	0.586036	0.494139	0.0657912	5
Irf5	Tcell2	0.039728	0.588109	0.0306477	0.197045	-5
Nudt19	Tcell2	0.0409355	0.592947	0.251017	0.0395394	5
0610040B10Rik	Tcell2	0.0438056	0.604357	0.0229279	0.41421	-5
Mrpl22	Tcell2	0.0454199	0.609407	0.332387	0.033997	5
Lum	Tcell2	0.0480399	0.617193	1.20734	0.109238	5
Anapc4	Tcell2	0.0487789	0.619396	0.330776	0.0380587	5
Scpep1	Tcell2	0.0489942	0.620036	0.460886	0.0301365	5
Bhlhb9	Tcell2	0.052285	0.629874	0.405705	0.0440079	5
Champ1	Tcell2	0.0528557	0.632665	0.0292704	0.176624	-5
Cmas	Tcell2	0.0533087	0.634532	0.363399	0.0557721	5
Slc25a12	Tcell2	0.0536264	0.635183	0.419509	0.0726239	5
Dis3	Tcell2	0.0543637	0.637721	0.021794	0.174545	-5
Pdcd1	Tcell2	0.0556151	0.640281	1.20631	0.238351	5
Cd38	Tcell2	0.0564639	0.642875	0.288363	0.0197267	5
Pnpla7	Tcell2	0.0594523	0.65136	0.0334157	0.214411	-5
Tmem70	Tcell2	0.0609022	0.655338	0.273855	0.0197267	5
Gpd2	Tcell2	0.0658747	0.667912	0.0476192	0.273521	-5
Bicra	Tcell2	0.067357	0.671617	0.23366	0.035747	5
Prmt5	Tcell2	0.0686045	0.674722	0.337734	0.0395394	5
Hdhd2	Tcell2	0.0707424	0.678295	0.239004	0.0243295	5
Osbpl2	Tcell2	0.0720426	0.680201	0.37876	0.0195728	5
Uxs1	Tcell2	0.0725691	0.681322	0.0185111	0.172017	-5
Tbp	Tcell2	0.0760063	0.689642	0.0546017	0.510568	-5
Pes1	Tcell2	0.0764302	0.690852	0.260925	0.0315561	5
Fbxo31	Tcell2	0.0769527	0.691376	0.264403	0.042491	5
Plaur	Tcell2	0.0800724	0.698582	0.0834037	0.451851	-5
Fiz1	Tcell2	0.0807644	0.699881	0.405994	0.024338	5
Cd63	Tcell2	0.0818946	0.701951	0.855019	0.0271905	5
Usp2	Tcell2	0.083752	0.706479	0.0176596	0.322713	-5
Sept4	Tcell2	0.0870286	0.71317	0.509811	0.0710163	5
Cul4a	Tcell2	0.0870569	0.713204	0.0147609	0.14417	-5
Tada2a	Tcell2	0.0881817	0.716154	0.013378	0.168743	-5
Gskip	Tcell2	0.0882424	0.716166	0.289489	0.0244351	5
Mob2	Tcell2	0.0899524	0.718286	0.390729	0.062958	5
Zfp874b	Tcell2	0.0910787	0.718998	0.36825	0.0271905	5
Erlin1	Tcell2	0.0923875	0.720646	0.0233374	0.133035	-5
Prpf3	Tcell2	0.0942038	0.724894	0.0135393	0.13038	-5
Osbpl11	Tcell2	0.0943604	0.725241	0.194685	0.0299115	5
Cyb5r4	Tcell2	0.0945848	0.725698	0.263732	0.0523563	5
Gpank1	Tcell2	0.096505	0.728633	0.268422	0.0142033	5
Cradd	Tcell2	0.100405	0.734144	0.261738	0.0142033	5
Mfhas1	Tcell2	0.100971	0.734498	0.334857	0.0244293	5
Usp31	Tcell2	0.103636	0.73846	0.0273664	0.142255	-5
Chid1	Tcell2	0.10793	0.745305	0.222229	0.03557	5
Naga	Tcell2	0.111906	0.750014	0.219361	0.0245358	5
Mapk8	Tcell2	0.117517	0.757344	0.411718	0.0684728	5
Agfg2	Tcell2	0.117573	0.757443	0.318533	0.0580148	5
Gopc	Tcell2	0.117647	0.757443	0.418183	0.0671648	5
Srprb	Tcell2	0.117739	0.75751	0.214348	0.0142033	5
Bcl7a	Tcell2	0.126603	0.768625	0.247933	0.0212477	5
Prkaca	Tcell2	0.128886	0.771677	0.286451	0.0562009	5
Cdc16	Tcell2	0.129694	0.77232	0.210096	0.0258639	5
Sdr39u1	Tcell2	0.132102	0.775392	0.284428	0.0458667	5
Specc1l	Tcell2	0.132464	0.775598	0.400294	0.0528204	5
Slc30a6	Tcell2	0.135021	0.777938	0.198125	0.0315561	5
Heatr1	Tcell2	0.136635	0.779287	0.162087	0.0195728	5
Gm44851	Tcell2	0.136648	0.779287	0.0172781	0.131861	-5
Unkl	Tcell2	0.136786	0.779321	0.251211	0.0271905	5
Clk2	Tcell2	0.13808	0.781492	0.200875	0.0260645	5
Cant1	Tcell2	0.140186	0.783399	0.177493	0.0247692	5
Tmem209	Tcell2	0.140387	0.783683	0.305272	0.0258896	5
Thbd	Tcell2	0.141782	0.785935	0.293958	0.0443397	5
Cc2d1a	Tcell2	0.142354	0.786737	0.160414	0.0219321	5
Zfp512b	Tcell2	0.144168	0.788902	0.156319	0.0244351	5
Tmem242	Tcell2	0.144382	0.788948	0.175127	0.0245705	5
Pdxp	Tcell2	0.15056	0.796373	0.0147609	0.288717	-5
Tmem115	Tcell2	0.151953	0.797125	0.16901	0.0224449	5
Agtrap	Tcell2	0.1545	0.800482	0.330384	0.0361354	5
Cenpc1	Tcell2	0.156387	0.802199	0.0343644	0.184323	-5
Ccdc77	Tcell2	0.158511	0.803951	0.233426	0.0215287	5
Gm26522	Tcell2	0.159313	0.804664	0.150546	0.0244351	5
Trrap	Tcell2	0.160201	0.805761	0.211077	0.0243295	5
Trim24	Tcell2	0.160654	0.806138	0.360944	0.0413937	5
Abhd18	Tcell2	0.161664	0.806927	0.215695	0.035747	5
Pinx1	Tcell2	0.16273	0.807761	0.168358	0.0199038	5
Abhd10	Tcell2	0.163371	0.808641	0.188247	0.0243295	5
Marcks	Tcell2	0.163966	0.809011	0.868274	0.0638574	5
Arfip1	Tcell2	0.168057	0.812407	0.187007	0.0243295	5
Zfc3h1	Tcell2	0.170501	0.813789	0.254775	0.0455771	5
Letm1	Tcell2	0.170967	0.814362	0.056713	0.365485	-5
Adrb1	Tcell2	0.173615	0.815958	0.21208	0.0299115	5
Eid2	Tcell2	0.17521	0.81716	0.219184	0.0271905	5
Pcbp4	Tcell2	0.17671	0.81795	0.221315	0.0261561	5
Slc25a23	Tcell2	0.178974	0.818837	0.176309	0.0261561	5
Slc39a3	Tcell2	0.18131	0.820921	0.354099	0.0621106	5
Smg9	Tcell2	0.184737	0.822841	0.23386	0.0269862	5
Hps1	Tcell2	0.1861	0.823525	0.0318038	0.178157	-5
Gstt2	Tcell2	0.186824	0.824195	0.230306	0.035698	5
Rab43	Tcell2	0.192574	0.828734	0.071383	0.383089	-5
Tomm40l	Tcell2	0.19311	0.828785	0.155918	0.0245705	5
Ipo8	Tcell2	0.193175	0.828831	0.169175	0.0269862	5
Lmbr1l	Tcell2	0.193343	0.829064	0.333397	0.0652556	5
Thap11	Tcell2	0.195296	0.830717	0.266704	0.0315561	5
Plekha3	Tcell2	0.198259	0.832641	0.238805	0.0473926	5
Nlrx1	Tcell2	0.201698	0.835458	0.269336	0.0142033	5
Pomgnt1	Tcell2	0.20486	0.837179	0.230624	0.0142033	5
Med7	Tcell2	0.208352	0.839533	0.201848	0.0244293	5
Zfp608	Tcell2	0.21068	0.840478	0.204389	0.024338	5
Nup37	Tcell2	0.210986	0.840497	0.142956	0.0261561	5
Thumpd2	Tcell2	0.217648	0.844142	0.175487	0.0224449	5
Otud7b	Tcell2	0.226627	0.848102	0.0674485	0.513429	-5
Dnase1l1	Tcell2	0.234998	0.853857	0.173354	0.0271905	5
Col1a1	Tcell2	0.235622	0.854288	0.442884	0.0300712	5
Maob	Tcell2	0.237572	0.8546	0.145664	0.0244293	5
Dhrs3	Tcell2	0.239461	0.8546	0.343865	0.0261561	5
Abhd13	Tcell2	0.239792	0.8546	0.167979	0.0310158	5
Dhx29	Tcell2	0.243862	0.854881	0.158597	0.0197267	5
Axl	Tcell2	0.252064	0.859056	0.213421	0.0224449	5
Oasl2	Tcell2	0.258831	0.862876	0.221986	0.0301365	5
Bgn	Tcell2	0.263581	0.865197	1.29005	0.0254967	5
Psmg3	Tcell2	0.269973	0.867403	0.13577	0.024338	5
Bod1	Tcell2	0.273659	0.868715	0.258914	0.0515555	5
Pnpla6	Tcell2	0.273805	0.868715	0.142819	0.0212477	5
Ctsa	Tcell2	0.275163	0.869675	0.519299	0.0735452	5
Rtca	Tcell2	0.276264	0.869892	0.135713	0.0142033	5
Cd300lg	Tcell2	0.276663	0.869941	0.779243	0.0845071	5
Mical1	Tcell2	0.280982	0.872627	0.317067	0.0402677	5
Abi3bp	Tcell2	0.28454	0.873793	0.223202	0.0142033	5
Tmco3	Tcell2	0.293724	0.876801	0.141228	0.024338	5
Fmo1	Tcell2	0.295546	0.876989	0.251768	0.0261561	5
Itga6	Tcell2	0.301111	0.877522	0.348068	0.0215287	5
Pcnx	Tcell2	0.301444	0.877614	0.226491	0.0142033	5
G0s2	Tcell2	0.303572	0.878365	0.585701	0.0224449	5
Cyr61	Tcell2	0.324226	0.886924	0.333713	0.035732	5
Gde1	Tcell2	0.325304	0.887265	0.430476	0.0815488	5
Qpct	Tcell2	0.326801	0.88779	0.172959	0.0197267	5
Slc31a2	Tcell2	0.332046	0.890119	0.158763	0.0199038	5
Pmepa1	Tcell2	0.334264	0.890947	0.400959	0.0142033	5
Golga3	Tcell2	0.33923	0.893576	0.159667	0.0224449	5
Hist1h4i	Tcell2	0.339481	0.893729	0.1871	0.0301365	5
Leprot	Tcell2	0.353729	0.9	0.261261	0.0387738	5
Slc33a1	Tcell2	0.354655	0.900478	0.119459	0.0212477	5
Yeats2	Tcell2	0.359972	0.903208	0.392722	0.0605967	5
Lmf2	Tcell2	0.363056	0.903902	0.128799	0.0142033	5
Cyp2d22	Tcell2	0.365956	0.904909	0.175741	0.0258896	5
Igfbp3	Tcell2	0.380029	0.909199	0.305241	0.0142033	5
Cyth3	Tcell2	0.390408	0.91068	0.192565	0.0361354	5
Fam114a1	Tcell2	0.390871	0.91068	0.183235	0.0197267	5
Mgp	Tcell2	0.399042	0.91068	8.86553	0.393844	5
Plpp1	Tcell2	0.399818	0.91068	0.330567	0.0284065	5
Slc43a3	Tcell2	0.41259	0.913876	0.37321	0.0440561	5
Scyl1	Tcell2	0.426804	0.916283	0.149884	0.0224449	5
Strn4	Tcell2	0.43294	0.916503	0.328063	0.0531757	5
Tpst1	Tcell2	0.447686	0.921079	0.14594	0.0142033	5
Gpx3	Tcell2	0.453823	0.922748	0.704712	0.0441433	5
Lrba	Tcell2	0.457147	0.923504	0.108317	0.556117	-5
Rhoq	Tcell2	0.458203	0.923839	0.167712	0.0299115	5
Acadsb	Tcell2	0.461793	0.924546	0.192989	0.0261561	5
Fbln1	Tcell2	0.461892	0.924604	0.92827	0.097636	5
Islr	Tcell2	0.47665	0.928041	0.232664	0.0215287	5
Lpl	Tcell2	0.48483	0.930416	2.82706	0.267878	5
Cygb	Tcell2	0.488877	0.931649	0.813247	0.0793837	5
Mbtps2	Tcell2	0.500558	0.933687	0.0573799	0.307107	-5
Selenom	Tcell2	0.508811	0.936116	0.325844	0.0531757	5
Igfbp7	Tcell2	0.519572	0.938333	3.91217	0.646093	5
Cald1	Tcell2	0.523051	0.939394	0.340094	0.024338	5
Taf4b	Tcell2	0.525478	0.940217	0.103251	0.607418	-5
Timeless	Tcell2	0.544052	0.944923	0.270573	0.0142033	5
Dcn	Tcell2	0.563751	0.948904	9.77444	0.503996	5
Gsn	Tcell2	0.564427	0.949123	11.0367	1.66385	5
Phf11d	Tcell2	0.625151	0.960083	0.136727	0.0142033	5
Tcf15	Tcell2	0.643433	0.962681	0.464866	0.0426098	5
Tmem19	Tcell2	0.686479	0.968674	0.193724	0.0386326	5
Dpep1	Tcell2	0.740379	0.976599	0.393879	0.0491063	5
Sparc	Tcell2	0.751605	0.97822	1.82518	0.288497	5
Rsad2	Tcell2	0.823001	0.986803	0.490345	0.0878269	5
Tcim	Tcell2	0.836936	0.988198	0.715091	0.0799677	5
Col4a1	Tcell2	0.856904	0.989287	0.872313	0.145076	5
Wdr48	LEC	0.0471266	0.613562	0.0755984	0.377838	-5
Cnnm4	Mac4	0.127955	0.770291	0.0259742	0.129747	-5
4632415L05Rik	Mac4	0.169291	0.813079	0.017337	0.0865722	-5
Cox14	Mac3	0.0820827	0.702406	0.298324	1.48942	-5
Lonrf3	Mac4	0.252137	0.859056	0.0758529	0.0152016	5
Tmem57	SMC3	0.0406213	0.592191	0.305751	0.0612857	5
Sft2d3	LEC	0.156044	0.801691	0.14417	0.719253	-5
Tbcel	Mac4	0.0504883	0.624783	0.127806	0.0256188	5
Rpl36a-ps1	Mac4	0.11692	0.756472	0.0303962	0.151541	-5
Usp39	Mac2	0.167717	0.812127	0.234525	0.0470424	5
Tbc1d14	SMC3	0.275243	0.869689	0.220315	0.0442016	5
Stx8	Mac3	0.947796	0.997367	0.447292	0.0897437	5
Utp18	Mac3	0.530984	0.941864	0.0996558	0.496662	-5
Igtp	Mac2	0.331627	0.890119	0.0427652	0.213116	-5
Dcn	Tcell1	0.356169	0.901288	6.26146	1.25662	5
Gbe1	LEC	0.935713	0.995871	0.0570972	0.28428	-5
Kdm6a	Mac3	0.122101	0.763615	0.154923	0.770818	-5
Mrps6	LEC	0.0445593	0.60655	0.102876	0.511535	-5
2410002F23Rik	Tcell1	0.0596741	0.651834	0.480802	0.0967013	5
Htra3	Mac2	0.0578532	0.646542	0.12337	0.612962	-5
Bace2	Epi.Card.	0.933259	0.995675	2.50272	12.432	-5
Tfrc	Mac2	0.384841	0.910168	0.0492876	0.244816	-5
Postn	LEC	0.522488	0.939298	0.516626	2.56495	-5
Flad1	Mac4	0.334711	0.891326	0.0553022	0.0111425	5
Gtf2a1	Mac3	0.296975	0.876989	0.0867332	0.430461	-5
Neurl2	Mac4	0.2701	0.867403	0.0149758	0.0743178	-5
Psme2b	Mac3	0.0774345	0.692144	0.183972	0.912326	-5
Ccl4	Mac3	0.225535	0.847247	0.774141	3.83873	-5
Ncoa5	Mac4	0.321813	0.88598	0.012954	0.0641738	-5
Ap3b1	Tcell2	0.018917	0.462249	0.438832	0.0885945	5
Tmem141	LEC	0.641703	0.962464	0.318415	0.0642875	5
Dgke	Tcell1	0.00705407	0.310698	0.0385241	0.190752	-5
Ube3c	Mac2	0.497497	0.932707	0.158795	0.785485	-5
Gm26541	Mac4	0.261192	0.864248	0.0186527	0.0922302	-5
Dhx36	Mac3	0.563239	0.948779	0.44372	0.0897437	5
Apex2	Tcell2	0.161267	0.80668	0.0315506	0.155919	-5
Zmym1	LEC	0.0479516	0.616711	0.127272	0.0257547	5
Rbm48	LEC	0.151981	0.797125	0.131351	0.649005	-5
Prtn3	Mac2	0.215295	0.842457	0.217724	0.0440761	5
Srp54a	Mac2	0.00654914	0.299813	0.109868	0.542708	-5
Clasrp	LEC	0.95098	0.998068	0.613857	0.124274	5
Rmnd5b	SMC3	0.070279	0.678295	0.297205	0.0601751	5
Zfp384	Mac3	0.59414	0.954614	0.263861	0.0534265	5
Cyp8b1	Mac4	0.04135	0.594849	0.0874313	0.431794	-5
Serpina3n	LEC	0.361546	0.903675	0.107974	0.533174	-5
Dennd5b	Tcell2	0.58816	0.953625	0.187907	0.0380587	5
Adgrl2	Mac3	0.216128	0.843065	0.141518	0.698505	-5
Tfdp1	LEC	0.321695	0.88598	0.0570972	0.281811	-5
Cd163l1	Tcell2	0.00260059	0.18505	4.82032	0.976655	5
Nectin1	SMC3	0.0293717	0.538953	0.402404	0.0815414	5
Vdac1	Mac3	0.112337	0.750741	0.219183	1.08138	-5
Cep126	LEC	0.557606	0.947991	0.535275	0.108505	5
Nsfl1c	Mac3	0.752471	0.978236	0.1791	0.0363172	5
Rgs2	LEC	0.390826	0.91068	0.77317	0.156842	5
C1d	Tcell2	0.192248	0.828711	0.365159	0.0740898	5
Alg12	SMC3	0.100209	0.73388	0.0298764	0.147064	-5
Il16	LEC	0.361967	0.903675	0.293729	0.0596781	5
Zxdb	LEC	0.400409	0.91068	0.230177	0.0467911	5
Pcdh7	SMC3	0.0134149	0.404071	1.12049	0.227809	5
Tecr	Mac3	0.0813373	0.70075	1.26527	0.257261	5
Ccdc92	LEC	0.186144	0.823525	0.116456	0.0236788	5
Nckipsd	LEC	0.346692	0.896903	0.0592231	0.291242	-5
Zdhhc4	Tcell2	0.31989	0.88598	0.195214	0.0396999	5
Ndufaf4	Tcell2	0.0561404	0.642221	0.577193	0.117409	5
Trmt10c	Mac2	0.539666	0.944226	0.15323	0.0311712	5
Gm14325	SMC2	0.0243295	0.504562	0.0165469	0.0812864	-5
Gm26609	Tcell2	0.0935397	0.723485	0.0385093	0.189163	-5
Phf7	LEC	0.056538	0.64304	0.202386	0.0412437	5
Ndufa9	Mac3	0.423956	0.916283	0.246003	0.0501359	5
Esrra	LEC	0.545276	0.94515	0.0570972	0.279809	-5
Plekhm2	SMC3	0.00721743	0.313241	0.276234	0.0563806	5
Rnf31	Mac4	0.0306252	0.546539	0.193978	0.0395976	5
Tspan3	Tcell2	0.360102	0.903208	0.19764	0.0403594	5
Cct3	Mac3	0.224105	0.846416	0.35565	0.0726343	5
Entpd6	Mac4	0.128601	0.771125	0.0258126	0.126363	-5
Mtmr9	Tcell2	0.19384	0.829357	0.237424	0.0485093	5
Nek4	SMC3	0.0424227	0.597824	0.0338936	0.165856	-5
Rcn1	Epi.Card.	0.393839	0.91068	2.54116	12.432	-5
P2ry13	Mac4	0.220038	0.844836	0.0626594	0.0128094	5
Sh3pxd2b	LEC	0.808864	0.984365	0.114484	0.559972	-5
D230025D16Rik	SMC3	0.259778	0.863597	0.206871	0.0422978	5
Car11	LEC	0.152809	0.79828	0.111855	0.0228713	5
Slc25a12	LEC	0.168688	0.812863	0.113148	0.553227	-5
Apold1	Mac3	0.281372	0.872627	0.194546	0.950642	-5
Nol8	Mac4	0.0169201	0.441983	0.0378215	0.184757	-5
0610009B22Rik	Mac2	0.358571	0.902382	0.179709	0.036792	5
Rasa2	LEC	0.703408	0.971104	1.56295	0.319988	5
Ulk2	LEC	0.274915	0.869533	0.162461	0.793411	-5
Pvr	LEC	0.264181	0.865213	0.319864	0.0655094	5
Cct4	Mac3	0.0865446	0.712059	0.141519	0.690571	-5
Lig4	Fibro5	0.03112	0.548705	0.0234105	0.11422	-5
Epm2aip1	Tcell2	0.106968	0.743538	0.380975	0.0781096	5
Eef2kmt	Mac2	0.0629395	0.660121	0.135233	0.0277279	5
Cav3	SMC3	0.47464	0.928018	0.0844793	0.0173324	5
Acta2	Mac3	0.794378	0.983385	4.00709	0.822334	5
Acadsb	Mac3	0.160106	0.805714	0.353926	0.0726343	5
Zc3h8	Tcell2	0.204618	0.837073	0.0355854	0.173373	-5
Fkbpl	LEC	0.18027	0.820265	0.299918	0.061595	5
Parp4	Mac3	0.160042	0.805659	0.167301	0.814591	-5
Supt7l	Tcell1	0.20088	0.835136	0.0460407	0.224128	-5
Cmbl	LEC	0.534753	0.942955	0.0680491	0.33125	-5
Lamp2	Tcell2	0.231509	0.850851	0.687717	0.141295	5
Gm26825	Mac3	0.41091	0.913007	1.33725	0.274762	5
Ppp1r3b	Mac2	0.251235	0.858654	0.148031	0.0304214	5
Mlkl	SMC2	0.0184352	0.457976	0.151556	0.031175	5
Fbxo7	Tcell2	0.151376	0.796685	0.271088	0.055801	5
Ttpal	Mac4	0.130857	0.773434	0.0993801	0.0204604	5
Clstn1	Tcell1	0.0705807	0.678295	0.230192	0.0474022	5
Skp1a	Mac3	0.114317	0.753266	0.226002	1.09686	-5
Gpr107	Mac3	0.42308	0.916283	0.243309	0.0501359	5
Tinf2	SMC3	0.0377976	0.579975	0.0233753	0.113372	-5
2610044O15Rik8	SMC3	0.212078	0.840824	0.208689	0.0430349	5
1110051M20Rik	SMC3	0.22882	0.849216	0.127054	0.0262191	5
Coa4	LEC	0.477579	0.928302	0.221132	0.0456345	5
Tmem154	Tcell1	0.0692092	0.676139	0.0856384	0.414974	-5
Kcnj8	Mac4	0.200985	0.835212	0.00926922	0.0449118	-5
Sept6	EC9	0.00110551	0.112416	0.22602	0.0466682	5
Serpinb9	SMC3	0.0152704	0.427594	0.0959126	0.464319	-5
Zc3h12d	Mac4	0.174946	0.817095	0.017337	0.0839264	-5
Nudt22	LEC	0.191345	0.828547	0.178035	0.0367865	5
Galnt4	SMC2	0.00218268	0.168331	0.123983	0.0256221	5
Cachd1	LEC	0.203524	0.83657	0.37065	0.0766604	5
Clpx	Mac2	0.071598	0.679235	0.0628668	0.303902	-5
Zc3h4	Mac2	0.287249	0.874691	0.0556395	0.268893	-5
Slc4a7	LEC	0.201999	0.835492	0.0967797	0.467669	-5
Epor	LEC	0.793649	0.983385	0.0388855	0.187818	-5
Hes1	Tcell2	0.00915684	0.346754	1.18797	5.7377	-5
Sars2	Mac4	0.320999	0.88598	0.0122372	0.0590698	-5
Gm4673	Tcell2	0.186984	0.82427	0.156428	0.0324153	5
Zfp687	LEC	0.696665	0.969943	0.0377992	0.182406	-5
Ostm1	SMC3	0.0489894	0.620036	0.209081	0.0433768	5
H1f0	Tcell2	0.448053	0.921287	0.405343	0.0841915	5
Zswim7	Tcell2	0.118383	0.75824	0.0278533	0.13409	-5
Cndp2	Tcell1	0.232436	0.851778	0.3261	0.0677392	5
Gm42031	Tcell2	0.108002	0.745305	0.0434405	0.209074	-5
Dus2	Mac4	0.367595	0.905608	0.0657211	0.0136563	5
Fbrsl1	LEC	0.102641	0.736841	0.892826	0.185597	5
Cars	Mac4	0.117693	0.757443	0.240137	0.0499187	5
Tmem205	Mac3	0.277604	0.870509	0.0492649	0.236989	-5
Fas	Mac2	0.0906187	0.718686	0.195454	0.94012	-5
Gcnt1	Tcell2	0.40079	0.91068	0.162988	0.783486	-5
Metap1	Tcell1	0.0360008	0.571388	0.277619	0.0577596	5
Slc23a2	LEC	0.234951	0.853831	0.456703	0.0950249	5
Ulk1	LEC	0.869213	0.989287	0.215958	0.0449447	5
Wwtr1	Tcell2	0.470681	0.926577	0.319243	0.0664652	5
Gin1	Mac2	0.285154	0.874134	0.136686	0.0284667	5
Tnrc6a	Mac3	0.13368	0.77651	0.779728	0.162561	5
Fastkd1	Mac4	0.254798	0.861037	0.0122372	0.0586708	-5
Gm27010	LEC	0.410137	0.912555	0.17926	0.0373969	5
Lin52	Mac4	0.324522	0.886939	0.0613546	0.0128094	5
Zfp593	LEC	0.759973	0.979408	0.0388855	0.186192	-5
Itga5	SMC3	0.229436	0.849602	0.277378	0.0579353	5
Zfp442	LEC	0.555333	0.947354	0.0377992	0.180957	-5
Mcm3ap	Mac2	0.426753	0.916283	0.227501	0.0475517	5
Mif	Mac3	0.109323	0.746907	0.657176	0.137381	5
Crat	Mac2	0.170239	0.813457	0.114934	0.0240271	5
Mrpl47	Mac4	0.0545051	0.638436	0.132612	0.0277283	5
Id3	Tcell2	0.685901	0.968674	1.5368	0.321475	5
Xpnpep2	Epi.Card.	1	1	1.30038	6.21601	-5
Zfp157	LEC	0.443746	0.919875	0.267601	0.0560071	5
Atp13a2	Tcell1	0.0511879	0.625769	0.0385241	0.184047	-5
Fam57a	LEC	0.410774	0.912906	0.0643969	0.307634	-5
Sema3d	SMC3	0.105027	0.74026	0.245379	0.0513801	5
Ccz1	Tcell2	7.80693e-06	0.00229159	0.886727	0.18568	5
Asb3	Mac2	0.549651	0.946346	0.0444759	0.212396	-5
Bin3	LEC	0.202479	0.835837	0.0457785	0.218612	-5
Gem	LEC	0.748175	0.977543	0.0457785	0.218594	-5
Uqcc3	LEC	0.0322936	0.553065	0.1806	0.861736	-5
Echdc3	LEC	0.185689	0.823494	0.112942	0.0236788	5
Lrrc75a	Mac4	0.268628	0.867326	0.0149758	0.0714179	-5
Ano6	Tcell1	0.0201663	0.472981	0.371432	0.0779032	5
2410002F23Rik	LEC	0.153279	0.798912	0.447449	0.0938468	5
Zfp607b	Mac4	0.25991	0.863745	0.012954	0.061759	-5
Cacul1	LEC	0.238433	0.8546	0.350287	0.0734862	5
Zfp422	Mac4	0.0608377	0.65507	0.197748	0.0414902	5
Naa60	Bcells	0.0132002	0.40172	0.158005	0.0331541	5
Fadd	SMC2	0.0371513	0.576931	0.186581	0.0391645	5
Meox2	Mac3	0.322237	0.88598	0.0746628	0.355426	-5
Dnmbp	LEC	0.606815	0.956942	0.348728	0.0732587	5
Cbr2	SMC3	0.766806	0.980209	0.260338	0.0546911	5
Tspan12	Tcell1	0.0957158	0.727652	0.112867	0.0237162	5
Chil1	Mac3	0.0673557	0.671617	0.640993	3.04825	-5
Smad7	Mac2	0.134065	0.776888	0.333366	1.58519	-5
Mcm3ap	Mac4	0.0757219	0.688775	0.03044	0.144733	-5
Setd1b	Mac3	0.0739019	0.684437	0.163439	0.777032	-5
Arhgap5	Mac2	0.0378728	0.580328	0.168991	0.803061	-5
Slc18b1	Mac4	0.269063	0.867403	0.0180266	0.0856578	-5
Trpm4	SMC3	0.104806	0.739741	0.249327	0.0524886	5
Hspg2	Tcell2	0.93852	0.996124	0.477611	0.100551	5
Zfp317	LEC	0.400016	0.91068	0.373794	0.0787252	5
Zfp704	Mac2	0.061527	0.657174	0.125482	0.0264311	5
Coq2	Mac3	0.719888	0.973688	0.172395	0.0363172	5
Ppp1r13b	Mac3	0.431286	0.916283	0.0867709	0.411842	-5
Spsb1	SMC3	0.0989062	0.732131	0.25728	0.0542119	5
Upf1	Tcell2	0.219924	0.844699	0.337053	0.0710479	5
Poldip2	Mac2	0.914389	0.994603	0.127629	0.605381	-5
Pgm5	SMC2	0.00817968	0.330792	0.0203102	0.096328	-5
Terf2ip	Tcell2	0.214431	0.842037	0.283967	0.0598865	5
Plekho2	SMC3	0.464746	0.924921	0.151537	0.0319691	5
Txndc11	LEC	0.889618	0.991942	0.809236	0.170728	5
Cdc34	Tcell2	0.34435	0.896292	0.254577	0.0537427	5
S1pr5	Tcell1	0.0989677	0.732166	0.407146	0.0859942	5
Mccc1	Mac4	0.359511	0.902914	0.0527401	0.0111425	5
Colec12	SMC3	0.0620043	0.658015	0.52817	0.111594	5
Pnpt1	Mac2	0.417782	0.91516	0.0419705	0.198636	-5
Gstk1	Tcell1	0.177029	0.818056	0.177183	0.037451	5
Stc2	LEC	0.356402	0.901288	0.0592231	0.280134	-5
Smagp	Mac3	0.0192496	0.464373	0.0762008	0.360423	-5
Trim34a	Tcell2	0.0986606	0.732131	0.264932	0.056026	5
Gsdme	Fibro5	0.0131041	0.401426	0.0244794	0.115714	-5
Spata13	Epi.Card.	0.393839	0.91068	3.67127	0.777001	5
Cbr1	Mac3	0.039332	0.586751	0.0449898	0.212514	-5
Nipal3	Mac4	0.220809	0.844836	0.0331196	0.1564	-5
Cbr1	Mac2	0.10767	0.744702	0.0641959	0.303129	-5
Apoc1	Mac2	0.269569	0.867403	0.354485	0.0750782	5
Nrp2	Epi.Card.	0.871294	0.989287	0.493827	2.331	-5
Atf7ip	Epi.Card.	0.871294	0.989287	0.493827	2.331	-5
Anxa11	Epi.Card.	0.871294	0.989287	0.493827	2.331	-5
Ptch1	Epi.Card.	0.871294	0.989287	0.493827	2.331	-5
B4galt7	Mac2	0.291947	0.876164	0.111346	0.0235965	5
Asf1a	Tcell2	0.163974	0.809016	0.288803	0.061223	5
Gorab	LEC	0.0716767	0.679377	0.702449	0.148945	5
Aarsd1	LEC	0.350162	0.898613	0.166593	0.0353555	5
Psmd1	Mac3	0.4461	0.920648	0.472361	0.100272	5
Slc20a2	Mac2	0.269811	0.867403	0.0433386	0.204151	-5
Spast	Mac3	0.070379	0.678295	0.0866075	0.407872	-5
Utp20	Tcell2	0.174846	0.817095	0.141743	0.0301365	5
Cnn1	SMC3	0.0959597	0.728223	2.16505	0.460371	5
Golga1	SMC3	0.00541773	0.272342	0.065783	0.309315	-5
Nenf	Tcell2	0.414776	0.91423	0.494347	0.105147	5
Osbpl5	Tcell2	0.278652	0.87114	0.152352	0.0324153	5
Sh3bgrl	Mac3	0.372015	0.907247	0.133566	0.627733	-5
Parp14	LEC	0.225893	0.847247	0.236491	1.11057	-5
Smarcad1	SMC3	0.0388688	0.584861	0.391963	0.0834962	5
Ankrd26	LEC	0.034202	0.562083	0.141879	0.0302316	5
[truncated: 149,212 more rows]
