# Supplementary material for: Multi-omic analysis of the cardiac cellulome defines a vascular contribution to cardiac diastolic dysfunction in obese female mice
Source: Basic Res Cardiol. 2023 Mar 29;118(1):11. doi: 10.1007/s00395-023-00983-6 (PMC10060343; doi:10.1007/s00395-023-00983-6)
Supplement: Supplementary file 16 — Supplementary file16 (XLSX 102 KB) [file 395_2023_983_MOESM16_ESM.xlsx]

## Sheet: UR_GO_terms_in_KOWvWTW
Online Resource 29: Significant Gene Ontology Enrichment of Up-regulated Genes in WD between MR Intact and SMC MR KO
Gene Ontology analysis was performed using the enrichGO function from clusterProfiler R package with minGSsize=10, MaxGSsize=500.
Only terms with a Benjamini-Hochberg adjusted p-value <= 0.05 are shown.
No GO enrichment terms met the above threshold for Bcells, EC6, EC7, EC9, Fibro4, SMC1-3, Tcell1, Tcell2, Pericyte, Mac4, LEC, Epic.Card cell populations
Cell_type	ID	Description	GeneRatio	pvalue	p.adjust	geneID
EC1	GO:0042254	ribosome biogenesis	35/271	1.00046e-20	3.45258e-17	Rpl12/Rps21/Rps8/Rpl5/Rps24/Rps15/Rps16/Rpl38/Rps19/Rps5/Rpl6/Rpl35a/Rpsa/Rps14/Rps28/Rpl14/Rpl10a/Rpl10/Rps2/Rps17/Rpl7/Rps27/Rpl26/C1qbp/Nol8/Exosc4/Rps25/Pa2g4/Imp4/Sdad1/Emg1/Rpl23a/Rps6/Rps10/Nop10
EC1	GO:0002181	cytoplasmic translation	20/271	5.27722e-18	9.10585e-15	Rplp1/Rps29/Rps21/Rpl38/Rpl30/Rpl6/Rpl35a/Rpsa/Rpl8/Rps28/Rpl10a/Rps2/Eef2/Rpl18/Rpl26/Rpl18a/Nck1/Rpl9/Rpl39/Rps26
EC1	GO:0042255	ribosome assembly	17/271	2.00009e-16	1.38046e-13	Rpl12/Rpl5/Rps15/Rpl38/Rps19/Rps5/Rpl6/Rpsa/Rps14/Rps28/Rpl10/Rps2/Rps27/C1qbp/Rps25/Rpl23a/Rps10
EC1	GO:0006364	rRNA processing	22/271	1.30232e-12	6.42043e-10	Rps21/Rps8/Rpl5/Rps24/Rps15/Rps16/Rps19/Rpl35a/Rps14/Rps28/Rpl14/Rpl10a/Rps17/Rpl7/Rpl26/Nol8/Exosc4/Pa2g4/Imp4/Emg1/Rps6/Nop10
EC1	GO:0071826	ribonucleoprotein complex subunit organization	18/271	8.06321e-10	2.78262e-07	Rpl12/Rpl5/Rps15/Rpl38/Rps19/Rps5/Rpl6/Rpsa/Rps14/Rps28/Rpl10/Rps2/Prpf19/Rps27/Rps25/Snrpd2/Rpl23a/Rps10
EC1	GO:2001233	regulation of apoptotic signaling pathway	22/271	1.27557e-06	0.000314428	Fas/Nrp1/Cxcl12/Rps3/Gsn/Pdia3/Rack1/Tpt1/Fyn/Bnip3/Sfpq/Rpl26/Unc5b/Mif/Tnfsf10/Nck1/Ctnnb1/Ivns1abp/Sod1/Tmbim6/Bcap31/Rbck1
EC1	GO:0001667	ameboidal-type cell migration	21/271	2.99163e-06	0.000645257	Nrp1/Kdr/Cxcl12/Dcn/Efna1/Plpp3/Acvrl1/Calr/Efnb2/Lrp6/Bmpr2/Nrp2/Phactr4/C1qbp/Plxnd1/Adam17/Jcad/Emp2/Ceacam1/Cxcr4/Sema7a
EC1	GO:0010594	regulation of endothelial cell migration	12/271	8.34072e-06	0.001507	Nrp1/Kdr/Dcn/Efna1/Plpp3/Acvrl1/Calr/Bmpr2/Adam17/Jcad/Emp2/Ceacam1
EC1	GO:0007566	embryo implantation	7/271	8.73371e-06	0.001507	Lamb1/Calr/Klf9/C1qbp/Fkbp4/Sod1/Emp2
EC1	GO:0034248	regulation of cellular amide metabolic process	19/271	1.1253e-05	0.00184925	Rplp1/Rpl5/Rpl38/Rps3/Efna1/Rpl22/Calr/Rack1/Rpl10/Rps3a1/Eef2/Zfp36l2/Rpl26/C1qbp/Rps9/Uqcc2/Pa2g4/Nck1/Ifngr1
EC1	GO:0007565	female pregnancy	10/271	1.58546e-05	0.00237888	Lamb1/Calr/Klf9/Bmpr2/C1qbp/Fkbp4/Cited2/Thbd/Sod1/Emp2
EC1	GO:0006417	regulation of translation	17/271	2.29943e-05	0.00317413	Rplp1/Rpl5/Rpl38/Rps3/Rpl22/Calr/Rack1/Rpl10/Rps3a1/Eef2/Zfp36l2/Rpl26/C1qbp/Rps9/Uqcc2/Pa2g4/Nck1
EC1	GO:0060840	artery development	9/271	4.15613e-05	0.00551646	Nrp1/Acvrl1/Efnb2/Bmpr2/Plxnd1/Cited2/Ctnnb1/Cxcr4/Smad7
EC1	GO:0001569	branching involved in blood vessel morphogenesis	6/271	6.37644e-05	0.00785896	Nrp1/Cxcl12/Flt1/Plxnd1/Ctnnb1/Cxcr4
EC1	GO:2001212	regulation of vasculogenesis	4/271	7.26711e-05	0.0083596	Kdr/Emp2/Ceacam1/Rapgef2
EC1	GO:0010976	positive regulation of neuron projection development	17/271	7.63451e-05	0.00849893	Nrp1/Cxcl12/Palm/Nr3c1/Lrp6/Fyn/Bmpr2/Ehd1/Plxnd1/Mif/Rpl4/Nck1/Adam17/Cxcr4/Sema7a/Rapgef2/Eef1a1
EC1	GO:0044706	multi-multicellular organism process	10/271	8.37759e-05	0.00903471	Lamb1/Calr/Klf9/Bmpr2/C1qbp/Fkbp4/Cited2/Thbd/Sod1/Emp2
EC1	GO:0002262	myeloid cell homeostasis	11/271	0.000101842	0.0103369	Rps24/Rps19/Mafb/Rps14/Rps17/Mecom/Epas1/Cited2/Adam17/Sod1/Rps6
EC1	GO:0001570	vasculogenesis	8/271	0.000109261	0.0107731	Nrp1/Kdr/Aplnr/Cited2/Ctnnb1/Emp2/Ceacam1/Rapgef2
EC1	GO:0071560	cellular response to transforming growth factor beta stimulus	12/271	0.000122413	0.010832	Prdm16/Acvrl1/Fut8/Nr3c1/Ltbp4/Fyn/Bmpr2/Zfp36l2/Glg1/Cited2/Adam17/Smad7
EC1	GO:0071559	response to transforming growth factor beta	12/271	0.000148508	0.0125001	Prdm16/Acvrl1/Fut8/Nr3c1/Ltbp4/Fyn/Bmpr2/Zfp36l2/Glg1/Cited2/Adam17/Smad7
EC1	GO:0090132	epithelium migration	14/271	0.000207304	0.016143	Nrp1/Kdr/Dcn/Efna1/Plpp3/Acvrl1/Calr/Efnb2/Bmpr2/Plxnd1/Adam17/Jcad/Emp2/Ceacam1
EC1	GO:0048846	axon extension involved in axon guidance	5/271	0.000259272	0.0182601	Nrp1/Cxcl12/Bmpr2/Nrp2/Sema7a
EC1	GO:1902284	neuron projection extension involved in neuron projection guidance	5/271	0.000259272	0.0182601	Nrp1/Cxcl12/Bmpr2/Nrp2/Sema7a
EC1	GO:0038084	vascular endothelial growth factor signaling pathway	5/271	0.000298304	0.0205889	Nrp1/Kdr/Dcn/Nrp2/Jcad
EC1	GO:1903321	negative regulation of protein modification by small protein conjugation or removal	7/271	0.000463368	0.0275417	Rpl5/Rpl23/Rps3/Fyn/Ctnnb1/Ivns1abp/Smad7
EC1	GO:0051901	positive regulation of mitochondrial depolarization	3/271	0.000540303	0.0300739	Kdr/Dcn/Rack1
EC1	GO:1905809	negative regulation of synapse organization	4/271	0.000569568	0.0307122	Efna1/Fyn/Arhgef15/Pgrmc1
EC1	GO:0050920	regulation of chemotaxis	11/271	0.000583972	0.0310044	Nrp1/Kdr/Cxcl12/Calr/Efnb2/Bmpr2/C1qbp/Mif/Adam17/Cxcr4/Sema7a
EC1	GO:0030307	positive regulation of cell growth	10/271	0.000629258	0.032002	Nrp1/Cxcl12/Nr3c1/Bmpr2/Exosc4/Rpl4/Csnk2a1/Adam17/Cxcr4/Sema7a
EC1	GO:0071887	leukocyte apoptotic process	8/271	0.000630581	0.032002	Fas/Cxcl12/Efna1/Mif/Adam17/Ceacam1/Rps6/Rapgef2
EC1	GO:0010608	posttranscriptional regulation of gene expression	17/271	0.000807584	0.039211	Rplp1/Rpl5/Rpl38/Rps3/Rpl22/Calr/Rack1/Rpl10/Rps3a1/Eef2/Zfp36l2/Rpl26/C1qbp/Rps9/Uqcc2/Pa2g4/Nck1
EC1	GO:0001938	positive regulation of endothelial cell proliferation	7/271	0.000818079	0.039211	Kdr/Cxcl12/Acvrl1/Aplnr/Bmpr2/Adam17/Jcad
EC1	GO:0043129	surfactant homeostasis	3/271	0.000965775	0.0421677	Kdr/Lpcat1/Epas1
EC1	GO:0097201	negative regulation of transcription from RNA polymerase II promoter in response to stress	3/271	0.000965775	0.0421677	Cited2/Nck1/Tmbim6
EC2	GO:0002181	cytoplasmic translation	15/147	8.94988e-16	2.19988e-12	Rplp1/Rps21/Rps29/Rpl18a/Rpsa/Rpl30/Rpl39/Rpl26/Rpl35a/Rps28/Rpl15/Rpl18/Rpl17/Rps2/Rpl36
EC2	GO:0042274	ribosomal small subunit biogenesis	13/147	1.21035e-14	1.45129e-11	Rps21/Rps24/Rps10/Rps5/Rps16/Rps8/Rps19/Rps15/Rps27/Rpsa/Rps14/Rps28/Rps2
EC2	GO:0000028	ribosomal small subunit assembly	9/147	1.7713e-14	1.45129e-11	Rps10/Rps5/Rps19/Rps15/Rps27/Rpsa/Rps14/Rps28/Rps2
EC2	GO:0071826	ribonucleoprotein complex subunit organization	15/147	5.66816e-11	1.74154e-08	Rps10/Hsp90ab1/Rps5/Rps19/Rps15/Rps27/Rpl12/Rpl5/Rpsa/Rps14/Rps28/Ptges3/Rps2/Clns1a/Rpl3
EC2	GO:0006364	rRNA processing	14/147	2.37307e-09	6.48113e-07	Rps21/Rps24/Rps16/Rps8/Rps19/Rps15/Rpl5/Pdcd11/Rps14/Rpl26/Rpl35a/Rps28/Rpl14/Ddx18
EC2	GO:0061077	chaperone-mediated protein folding	6/147	7.27374e-06	0.0011146	St13/Hspb1/Ptges3/Hspa5/Bag1/Pdcd5
EC2	GO:0006457	protein folding	9/147	7.70877e-06	0.0011146	Hsp90b1/St13/Hsp90ab1/Hspb1/Cct8/Ptges3/Hspa5/Bag1/Pdcd5
EC2	GO:1902229	regulation of intrinsic apoptotic signaling pathway in response to DNA damage	5/147	1.90279e-05	0.00259837	Tpt1/Rps3/Rpl26/Cxcl12/Usp47
EC2	GO:0061844	antimicrobial humoral immune response mediated by antimicrobial peptide	4/147	0.000104962	0.0135788	Rps19/Rpl30/Rpl39/Fau
EC2	GO:0035924	cellular response to vascular endothelial growth factor stimulus	5/147	0.000116462	0.0142305	Kdr/Nrp1/Dcn/Hspb1/Flt1
EC2	GO:0071353	cellular response to interleukin-4	4/147	0.000121579	0.0142305	Hsp90ab1/Hspa5/Rps2/Rpl3
EC2	GO:0051085	chaperone cofactor-dependent protein refolding	4/147	0.000160405	0.0164896	St13/Ptges3/Hspa5/Bag1
EC2	GO:0070670	response to interleukin-4	4/147	0.000160405	0.0164896	Hsp90ab1/Hspa5/Rps2/Rpl3
EC2	GO:0003183	mitral valve morphogenesis	3/147	0.000161005	0.0164896	Smad6/Zfpm1/Bmpr2
EC2	GO:0010595	positive regulation of endothelial cell migration	6/147	0.000223841	0.0211616	Kdr/Nrp1/Plpp3/Hspb1/Hdac7/Bmpr2
EC2	GO:0038084	vascular endothelial growth factor signaling pathway	4/147	0.00029566	0.0259547	Kdr/Nrp1/Dcn/Hspb1
EC2	GO:0043542	endothelial cell migration	8/147	0.000353138	0.0289338	Kdr/Nrp1/Dcn/Plpp3/Hspb1/Myh9/Hdac7/Bmpr2
EC2	GO:1903672	positive regulation of sprouting angiogenesis	4/147	0.000451307	0.034666	Kdr/Nrp1/Hdac7/Ppp1r16b
EC2	GO:0019730	antimicrobial humoral response	4/147	0.00049787	0.0355911	Rps19/Rpl30/Rpl39/Fau
EC2	GO:0010822	positive regulation of mitochondrion organization	5/147	0.00050679	0.0355911	Kdr/Fas/Dcn/Tomm7/Pdcd5
EC3	GO:0042254	ribosome biogenesis	30/142	2.72035e-24	6.77366e-21	Rps21/Rps24/Rps16/Rps8/Rps19/Rps28/Rps14/Rpl35a/Rpl38/Rps6/Rpl3/Rpl11/Rpsa/Rps15/Rps27/Rps10/Rpl26/Rpl24/Rpl12/Wbp11/Nop10/Rpl5/Gnl2/Rpl10a/Rpl10/Rps5/Exosc9/Rps2/Cebpz/Rrp7a
EC3	GO:0002181	cytoplasmic translation	20/142	1.05252e-23	1.31039e-20	Rplp1/Rps21/Rpl17/Rps29/Rps28/Rpl35a/Rpl19/Rpl30/Rpl38/Rpl18a/Rpl11/Rpsa/Rpl39/Rps26/Rpl26/Rpl18/Rpl24/Rpl10a/Rpl8/Rps2
EC3	GO:0042255	ribosome assembly	17/142	2.95631e-21	2.45374e-18	Rps19/Rps28/Rps14/Rpl38/Rpl3/Rpl11/Rpsa/Rps15/Rps27/Rps10/Rpl24/Rpl12/Rpl5/Rpl10/Rps5/Rps2/Rrp7a
EC3	GO:0006364	rRNA processing	18/142	7.89839e-14	2.80957e-11	Rps21/Rps24/Rps16/Rps8/Rps19/Rps28/Rps14/Rpl35a/Rps6/Rpl11/Rps15/Rpl26/Wbp11/Nop10/Rpl5/Rpl10a/Exosc9/Rrp7a
EC3	GO:0071826	ribonucleoprotein complex subunit organization	17/142	1.99305e-13	4.9627e-11	Rps19/Rps28/Rps14/Rpl38/Rpl3/Rpl11/Rpsa/Rps15/Rps27/Rps10/Rpl24/Rpl12/Rpl5/Rpl10/Rps5/Rps2/Rrp7a
EC3	GO:0061844	antimicrobial humoral immune response mediated by antimicrobial peptide	5/142	3.67733e-06	0.000572285	Rps19/Rpl30/Rpl39/Gapdh/Fau
EC3	GO:0034248	regulation of cellular amide metabolic process	13/142	1.76817e-05	0.00244597	Rplp1/Calr/Rps9/Rpl38/Rps3/Rpl26/Gapdh/Rpl22/Rpl5/Rpl10/Sox4/Epha4/Rps3a1
EC3	GO:0006417	regulation of translation	12/142	2.10964e-05	0.00276473	Rplp1/Calr/Rps9/Rpl38/Rps3/Rpl26/Gapdh/Rpl22/Rpl5/Rpl10/Sox4/Rps3a1
EC3	GO:0019730	antimicrobial humoral response	5/142	2.72989e-05	0.00339871	Rps19/Rpl30/Rpl39/Gapdh/Fau
EC3	GO:1904667	negative regulation of ubiquitin protein ligase activity	3/142	8.03209e-05	0.00952376	Rpl23/Rpl11/Rpl5
EC3	GO:0050821	protein stabilization	8/142	9.99446e-05	0.0108201	Rpl23/Calr/Rpl11/Plpp3/Gapdh/Rpl5/Sox4/Epha4
EC3	GO:0003148	outflow tract septum morphogenesis	4/142	0.000106349	0.0110338	Nrp1/Bmpr2/Smad6/Eng
EC3	GO:0001936	regulation of endothelial cell proliferation	7/142	0.000130882	0.0130359	Kdr/Bmpr2/Cxcl12/Flt1/Ppp1r16b/Eng/Gja1
EC3	GO:0048841	regulation of axon extension involved in axon guidance	4/142	0.000140383	0.0134029	Nrp1/Sema7a/Bmpr2/Cxcl12
EC3	GO:0003183	mitral valve morphogenesis	3/142	0.000145332	0.0134029	Bmpr2/Smad6/Sox4
EC3	GO:0006924	activation-induced cell death of T cells	3/142	0.000187696	0.0161159	Rps6/Fas/Ceacam1
EC3	GO:0048846	axon extension involved in axon guidance	4/142	0.000231065	0.0185597	Nrp1/Sema7a/Bmpr2/Cxcl12
EC3	GO:1902284	neuron projection extension involved in neuron projection guidance	4/142	0.000231065	0.0185597	Nrp1/Sema7a/Bmpr2/Cxcl12
EC3	GO:0001935	endothelial cell proliferation	7/142	0.000252468	0.0196452	Kdr/Bmpr2/Cxcl12/Flt1/Ppp1r16b/Eng/Gja1
EC3	GO:1902229	regulation of intrinsic apoptotic signaling pathway in response to DNA damage	4/142	0.000289451	0.0218404	Tpt1/Cxcl12/Rps3/Rpl26
EC3	GO:1903670	regulation of sprouting angiogenesis	5/142	0.000330202	0.0241825	Nrp1/Kdr/Pkm/Ppp1r16b/Ceacam1
EC3	GO:0010608	posttranscriptional regulation of gene expression	12/142	0.000354415	0.0249244	Rplp1/Calr/Rps9/Rpl38/Rps3/Rpl26/Gapdh/Rpl22/Rpl5/Rpl10/Sox4/Rps3a1
EC3	GO:1900119	positive regulation of execution phase of apoptosis	3/142	0.000360352	0.0249244	Rps3/Igfbp3/Endog
EC3	GO:0001569	branching involved in blood vessel morphogenesis	4/142	0.000480699	0.0293455	Nrp1/Cxcl12/Flt1/Eng
EC3	GO:0090287	regulation of cellular response to growth factor stimulus	9/142	0.000496774	0.0294516	Kdr/Tmem204/Bmpr2/Flt1/Stk11/Smad6/Eng/Smurf2/Nrep
EC3	GO:0090092	regulation of transmembrane receptor protein serine/threonine kinase signaling pathway	8/142	0.000624706	0.0324066	Kdr/Bmpr2/Stk11/Sptbn1/Smad6/Eng/Smurf2/Nrep
EC3	GO:0050714	positive regulation of protein secretion	9/142	0.000708604	0.0360086	Lpl/Gapdh/Sri/Sybu/Sptbn1/Sox4/Ceacam1/Adora2a/Gja1
EC3	GO:0001974	blood vessel remodeling	4/142	0.000879996	0.0398398	Epas1/Bmpr2/Ceacam1/Gja1
EC3	GO:0010770	positive regulation of cell morphogenesis involved in differentiation	7/142	0.00100182	0.0445454	Nrp1/Calr/Sema7a/Bmpr2/Cxcl12/Stk11/Epha4
EC3	GO:0035924	cellular response to vascular endothelial growth factor stimulus	4/142	0.00119103	0.049517	Nrp1/Kdr/Flt1/Rela
EC3	GO:0030510	regulation of BMP signaling pathway	5/142	0.00121307	0.049517	Kdr/Bmpr2/Smad6/Eng/Smurf2
EC3	GO:0003018	vascular process in circulatory system	7/142	0.00125798	0.0497203	Kdr/Bmpr2/Mgll/Smad6/Ceacam1/Adora2a/Gja1
EC4	GO:0002181	cytoplasmic translation	23/175	1.62184e-26	3.37018e-23	Rps21/Rplp1/Rpl38/Rps28/Rpl18a/Rpl30/Rpl35a/Rpl19/Rpl11/Rpl26/Rps29/Rpl17/Rps23/Rpsa/Rpl36/Rpl39/Rplp0/Rpl8/Rps2/Rps26/Rpl10a/Rpl24/Rpl9
EC4	GO:0042254	ribosome biogenesis	33/175	6.00134e-25	6.23539e-22	Rps21/Rpl38/Rps28/Rps5/Rps16/Rps24/Rpl35a/Rps8/Rps14/Rps15/Rpl11/Rpl26/Rps19/Rpl7/Rpl5/Rpl10/Rpsa/Rps7/Rps27/Emg1/Rpl3/Rplp0/Rps6/Rps10/Exosc5/Rpl12/Rps17/Rpl14/Rps2/Mrpl11/Rpl35/Rpl10a/Rpl24
EC4	GO:0042255	ribosome assembly	18/175	2.88549e-21	1.99869e-18	Rpl38/Rps28/Rps5/Rps14/Rps15/Rpl11/Rps19/Rpl5/Rpl10/Rpsa/Rps27/Rpl3/Rplp0/Rps10/Rpl12/Rps2/Mrpl11/Rpl24
EC4	GO:0006364	rRNA processing	21/175	1.848e-15	4.80017e-13	Rps21/Rps28/Rps16/Rps24/Rpl35a/Rps8/Rps14/Rps15/Rpl11/Rpl26/Rps19/Rpl7/Rpl5/Rps7/Emg1/Rps6/Exosc5/Rps17/Rpl14/Rpl35/Rpl10a
EC4	GO:0071826	ribonucleoprotein complex subunit organization	18/175	5.37937e-13	1.01621e-10	Rpl38/Rps28/Rps5/Rps14/Rps15/Rpl11/Rps19/Rpl5/Rpl10/Rpsa/Rps27/Rpl3/Rplp0/Rps10/Rpl12/Rps2/Mrpl11/Rpl24
EC4	GO:2001242	regulation of intrinsic apoptotic signaling pathway	12/175	2.21331e-07	3.06618e-05	Rpl11/Rpl26/Rack1/Rps7/Rps3/Ndufa13/Cxcl12/Triap1/Sod1/Herpud1/Bcl2l11/Tpt1
EC4	GO:1904667	negative regulation of ubiquitin protein ligase activity	4/175	2.84615e-06	0.000328573	Rpl23/Rpl11/Rpl5/Rps7
EC4	GO:0043029	T cell homeostasis	5/175	0.000117912	0.00907484	Fas/Ahr/Rps6/Bcl2l11/Tsc22d3
EC4	GO:0032464	positive regulation of protein homooligomerization	3/175	0.000203627	0.0133407	Fas/Rack1/Bcl2l11
EC4	GO:0061844	antimicrobial humoral immune response mediated by antimicrobial peptide	4/175	0.000205439	0.0133407	Rpl30/Fau/Rps19/Rpl39
EC4	GO:0071353	cellular response to interleukin-4	4/175	0.000237627	0.0149633	Rpl3/Rplp0/Rps2/Tuba1b
EC4	GO:0070670	response to interleukin-4	4/175	0.000312638	0.0180462	Rpl3/Rplp0/Rps2/Tuba1b
EC4	GO:0006924	activation-induced cell death of T cells	3/175	0.000347263	0.019503	Fas/Rps6/Tsc22d3
EC4	GO:0006417	regulation of translation	11/175	0.000627956	0.0343393	Rplp1/Rpl38/Rps9/Rps3a1/Rpl26/Rpl5/Rpl10/Rack1/Rps3/Rpl22/Zfp36l2
EC4	GO:0045116	protein neddylation	3/175	0.0006636	0.034474	Rpl11/Rpl5/Cops9
EC4	GO:0019730	antimicrobial humoral response	4/175	0.000956934	0.0473455	Rpl30/Fau/Rps19/Rpl39
EC5	GO:0061298	retina vasculature development in camera-type eye	3/52	2.61316e-05	0.0107199	Bmpr2/Rhoj/Nrp1
EC5	GO:0002042	cell migration involved in sprouting angiogenesis	4/52	2.66241e-05	0.0107199	Kdr/Rhoj/Nrp1/Efnb2
EC5	GO:2000136	regulation of cell proliferation involved in heart morphogenesis	3/52	3.09595e-05	0.0107199	Bmpr2/Gng5/Naca
EC5	GO:0061323	cell proliferation involved in heart morphogenesis	3/52	3.63388e-05	0.0107199	Bmpr2/Gng5/Naca
EC5	GO:0090050	positive regulation of cell migration involved in sprouting angiogenesis	3/52	4.22972e-05	0.0107199	Kdr/Rhoj/Nrp1
EC5	GO:0042255	ribosome assembly	4/52	4.96291e-05	0.0107199	Rpl12/Rps28/Rpl3/Rpl38
EC5	GO:0042273	ribosomal large subunit biogenesis	4/52	8.45836e-05	0.0156601	Rpl12/Rpl3/Rpl38/Rpl7
EC5	GO:0002753	cytoplasmic pattern recognition receptor signaling pathway	3/52	0.000201517	0.0258086	Sec14l1/Nfkbia/Ankrd17
EC5	GO:1903672	positive regulation of sprouting angiogenesis	3/52	0.000278797	0.0258086	Kdr/Rhoj/Nrp1
EC5	GO:0043129	surfactant homeostasis	2/52	0.000680222	0.0440784	Kdr/Epas1
EC5	GO:0048675	axon extension	4/52	0.000718708	0.0443546	Bmpr2/Nrp1/Lamb2/Mgll
EC8	GO:0009886	post-embryonic animal morphogenesis	3/48	5.60048e-06	0.00950401	Flt1/Kdr/Bcl2l11
EC8	GO:0001935	endothelial cell proliferation	5/48	6.05985e-05	0.033628	Atp5a1/Prkx/Flt1/Apoe/Kdr
EC8	GO:0060562	epithelial tube morphogenesis	7/48	7.92647e-05	0.033628	Nrp1/Dag1/Map3k7/Prkx/Setd2/Flt1/Kdr
EC8	GO:0001570	vasculogenesis	4/48	0.000130272	0.0385354	Nrp1/Setd2/Rapgef2/Kdr
EC8	GO:0043535	regulation of blood vessel endothelial cell migration	4/48	0.000136248	0.0385354	Nrp1/Atp5a1/Apoe/Kdr
EC8	GO:0001937	negative regulation of endothelial cell proliferation	3/48	0.000236988	0.0432246	Atp5a1/Flt1/Apoe
EC8	GO:0043542	endothelial cell migration	5/48	0.000244202	0.0432246	Nrp1/Atp5a1/Prkx/Apoe/Kdr
EC8	GO:0070374	positive regulation of ERK1 and ERK2 cascade	5/48	0.00026933	0.0432246	Nrp1/Flt1/Rapgef2/Apoe/Kdr
EC8	GO:0043534	blood vessel endothelial cell migration	4/48	0.000324357	0.0432246	Nrp1/Atp5a1/Apoe/Kdr
EC8	GO:0051701	interaction with host	4/48	0.000324357	0.0432246	Gsn/Dag1/Trim35/Bcl2l11
EC8	GO:0048010	vascular endothelial growth factor receptor signaling pathway	3/48	0.000383212	0.0432246	Nrp1/Flt1/Kdr
EC8	GO:0010452	histone H3-K36 methylation	2/48	0.000396727	0.0432246	Setd2/Fh1
EC8	GO:0046034	ATP metabolic process	5/48	0.000407584	0.0432246	Eno3/Uqcrfs1/Atp5a1/Pde2a/Atp5g1
EC8	GO:0043410	positive regulation of MAPK cascade	7/48	0.000448845	0.0432246	Nrp1/Map3k7/Flt1/Rapgef2/Apoe/Kdr/Rb1cc1
EC8	GO:0001954	positive regulation of cell-matrix adhesion	3/48	0.000460274	0.0432246	Nrp1/Dag1/Kdr
EC8	GO:0045773	positive regulation of axon extension	3/48	0.000460274	0.0432246	Nrp1/Atp5g1/Apoe
EC8	GO:0032488	Cdc42 protein signal transduction	2/48	0.000483953	0.0432246	Nrp1/Apoe
EC8	GO:0035924	cellular response to vascular endothelial growth factor stimulus	3/48	0.000516788	0.0438494	Nrp1/Flt1/Kdr
EC8	GO:0071679	commissural neuron axon guidance	2/48	0.000579623	0.04471	Nrp1/Dag1
EC8	GO:0030949	positive regulation of vascular endothelial growth factor receptor signaling pathway	2/48	0.000796099	0.0482493	Flt1/Kdr
EC8	GO:2001212	regulation of vasculogenesis	2/48	0.000796099	0.0482493	Rapgef2/Kdr
Fibro1	GO:0010721	negative regulation of cell development	13/137	1.16475e-05	0.0326597	App/Vim/Col3a1/Mylip/Pi16/Rgma/Id2/Dixdc1/Tsc1/Bmp4/Fas/Plk2/Igf1
Fibro2	GO:0030198	extracellular matrix organization	16/148	1.20484e-09	1.23181e-06	Col3a1/Ccdc80/App/Col1a2/Dpt/P4ha1/Serpinh1/Col1a1/Lamb2/Fn1/Col14a1/Fbln1/Postn/Scara3/Ddr2/Sfrp2
Fibro2	GO:0043062	extracellular structure organization	16/148	1.27813e-09	1.23181e-06	Col3a1/Ccdc80/App/Col1a2/Dpt/P4ha1/Serpinh1/Col1a1/Lamb2/Fn1/Col14a1/Fbln1/Postn/Scara3/Ddr2/Sfrp2
Fibro2	GO:0030199	collagen fibril organization	9/148	1.30259e-09	1.23181e-06	Col3a1/Col1a2/Dpt/P4ha1/Serpinh1/Col1a1/Col14a1/Ddr2/Sfrp2
Fibro2	GO:0001501	skeletal system development	17/148	2.01563e-06	0.00142959	Col1a2/Serpinh1/Col1a1/Ski/Tgfb3/Sparc/Sox4/Arid5a/Col14a1/Gnas/Ext1/Gja1/Col6a2/Setdb1/Sfrp2/Osr1/Msx1
Fibro2	GO:0001503	ossification	14/148	3.50186e-06	0.00150876	Col1a2/Id2/Col1a1/H3f3a/Ptgs2/Ski/Aspn/Mn1/Gnas/Ext1/Gja1/Ddr2/Sfrp2/Osr1
Fibro2	GO:0048762	mesenchymal cell differentiation	11/148	3.82123e-06	0.00150876	Col1a1/Tgfb3/Fn1/Tbx20/Ddx17/Kitl/Gja1/Sfrp2/Zeb2/Osr1/Msx1
Fibro2	GO:0007178	transmembrane receptor protein serine/threonine kinase signaling pathway	13/148	5.07274e-06	0.00150876	Col3a1/Vim/Col1a2/Hsp90ab1/Sptbn1/Hspa5/Ski/Aspn/Tgfb3/Zfp423/Tbx20/Sfrp2/Msx1
Fibro2	GO:0050708	regulation of protein secretion	14/148	5.14679e-05	0.00744086	Sptbn1/Sri/Nr1d1/Tgfb3/Fn1/Sox4/Arid5a/Ssc5d/Fbln1/Postn/Gja1/Dynll1/Myh10/Hdac1
Fibro2	GO:0021782	glial cell development	7/148	6.36144e-05	0.00858291	App/Vim/Id2/Nr1d1/Ski/Lamb2/Sox4
Fibro2	GO:0071560	cellular response to transforming growth factor beta stimulus	9/148	8.25331e-05	0.0101803	Col3a1/Col1a2/Hsp90ab1/Hspa5/Ski/Aspn/Tgfb3/Pdcd5/Zfp36l1
Fibro2	GO:2000674	regulation of type B pancreatic cell apoptotic process	3/148	9.08363e-05	0.0107376	Wfs1/Spop/Hdac1
Fibro2	GO:0071559	response to transforming growth factor beta	9/148	9.65692e-05	0.0109587	Col3a1/Col1a2/Hsp90ab1/Hspa5/Ski/Aspn/Tgfb3/Pdcd5/Zfp36l1
Fibro2	GO:0002791	regulation of peptide secretion	14/148	0.00011035	0.0117542	Sptbn1/Sri/Nr1d1/Tgfb3/Fn1/Sox4/Arid5a/Ssc5d/Fbln1/Postn/Gja1/Dynll1/Myh10/Hdac1
Fibro2	GO:0061448	connective tissue development	10/148	0.000115413	0.0117542	Id2/Serpinh1/Col1a1/Arid5a/Col14a1/Gnas/Col6a2/Sfrp2/Osr1/Msx1
Fibro2	GO:2001242	regulation of intrinsic apoptotic signaling pathway	8/148	0.000133324	0.012608	Sfpq/Ptgs2/Mapk8ip1/Wfs1/Plekhf1/Spop/Msx1/Hdac1
Fibro2	GO:0031589	cell-substrate adhesion	11/148	0.000196003	0.0179375	Col3a1/Ccdc80/Col1a1/Lamb2/Fn1/Rasa1/Fbln1/Postn/Nedd9/Ddr2/Vcam1
Fibro2	GO:0097050	type B pancreatic cell apoptotic process	3/148	0.000212088	0.0182331	Wfs1/Spop/Hdac1
Fibro2	GO:0001649	osteoblast differentiation	8/148	0.000227219	0.0189594	Id2/Col1a1/H3f3a/Ski/Gnas/Gja1/Ddr2/Sfrp2
Fibro2	GO:0010171	body morphogenesis	5/148	0.000257332	0.0202792	Col1a1/Ski/Tgfb3/Gnas/Msx1
Fibro2	GO:0110148	biomineralization	7/148	0.000297521	0.0222123	Col1a2/Col1a1/Ptgs2/Aspn/Gja1/Ddr2/Osr1
Fibro2	GO:0051222	positive regulation of protein transport	12/148	0.000363439	0.0264379	Sptbn1/Sri/Ptgs2/Tgfb3/Pdcd5/Sox4/Arid5a/Cep290/Postn/Gja1/Dynll1/Myh10
Fibro2	GO:0006457	protein folding	7/148	0.000402607	0.0271952	Hsp90ab1/Hspa5/Pdcd5/Hsp90b1/Pfdn5/Dnajb4/Pfdn1
Fibro2	GO:0016049	cell growth	13/148	0.000424417	0.0275935	App/Socs2/Hsp90ab1/Tgfb3/Lamb2/Fn1/Il3ra/Col14a1/Postn/Gja1/Sfrp2/Zeb2/Msx1
Fibro2	GO:0070208	protein heterotrimerization	3/148	0.000490649	0.0289814	Col1a2/Col1a1/Col6a2
Fibro2	GO:0000380	alternative mRNA splicing, via spliceosome	5/148	0.000557544	0.0310147	Sfpq/Magoh/Ythdc1/Ddx17/Malat1
Fibro2	GO:0010810	regulation of cell-substrate adhesion	8/148	0.000577587	0.0315118	Ccdc80/Col1a1/Fn1/Rasa1/Fbln1/Postn/Nedd9/Ddr2
Fibro2	GO:0071229	cellular response to acid chemical	7/148	0.000701187	0.0348994	Col3a1/Col1a2/Col1a1/Lamtor3/Gnas/Ptgfr/Osr1
Fibro2	GO:1904063	negative regulation of cation transmembrane transport	5/148	0.000804495	0.0374156	Sri/Gem/Slc30a1/Osr1/Oxsr1
Fibro2	GO:0014014	negative regulation of gliogenesis	4/148	0.000947807	0.0422103	Id2/Fas/Nr1d1/Ski
Fibro2	GO:0071322	cellular response to carbohydrate stimulus	6/148	0.000987649	0.0431071	Sri/Nr1d1/Sox4/Zfp36l1/Dynll1/Vcam1
Fibro2	GO:0071417	cellular response to organonitrogen compound	12/148	0.00117236	0.0496415	Col3a1/App/Vim/Col1a2/Socs2/Col1a1/Lamtor3/Irf1/Zfp36l1/Gnas/Hsp90b1/Vcam1
Fibro2	GO:0043484	regulation of RNA splicing	6/148	0.00121606	0.0497106	Magoh/Ythdc1/Ahnak/Ddx17/Malat1/Hnrnpll
Fibro3	GO:0033002	muscle cell proliferation	16/204	2.37677e-08	8.34959e-05	Gnai2/Pdgfd/Id2/Cav1/Npr1/Sf1/Trib1/Nol3/Mapk1/Myc/Igfbp5/Mnat1/Gata4/Igf1/Gata6/Il6
Fibro3	GO:0030278	regulation of ossification	15/204	6.48424e-08	9.48407e-05	Egr2/Id3/Osr1/Id2/Mdk/Sox9/Isg15/Smad6/Tmem119/Mapk1/Igfbp5/Igf1/Il6/Sfrp2/Rest
Fibro3	GO:0001503	ossification	19/204	8.09912e-08	9.48407e-05	Col1a2/H3f3b/Egr2/Id3/Osr1/Lrrc17/Id2/Mdk/Sox9/Isg15/Smad6/Tmem119/Junb/Mapk1/Igfbp5/Igf1/Il6/Sfrp2/Rest
Fibro3	GO:0042063	gliogenesis	17/204	3.78088e-07	0.000237994	Vim/Fas/Egr2/Id2/Mdk/Sox9/Nr1d1/Adam22/App/Vcan/Mapk1/Myc/Aspa/Igf1/Il6/Arhgef10/Matn2
Fibro3	GO:0010656	negative regulation of muscle cell apoptotic process	8/204	4.06479e-07	0.000237994	Mdk/Cav1/Nol3/Hspa8/Gata4/Igf1/Gapdh/Sfrp2
Fibro3	GO:0060537	muscle tissue development	20/204	5.85191e-07	0.000293682	Col3a1/Egr2/Btg2/Nr4a1/Csrp2/Srf/Osr1/Id2/Sox9/Cav1/Fos/Rgs2/Pi16/Tpm1/Mapk1/Myc/Igfbp5/Gata4/Igf1/Gata6
Fibro3	GO:0048660	regulation of smooth muscle cell proliferation	12/204	8.17835e-07	0.000359132	Gnai2/Pdgfd/Id2/Cav1/Npr1/Sf1/Trib1/Myc/Igfbp5/Mnat1/Igf1/Il6
Fibro3	GO:0052547	regulation of peptidase activity	17/204	1.24287e-06	0.000485133	Fas/Nr4a1/Serpinh1/Ctsh/Cav1/Psmb8/Nol3/Cryab/App/Pi16/Myc/Igf1/Gapdh/Il6/Sfrp2/Ppp2ca/Rest
Fibro3	GO:0051346	negative regulation of hydrolase activity	16/204	2.84848e-06	0.000888376	Nr4a1/Serpinh1/Gnai2/Atpif1/Angptl4/Tiprl/Nol3/Rgs2/Cryab/App/Pi16/Mnat1/Igf1/Gapdh/Il6/Sfrp2
Fibro3	GO:0050673	epithelial cell proliferation	18/204	2.99354e-06	0.000888376	Egr3/Apoe/Zfp36/Nr4a1/Atpif1/Osr1/Id2/Mdk/Sox9/Cav1/Nr1d1/Aggf1/Mapk1/Myc/Igfbp5/Igf1/Il6/Sfrp2
Fibro3	GO:0010657	muscle cell apoptotic process	9/204	4.3138e-06	0.00116572	Mdk/Cav1/Nol3/Hspa8/Gata4/Igf1/Gata6/Gapdh/Sfrp2
Fibro3	GO:0007517	muscle organ development	17/204	6.96852e-06	0.0017486	Col3a1/Egr2/Btg2/Nr4a1/Id3/Cav1/Fos/Rgs2/Cryab/Pi16/Tpm1/Mapk1/Myc/Gata4/Igf1/Gata6/Il6
Fibro3	GO:0010721	negative regulation of cell development	16/204	1.35548e-05	0.00317454	Fbln1/Vim/Col3a1/Apoe/Fas/Id3/Lgals1/Id2/Sox9/Cav1/Nr1d1/Rgs2/App/Pi16/Igf1/Rest
Fibro3	GO:0001649	osteoblast differentiation	11/204	1.56101e-05	0.00331229	H3f3b/Id3/Id2/Smad6/Tmem119/Junb/Igfbp5/Igf1/Il6/Sfrp2/Rest
Fibro3	GO:0046034	ATP metabolic process	12/204	1.68982e-05	0.00331229	Atpif1/Atp5j/Ier3/Atp5g2/Ndufa8/App/Atp5e/Hspa8/Myc/Igf1/Gapdh/Atp1b1
Fibro3	GO:0006457	protein folding	10/204	1.69716e-05	0.00331229	Pfdn5/Pdia3/Dnajb1/Dnajb4/Hspa1a/Hsp90ab1/Emc2/Cryab/Hspa8/Nudc
Fibro3	GO:0045667	regulation of osteoblast differentiation	9/204	2.44796e-05	0.00452616	Id3/Id2/Smad6/Tmem119/Igfbp5/Igf1/Il6/Sfrp2/Rest
Fibro3	GO:0050678	regulation of epithelial cell proliferation	15/204	2.63324e-05	0.00462529	Egr3/Apoe/Zfp36/Nr4a1/Atpif1/Osr1/Mdk/Sox9/Cav1/Nr1d1/Aggf1/Myc/Igf1/Il6/Sfrp2
Fibro3	GO:0010002	cardioblast differentiation	4/204	3.23525e-05	0.00516611	Srf/Gata4/Gata6/Rest
Fibro3	GO:0051260	protein homooligomerization	15/204	4.52337e-05	0.00690895	Apoe/Fas/Aldh1a1/Angptl4/Decr1/C1qtnf2/Cav1/Rhoc/Cryab/App/Atxn10/Gapdh/Hsd17b10/Rest/Rnf213
Fibro3	GO:0010466	negative regulation of peptidase activity	10/204	6.68964e-05	0.00792863	Nr4a1/Serpinh1/Nol3/Cryab/App/Pi16/Igf1/Gapdh/Il6/Sfrp2
Fibro3	GO:0043462	regulation of ATPase activity	6/204	7.18206e-05	0.00792863	Atpif1/Dnajb1/Tpm1/Dynll1/Mnat1/Atp1b1
Fibro3	GO:0009896	positive regulation of catabolic process	16/204	7.32544e-05	0.00792863	Apoe/Btg2/Zfp36/Sumo2/Atpif1/Bnip3l/Sox9/Cav1/Ier3/Hspa1a/Trib1/App/Fbxl5/Myc/Igf1/Il6
Fibro3	GO:0009612	response to mechanical stimulus	9/204	7.35599e-05	0.00792863	Mdk/Sox9/Cav1/Junb/Fos/Myc/Gata4/Igf1/Rest
Fibro3	GO:0014910	regulation of smooth muscle cell migration	7/204	8.12498e-05	0.00792863	Tmsb4x/Pdgfd/Mdk/Trib1/Myc/Igfbp5/Igf1
Fibro3	GO:0070371	ERK1 and ERK2 cascade	13/204	8.92653e-05	0.00804074	Fbln1/Apoe/Gnai2/Ctsh/Pdgfd/Sox9/Cav1/App/Mapk1/Myc/Gata4/Igf1/Il6
Fibro3	GO:0045445	myoblast differentiation	7/204	9.49393e-05	0.00833805	Id3/Lgals1/Srf/Sox9/Nol3/Igf1/Rest
Fibro3	GO:0014909	smooth muscle cell migration	7/204	0.000127962	0.00998958	Tmsb4x/Pdgfd/Mdk/Trib1/Myc/Igfbp5/Igf1
Fibro3	GO:0031331	positive regulation of cellular catabolic process	14/204	0.000131906	0.0100736	Apoe/Btg2/Zfp36/Sumo2/Atpif1/Bnip3l/Cav1/Hspa1a/Trib1/App/Fbxl5/Myc/Igf1/Il6
Fibro3	GO:0045637	regulation of myeloid cell differentiation	10/204	0.000148187	0.0106241	Fas/Zfp36/Smap1/Lrrc17/Id2/Rbp1/Isg15/Trib1/Fos/Myc
Fibro3	GO:0045862	positive regulation of proteolysis	13/204	0.000174444	0.0120161	Apoe/Fas/Sumo2/Atpif1/Ctsh/Cav1/Hspa1a/Trib1/Hspa8/Myc/Sfrp2/Ppp2ca/Rest
Fibro3	GO:0030099	myeloid cell differentiation	14/204	0.000231539	0.0144718	Fas/Zfp36/Atpif1/Srf/Smap1/Lrrc17/Id2/Rbp1/Isg15/Trib1/Junb/Fos/App/Myc
Fibro3	GO:0086103	G protein-coupled receptor signaling pathway involved in heart process	3/204	0.000234812	0.0144718	Gnai2/Cav1/Rgs2
Fibro3	GO:1902893	regulation of pri-miRNA transcription by RNA polymerase II	5/204	0.000241169	0.0146073	Srf/Sox9/Smad6/Fos/Gata6
Fibro3	GO:0071496	cellular response to external stimulus	11/204	0.000262071	0.0153556	Fas/Gabarap/Angptl4/Srf/Sox9/Pdia3/Cav1/Gabarapl2/Fos/Mapk1/Sfrp2
Fibro3	GO:0070482	response to oxygen levels	10/204	0.000312639	0.0168384	Fas/Chchd2/Bnip3l/Cav1/Nol3/Cryab/Myc/Gata6/Atp1b1/Rest
Fibro3	GO:0055021	regulation of cardiac muscle tissue growth	6/204	0.000323034	0.0168384	Rgs2/Pi16/Mapk1/Gata4/Igf1/Gata6
Fibro3	GO:0030198	extracellular matrix organization	11/204	0.00034762	0.0174769	Fbln1/Col3a1/Ccdc80/Col1a2/Serpinh1/Sox9/App/Olfml2b/Dpt/Il6/Sfrp2
Fibro3	GO:0017144	drug metabolic process	15/204	0.000374849	0.0179888	Ctsh/Aldh1a1/Atp5j/Cav1/Npr1/Atp5g2/Atp5e/Sat1/Dynll1/Myc/Aspa/Igf1/Il6/Amdhd2/Rest
Fibro3	GO:0071453	cellular response to oxygen levels	7/204	0.00043475	0.0200958	Fas/Chchd2/Bnip3l/Cav1/Nol3/Myc/Gata6
Fibro3	GO:0043666	regulation of phosphoprotein phosphatase activity	5/204	0.000442075	0.0201689	Gnai2/Tiprl/Hsp90ab1/Vcan/Ppp2ca
Fibro3	GO:0030178	negative regulation of Wnt signaling pathway	8/204	0.000477137	0.0207809	Apoe/Pfdn5/Mdk/Sox9/Cav1/Tle6/Sfrp2/Rnf213
Fibro3	GO:0043903	regulation of interspecies interactions between organisms	9/204	0.000477594	0.0207809	Fbln1/Apoe/Zfp36/Lgals1/Cav1/Isg15/Hspa8/Gapdh/Rest
Fibro3	GO:0061614	pri-miRNA transcription by RNA polymerase II	5/204	0.000485065	0.0207809	Srf/Sox9/Smad6/Fos/Gata6
Fibro3	GO:0051817	modulation of process of other organism involved in symbiotic interaction	6/204	0.000533559	0.0215448	Fbln1/Apoe/Hspa8/Myc/Gapdh/Rest
Fibro3	GO:0051085	chaperone cofactor-dependent protein refolding	4/204	0.000558534	0.0222969	Dnajb1/Dnajb4/Hspa1a/Hspa8
Fibro3	GO:0002931	response to ischemia	4/204	0.000718337	0.0260156	Faim2/Cav1/Nol3/Rest
Fibro3	GO:0043500	muscle adaptation	7/204	0.000746919	0.0265043	Nol3/Rgs2/Pi16/Igfbp5/Gata4/Igf1/Gata6
Fibro3	GO:1905207	regulation of cardiocyte differentiation	5/204	0.000879941	0.0297234	Rgs2/Pi16/Gata4/Igf1/Gata6
Fibro3	GO:0032781	positive regulation of ATPase activity	4/204	0.000908025	0.0303799	Dnajb1/Tpm1/Dynll1/Atp1b1
Fibro3	GO:0032787	monocarboxylic acid metabolic process	15/204	0.000951398	0.0315308	Bdh2/Aldh1a1/Decr1/C1qtnf2/Rbp1/Cav1/Ier3/Nr1d1/Ech1/App/Eci2/Myc/Aspa/Igf1/Gapdh
Fibro3	GO:1990000	amyloid fibril formation	3/204	0.00103514	0.0331271	Apoe/Cryab/App
Fibro3	GO:0016049	cell growth	15/204	0.00103728	0.0331271	Apoe/Socs2/Hdgfl2/Srf/Sox9/Hsp90ab1/Rgs2/Cryab/App/Pi16/Emp3/Igfbp5/Gata4/Igf1/Sfrp2
Fibro3	GO:0002262	myeloid cell homeostasis	8/204	0.00113791	0.035376	Zfp36/Atpif1/Srf/Rps24/Smap1/Id2/Isg15/Il6
Fibro3	GO:0015985	energy coupled proton transport, down electrochemical gradient	3/204	0.00124511	0.0367569	Atp5j/Atp5g2/Atp5e
Fibro3	GO:0015986	ATP synthesis coupled proton transport	3/204	0.00124511	0.0367569	Atp5j/Atp5g2/Atp5e
Fibro3	GO:1903214	regulation of protein targeting to mitochondrion	3/204	0.00124511	0.0367569	Atpif1/Bnip3l/Nol3
Fibro3	GO:0045732	positive regulation of protein catabolic process	9/204	0.00131051	0.0380482	Apoe/Sumo2/Atpif1/Sox9/Cav1/Ier3/Hspa1a/Trib1/Fbxl5
Fibro3	GO:0051051	negative regulation of transport	15/204	0.00133531	0.0381377	Fbln1/Apoe/Gnai2/Osr1/Kcne1l/Atp5j/Cav1/Ier3/Nol3/Rgs2/Cryab/Myc/Il6/Ppp2ca/Rest
Fibro3	GO:0090559	regulation of membrane permeability	5/204	0.00137605	0.0385557	Atpif1/Bnip3l/Ier3/Nol3/Hspa8
Fibro3	GO:0006110	regulation of glycolytic process	4/204	0.00138855	0.0385557	Ier3/App/Myc/Igf1
Fibro3	GO:0003013	circulatory system process	14/204	0.00139469	0.0385557	Apoe/Col1a2/Gnai2/Kcne1l/Id2/Atp5j/Cav1/Ier3/Npr1/Smad6/Rgs2/Tpm1/Gata4/Atp1b1
Fibro3	GO:0009991	response to extracellular stimulus	12/204	0.0014158	0.0385557	Apoe/Fas/Zfp36/Gabarap/Angptl4/Srf/Pdia3/Rbp1/Gabarapl2/Fos/Mapk1/Sfrp2
Fibro3	GO:0031668	cellular response to extracellular stimulus	9/204	0.00145004	0.0387465	Fas/Gabarap/Angptl4/Srf/Pdia3/Gabarapl2/Fos/Mapk1/Sfrp2
Fibro3	GO:1902108	regulation of mitochondrial membrane permeability involved in apoptotic process	4/204	0.00153185	0.0398622	Atpif1/Bnip3l/Ier3/Nol3
Fibro3	GO:1905710	positive regulation of membrane permeability	4/204	0.00153185	0.0398622	Atpif1/Bnip3l/Ier3/Hspa8
Fibro3	GO:0007006	mitochondrial membrane organization	6/204	0.00156781	0.0401859	Atpif1/Bnip3l/Ier3/Nol3/Tomm22/Myc
Fibro3	GO:0050810	regulation of steroid biosynthetic process	5/204	0.00157991	0.0401859	Apoe/Sf1/Nr1d1/Igf1/Rest
Fibro3	GO:0001824	blastocyst development	7/204	0.00166015	0.0404278	Srf/Tm4sf1/Kdm4c/Junb/Emg1/Igf1/Atp1b1
Fibro3	GO:0003301	physiological cardiac muscle hypertrophy	4/204	0.00168513	0.0404278	Rgs2/Pi16/Gata4/Igf1
Fibro3	GO:0061049	cell growth involved in cardiac muscle cell development	4/204	0.00168513	0.0404278	Rgs2/Pi16/Gata4/Igf1
Fibro3	GO:0007005	mitochondrion organization	14/204	0.00169169	0.0404278	Fas/Chchd2/Atpif1/Bnip3l/Gabarap/Ier3/Coa3/Gabarapl2/Nol3/Ndufa8/Tomm22/Myc/Igf1/Hsd17b10
Fibro3	GO:0034104	negative regulation of tissue remodeling	3/204	0.00174102	0.0407748	Tmem119/Gata4/Il6
Fibro3	GO:0034248	regulation of cellular amide metabolic process	12/204	0.0021359	0.0457525	Vim/Apoe/Btg2/Zfp36/Coa3/Rgs2/App/Mapk1/Igfbp5/Igf1/Gapdh/Il6
Fibro3	GO:0006417	regulation of translation	11/204	0.00216955	0.0460532	Vim/Btg2/Zfp36/Coa3/Rgs2/App/Mapk1/Igfbp5/Igf1/Gapdh/Il6
Fibro3	GO:0016032	viral process	10/204	0.00217615	0.0460532	Fbln1/Apoe/Zfp36/Lgals1/Cav1/Isg15/Hsp90ab1/Hspa8/Myc/Rest
Fibro3	GO:0090257	regulation of muscle system process	9/204	0.00233787	0.0477131	Srf/Cav1/Nol3/Rgs2/Pi16/Igfbp5/Gata4/Igf1/Atp1b1
Fibro3	GO:0071417	cellular response to organonitrogen compound	14/204	0.00234966	0.0477131	Vim/Col3a1/Col1a2/Nr4a1/Actb/Socs2/Gnai2/Pdgfd/Sox9/Cav1/App/Mapk1/Igfbp5/Igf1
Fibro3	GO:0010035	response to inorganic substance	13/204	0.00237762	0.0480034	Fas/Nr4a1/Id2/Cav1/Junb/Nol3/Fos/Cryab/Mapk1/Mnat1/Gapdh/Il6/Ppp2ca
Fibro3	GO:0044403	symbiotic process	11/204	0.00245781	0.0487533	Fbln1/Apoe/Zfp36/Lgals1/Cav1/Isg15/Hsp90ab1/Hspa8/Myc/Gapdh/Rest
Fibro5	GO:0001570	vasculogenesis	5/56	1.27563e-05	0.0201295	Rasip1/Cited2/Ramp2/Kdr/Tiparp
Fibro5	GO:0035924	cellular response to vascular endothelial growth factor stimulus	4/56	3.31533e-05	0.026158	Ptp4a3/Ramp2/Kdr/Mapkapk2
Fibro5	GO:0030511	positive regulation of transforming growth factor beta receptor signaling pathway	3/56	0.000114549	0.0451895	Cited2/Snw1/Tgfb1i1
Fibro5	GO:1903846	positive regulation of cellular response to transforming growth factor beta stimulus	3/56	0.000114549	0.0451895	Cited2/Snw1/Tgfb1i1
Mac1	GO:0002181	cytoplasmic translation	6/69	1.45945e-06	0.00231469	Rpl18/Ftsj1/Eif3m/Rpl26/Rpl24/Rpl6
Mac2	GO:0006406	mRNA export from nucleus	4/46	1.09381e-05	0.00570419	Nup93/Eif5a/Tpr/Thoc2
Mac2	GO:0071427	mRNA-containing ribonucleoprotein complex export from nucleus	4/46	1.09381e-05	0.00570419	Nup93/Eif5a/Tpr/Thoc2
Mac2	GO:0071166	ribonucleoprotein complex localization	4/46	3.67146e-05	0.00957333	Nup93/Eif5a/Tpr/Thoc2
Mac3	GO:0060337	type I interferon signaling pathway	3/32	5.51876e-05	0.0229165	Samhd1/Ifitm1/Ifitm2
Mac3	GO:0071357	cellular response to type I interferon	3/32	5.51876e-05	0.0229165	Samhd1/Ifitm1/Ifitm2
Mac3	GO:0034340	response to type I interferon	3/32	7.53006e-05	0.0229165	Samhd1/Ifitm1/Ifitm2
Mac3	GO:0070255	regulation of mucus secretion	2/32	0.000214093	0.0390934	Map1lc3b/Cyba
Mac3	GO:0045346	regulation of MHC class II biosynthetic process	2/32	0.000352891	0.0460271	Spi1/Tlr4
Mac3	GO:0045342	MHC class II biosynthetic process	2/32	0.00040667	0.0464112	Spi1/Tlr4
Schw.Cell	GO:0006457	protein folding	5/33	1.10827e-05	0.00752944	Dnajc1/Hspa8/Hspa1a/Nktr/Hsph1
Schw.Cell	GO:0042026	protein refolding	3/33	2.5882e-05	0.00752944	Hspa8/Hspa1a/Nktr
Schw.Cell	GO:0051085	chaperone cofactor-dependent protein refolding	3/33	3.19852e-05	0.00752944	Hspa8/Hspa1a/Hsph1
Schw.Cell	GO:0033144	negative regulation of intracellular steroid hormone receptor signaling pathway	3/33	5.11983e-05	0.00752944	Cnot1/Arntl/Lbh
Schw.Cell	GO:0051084	'de novo' posttranslational protein folding	3/33	5.11983e-05	0.00752944	Hspa8/Hspa1a/Hsph1
Schw.Cell	GO:0006458	'de novo' protein folding	3/33	5.57737e-05	0.00752944	Hspa8/Hspa1a/Hsph1
Schw.Cell	GO:0006986	response to unfolded protein	4/33	7.65011e-05	0.00885227	Hspa8/Ddit3/Hspa1a/Hsph1
Schw.Cell	GO:0048545	response to steroid hormone	4/33	0.000632507	0.0403869	Cnot1/Arntl/Lbh/Acsbg1
Schw.Cell	GO:0034620	cellular response to unfolded protein	3/33	0.000648184	0.0403869	Hspa8/Ddit3/Hspa1a

## Sheet: DR_GO_terms_in_KOWvWTW
Significant Gene Ontology Enrichment of Down-regulated Genes in WD between MR Intact and SMC MR KO
Gene Ontology analysis was performed using the enrichGO function from clusterProfiler R package with minGSsize=10, MaxGSsize=500.
Only terms with a Benjamini-Hochberg adjusted p-value <= 0.05 are shown.
No GO enrichment terms met the above threshold for Tcell1, Fibro4 SMC3, Schwann, Pericyte, Mac2-4, LEC, Epic.Card cell populations
Cell_type	ID	Description	GeneRatio	pvalue	p.adjust	geneID
Bcells	GO:0035739	CD4-positive, alpha-beta T cell proliferation	2/24	0.000119493	0.0397316	Cd44/Cd81
Bcells	GO:2000561	regulation of CD4-positive, alpha-beta T cell proliferation	2/24	0.000119493	0.0397316	Cd44/Cd81
EC1	GO:0002483	antigen processing and presentation of endogenous peptide antigen	9/260	4.9425e-11	4.85954e-08	H2-Q7/H2-K1/H2-Q6/H2-D1/B2m/H2-T23/H2-Q4/H2-T22/Tap1
EC1	GO:0019885	antigen processing and presentation of endogenous peptide antigen via MHC class I	9/260	4.9425e-11	4.85954e-08	H2-Q7/H2-K1/H2-Q6/H2-D1/B2m/H2-T23/H2-Q4/H2-T22/Tap1
EC1	GO:0002474	antigen processing and presentation of peptide antigen via MHC class I	10/260	5.49375e-11	4.85954e-08	H2-Q7/H2-K1/H2-Q6/H2-D1/B2m/H2-T23/H2-Q4/H2-T22/Tap1/Tapbpl
EC1	GO:0001525	angiogenesis	31/260	5.63262e-11	4.85954e-08	Klf2/Nr4a1/Klf4/Jun/Id1/Hhex/Apold1/Egr3/Meox2/Cav1/Nrarp/Amotl2/Adamts9/Cdh5/Aqp1/Stab1/Ramp2/Itga5/Rgcc/Angptl4/S100a1/Adgrg1/Cd34/Fn1/Tcf4/Sox17/Rhob/Casp8/Anxa3/Clic4/S1pr1
EC1	GO:0001916	positive regulation of T cell mediated cytotoxicity	9/260	1.49134e-09	6.43326e-07	H2-Q7/H2-K1/H2-Q6/H2-D1/B2m/H2-T23/H2-Q4/Hspa8/H2-T22
EC1	GO:0014706	striated muscle tissue development	24/260	5.26282e-08	1.2108e-05	Egr1/Sik1/Atf3/Nr4a1/Btg2/Hlx/Cyp26b1/Meox2/Cav1/Wt1/Adamts9/Fos/Kdm6b/Ly6e/Ddx5/Maff/Map2k4/Ifrd1/Sox17/Mbnl1/Casp8/Ccm2l/S1pr1/Fdps
EC1	GO:0001913	T cell mediated cytotoxicity	9/260	2.06453e-07	3.95815e-05	H2-Q7/H2-K1/H2-Q6/H2-D1/B2m/H2-T23/H2-Q4/Hspa8/H2-T22
EC1	GO:0001912	positive regulation of leukocyte mediated cytotoxicity	9/260	7.02582e-07	0.00012123	H2-Q7/H2-K1/H2-Q6/H2-D1/B2m/H2-T23/H2-Q4/Hspa8/H2-T22
EC1	GO:0060538	skeletal muscle organ development	14/260	1.22807e-06	0.000192639	Egr1/Atf3/Nr4a1/Btg2/Hlx/Cyp26b1/Meox2/Cav1/Wt1/Fos/Ddx5/Maff/Sox17/Mbnl1
EC1	GO:0071496	cellular response to external stimulus	16/260	2.00176e-06	0.000287836	Sik1/Ptger4/Atf3/Jun/Cdkn1a/Cav1/Bag3/Fos/Aqp1/Kcnb1/Angptl4/Lamp2/Atf4/Srebf2/Klf10/Top2b
EC1	GO:0031343	positive regulation of cell killing	9/260	2.87417e-06	0.000381491	H2-Q7/H2-K1/H2-Q6/H2-D1/B2m/H2-T23/H2-Q4/Hspa8/H2-T22
EC1	GO:0043276	anoikis	6/260	7.779e-06	0.000838917	Sik1/Mcl1/Cav1/Itga5/Dapk2/Bcl2l1
EC1	GO:0050710	negative regulation of cytokine secretion	8/260	8.26884e-06	0.00086472	Ptger4/Lrrc32/Srgn/Trim27/Rgcc/Cd34/Fn1/Serpinb1a
EC1	GO:0007623	circadian rhythm	13/260	1.08643e-05	0.00110273	Egr1/Sik1/Ptger4/Id1/Mat2a/Bhlhe40/Crem/Nfil3/Noct/Ddx5/Atf4/Siah2/Klf10
EC1	GO:1904950	negative regulation of establishment of protein localization	13/260	1.29279e-05	0.00115939	Ptger4/Lrrc32/Dnaja1/Bag3/Srgn/Hsph1/Trim27/Midn/Rgcc/Kcnb1/Cd34/Fn1/Serpinb1a
EC1	GO:0061684	chaperone-mediated autophagy	4/260	1.36666e-05	0.00115939	Hspa8/Bag3/Plk3/Lamp2
EC1	GO:1902532	negative regulation of intracellular signal transduction	22/260	1.37828e-05	0.00115939	Sik1/Pde4b/Atf3/Dusp8/Klf4/Dusp1/Dnaja1/Litaf/Mcl1/Cav1/Plaur/Gnai2/Hsph1/Myadm/Mdm2/Nucb2/Dusp16/Spaar/Bcl2l1/Casp8/Timp3/Otud7b
EC1	GO:0043618	regulation of transcription from RNA polymerase II promoter in response to stress	7/260	1.39271e-05	0.00115939	Egr1/Klf2/Atf3/Jun/Bag3/Dnajb1/Atf4
EC1	GO:0001909	leukocyte mediated cytotoxicity	10/260	1.41103e-05	0.00115939	H2-Q7/H2-K1/H2-Q6/H2-D1/B2m/H2-T23/H2-Q4/Hspa8/H2-T22/Tap1
EC1	GO:0002792	negative regulation of peptide secretion	11/260	2.0731e-05	0.00158984	Ptger4/Lrrc32/Srgn/Trim27/Midn/Nucb2/Rgcc/Kcnb1/Cd34/Fn1/Serpinb1a
EC1	GO:2001233	regulation of apoptotic signaling pathway	19/260	2.98993e-05	0.00216912	Atf3/Dnaja1/Mcl1/Cav1/Plaur/Ubb/Bcl10/Gnai2/Plscr1/Hsph1/Mdm2/Sgms1/Jak2/Dapk2/Bcl2l1/Casp8/Timp3/Siah2/Ing2
EC1	GO:0043903	regulation of interspecies interactions between organisms	12/260	3.57099e-05	0.002515	Jun/Hspa8/Zfp36/Cav1/Plscr1/Pde12/Trim27/Ddx5/Fam111a/Ifitm2/Lgals1/Top2b
EC1	GO:0022407	regulation of cell-cell adhesion	18/260	4.0554e-05	0.00279904	Zbtb16/Klf4/H2-T23/Hlx/Lrrc32/Egr3/Cav1/Nrarp/Zmiz1/Bcl10/Hsp90aa1/Hsph1/Myadm/Rgcc/Jak2/Efnb1/Ccm2l/Lgals1
EC1	GO:0009991	response to extracellular stimulus	17/260	4.23804e-05	0.00286774	Sik1/Atf3/Jun/Slc25a25/Cdkn1a/Zfp36/Bcl10/Fos/Noct/Nucb2/Kcnb1/Angptl4/Lamp2/Atf4/Srebf2/Klf10/Top2b
EC1	GO:0030950	establishment or maintenance of actin cytoskeleton polarity	4/260	4.47593e-05	0.00297047	Aqp1/Rhoc/Rnd1/Rhob
EC1	GO:0048660	regulation of smooth muscle cell proliferation	11/260	5.28519e-05	0.00344136	Egr1/Klf4/Jun/Cdkn1a/Cav1/Gnai2/Tgm2/Mdm2/Jak2/Dnmt1/S1pr1
EC1	GO:0010951	negative regulation of endopeptidase activity	10/260	5.55784e-05	0.00351522	Timp4/Nr4a1/Hspa1b/Klf4/Plaur/Aqp1/Mdm2/Serpinb1a/Timp3/Siah2
EC1	GO:0002237	response to molecule of bacterial origin	14/260	6.41629e-05	0.00382317	Ptger4/B2m/Pde4b/Jun/Arid5a/Jund/Litaf/Zfp36/Plscr2/Sbno2/Bcl10/Plscr1/Noct/Jak2
EC1	GO:0030855	epithelial cell differentiation	21/260	6.48972e-05	0.00382317	Cldn5/Klf2/Klf4/Jun/Id1/Hhex/Apold1/Cyp26b1/Zfp36/Cav1/Plaur/Fosl2/Wt1/Cdh5/Tcf15/Kdm6b/Myadm/Maff/Rilpl1/Sox17/Clic4
EC1	GO:0048659	smooth muscle cell proliferation	11/260	6.6538e-05	0.00382317	Egr1/Klf4/Jun/Cdkn1a/Cav1/Gnai2/Tgm2/Mdm2/Jak2/Dnmt1/S1pr1
EC1	GO:0046677	response to antibiotic	13/260	6.75785e-05	0.00382317	Egr1/Id1/Adh1/Aqp1/Kdm6b/Hsph1/Oser1/Mdm2/Jak2/Bcl2l1/Rhob/Casp8/Top2b
EC1	GO:0045428	regulation of nitric oxide biosynthetic process	7/260	7.38149e-05	0.00404342	Klf2/Klf4/Dynll1/Cav1/Hsp90aa1/Jak2/Cd34
EC1	GO:0042026	protein refolding	5/260	8.18881e-05	0.00422589	B2m/Hspa1b/Hspa8/Hspa1a/Hsp90aa1
EC1	GO:0042326	negative regulation of phosphorylation	19/260	8.22348e-05	0.00422589	Atf3/Dusp8/Klf4/Dusp1/Jun/Cdkn1a/Dynll1/Dnaja1/Hhex/Fabp4/Cav1/Socs3/Pde12/Hsph1/Trim27/Midn/Myadm/Dusp16/Timp3
EC1	GO:2000811	negative regulation of anoikis	4/260	8.32687e-05	0.00422589	Mcl1/Cav1/Itga5/Bcl2l1
EC1	GO:0001906	cell killing	10/260	8.65612e-05	0.00432931	H2-Q7/H2-K1/H2-Q6/H2-D1/B2m/H2-T23/H2-Q4/Hspa8/H2-T22/Tap1
EC1	GO:0003158	endothelium development	9/260	9.34384e-05	0.00460651	Cldn5/Id1/Apold1/Cdh5/Kdm6b/Myadm/Sox17/Rhob/Clic4
EC1	GO:0042176	regulation of protein catabolic process	17/260	0.000113009	0.00549285	Timp4/Hspa1b/Hspa1a/Cav1/Ubb/Azin1/Hsp90aa1/Plk3/Smurf1/Rybp/Mdm2/Sox17/Uchl5/Commd1/Serpinb1a/Timp3/Odc1
EC1	GO:0051085	chaperone cofactor-dependent protein refolding	5/260	0.000115605	0.00554099	Hspa1b/Hspa8/Hspa1a/Dnajb1/Hsph1
EC1	GO:0007159	leukocyte cell-cell adhesion	15/260	0.000137051	0.00614808	Zbtb16/Klf4/H2-T23/Hlx/Lrrc32/Egr3/Cav1/Nrarp/Zmiz1/Bcl10/Hsp90aa1/Hsph1/Itga5/Efnb1/Lgals1
EC1	GO:0000188	inactivation of MAPK activity	4/260	0.000141485	0.00614808	Dusp8/Dusp1/Cav1/Dusp16
EC1	GO:0050870	positive regulation of T cell activation	11/260	0.00014827	0.00631705	Zbtb16/H2-T23/Hlx/Egr3/Cav1/Zmiz1/Bcl10/Hsp90aa1/Hsph1/Efnb1/Lgals1
EC1	GO:0006809	nitric oxide biosynthetic process	7/260	0.000158765	0.00659314	Klf2/Klf4/Dynll1/Cav1/Hsp90aa1/Jak2/Cd34
EC1	GO:0031668	cellular response to extracellular stimulus	12/260	0.000160482	0.00659314	Sik1/Atf3/Jun/Cdkn1a/Fos/Kcnb1/Angptl4/Lamp2/Atf4/Srebf2/Klf10/Top2b
EC1	GO:0061614	pri-miRNA transcription by RNA polymerase II	6/260	0.000176962	0.0069227	Klf4/Jun/Wt1/Fos/Ddx5/Srebf2
EC1	GO:0072520	seminiferous tubule development	4/260	0.000179577	0.0069227	Ubb/Wt1/Adgrg1/Ing2
EC1	GO:0032870	cellular response to hormone stimulus	19/260	0.000182172	0.0069227	Ptger4/Nr4a1/Jun/Dnaja1/Jund/Sgk1/Zfp36/Cav1/Wt1/Socs3/Cish/Gnai2/Aqp1/Ly6e/Ddx5/Ramp2/Nucb2/Jak2/Ufm1
EC1	GO:0009408	response to heat	8/260	0.000191204	0.00694574	Pde4b/Hspa1b/Hspa8/Hspa1a/Dnaja1/Hsp90aa1/Bag3/Cd34
EC1	GO:0001818	negative regulation of cytokine production	13/260	0.000199358	0.00716649	Klf2/Ptger4/Klf4/Lrrc32/Zfp36/Srgn/Trim27/Rgcc/Cd34/Fn1/Serpinb1a/Rel/Otud7b
EC1	GO:0044403	symbiotic process	15/260	0.000209842	0.00736318	Jun/Hspa8/Zfp36/Cav1/Plscr1/Pde12/Aqp1/Trim27/Ddx5/Fam111a/Fn1/Ifitm2/Bcl2l1/Lgals1/Top2b
EC1	GO:0046209	nitric oxide metabolic process	7/260	0.000224161	0.00758411	Klf2/Klf4/Dynll1/Cav1/Hsp90aa1/Jak2/Cd34
EC1	GO:0051591	response to cAMP	6/260	0.000269717	0.00846176	Jun/Jund/Mat2a/Wt1/Aqp1/Crem
EC1	GO:0009952	anterior/posterior pattern specification	11/260	0.000276875	0.00853789	Zbtb16/Btg2/Hhex/Meox2/Nrarp/Wt1/Bhlhe40/Tcf15/Rnf2/Sf3b1/Sox17
EC1	GO:2001057	reactive nitrogen species metabolic process	7/260	0.000309718	0.00905793	Klf2/Klf4/Dynll1/Cav1/Hsp90aa1/Jak2/Cd34
EC1	GO:0048545	response to steroid hormone	11/260	0.000317198	0.00917331	Dnaja1/Sgk1/Zfp36/Cav1/Sult1a1/Adh1/Aqp1/Ddx5/Jak2/Ufm1/Anxa3
EC1	GO:0051100	negative regulation of binding	10/260	0.000376632	0.0103981	B2m/Jun/Ppp1r2/Id1/Cav1/Plscr1/Jak2/Mepce/Ccm2l/Gtf2f1
EC1	GO:1902903	regulation of supramolecular fiber organization	15/260	0.000393269	0.0107712	Ptger4/Hspa8/Id1/Cdc42ep2/Tmsb10/Tmsb4x/Sgk1/Cav1/Cdh5/Trim27/Myadm/Rgcc/Rhoc/Map1b/S1pr1
EC1	GO:0016032	viral process	13/260	0.000411405	0.0111792	Jun/Hspa8/Zfp36/Cav1/Plscr1/Pde12/Trim27/Ddx5/Fam111a/Ifitm2/Bcl2l1/Lgals1/Top2b
EC1	GO:0046683	response to organophosphorus	7/260	0.000451565	0.0120848	Jun/Jund/Mat2a/Wt1/Aqp1/Crem/Top2b
EC1	GO:0006986	response to unfolded protein	8/260	0.000451734	0.0120848	Atf3/Hspa1b/Hspa8/Hspa1a/Hsp90aa1/Bag3/Hsph1/Atf4
EC1	GO:0086103	G protein-coupled receptor signaling pathway involved in heart process	3/260	0.000478671	0.0125143	Pde4b/Cav1/Gnai2
EC1	GO:0001570	vasculogenesis	7/260	0.00052107	0.0133201	Hhex/Cav1/Wt1/Zmiz1/Ramp2/Cd34/Sox17
EC1	GO:0071417	cellular response to organonitrogen compound	18/260	0.000539615	0.0136927	Egr1/Pde4b/Nr4a1/Sgk1/Cav1/Wt1/Socs3/Cish/Gnai2/Aqp1/Mdm2/Nucb2/Jak2/Spaar/Bcl2l1/Dnmt1/Atf4/Top2b
EC1	GO:0019755	one-carbon compound transport	3/260	0.000650222	0.0159184	Aqp7/Aqp1/Car4
EC1	GO:0021670	lateral ventricle development	3/260	0.000650222	0.0159184	Aqp1/Uchl5/Dbi
EC1	GO:0048146	positive regulation of fibroblast proliferation	6/260	0.000670613	0.0162725	Jun/Cdkn1a/Fosl2/Zmiz1/Aqp1/Fn1
EC1	GO:0097237	cellular response to toxic substance	9/260	0.000679005	0.0162725	Egr1/B2m/Aqp1/Kdm6b/Hsph1/Oser1/Rhob/Selenot/Top2b
EC1	GO:0052548	regulation of endopeptidase activity	13/260	0.000740528	0.0176246	Timp4/Nr4a1/Hspa1b/Klf4/Plaur/Bcl10/Aqp1/Mdm2/Jak2/Casp8/Serpinb1a/Timp3/Siah2
EC1	GO:0042136	neurotransmitter biosynthetic process	7/260	0.000833977	0.0189346	Klf2/Klf4/Dynll1/Cav1/Hsp90aa1/Jak2/Cd34
EC1	GO:1990823	response to leukemia inhibitory factor	8/260	0.000897601	0.0198565	Klf4/Rnf125/Mat2a/Socs3/Sbno2/Mkrn1/Sox17/Pcolce
EC1	GO:1990830	cellular response to leukemia inhibitory factor	8/260	0.000897601	0.0198565	Klf4/Rnf125/Mat2a/Socs3/Sbno2/Mkrn1/Sox17/Pcolce
EC1	GO:0045930	negative regulation of mitotic cell cycle	11/260	0.000994359	0.0213184	Btg3/Klf4/Btg2/Gadd45gip1/Cdkn1a/Plk3/Mdm2/Rgcc/Ppp1r10/Bcl2l1/Top2b
EC1	GO:0051251	positive regulation of lymphocyte activation	12/260	0.00101152	0.0214156	Zbtb16/H2-T23/Hlx/Cdkn1a/Egr3/Cav1/Zmiz1/Bcl10/Hsp90aa1/Hsph1/Efnb1/Lgals1
EC1	GO:0042110	T cell activation	17/260	0.00102013	0.0214663	Egr1/Ptger4/B2m/Zbtb16/H2-T23/Hlx/Lrrc32/Cyp26b1/Egr3/Cav1/Nrarp/Zmiz1/Bcl10/Hsp90aa1/Hsph1/Efnb1/Lgals1
EC1	GO:0071480	cellular response to gamma radiation	4/260	0.00105652	0.0220972	Egr1/Cdkn1a/Mdm2/Bcl2l1
EC1	GO:1902107	positive regulation of leukocyte differentiation	9/260	0.00108819	0.0223304	Zbtb16/Jun/Hlx/Egr3/Zmiz1/Hsp90aa1/Fos/Casp8/Klf10
EC1	GO:0072224	metanephric glomerulus development	3/260	0.00110002	0.0223304	Egr1/Wt1/Aqp1
EC1	GO:0010035	response to inorganic substance	16/260	0.00113785	0.0226978	B2m/Nr4a1/Jun/Jund/Fabp4/Cav1/Fos/Aqp1/Kdm6b/Hsph1/Oser1/Fn1/Rhob/Anxa11/Clic4/Top2b
EC1	GO:0062197	cellular response to chemical stress	13/260	0.00115715	0.0229501	Jun/Dnaja1/Mcl1/Cav1/Fos/Aqp1/Kdm6b/Hsph1/Oser1/Jak2/Rhob/Atf4/Top2b
EC1	GO:0042632	cholesterol homeostasis	6/260	0.00123973	0.0235852	Gpihbp1/Acox1/Fabp4/Cav1/Commd1/Srebf2
EC1	GO:0001503	ossification	14/260	0.00144983	0.026756	Ptger4/Zbtb16/Id1/Jund/Sbno2/Srgn/Nab2/Noct/Ddx5/Smurf1/Tapt1/Clic1/S1pr1/Klf10
EC1	GO:0071396	cellular response to lipid	16/260	0.00153527	0.0275948	Ptger4/Pde4b/Arid5a/Dnaja1/Litaf/Cyp26b1/Sgk1/Zfp36/Plscr2/Sbno2/Bcl10/Plscr1/Aqp1/Ddx5/Jak2/Ufm1
EC1	GO:0071260	cellular response to mechanical stimulus	4/260	0.00156234	0.0279359	Ptger4/Cav1/Bag3/Aqp1
EC1	GO:0001101	response to acid chemical	11/260	0.00163529	0.0289405	Egr1/Klf2/Ptger4/Klf4/Cyp26b1/Adh1/Aqp1/Scamp3/Spaar/Bcl2l1/Dnmt1
EC1	GO:0051348	negative regulation of transferase activity	11/260	0.00174963	0.0300396	Dusp8/Dusp1/Cdkn1a/Dnaja1/Hhex/Fabp4/Zfp36/Cav1/Trim27/Midn/Dusp16
EC1	GO:1903311	regulation of mRNA metabolic process	11/260	0.00174963	0.0300396	Btg2/Hspa8/Zfp36/Rbm3/Pde12/Noct/Ddx5/Nup98/Mbnl1/Myef2/Magoh
EC1	GO:0071453	cellular response to oxygen levels	7/260	0.00179321	0.0306354	Egr1/Cav1/Plk3/Aqp1/Rgcc/Cd34/Commd1
EC1	GO:0071248	cellular response to metal ion	8/260	0.00188984	0.0319697	B2m/Jun/Jund/Fabp4/Fos/Aqp1/Fn1/Clic4
EC1	GO:0030278	regulation of ossification	10/260	0.00207441	0.0339832	Ptger4/Zbtb16/Id1/Jund/Srgn/Noct/Ddx5/Smurf1/Clic1/S1pr1
EC1	GO:0032271	regulation of protein polymerization	10/260	0.00207441	0.0339832	Cdc42ep2/Tmsb10/Tmsb4x/Sgk1/Cav1/Cdh5/Hsp90aa1/Trim27/Myadm/Map1b
EC1	GO:0034620	cellular response to unfolded protein	6/260	0.00225727	0.0360011	Atf3/Hspa1b/Hspa8/Hspa1a/Bag3/Atf4
EC1	GO:0035690	cellular response to drug	13/260	0.00238417	0.037296	Egr1/B2m/Pde4b/Gnai2/Aqp1/Kdm6b/Ly6e/Hsph1/Oser1/Jak2/Rhob/Atf4/Top2b
EC1	GO:0007163	establishment or maintenance of cell polarity	10/260	0.00238841	0.037296	Cyp26b1/Amotl2/Cdh5/Hsp90aa1/Tcf15/Aqp1/Rhoc/Rnd1/Map1b/Rhob
EC1	GO:0045601	regulation of endothelial cell differentiation	4/260	0.00247011	0.0380735	Cldn5/Id1/Apold1/Cdh5
EC1	GO:0034614	cellular response to reactive oxygen species	8/260	0.0024713	0.0380735	Jun/Fos/Aqp1/Kdm6b/Hsph1/Oser1/Rhob/Top2b
EC1	GO:0032507	maintenance of protein location in cell	5/260	0.0031968	0.0471459	Tmsb10/Tmsb4x/Cav1/Srgn/Tapt1
EC1	GO:0032922	circadian regulation of gene expression	5/260	0.00343161	0.0499683	Egr1/Bhlhe40/Crem/Noct/Atf4
EC2	GO:0002483	antigen processing and presentation of endogenous peptide antigen	9/161	6.56228e-13	9.5514e-10	H2-K1/B2m/H2-Q7/H2-D1/H2-T23/H2-Q6/H2-T22/H2-Q4/Tap1
EC2	GO:0019885	antigen processing and presentation of endogenous peptide antigen via MHC class I	9/161	6.56228e-13	9.5514e-10	H2-K1/B2m/H2-Q7/H2-D1/H2-T23/H2-Q6/H2-T22/H2-Q4/Tap1
EC2	GO:0001525	angiogenesis	24/161	8.55645e-11	3.55826e-08	Klf2/Jun/Nr4a1/Cav1/Klf4/Hhex/Id1/Meox2/Rhob/Nrarp/Apold1/S1pr1/Amotl2/Jup/Krit1/Egfl7/Cd34/Anxa3/Adm/Sox17/Cd59a/Aqp1/Plk2/Adamts1
EC2	GO:0001916	positive regulation of T cell mediated cytotoxicity	8/161	8.04308e-10	2.12849e-07	H2-K1/B2m/H2-Q7/H2-D1/H2-T23/H2-Q6/H2-T22/H2-Q4
EC2	GO:0001913	T cell mediated cytotoxicity	8/161	6.5858e-08	1.12772e-05	H2-K1/B2m/H2-Q7/H2-D1/H2-T23/H2-Q6/H2-T22/H2-Q4
EC2	GO:0031341	regulation of cell killing	10/161	7.5715e-08	1.22448e-05	H2-K1/B2m/H2-Q7/H2-D1/H2-T23/H2-Q6/H2-T22/H2-Q4/Tap1/Cd59a
EC2	GO:0001910	regulation of leukocyte mediated cytotoxicity	9/161	1.41286e-07	2.16466e-05	H2-K1/B2m/H2-Q7/H2-D1/H2-T23/H2-Q6/H2-T22/H2-Q4/Tap1
EC2	GO:0034341	response to interferon-gamma	10/161	7.07362e-07	9.14846e-05	H2-Q7/Gbp4/Irgm1/Cdc42ep2/Gbp3/Ifitm3/Gbp7/Gbp2/Rpl13a/Bst2
EC2	GO:0007519	skeletal muscle tissue development	11/161	1.2066e-06	0.000140497	Egr1/Btg2/Nr4a1/Hlx/Cyp26b1/Cav1/Meox2/Atf3/Fos/Pmp22/Sox17
EC2	GO:0001906	cell killing	10/161	1.32253e-06	0.000142589	H2-K1/B2m/H2-Q7/H2-D1/H2-T23/H2-Q6/H2-T22/H2-Q4/Tap1/Cd59a
EC2	GO:0001909	leukocyte mediated cytotoxicity	9/161	1.89665e-06	0.000184038	H2-K1/B2m/H2-Q7/H2-D1/H2-T23/H2-Q6/H2-T22/H2-Q4/Tap1
EC2	GO:0017144	drug metabolic process	16/161	6.23167e-06	0.000533541	Egr1/Klf2/Ptger4/Cav1/Klf4/Sult1a1/Mat2a/Dynll1/Cyp4b1/Ddah2/Cd34/Ahcyl1/Entpd1/Atp5g3/Ece1/Pxdn
EC2	GO:0030855	epithelial cell differentiation	17/161	1.1003e-05	0.000915137	Klf2/Cldn5/Jun/Cyp26b1/Cav1/Klf4/Zfp36/Hhex/Id1/Hes1/Apold1/Abcb1a/Tcf15/Ugcg/Myadm/Fndc3b/Sox17
EC2	GO:0014706	striated muscle tissue development	15/161	1.53142e-05	0.00117315	Egr1/Btg2/Nr4a1/Hlx/Sik1/Cyp26b1/Cav1/Meox2/S1pr1/Ly6e/Atf3/Fkbp1a/Fos/Pmp22/Sox17
EC2	GO:0043620	regulation of DNA-templated transcription in response to stress	6/161	1.71254e-05	0.00124778	Egr1/Klf2/Jun/Atf3/Tcim/Ppp1r15a
EC2	GO:0035456	response to interferon-beta	6/161	1.90625e-05	0.00132121	Iigp1/Irgm1/Gbp3/Ifitm3/Gbp2/Bst2
EC2	GO:0032970	regulation of actin filament-based process	14/161	2.79769e-05	0.00185093	Ptger4/Cav1/Id1/Rhob/Pde4b/S100a10/S1pr1/Cdc42ep2/Tmsb10/Jup/Myadm/Bst2/Fhod1/Coro1b
EC2	GO:0031345	negative regulation of cell projection organization	10/161	3.15951e-05	0.00202056	H2-K1/B2m/H2-D1/Id1/Hes1/Thoc2/Cers2/Pmp22/Plk2/Coro1b
EC2	GO:0001667	ameboidal-type cell migration	14/161	3.84128e-05	0.00232957	Jun/Nr4a1/Klf4/Meox2/Rhob/Amotl2/Jup/Krit1/Anxa3/Pmp22/Sox17/Aqp1/Plk2/Coro1b
EC2	GO:0045428	regulation of nitric oxide biosynthetic process	6/161	4.17911e-05	0.00248273	Klf2/Cav1/Klf4/Dynll1/Ddah2/Cd34
EC2	GO:0031579	membrane raft organization	4/161	4.35128e-05	0.00253332	Cav1/S100a10/Myadm/Pmp22
EC2	GO:0002237	response to molecule of bacterial origin	11/161	4.76786e-05	0.00272142	Jun/B2m/Ptger4/Zfp36/Jund/Pde4b/Plscr2/Bcl10/Gbp2/Rpl13a/Adm
EC2	GO:0010977	negative regulation of neuron projection development	9/161	5.18024e-05	0.00289994	H2-K1/B2m/H2-D1/Id1/Hes1/Thoc2/Cers2/Pmp22/Plk2
EC2	GO:0006809	nitric oxide biosynthetic process	6/161	8.24032e-05	0.00436137	Klf2/Cav1/Klf4/Dynll1/Ddah2/Cd34
EC2	GO:0044403	symbiotic process	12/161	8.47768e-05	0.00440688	Jun/Cav1/Zfp36/Fam111a/Irgm1/Gbp3/Ifitm3/Gbp7/Gbp2/Thoc2/Bst2/Aqp1
EC2	GO:0090132	epithelium migration	11/161	8.92474e-05	0.00447929	Jun/Nr4a1/Klf4/Meox2/Rhob/Jup/Krit1/Anxa3/Aqp1/Plk2/Coro1b
EC2	GO:0009611	response to wounding	14/161	0.000110626	0.00517773	Jun/Ptger4/Cav1/Klf4/Zfp36/Cdkn1a/Cd151/Cers2/Cd34/Spaar/Adm/Aqp1/Entpd1/Coro1b
EC2	GO:0042326	negative regulation of phosphorylation	14/161	0.000116218	0.00520476	Dusp1/Jun/Cav1/Dusp8/Klf4/Hhex/Gbp4/Dynll1/Cdkn1a/Atf3/Myadm/Fkbp1a/Ppp1r15a/Kat2b
EC2	GO:0034754	cellular hormone metabolic process	6/161	0.000129763	0.00555499	Egr1/Cyp26b1/Sult1a1/Dhrs3/Adm/Ece1
EC2	GO:2001057	reactive nitrogen species metabolic process	6/161	0.000149618	0.00613433	Klf2/Cav1/Klf4/Dynll1/Ddah2/Cd34
EC2	GO:0001933	negative regulation of protein phosphorylation	13/161	0.000157457	0.00636608	Dusp1/Jun/Cav1/Dusp8/Klf4/Hhex/Gbp4/Cdkn1a/Atf3/Myadm/Fkbp1a/Ppp1r15a/Kat2b
EC2	GO:0051099	positive regulation of binding	9/161	0.000169657	0.00676536	B2m/Cav1/Klf4/Hes1/S100a10/Krit1/Fkbp1a/Plk2/Kat2b
EC2	GO:0048660	regulation of smooth muscle cell proliferation	8/161	0.000191663	0.0074391	Egr1/Jun/Cav1/Klf4/S1pr1/Cdkn1a/Adamts1/Tgm2
EC2	GO:0060211	regulation of nuclear-transcribed mRNA poly(A) tail shortening	3/161	0.000210644	0.00786134	Btg2/Zfp36/Tnrc6b
EC2	GO:0060213	positive regulation of nuclear-transcribed mRNA poly(A) tail shortening	3/161	0.000210644	0.00786134	Btg2/Zfp36/Tnrc6b
EC2	GO:0030336	negative regulation of cell migration	10/161	0.000215708	0.00794842	Dusp1/Ptger4/Klf4/Meox2/Rhob/Jup/Krit1/Egfl7/Cers2/Coro1b
EC2	GO:0048659	smooth muscle cell proliferation	8/161	0.000227881	0.00829201	Egr1/Jun/Cav1/Klf4/S1pr1/Cdkn1a/Adamts1/Tgm2
EC2	GO:0001570	vasculogenesis	6/161	0.000238747	0.00858015	Cav1/Hhex/Egfl7/Cd34/Adm/Sox17
EC2	GO:0030856	regulation of epithelial cell differentiation	7/161	0.000297986	0.0105785	Cldn5/Cav1/Zfp36/Id1/Hes1/Apold1/Abcb1a
EC2	GO:0042832	defense response to protozoan	4/161	0.000331652	0.0113581	Iigp1/Gbp3/Gbp7/Gbp2
EC2	GO:0042136	neurotransmitter biosynthetic process	6/161	0.000365189	0.0119445	Klf2/Cav1/Klf4/Dynll1/Ddah2/Cd34
EC2	GO:0032956	regulation of actin cytoskeleton organization	11/161	0.000499995	0.0153209	Ptger4/Id1/Rhob/S100a10/S1pr1/Cdc42ep2/Tmsb10/Myadm/Bst2/Fhod1/Coro1b
EC2	GO:0009612	response to mechanical stimulus	7/161	0.000516831	0.0154587	Jun/Ptger4/Cav1/Jund/Jup/Fos/Aqp1
EC2	GO:0001935	endothelial cell proliferation	7/161	0.000539676	0.0158686	Jun/Nr4a1/Cav1/Nrarp/Krit1/Egfl7/Cd34
EC2	GO:1902903	regulation of supramolecular fiber organization	11/161	0.000581962	0.0167732	Ptger4/Cav1/Id1/Sgk1/S100a10/S1pr1/Cdc42ep2/Tmsb10/Myadm/Fhod1/Coro1b
EC2	GO:0051384	response to glucocorticoid	5/161	0.00071756	0.019743	Zfp36/Sult1a1/Sgk1/Anxa3/Aqp1
EC2	GO:0071453	cellular response to oxygen levels	6/161	0.00073369	0.019743	Egr1/Cav1/Atp6v0a2/Cd34/Gnb1/Aqp1
EC2	GO:0040013	negative regulation of locomotion	10/161	0.000741978	0.019743	Dusp1/Ptger4/Klf4/Meox2/Rhob/Jup/Krit1/Egfl7/Cers2/Coro1b
EC2	GO:0110053	regulation of actin filament organization	9/161	0.000845709	0.0215953	Ptger4/Id1/S100a10/S1pr1/Cdc42ep2/Tmsb10/Myadm/Fhod1/Coro1b
EC2	GO:0003158	endothelium development	6/161	0.000979029	0.0239492	Cldn5/Id1/Rhob/Apold1/Myadm/Sox17
EC2	GO:0035458	cellular response to interferon-beta	4/161	0.00109882	0.0266556	Iigp1/Irgm1/Gbp3/Gbp2
EC2	GO:0071229	cellular response to acid chemical	7/161	0.0011491	0.0276449	Egr1/Klf2/Ptger4/Cyp26b1/S100a10/Spaar/Aqp1
EC2	GO:1903034	regulation of response to wounding	7/161	0.00119196	0.0282098	Ptger4/Cav1/Klf4/Cdkn1a/Cers2/Cd34/Spaar
EC2	GO:0032897	negative regulation of viral transcription	3/161	0.00156233	0.0349841	Jun/Zfp36/Ifitm3
EC2	GO:0048525	negative regulation of viral process	5/161	0.00172204	0.0380134	Jun/Zfp36/Fam111a/Ifitm3/Bst2
EC2	GO:0001936	regulation of endothelial cell proliferation	6/161	0.00172373	0.0380134	Jun/Nr4a1/Cav1/Nrarp/Krit1/Egfl7
EC2	GO:0042110	T cell activation	12/161	0.00185255	0.0396528	Egr1/B2m/H2-T23/Ptger4/Hlx/Cyp26b1/Cav1/Hes1/Nrarp/Bcl10/Cd151/Fkbp1a
EC2	GO:0045785	positive regulation of cell adhesion	11/161	0.00200071	0.0418998	H2-T23/Ptger4/Hlx/Cav1/Hes1/S100a10/Bcl10/Jup/Myadm/Stx3/Tgm2
EC2	GO:0032102	negative regulation of response to external stimulus	10/161	0.00214093	0.0426866	Dusp1/H2-T23/Ptger4/Zfp36/Tap1/Cdkn1a/Tspan6/Cers2/Cd34/Coro1b
EC2	GO:0032870	cellular response to hormone stimulus	12/161	0.00231193	0.0451323	Jun/Nr4a1/Ptger4/Cav1/Zfp36/Jund/Sgk1/Ly6e/Ugcg/Ahcyl1/Aqp1/Kat2b
EC2	GO:0051591	response to cAMP	4/161	0.00232561	0.0451323	Jun/Jund/Mat2a/Aqp1
EC2	GO:0001101	response to acid chemical	8/161	0.00262264	0.0498988	Egr1/Klf2/Ptger4/Cyp26b1/Klf4/S100a10/Spaar/Aqp1
EC3	GO:0002483	antigen processing and presentation of endogenous peptide antigen	9/144	2.37073e-13	3.23723e-10	H2-Q7/B2m/H2-T23/H2-K1/H2-Q4/H2-Q6/H2-D1/Tap1/H2-T22
EC3	GO:0019885	antigen processing and presentation of endogenous peptide antigen via MHC class I	9/144	2.37073e-13	3.23723e-10	H2-Q7/B2m/H2-T23/H2-K1/H2-Q4/H2-Q6/H2-D1/Tap1/H2-T22
EC3	GO:0001916	positive regulation of T cell mediated cytotoxicity	8/144	3.29978e-10	9.0117e-08	H2-Q7/B2m/H2-T23/H2-K1/H2-Q4/H2-Q6/H2-D1/H2-T22
EC3	GO:0001525	angiogenesis	21/144	1.97111e-09	4.14085e-07	Nr4a1/Klf2/Jun/Klf4/Apold1/Nrarp/Cav1/Hhex/Meox2/Id1/Adm/Cdh13/Prcp/Itga5/Dcn/Rgcc/Adamts9/Aqp1/Shc1/Egfl7/Cd34
EC3	GO:0001913	T cell mediated cytotoxicity	8/144	2.75928e-08	4.70974e-06	H2-Q7/B2m/H2-T23/H2-K1/H2-Q4/H2-Q6/H2-D1/H2-T22
EC3	GO:0043620	regulation of DNA-templated transcription in response to stress	8/144	2.75928e-08	4.70974e-06	Egr1/Klf2/Jun/Atf3/Bag3/Jmy/Nck2/Cebpb
EC3	GO:0001910	regulation of leukocyte mediated cytotoxicity	9/144	5.40398e-08	8.68133e-06	H2-Q7/B2m/H2-T23/H2-K1/H2-Q4/H2-Q6/H2-D1/Tap1/H2-T22
EC3	GO:0031343	positive regulation of cell killing	8/144	3.08371e-07	3.509e-05	H2-Q7/B2m/H2-T23/H2-K1/H2-Q4/H2-Q6/H2-D1/H2-T22
EC3	GO:0001909	leukocyte mediated cytotoxicity	9/144	7.45955e-07	7.27573e-05	H2-Q7/B2m/H2-T23/H2-K1/H2-Q4/H2-Q6/H2-D1/Tap1/H2-T22
EC3	GO:0034341	response to interferon-gamma	9/144	2.47032e-06	0.000210827	H2-Q7/Gbp4/Gbp7/Gsn/Bst2/Irgm1/Zyx/Gbp3/Ifitm3
EC3	GO:0001906	cell killing	9/144	4.33299e-06	0.000348041	H2-Q7/B2m/H2-T23/H2-K1/H2-Q4/H2-Q6/H2-D1/Tap1/H2-T22
EC3	GO:0071260	cellular response to mechanical stimulus	5/144	8.05079e-06	0.000567486	Ptger4/Cav1/Bag3/Aqp1/Piezo1
EC3	GO:0035456	response to interferon-beta	6/144	1.0094e-05	0.000689167	Iigp1/Bst2/Tgtp2/Irgm1/Gbp3/Ifitm3
EC3	GO:0030856	regulation of epithelial cell differentiation	8/144	1.92423e-05	0.00125121	Cldn5/Apold1/Cav1/Hes1/Zfp36/Id1/Keap1/Cebpb
EC3	GO:0022407	regulation of cell-cell adhesion	13/144	3.25662e-05	0.00206833	H2-T23/Klf4/Nrarp/Hlx/Cav1/Hes1/Pik3r1/Myadm/Rgcc/Cd274/Piezo1/Nck2/Cebpb
EC3	GO:0042326	negative regulation of phosphorylation	14/144	3.43244e-05	0.00213046	Dusp1/Jun/Klf4/Dusp8/Gbp4/Cav1/Hhex/Atf3/Dynll1/Myadm/Dnaja1/Spry4/Fabp4/Nck2
EC3	GO:0001935	endothelial cell proliferation	8/144	3.90726e-05	0.00237127	Nr4a1/Jun/Nrarp/Cav1/Cdh13/Rgcc/Egfl7/Cd34
EC3	GO:0030855	epithelial cell differentiation	15/144	4.21396e-05	0.00250181	Cldn5/Klf2/Cyp26b1/Jun/Klf4/Apold1/Tcf15/Cav1/Hhex/Hes1/Zfp36/Id1/Myadm/Keap1/Cebpb
EC3	GO:0001933	negative regulation of protein phosphorylation	13/144	5.03464e-05	0.00292545	Dusp1/Jun/Klf4/Dusp8/Gbp4/Cav1/Hhex/Atf3/Myadm/Dnaja1/Spry4/Fabp4/Nck2
EC3	GO:0010596	negative regulation of endothelial cell migration	5/144	6.46838e-05	0.00339714	Klf4/Meox2/Dcn/Rgcc/Adamts9
EC3	GO:0070293	renal absorption	3/144	8.3732e-05	0.00423467	Gsn/Aqp7/Aqp1
EC3	GO:0044403	symbiotic process	11/144	0.00013401	0.00653539	Jun/Gbp7/Cav1/Zfp36/Gsn/Bst2/Irgm1/Aqp1/Ppib/Gbp3/Ifitm3
EC3	GO:0001936	regulation of endothelial cell proliferation	7/144	0.000142789	0.00684133	Nr4a1/Jun/Nrarp/Cav1/Cdh13/Rgcc/Egfl7
EC3	GO:0043276	anoikis	4/144	0.00014816	0.00684586	Cav1/Sik1/Itga5/Dapk2
EC3	GO:0007519	skeletal muscle tissue development	8/144	0.000154165	0.00684586	Egr1/Nr4a1/Btg2/Cyp26b1/Hlx/Cav1/Atf3/Meox2
EC3	GO:0010631	epithelial cell migration	10/144	0.000157924	0.00684586	Nr4a1/Jun/Klf4/Meox2/Cdh13/Prcp/Dcn/Rgcc/Adamts9/Aqp1
EC3	GO:0090132	epithelium migration	10/144	0.000162815	0.00694473	Nr4a1/Jun/Klf4/Meox2/Cdh13/Prcp/Dcn/Rgcc/Adamts9/Aqp1
EC3	GO:0090130	tissue migration	10/144	0.000167833	0.00694473	Nr4a1/Jun/Klf4/Meox2/Cdh13/Prcp/Dcn/Rgcc/Adamts9/Aqp1
EC3	GO:0042110	T cell activation	13/144	0.000195105	0.00772218	Egr1/B2m/H2-T23/Cyp26b1/Ptger4/Nrarp/Hlx/Cav1/Hes1/Gsn/Cd274/Nck2/Cebpb
EC3	GO:0009408	response to heat	6/144	0.0002519	0.00917251	Pde4b/Dnaja1/Hspa1b/Bag3/Gclc/Cd34
EC3	GO:0050863	regulation of T cell activation	10/144	0.000260252	0.00924651	H2-T23/Cyp26b1/Nrarp/Hlx/Cav1/Hes1/Gsn/Cd274/Nck2/Cebpb
EC3	GO:0045428	regulation of nitric oxide biosynthetic process	5/144	0.000263865	0.00924651	Klf2/Klf4/Cav1/Dynll1/Cd34
EC3	GO:0035967	cellular response to topologically incorrect protein	6/144	0.000348654	0.0114502	Atf3/Pik3r1/Sdf2/Hspa1b/Bag3/Nck2
EC3	GO:0001818	negative regulation of cytokine production	9/144	0.000388459	0.0120555	Klf2/Ptger4/Klf4/Gbp4/Srgn/Zfp36/Rgcc/Cd274/Cd34
EC3	GO:0071453	cellular response to oxygen levels	6/144	0.000406839	0.012484	Egr1/Cav1/Plk3/Rgcc/Aqp1/Cd34
EC3	GO:0048871	multicellular organismal homeostasis	12/144	0.00042051	0.012682	Egr1/Cyp26b1/Ptger4/Cav1/Id1/Prcp/Tmem64/Aqp7/Aqp1/Fabp4/Cd34/Cebpb
EC3	GO:0007159	leukocyte cell-cell adhesion	10/144	0.000424133	0.012682	H2-T23/Klf4/Nrarp/Hlx/Cav1/Hes1/Itga5/Cd274/Nck2/Cebpb
EC3	GO:0006809	nitric oxide biosynthetic process	5/144	0.000461228	0.013121	Klf2/Klf4/Cav1/Dynll1/Cd34
EC3	GO:0072593	reactive oxygen species metabolic process	9/144	0.000549979	0.0152341	Klf2/Ptger4/Klf4/Cav1/Dynll1/Pxdn/Prcp/Shc1/Cd34
EC3	GO:0048660	regulation of smooth muscle cell proliferation	7/144	0.000552243	0.0152341	Egr1/Jun/Klf4/Cav1/Pik3r1/Cdh13/Shc1
EC3	GO:0051899	membrane depolarization	5/144	0.000593953	0.0159028	Jun/Cav1/Fhl1/Dcn/Gclc
EC3	GO:0032970	regulation of actin filament-based process	11/144	0.000611883	0.0161421	Ptger4/Pde4b/Cav1/Pik3r1/Id1/Myadm/Gsn/Bst2/Jmy/Rgcc/Nck2
EC3	GO:0048659	smooth muscle cell proliferation	7/144	0.000642076	0.0167001	Egr1/Jun/Klf4/Cav1/Pik3r1/Cdh13/Shc1
EC3	GO:0071706	tumor necrosis factor superfamily cytokine production	7/144	0.000666252	0.0171654	H2-T23/Ptger4/Pik3r1/Zfp36/Tbc1d23/Cd274/Cd34
EC3	GO:0031647	regulation of protein stability	9/144	0.00068556	0.0174978	Pik3r1/Gpihbp1/Id1/Rassf1/Gsn/Bag3/Sept8/Ppib/Mosmo
EC3	GO:0035458	cellular response to interferon-beta	4/144	0.000724973	0.0181642	Iigp1/Tgtp2/Irgm1/Gbp3
EC3	GO:0031579	membrane raft organization	3/144	0.000744244	0.0183111	Cav1/Myadm/Gsn
EC3	GO:0071276	cellular response to cadmium ion	3/144	0.000744244	0.0183111	Jun/Gsn/Mt1
EC3	GO:2001057	reactive nitrogen species metabolic process	5/144	0.00075346	0.0183723	Klf2/Klf4/Cav1/Dynll1/Cd34
EC3	GO:1902903	regulation of supramolecular fiber organization	10/144	0.000904313	0.0212903	Ptger4/Cav1/Pik3r1/Id1/Myadm/Gsn/Jmy/Rgcc/Sgk1/Nck2
EC3	GO:0048525	negative regulation of viral process	5/144	0.00105004	0.02451	Jun/Zfp36/Gsn/Bst2/Ifitm3
EC3	GO:0031331	positive regulation of cellular catabolic process	10/144	0.00108282	0.0250609	Btg2/Cav1/Zfp36/Plk3/Hspa1b/Dcn/Irgm1/Bag3/Abhd5/Gclc
EC3	GO:0001570	vasculogenesis	5/144	0.00110684	0.0254014	Cav1/Hhex/Adm/Egfl7/Cd34
EC3	GO:0032897	negative regulation of viral transcription	3/144	0.0011334	0.0257942	Jun/Zfp36/Ifitm3
EC3	GO:0042742	defense response to bacterium	7/144	0.00116125	0.0259948	H2-T23/H2-K1/Iigp1/Gbp7/Shc1/Gbp3/Cebpb
EC3	GO:0035966	response to topologically incorrect protein	6/144	0.0012887	0.0279375	Atf3/Pik3r1/Sdf2/Hspa1b/Bag3/Nck2
EC3	GO:0001101	response to acid chemical	8/144	0.00129918	0.0279375	Egr1/Klf2/Cyp26b1/Ptger4/Klf4/Adh1/Aqp1/Cebpb
EC3	GO:0051348	negative regulation of transferase activity	8/144	0.00137171	0.0292667	Dusp1/Dusp8/Cav1/Hhex/Zfp36/Dnaja1/Spry4/Fabp4
EC3	GO:0071496	cellular response to external stimulus	8/144	0.00148651	0.0307549	Jun/Ptger4/Cav1/Atf3/Sik1/Bag3/Aqp1/Piezo1
EC3	GO:0001666	response to hypoxia	7/144	0.00154541	0.0313013	Egr1/Cav1/Plk3/Hmox2/Rgcc/Aqp1/Cd34
EC3	GO:0051591	response to cAMP	4/144	0.0015473	0.0313013	Jun/Pik3r1/Mat2a/Aqp1
EC3	GO:0042136	neurotransmitter biosynthetic process	5/144	0.00157033	0.0313034	Klf2/Klf4/Cav1/Dynll1/Cd34
EC3	GO:1904950	negative regulation of establishment of protein localization	7/144	0.00159356	0.0314471	Ptger4/Gbp4/Srgn/Dnaja1/Bag3/Rgcc/Cd34
EC3	GO:0009612	response to mechanical stimulus	6/144	0.00161805	0.0314471	Jun/Ptger4/Cav1/Bag3/Aqp1/Piezo1
EC3	GO:0072012	glomerulus vasculature development	3/144	0.00163118	0.0314471	Egr1/Hes1/Aqp1
EC3	GO:0009952	anterior/posterior pattern specification	7/144	0.00164287	0.0314471	Btg2/Nrarp/Tcf15/Hhex/Hes1/Meox2/Scmh1
EC3	GO:0045786	negative regulation of cell cycle	11/144	0.00168655	0.0319186	Nr4a1/Btg2/Btg3/Klf4/Hhex/Gadd45gip1/Fhl1/Rassf1/Plk3/Jmy/Rgcc
EC3	GO:0110053	regulation of actin filament organization	8/144	0.00169469	0.0319186	Ptger4/Pik3r1/Id1/Myadm/Gsn/Jmy/Rgcc/Nck2
EC3	GO:0048545	response to steroid hormone	7/144	0.00179797	0.03319	Cav1/Pik3r1/Adh1/Zfp36/Dnaja1/Aqp1/Sgk1
EC3	GO:0002237	response to molecule of bacterial origin	8/144	0.0019743	0.0350117	B2m/Jun/Ptger4/Pde4b/Zfp36/Adm/Cd274/Cebpb
EC3	GO:0042026	protein refolding	3/144	0.00202824	0.0357363	B2m/Hspa1b/Ppib
EC3	GO:0046686	response to cadmium ion	3/144	0.00248059	0.0428766	Jun/Gsn/Mt1
EC3	GO:0050710	negative regulation of cytokine secretion	4/144	0.0025556	0.043621	Ptger4/Srgn/Rgcc/Cd34
EC3	GO:0032870	cellular response to hormone stimulus	11/144	0.00286709	0.0474547	Nr4a1/Jun/Ptger4/Cav1/Pik3r1/Zfp36/Dnaja1/Prcp/Aqp1/Shc1/Sgk1
EC3	GO:0032956	regulation of actin cytoskeleton organization	9/144	0.00293322	0.0476823	Ptger4/Pik3r1/Id1/Myadm/Gsn/Bst2/Jmy/Rgcc/Nck2
EC4	GO:0002483	antigen processing and presentation of endogenous peptide antigen	7/186	5.66646e-09	8.94734e-06	B2m/H2-Q4/H2-K1/H2-Q7/H2-T23/H2-Q6/Tap1
EC4	GO:0019885	antigen processing and presentation of endogenous peptide antigen via MHC class I	7/186	5.66646e-09	8.94734e-06	B2m/H2-Q4/H2-K1/H2-Q7/H2-T23/H2-Q6/Tap1
EC4	GO:0001525	angiogenesis	22/186	4.20134e-08	2.65357e-05	Klf2/Adamts9/Apold1/Hhex/Nr4a1/Adamts1/Meox2/Jun/Klf4/Tnfrsf12a/Id1/Nfe2l2/Col8a1/Srf/Clic4/Stat3/Myh9/Egr3/Hspb1/Tcf4/Cdh5/Becn1
EC4	GO:0002711	positive regulation of T cell mediated immunity	8/186	1.72639e-07	6.05772e-05	B2m/Arid5a/H2-Q4/H2-K1/H2-Q7/H2-T23/H2-Q6/Hspd1
EC4	GO:0043620	regulation of DNA-templated transcription in response to stress	8/186	2.00649e-07	6.3365e-05	Klf2/Atf3/Egr1/Jun/Nfe2l2/Atf4/Tcim/Cebpb
EC4	GO:0001819	positive regulation of cytokine production	19/186	3.33053e-07	9.56165e-05	Ptger4/B2m/Arid5a/Egr1/Akap12/H2-T23/Unc93b1/Pde4b/Rel/Atf4/Stat3/Tmem173/Sec14l1/Peli1/Hspb1/Cebpb/Ripk1/Hk1/Hspd1
EC4	GO:0042326	negative regulation of phosphorylation	19/186	6.64523e-07	0.00017488	Actb/Myadm/Hhex/Atf3/Hsph1/Jun/Dnaja1/Dusp8/Klf4/Midn/Cdkn1a/Gprc5a/Atxn7/Spry4/Socs3/Stat3/Dusp1/Rapgef1/Hspb1
EC4	GO:0045446	endothelial cell differentiation	9/186	2.39776e-06	0.000398534	Apold1/Myadm/Cldn5/Msn/Kdm6b/Id1/Clic4/Rapgef1/Cdh5
EC4	GO:0001910	regulation of leukocyte mediated cytotoxicity	8/186	5.19813e-06	0.000746168	B2m/H2-Q4/H2-K1/H2-Q7/H2-T23/H2-Q6/Crk/Tap1
EC4	GO:0006986	response to unfolded protein	9/186	5.75931e-06	0.000790778	Hspa1b/Atf3/Hsph1/Hspa1a/Nfe2l2/Atf4/Hspb1/Hsp90aa1/Hspd1
EC4	GO:0003158	endothelium development	9/186	6.67971e-06	0.000874976	Apold1/Myadm/Cldn5/Msn/Kdm6b/Id1/Clic4/Rapgef1/Cdh5
EC4	GO:0001667	ameboidal-type cell migration	16/186	1.24491e-05	0.00130962	Adamts9/Nr4a1/Meox2/Bcar1/Jun/Akap12/Sema4c/Klf4/Nfe2l2/Srf/Sema3f/Rab11a/Cfl1/Myh9/Egr3/Hspb1
EC4	GO:0001933	negative regulation of protein phosphorylation	16/186	1.28557e-05	0.00130962	Actb/Myadm/Hhex/Atf3/Hsph1/Jun/Dnaja1/Dusp8/Klf4/Cdkn1a/Gprc5a/Spry4/Socs3/Dusp1/Rapgef1/Hspb1
EC4	GO:1902532	negative regulation of intracellular signal transduction	18/186	1.38422e-05	0.00136606	Sik1/Litaf/Myadm/Atf3/Hsph1/Dnaja1/Dusp8/Klf4/Mcl1/Rcan1/Nfe2l2/Pde4b/Spry4/Dusp1/Rapgef1/Sec14l1/Hspb1/Ripk1
EC4	GO:0042026	protein refolding	5/186	1.65262e-05	0.00153499	Hspa1b/B2m/Hspa1a/Hsp90aa1/Hspd1
EC4	GO:0022604	regulation of cell morphogenesis	18/186	1.92738e-05	0.00173517	Myadm/Msn/Bcar1/Sema4c/Tnfrsf12a/Id1/Srf/Rnd1/Sema3f/Rhoc/Rab11a/Cfl1/Crk/Pdlim5/Cdc42ep3/Myh9/Dnm3/Cdc42ep2
EC4	GO:0031341	regulation of cell killing	8/186	2.43947e-05	0.00208212	B2m/H2-Q4/H2-K1/H2-Q7/H2-T23/H2-Q6/Crk/Tap1
EC4	GO:0042035	regulation of cytokine biosynthetic process	8/186	2.62088e-05	0.00212224	Egr1/Akap12/Zfp36/Klf4/Rel/Stat3/Hspb1/Cebpb
EC4	GO:0061614	pri-miRNA transcription by RNA polymerase II	6/186	2.77462e-05	0.00219056	Wt1/Jun/Klf4/Srf/Stat3/Ddx5
EC4	GO:0040013	negative regulation of locomotion	13/186	3.70669e-05	0.00277398	Ptger4/Adamts9/Meox2/Sema4c/Klf4/Nfe2l2/Srf/Sema3f/Clic4/Cfl1/Stat3/Crk/Dusp1
EC4	GO:0002237	response to molecule of bacterial origin	12/186	3.81245e-05	0.00277398	Ptger4/Litaf/B2m/Jund/Arid5a/Jun/Zfp36/Noct/Pde4b/Peli1/Cebpb/Nfkbia
EC4	GO:0001913	T cell mediated cytotoxicity	6/186	3.86495e-05	0.00277398	B2m/H2-Q4/H2-K1/H2-Q7/H2-T23/H2-Q6
EC4	GO:0051271	negative regulation of cellular component movement	13/186	4.12372e-05	0.00284567	Ptger4/Adamts9/Meox2/Sema4c/Klf4/Nfe2l2/Srf/Sema3f/Clic4/Cfl1/Stat3/Crk/Dusp1
EC4	GO:0072594	establishment of protein localization to organelle	15/186	4.37562e-05	0.0028788	Hsph1/Dnaja1/Cdkn1a/Rab11a/Cfl1/Stat3/Ipo7/Ddx5/Dnm3/Nup98/Hsp90aa1/Becn1/Hk1/Nfkbia/Hspd1
EC4	GO:0001909	leukocyte mediated cytotoxicity	8/186	4.82521e-05	0.0030476	B2m/H2-Q4/H2-K1/H2-Q7/H2-T23/H2-Q6/Crk/Tap1
EC4	GO:0042089	cytokine biosynthetic process	8/186	5.48225e-05	0.0032061	Egr1/Akap12/Zfp36/Klf4/Rel/Stat3/Hspb1/Cebpb
EC4	GO:0090132	epithelium migration	12/186	7.47629e-05	0.00400171	Adamts9/Nr4a1/Meox2/Bcar1/Jun/Klf4/Nfe2l2/Srf/Rab11a/Myh9/Egr3/Hspb1
EC4	GO:2000377	regulation of reactive oxygen species metabolic process	10/186	8.23944e-05	0.0041968	Klf2/Ptger4/Klf4/Nfe2l2/Cdkn1a/Stat3/Hsp90aa1/Becn1/Ripk1/Hspd1
EC4	GO:0042594	response to starvation	9/186	8.44376e-05	0.00420077	Sik1/Atf3/Jun/Zfp36/Nfe2l2/Cdkn1a/Atf4/Becn1/Gas6
EC4	GO:0035690	cellular response to drug	13/186	0.000101285	0.00470378	Actb/B2m/Hsph1/Egr1/Bcar1/Kdm6b/Nfe2l2/Pde4b/Atf4/Cfl1/Crk/Ripk1/Gas6
EC4	GO:0032640	tumor necrosis factor production	9/186	0.000102814	0.00470562	Ptger4/Arid5a/Akap12/Zfp36/H2-T23/Hspb1/Ripk1/Hspd1/Gas6
EC4	GO:0051348	negative regulation of transferase activity	11/186	0.000104423	0.00471098	Actb/Hhex/Dnaja1/Zfp36/Dusp8/Midn/Cdkn1a/Gprc5a/Spry4/Dusp1/Hspb1
EC4	GO:2000637	positive regulation of gene silencing by miRNA	4/186	0.00013575	0.00579322	Zfp36/Stat3/Ddx5/Ripk1
EC4	GO:0060148	positive regulation of posttranscriptional gene silencing	4/186	0.000161415	0.00670722	Zfp36/Stat3/Ddx5/Ripk1
EC4	GO:1903201	regulation of oxidative stress-induced cell death	6/186	0.000168051	0.00689227	Hsph1/Mcl1/Nfe2l2/Atf4/Hspb1/Ripk1
EC4	GO:0009267	cellular response to starvation	8/186	0.000181231	0.0071541	Sik1/Atf3/Jun/Nfe2l2/Cdkn1a/Atf4/Becn1/Gas6
EC4	GO:0062197	cellular response to chemical stress	12/186	0.000184949	0.0071585	Hsph1/Bcar1/Jun/Dnaja1/Mcl1/Kdm6b/Nfe2l2/Atf4/Cfl1/Crk/Hspb1/Ripk1
EC4	GO:1902175	regulation of oxidative stress-induced intrinsic apoptotic signaling pathway	4/186	0.00019041	0.0071585	Hsph1/Mcl1/Nfe2l2/Hspb1
EC4	GO:0001906	cell killing	8/186	0.000211012	0.00769345	B2m/H2-Q4/H2-K1/H2-Q7/H2-T23/H2-Q6/Crk/Tap1
EC4	GO:0043154	negative regulation of cysteine-type endopeptidase activity involved in apoptotic process	6/186	0.000211948	0.00769345	Hspa1b/Nr4a1/Klf4/Siah2/Gas6/Dnajb6
EC4	GO:0034599	cellular response to oxidative stress	11/186	0.000220901	0.00775116	Hsph1/Bcar1/Jun/Mcl1/Kdm6b/Nfe2l2/Atf4/Cfl1/Crk/Hspb1/Ripk1
EC4	GO:0072593	reactive oxygen species metabolic process	11/186	0.000220901	0.00775116	Klf2/Ptger4/Klf4/Nfe2l2/Cdkn1a/Stat3/Txnrd1/Hsp90aa1/Becn1/Ripk1/Hspd1
EC4	GO:0042110	T cell activation	15/186	0.000226742	0.0078687	Ptger4/Lrrc32/B2m/Msn/Hsph1/Egr1/H2-T23/Srf/Stat3/Peli1/Myh9/Egr3/Cebpb/Hsp90aa1/Hspd1
EC4	GO:0014706	striated muscle tissue development	14/186	0.000290279	0.00921936	Sik1/Adamts9/Nr4a1/Atf3/Meox2/Egr1/Wt1/Kdm6b/Rcan1/Srf/Btg2/Pdlim5/Ddx5/Ripk1
EC4	GO:0032870	cellular response to hormone stimulus	15/186	0.000301822	0.00943718	Ptger4/Nr4a1/Msn/Jund/Wt1/Bcar1/Jun/Dnaja1/Zfp36/Socs3/Cfl1/Stat3/Crk/Gdf15/Ddx5
EC4	GO:0007623	circadian rhythm	9/186	0.000322961	0.00973009	Sik1/Ptger4/Egr1/Bhlhe40/Id1/Noct/Atf4/Siah2/Ddx5
EC4	GO:0097237	cellular response to toxic substance	8/186	0.000325324	0.00973009	Actb/B2m/Hsph1/Egr1/Kdm6b/Nfe2l2/Cfl1/Ripk1
EC4	GO:0017038	protein import	9/186	0.000441049	0.012436	Cdkn1a/Cfl1/Stat3/Ipo7/Ddx5/Nup98/Hsp90aa1/Nfkbia/Hspd1
EC4	GO:0006979	response to oxidative stress	13/186	0.0004755	0.0132888	Hsph1/Bcar1/Jun/Mcl1/Kdm6b/Rcan1/Nfe2l2/Atf4/Cfl1/Crk/Txnrd1/Hspb1/Ripk1
EC4	GO:0050707	regulation of cytokine secretion	9/186	0.000493611	0.013555	Ptger4/Lrrc32/Arid5a/Akap12/Srgn/Unc93b1/Hk1/Hspd1/Gas6
EC4	GO:0071496	cellular response to external stimulus	10/186	0.000508262	0.0137187	Sik1/Ptger4/Atf3/Jun/Nfe2l2/Cdkn1a/Srf/Atf4/Becn1/Gas6
EC4	GO:1902882	regulation of response to oxidative stress	6/186	0.000549271	0.0146415	Hsph1/Mcl1/Nfe2l2/Atf4/Hspb1/Ripk1
EC4	GO:0032102	negative regulation of response to external stimulus	12/186	0.000570849	0.0150228	Ptger4/Zfp36/Sema4c/H2-T23/Cdkn1a/Sema3f/Socs3/Crk/Dusp1/Sec14l1/Cdh5/Tap1
EC4	GO:1990774	tumor necrosis factor secretion	4/186	0.000642951	0.0163945	Ptger4/Arid5a/Akap12/Hspd1
EC4	GO:0048675	axon extension	7/186	0.000643737	0.0163945	Vcl/Sema4c/Tnfrsf12a/Srf/Sema3f/Rab11a/Hsp90aa1
EC4	GO:0045601	regulation of endothelial cell differentiation	4/186	0.000719321	0.0180287	Apold1/Cldn5/Id1/Cdh5
EC4	GO:0071498	cellular response to fluid shear stress	3/186	0.000792201	0.019354	Klf2/Klf4/Nfe2l2
EC4	GO:0071407	cellular response to organic cyclic compound	13/186	0.00080934	0.019354	Actb/Msn/Egr1/Wt1/Dnaja1/Zfp36/Pde4b/Atf4/Stat3/Tmem173/Rapgef1/Ddx5/Nfkbia
EC4	GO:0007178	transmembrane receptor protein serine/threonine kinase signaling pathway	11/186	0.00088483	0.0205463	Lrrc32/Cldn5/Egr1/Jun/Ing2/Sdcbp/Id1/Gdf15/Chst11/Ddx5/Cdh5
EC4	GO:0045953	negative regulation of natural killer cell mediated cytotoxicity	3/186	0.000953697	0.0219838	H2-T23/Crk/Tap1
EC4	GO:0009408	response to heat	6/186	0.00097617	0.0220997	Hspa1b/Hspa1a/Dnaja1/Pde4b/Tcim/Hsp90aa1
EC4	GO:0071417	cellular response to organonitrogen compound	14/186	0.000981278	0.0220997	Actb/Nr4a1/Egr1/Wt1/Bcar1/Pde4b/Socs3/Atf4/Cfl1/Stat3/Crk/Gdf15/Rapgef1/Cebpb
EC4	GO:0010035	response to inorganic substance	13/186	0.00103938	0.0227942	Nr4a1/B2m/Jund/Hsph1/Bcar1/Jun/Kdm6b/Nfe2l2/Fosb/Clic4/Cfl1/Crk/Ripk1
EC4	GO:0060538	skeletal muscle organ development	8/186	0.00111546	0.0242939	Nr4a1/Atf3/Meox2/Egr1/Wt1/Rcan1/Btg2/Ddx5
EC4	GO:0016049	cell growth	14/186	0.00120639	0.0253985	Wt1/Vcl/Sema4c/Tnfrsf12a/Sdcbp/Cdkn1a/Srf/Sema3f/Rab11a/Cfl1/Arih2/Crk/Pdlim5/Hsp90aa1
EC4	GO:0120034	positive regulation of plasma membrane bounded cell projection assembly	6/186	0.00126776	0.0263393	Srf/Cfl1/Cdc42ep3/Dnm3/Hsp90aa1/Cdc42ep2
EC4	GO:0048638	regulation of developmental growth	12/186	0.00129446	0.0265448	Ptger4/Wt1/Sema4c/Tnfrsf12a/Cdkn1a/Srf/Sema3f/Rab11a/Cfl1/Stat3/Gdf15/Ripk1
EC4	GO:0006606	protein import into nucleus	7/186	0.00142585	0.0283197	Cdkn1a/Cfl1/Stat3/Ipo7/Ddx5/Nup98/Nfkbia
EC4	GO:0008631	intrinsic apoptotic signaling pathway in response to oxidative stress	4/186	0.00144272	0.0284757	Hsph1/Mcl1/Nfe2l2/Hspb1
EC4	GO:0060218	hematopoietic stem cell differentiation	3/186	0.00155805	0.0301693	Nfe2l2/Srf/Chd2
EC4	GO:1904950	negative regulation of establishment of protein localization	8/186	0.00164116	0.0310332	Ptger4/Lrrc32/Hsph1/Dnaja1/Pim3/Midn/Srgn/Gas6
EC4	GO:0051170	import into nucleus	7/186	0.00167264	0.0312557	Cdkn1a/Cfl1/Stat3/Ipo7/Ddx5/Nup98/Nfkbia
EC4	GO:0000302	response to reactive oxygen species	8/186	0.00193719	0.0347593	Hsph1/Bcar1/Jun/Kdm6b/Nfe2l2/Cfl1/Crk/Ripk1
EC4	GO:0031346	positive regulation of cell projection organization	13/186	0.00199943	0.0355036	Adamts1/Tnfrsf12a/Nfe2l2/Srf/Rab11a/Cfl1/Rapgef1/Cdc42ep3/Hspb1/Dnm3/Hsp90aa1/Cdc42ep2/Atf1
EC4	GO:0071560	cellular response to transforming growth factor beta stimulus	8/186	0.00200115	0.0355036	Lrrc32/Cldn5/Jun/Ing2/Sdcbp/Crk/Chst11/Cdh5
EC4	GO:0007369	gastrulation	7/186	0.0020265	0.0357525	Myadm/Hhex/Klf4/Kdm6b/Srf/Txnrd1/Sox7
EC4	GO:0000289	nuclear-transcribed mRNA poly(A) tail shortening	3/186	0.00206884	0.0358977	Zfp36/Noct/Btg2
EC4	GO:0034405	response to fluid shear stress	3/186	0.00206884	0.0358977	Klf2/Klf4/Nfe2l2
EC4	GO:0071559	response to transforming growth factor beta	8/186	0.00227384	0.0390261	Lrrc32/Cldn5/Jun/Ing2/Sdcbp/Crk/Chst11/Cdh5
EC4	GO:0031348	negative regulation of defense response	8/186	0.00249688	0.0423933	Ptger4/Zfp36/H2-T23/Socs3/Crk/Sec14l1/Cdh5/Tap1
EC4	GO:1903034	regulation of response to wounding	7/186	0.0027102	0.0438913	Ptger4/Klf4/Tnfrsf12a/Nfe2l2/Cdkn1a/Crk/Myh9
EC4	GO:0034620	cellular response to unfolded protein	5/186	0.00275613	0.0442509	Hspa1b/Atf3/Hspa1a/Nfe2l2/Atf4
EC4	GO:0071241	cellular response to inorganic substance	7/186	0.00280676	0.0447664	B2m/Jund/Bcar1/Jun/Fosb/Clic4/Crk
EC4	GO:0045667	regulation of osteoblast differentiation	6/186	0.00289362	0.045463	Ptger4/Jund/Id1/Noct/Ddx5/Cebpb
EC4	GO:0007159	leukocyte cell-cell adhesion	10/186	0.00294966	0.0461139	Lrrc32/Msn/Hsph1/Klf4/H2-T23/Peli1/Egr3/Cebpb/Hsp90aa1/Hspd1
EC4	GO:0007163	establishment or maintenance of cell polarity	8/186	0.0032702	0.0491841	Msn/Rnd1/Rhoc/Cfl1/Crk/Myh9/Cdh5/Hsp90aa1
EC4	GO:0007346	regulation of mitotic cell cycle	13/186	0.00328621	0.0491841	Sik1/Hspa1b/Adamts1/Btg3/Hspa1a/Pim3/Klf4/Sdcbp/Cdkn1a/Btg2/Rab11a/Becn1/Ripk1
EC5	GO:0002483	antigen processing and presentation of endogenous peptide antigen	9/84	1.61056e-15	1.59767e-12	H2-K1/H2-Q7/H2-Q4/H2-D1/Tap1/H2-Q6/H2-T23/H2-T22/B2m
EC5	GO:0019885	antigen processing and presentation of endogenous peptide antigen via MHC class I	9/84	1.61056e-15	1.59767e-12	H2-K1/H2-Q7/H2-Q4/H2-D1/Tap1/H2-Q6/H2-T23/H2-T22/B2m
EC5	GO:0001916	positive regulation of T cell mediated cytotoxicity	8/84	4.1467e-12	8.22706e-10	H2-K1/H2-Q7/H2-Q4/H2-D1/H2-Q6/H2-T23/H2-T22/B2m
EC5	GO:0001913	T cell mediated cytotoxicity	8/84	3.73433e-10	4.63057e-08	H2-K1/H2-Q7/H2-Q4/H2-D1/H2-Q6/H2-T23/H2-T22/B2m
EC5	GO:0001910	regulation of leukocyte mediated cytotoxicity	9/84	4.4904e-10	5.24056e-08	H2-K1/H2-Q7/H2-Q4/H2-D1/Tap1/H2-Q6/H2-T23/H2-T22/B2m
EC5	GO:0031341	regulation of cell killing	9/84	2.95065e-09	3.0811e-07	H2-K1/H2-Q7/H2-Q4/H2-D1/Tap1/H2-Q6/H2-T23/H2-T22/B2m
EC5	GO:0001909	leukocyte mediated cytotoxicity	9/84	6.84123e-09	6.46333e-07	H2-K1/H2-Q7/H2-Q4/H2-D1/Tap1/H2-Q6/H2-T23/H2-T22/B2m
EC5	GO:0001906	cell killing	9/84	4.34046e-08	3.58811e-06	H2-K1/H2-Q7/H2-Q4/H2-D1/Tap1/H2-Q6/H2-T23/H2-T22/B2m
EC5	GO:0002040	sprouting angiogenesis	7/84	1.96424e-06	0.000114619	Nr4a1/Klf2/Meox2/Nrarp/Aplnr/Hmgb1/Klf4
EC5	GO:0007519	skeletal muscle tissue development	7/84	3.11407e-05	0.00143682	Egr1/Btg2/Nr4a1/Cav1/Meox2/Sap30/Cyp26b1
EC5	GO:0014706	striated muscle tissue development	10/84	5.1482e-05	0.0021732	Egr1/Btg2/Nr4a1/Cav1/Meox2/Sap30/Sik1/Zmpste24/Cyp26b1/Ly6e
EC5	GO:0002831	regulation of response to biotic stimulus	8/84	7.70372e-05	0.0031842	Tap1/H2-T23/Ddx60/Gbp4/Irgm1/Gbp5/Zmpste24/Hmgb1
EC5	GO:0010631	epithelial cell migration	8/84	8.1203e-05	0.00322214	Jun/Nr4a1/Meox2/Rreb1/Arf6/Prcp/Hmgb1/Klf4
EC5	GO:0090132	epithelium migration	8/84	8.33551e-05	0.00324268	Jun/Nr4a1/Meox2/Rreb1/Arf6/Prcp/Hmgb1/Klf4
EC5	GO:0035458	cellular response to interferon-beta	4/84	9.21435e-05	0.0034493	Iigp1/Irgm1/Tgtp2/Gbp2
EC5	GO:0001935	endothelial cell proliferation	6/84	9.38948e-05	0.00344977	Jun/Nr4a1/Cav1/Nrarp/Aplnr/Hmgb1
EC5	GO:0001938	positive regulation of endothelial cell proliferation	5/84	0.000107768	0.0038875	Jun/Nr4a1/Cav1/Nrarp/Aplnr
EC5	GO:0043618	regulation of transcription from RNA polymerase II promoter in response to stress	4/84	0.000128941	0.0045682	Egr1/Jun/Klf2/Dnajb1
EC5	GO:0035456	response to interferon-beta	4/84	0.000202612	0.00669969	Iigp1/Irgm1/Tgtp2/Gbp2
EC5	GO:0071346	cellular response to interferon-gamma	5/84	0.000256241	0.00833412	H2-Q7/Gbp4/Irgm1/Gbp5/Gbp2
EC5	GO:0030010	establishment of cell polarity	5/84	0.000719954	0.0216422	Arf6/Cyp26b1/Tcf15/Amotl2/Nsfl1c
EC5	GO:0062208	positive regulation of pattern recognition receptor signaling pathway	3/84	0.000759828	0.0222079	Cav1/Ddx60/Hmgb1
EC5	GO:0007346	regulation of mitotic cell cycle	9/84	0.000761158	0.0222079	Btg2/Gadd45gip1/Btg3/Sik1/Zmpste24/Ik/Hmgb1/Klf4/Nsfl1c
EC5	GO:0062207	regulation of pattern recognition receptor signaling pathway	4/84	0.000849955	0.0240902	Cav1/Ddx60/Arf6/Hmgb1
EC5	GO:0010632	regulation of epithelial cell migration	6/84	0.000972163	0.0271658	Jun/Meox2/Rreb1/Arf6/Prcp/Klf4
EC5	GO:0042989	sequestering of actin monomers	2/84	0.00121131	0.0324761	Tmsb10/Tmsb4x
EC5	GO:1903034	regulation of response to wounding	5/84	0.00154635	0.0409061	Cav1/Rreb1/Hmgb1/Klf4/Cd9
EC5	GO:0031953	negative regulation of protein autophosphorylation	2/84	0.0017644	0.0454621	Jun/Cav1
EC6	GO:0002483	antigen processing and presentation of endogenous peptide antigen	10/86	1.37104e-17	1.33813e-14	H2-K1/H2-Q7/H2-Q6/B2m/H2-D1/H2-Q4/H2-T22/Tap1/H2-T23/H2-Q10
EC6	GO:0019885	antigen processing and presentation of endogenous peptide antigen via MHC class I	10/86	1.37104e-17	1.33813e-14	H2-K1/H2-Q7/H2-Q6/B2m/H2-D1/H2-Q4/H2-T22/Tap1/H2-T23/H2-Q10
EC6	GO:0001916	positive regulation of T cell mediated cytotoxicity	9/86	6.62786e-14	1.17614e-11	H2-K1/H2-Q7/H2-Q6/B2m/H2-D1/H2-Q4/H2-T22/H2-T23/H2-Q10
EC6	GO:0035456	response to interferon-beta	10/86	3.04796e-13	4.24973e-11	Iigp1/Tgtp2/Igtp/Stat1/Plscr1/Ifitm3/Gbp2/Gbp3/Ifi47/Ifitm2
EC6	GO:0001913	T cell mediated cytotoxicity	9/86	1.14119e-11	1.39225e-09	H2-K1/H2-Q7/H2-Q6/B2m/H2-D1/H2-Q4/H2-T22/H2-T23/H2-Q10
EC6	GO:0001910	regulation of leukocyte mediated cytotoxicity	10/86	1.98121e-11	2.27489e-09	H2-K1/H2-Q7/H2-Q6/B2m/H2-D1/H2-Q4/H2-T22/Tap1/H2-T23/H2-Q10
EC6	GO:0031341	regulation of cell killing	10/86	1.63747e-10	1.68228e-08	H2-K1/H2-Q7/H2-Q6/B2m/H2-D1/H2-Q4/H2-T22/Tap1/H2-T23/H2-Q10
EC6	GO:0001909	leukocyte mediated cytotoxicity	10/86	4.20483e-10	3.73083e-08	H2-K1/H2-Q7/H2-Q6/B2m/H2-D1/H2-Q4/H2-T22/Tap1/H2-T23/H2-Q10
EC6	GO:0001906	cell killing	10/86	3.33868e-09	2.60684e-07	H2-K1/H2-Q7/H2-Q6/B2m/H2-D1/H2-Q4/H2-T22/Tap1/H2-T23/H2-Q10
EC6	GO:0035458	cellular response to interferon-beta	7/86	4.1045e-09	3.08153e-07	Iigp1/Tgtp2/Igtp/Stat1/Gbp2/Gbp3/Ifi47
EC6	GO:0034341	response to interferon-gamma	9/86	2.95788e-08	1.80431e-06	H2-Q7/Gbp4/Gbp7/Stat1/Ifitm3/Gbp2/Gbp3/Ifitm2/Gbp9
EC6	GO:0050830	defense response to Gram-positive bacterium	6/86	8.39317e-07	4.42796e-05	H2-T23/Gbp7/Gbp2/Gbp3/Gbp9/Ripk2
EC6	GO:0044406	adhesion of symbiont to host	4/86	1.04725e-06	5.24162e-05	Gbp7/Gbp2/Gbp3/Gbp9
EC6	GO:0001525	angiogenesis	12/86	9.39354e-06	0.000374208	Nr4a1/Klf2/Jun/Apold1/Rhob/Stat1/Klf4/Vegfc/Clic4/Adamts9/Id1/Wars
EC6	GO:0052548	regulation of endopeptidase activity	9/86	2.03965e-05	0.000765655	Psmb9/Nr4a1/Timp4/Psmb8/Stat1/Klf4/Cycs/Cradd/Ripk2
EC6	GO:0048660	regulation of smooth muscle cell proliferation	7/86	2.16976e-05	0.000799125	Jun/Egr1/Cdkn1a/Stat1/Klf4/Il15/Tgm2
EC6	GO:0048659	smooth muscle cell proliferation	7/86	2.55457e-05	0.000923431	Jun/Egr1/Cdkn1a/Stat1/Klf4/Il15/Tgm2
EC6	GO:1903706	regulation of hemopoiesis	10/86	2.67416e-05	0.000949085	B2m/Jun/Csf1/Gnas/Stat1/Cyp26b1/Il15/Il2rg/Hes1/Ripk2
EC6	GO:0051100	negative regulation of binding	7/86	2.994e-05	0.00104362	B2m/Jun/Plscr1/Ppp1r2/Id1/Stmn1/Sumo1
EC6	GO:0002237	response to molecule of bacterial origin	8/86	6.05415e-05	0.00196962	B2m/Jun/Plscr2/Jund/Stat1/Plscr1/Gbp2/Ripk2
EC6	GO:0032946	positive regulation of mononuclear cell proliferation	6/86	7.08033e-05	0.00225481	H2-T23/Csf1/Cdkn1a/Il15/Hes1/Ripk2
EC6	GO:0048525	negative regulation of viral process	5/86	9.686e-05	0.00290878	Jun/Stat1/Plscr1/Ifitm3/Ifitm2
EC6	GO:0001933	negative regulation of protein phosphorylation	9/86	0.000238831	0.00656616	Jun/Dusp1/Gbp4/Cdkn1a/Klf4/Dusp8/Prkrip1/Dnaja1/Wars
EC6	GO:0071396	cellular response to lipid	9/86	0.000435623	0.0110433	Plscr2/Gnas/Stat1/Plscr1/Gbp2/Cyp26b1/Sgk1/Dnaja1/Ripk2
EC6	GO:0042326	negative regulation of phosphorylation	9/86	0.000499469	0.0123413	Jun/Dusp1/Gbp4/Cdkn1a/Klf4/Dusp8/Prkrip1/Dnaja1/Wars
EC6	GO:0002831	regulation of response to biotic stimulus	7/86	0.000570572	0.0137501	Tap1/H2-T23/Gbp4/Stat1/Plscr1/Il15/Ripk2
EC6	GO:0050671	positive regulation of lymphocyte proliferation	5/86	0.000628515	0.0149617	H2-T23/Cdkn1a/Il15/Hes1/Ripk2
EC6	GO:0030099	myeloid cell differentiation	8/86	0.000723786	0.0168194	B2m/Klf2/Jun/Csf1/Gnas/Stat1/Plscr1/Il15
EC6	GO:0051607	defense response to virus	6/86	0.000755838	0.0173576	Gbp4/Stat1/Plscr1/Ifitm3/Ifitm2/Il15
EC6	GO:0071248	cellular response to metal ion	5/86	0.000885364	0.0198647	B2m/Jun/Jund/Clic4/Sumo1
EC6	GO:0046633	alpha-beta T cell proliferation	3/86	0.00112938	0.0242257	H2-T23/Il15/Ripk2
EC6	GO:0045785	positive regulation of cell adhesion	8/86	0.00117472	0.0249245	H2-T23/Csf1/Vegfc/Il15/Tgm2/Il2rg/Hes1/Ripk2
EC6	GO:0001787	natural killer cell proliferation	2/86	0.00126918	0.0258066	H2-T23/Il15
EC6	GO:0006123	mitochondrial electron transport, cytochrome c to oxygen	2/86	0.00126918	0.0258066	Cox5a/Cycs
EC6	GO:0006977	DNA damage response, signal transduction by p53 class mediator resulting in cell cycle arrest	2/86	0.00126918	0.0258066	Cdkn1a/Cradd
EC6	GO:0019646	aerobic electron transport chain	2/86	0.00126918	0.0258066	Cox5a/Cycs
EC6	GO:0051348	negative regulation of transferase activity	6/86	0.00173141	0.0324973	Dusp1/Cdkn1a/Dusp8/Prkrip1/Dnaja1/Wars
EC6	GO:0017121	plasma membrane phospholipid scrambling	2/86	0.00184839	0.0340383	Plscr2/Plscr1
EC6	GO:0010977	negative regulation of neuron projection development	5/86	0.0021282	0.0377659	H2-K1/B2m/H2-D1/Id1/Hes1
EC6	GO:0021879	forebrain neuron differentiation	3/86	0.00236307	0.0401105	B2m/Robo2/Hes1
EC6	GO:0043618	regulation of transcription from RNA polymerase II promoter in response to stress	3/86	0.00236307	0.0401105	Klf2/Jun/Egr1
EC6	GO:0001886	endothelial cell morphogenesis	2/86	0.00290974	0.0433573	Clic4/Id1
EC6	GO:0031115	negative regulation of microtubule polymerization	2/86	0.00290974	0.0433573	Sgk1/Stmn1
EC6	GO:0003158	endothelium development	4/86	0.00319807	0.0461518	Apold1/Rhob/Clic4/Id1
EC6	GO:0060759	regulation of response to cytokine stimulus	4/86	0.00319807	0.0461518	Csf1/Klf4/Spata2/Ripk2
EC6	GO:0010631	epithelial cell migration	6/86	0.0032132	0.0461518	Nr4a1/Jun/Rhob/Klf4/Vegfc/Adamts9
EC6	GO:0090132	epithelium migration	6/86	0.00327304	0.0461518	Nr4a1/Jun/Rhob/Klf4/Vegfc/Adamts9
EC6	GO:0051591	response to cAMP	3/86	0.00328731	0.0461518	Jun/Jund/Stat1
EC6	GO:0061436	establishment of skin barrier	2/86	0.00331374	0.0461518	Cyp26b1/Stmn1
EC6	GO:0071498	cellular response to fluid shear stress	2/86	0.00331374	0.0461518	Klf2/Klf4
EC6	GO:0090130	tissue migration	6/86	0.00333371	0.0461518	Nr4a1/Jun/Rhob/Klf4/Vegfc/Adamts9
EC6	GO:0071216	cellular response to biotic stimulus	5/86	0.0036279	0.0483084	Plscr2/Stat1/Plscr1/Gbp2/Ripk2
EC6	GO:0032943	mononuclear cell proliferation	6/86	0.00371555	0.0483786	H2-T23/Csf1/Cdkn1a/Il15/Hes1/Ripk2
EC6	GO:0045953	negative regulation of natural killer cell mediated cytotoxicity	2/86	0.0037424	0.0483786	Tap1/H2-T23
EC6	GO:0009314	response to radiation	7/86	0.00391842	0.0499918	Jun/Rhob/Egr1/Cdkn1a/Jund/Sik1/Sgk1
EC7	GO:0002486	antigen processing and presentation of endogenous peptide antigen via MHC class I via ER pathway, TAP-independent	4/47	1.19593e-07	5.12019e-05	H2-K1/H2-T23/H2-Q7/H2-D1
EC7	GO:0002476	antigen processing and presentation of endogenous peptide antigen via MHC class Ib	4/47	1.56052e-07	5.12019e-05	H2-K1/H2-T23/H2-Q7/H2-D1
EC7	GO:0002484	antigen processing and presentation of endogenous peptide antigen via MHC class I via ER pathway	4/47	1.56052e-07	5.12019e-05	H2-K1/H2-T23/H2-Q7/H2-D1
EC7	GO:0002428	antigen processing and presentation of peptide antigen via MHC class Ib	4/47	2.00203e-07	5.12019e-05	H2-K1/H2-T23/H2-Q7/H2-D1
EC7	GO:0002711	positive regulation of T cell mediated immunity	5/47	4.7168e-07	7.32849e-05	H2-K1/Cd81/H2-T23/H2-Q7/H2-D1
EC7	GO:0002708	positive regulation of lymphocyte mediated immunity	5/47	1.85358e-05	0.00110025	H2-K1/Cd81/H2-T23/H2-Q7/H2-D1
EC7	GO:0001913	T cell mediated cytotoxicity	4/47	1.9138e-05	0.00110025	H2-K1/H2-T23/H2-Q7/H2-D1
EC7	GO:0002456	T cell mediated immunity	5/47	1.93592e-05	0.00110025	H2-K1/Cd81/H2-T23/H2-Q7/H2-D1
EC7	GO:0031343	positive regulation of cell killing	4/47	6.32123e-05	0.00307934	H2-K1/H2-T23/H2-Q7/H2-D1
EC7	GO:0001909	leukocyte mediated cytotoxicity	4/47	0.000320385	0.0113019	H2-K1/H2-T23/H2-Q7/H2-D1
EC7	GO:0001906	cell killing	4/47	0.000710271	0.0227065	H2-K1/H2-T23/H2-Q7/H2-D1
EC7	GO:0002863	positive regulation of inflammatory response to antigenic stimulus	2/47	0.00100277	0.0301717	Cd81/H2-T23
EC7	GO:0010977	negative regulation of neuron projection development	4/47	0.00148178	0.0416815	H2-K1/Ifrd1/Lgals1/H2-D1
EC7	GO:0009611	response to wounding	6/47	0.00150754	0.0416815	Jun/Cd81/Neat1/Ifrd1/Plec/Tnfrsf12a
EC7	GO:0046641	positive regulation of alpha-beta T cell proliferation	2/47	0.00157579	0.0424219	Cd81/H2-T23
EC7	GO:0042742	defense response to bacterium	4/47	0.00183379	0.0481017	H2-K1/Iigp1/H2-T23/Isg15
EC8	GO:0001933	negative regulation of protein phosphorylation	15/96	1.02192e-08	1.92325e-05	Dusp1/Jun/Atf3/Klf4/Dnaja1/Hspb1/Cdkn1a/Wwtr1/Dusp8/Myadm/Socs3/Dusp5/Sema6a/Dusp2/Hsph1
EC8	GO:0042326	negative regulation of phosphorylation	15/96	3.90746e-08	3.67692e-05	Dusp1/Jun/Atf3/Klf4/Dnaja1/Hspb1/Cdkn1a/Wwtr1/Dusp8/Myadm/Socs3/Dusp5/Sema6a/Dusp2/Hsph1
EC8	GO:0006986	response to unfolded protein	8/96	3.2882e-07	0.00020628	Hspa1a/Atf3/Hspa1b/Hspb1/Hsp90aa1/Atf4/Crebrf/Hsph1
EC8	GO:1902532	negative regulation of intracellular signal transduction	14/96	1.06741e-06	0.000401773	Dusp1/Atf3/Klf4/Dnaja1/Hspb1/Sik1/Dusp8/Myadm/Dusp5/Vdac2/Sema6a/Dusp2/Hsph1/Senp2
EC8	GO:0042594	response to starvation	8/96	4.21231e-06	0.000960604	Jun/Atf3/Zfp36/Sik1/Cdkn1a/Hnrnpl/Map3k5/Atf4
EC8	GO:0034198	cellular response to amino acid starvation	5/96	4.59375e-06	0.000960604	Atf3/Cdkn1a/Hnrnpl/Map3k5/Atf4
EC8	GO:0038066	p38MAPK cascade	5/96	8.2044e-06	0.0014037	Dusp1/Zfp36/Prmt1/Map3k5/Hsph1
EC8	GO:0043618	regulation of transcription from RNA polymerase II promoter in response to stress	5/96	1.12511e-05	0.00176454	Egr1/Klf2/Jun/Atf3/Atf4
EC8	GO:0051348	negative regulation of transferase activity	9/96	1.24181e-05	0.00179776	Dusp1/Zfp36/Dnaja1/Hspb1/Cdkn1a/Wwtr1/Dusp8/Dusp5/Dusp2
EC8	GO:0035914	skeletal muscle cell differentiation	5/96	6.46075e-05	0.00552688	Egr1/Nr4a1/Btg2/Atf3/Fos
EC8	GO:0062197	cellular response to chemical stress	9/96	7.18496e-05	0.00587917	Jun/Fos/Dnaja1/Hspb1/Oser1/Cfl1/Map3k5/Atf4/Hsph1
EC8	GO:0032870	cellular response to hormone stimulus	11/96	9.17502e-05	0.00690696	Nr4a1/Jun/Zfp36/Dnaja1/Jund/Socs3/Cfl1/Junb/Strn3/Anxa5/Crebrf
EC8	GO:0071496	cellular response to external stimulus	8/96	9.67604e-05	0.00700396	Jun/Atf3/Fos/Sik1/Cdkn1a/Hnrnpl/Map3k5/Atf4
EC8	GO:0002486	antigen processing and presentation of endogenous peptide antigen via MHC class I via ER pathway, TAP-independent	3/96	0.000113371	0.00762017	H2-Q7/H2-Q6/H2-D1
EC8	GO:0035690	cellular response to drug	9/96	0.000133645	0.00809061	Egr1/Oser1/Cfl1/Map3k5/Atf4/Nod1/Klf16/Hsph1/Vim
EC8	GO:0002476	antigen processing and presentation of endogenous peptide antigen via MHC class Ib	3/96	0.000137062	0.00809061	H2-Q7/H2-Q6/H2-D1
EC8	GO:0034620	cellular response to unfolded protein	5/96	0.000137566	0.00809061	Hspa1a/Atf3/Hspa1b/Atf4/Crebrf
EC8	GO:0034599	cellular response to oxidative stress	8/96	0.000160013	0.00906428	Jun/Fos/Hspb1/Oser1/Cfl1/Map3k5/Atf4/Hsph1
EC8	GO:0010035	response to inorganic substance	10/96	0.000173984	0.00935535	Nr4a1/Jun/Fos/Jund/Oser1/Cfl1/Junb/Anxa5/Map3k5/Hsph1
EC8	GO:0006457	protein folding	6/96	0.000238075	0.0114886	Hspa1a/Dnaja1/Hspa1b/Hspb1/Hsp90aa1/Hsph1
EC8	GO:0097193	intrinsic apoptotic signaling pathway	8/96	0.000286994	0.0128601	Ubb/Dnaja1/Hspb1/Cdkn1a/Vdac2/Map3k5/Atf4/Hsph1
EC8	GO:0006979	response to oxidative stress	9/96	0.00043341	0.0171919	Jun/Fos/Hspb1/Oser1/Cfl1/Map3k5/Hmox2/Atf4/Hsph1
EC8	GO:1903671	negative regulation of sprouting angiogenesis	3/96	0.00044761	0.0171919	Klf2/Klf4/Sema6a
EC8	GO:0034976	response to endoplasmic reticulum stress	7/96	0.000476225	0.0179251	Jun/Atf3/Ubxn1/Rnft1/Map3k5/Atf4/Crebrf
EC8	GO:0042089	cytokine biosynthetic process	5/96	0.000610788	0.0206301	Egr1/Zfp36/Klf4/Hspb1/Nod1
EC8	GO:1901216	positive regulation of neuron death	5/96	0.000688068	0.0213886	Egr1/Jun/Fos/Map3k5/Atf4
EC8	GO:0051085	chaperone cofactor-dependent protein refolding	3/96	0.00077302	0.0230925	Hspa1a/Hspa1b/Hsph1
EC8	GO:0030855	epithelial cell differentiation	10/96	0.000787807	0.0231664	Klf2/Apold1/Jun/Zfp36/Klf4/Id1/Wwtr1/Cldn5/Myadm/Vim
EC8	GO:0050686	negative regulation of mRNA processing	3/96	0.000852108	0.0239353	Cdk9/Hnrnpl/Hnrnpa2b1
EC8	GO:0071277	cellular response to calcium ion	4/96	0.00089521	0.0247763	Jun/Fos/Jund/Junb
EC8	GO:0001916	positive regulation of T cell mediated cytotoxicity	3/96	0.000936154	0.0251692	H2-Q7/H2-Q6/H2-D1
EC8	GO:0030856	regulation of epithelial cell differentiation	5/96	0.000999222	0.0264864	Apold1/Zfp36/Id1/Wwtr1/Cldn5
EC8	GO:0000302	response to reactive oxygen species	6/96	0.00108957	0.0277246	Jun/Fos/Oser1/Cfl1/Map3k5/Hsph1
EC8	GO:0071236	cellular response to antibiotic	5/96	0.00111022	0.0277246	Egr1/Oser1/Cfl1/Map3k5/Hsph1
EC8	GO:0034115	negative regulation of heterotypic cell-cell adhesion	2/96	0.00157812	0.0341381	Klf4/Myadm
EC8	GO:0070587	regulation of cell-cell adhesion involved in gastrulation	2/96	0.00157812	0.0341381	Klf4/Myadm
EC8	GO:1902415	regulation of mRNA binding	2/96	0.00157812	0.0341381	Cdk9/Hnrnpl
EC8	GO:0071417	cellular response to organonitrogen compound	9/96	0.00175164	0.0370403	Egr1/Nr4a1/Socs3/Cfl1/Anxa5/Atf4/Nod1/Klf16/Vim
EC8	GO:0042541	hemoglobin biosynthetic process	2/96	0.00192122	0.0380604	Klf4/Prmt1
EC8	GO:0070586	cell-cell adhesion involved in gastrulation	2/96	0.00192122	0.0380604	Klf4/Myadm
EC8	GO:0070997	neuron death	8/96	0.00199002	0.0390127	Egr1/Btg2/Jun/Ubb/Fos/Map3k5/Atf4/Hsph1
EC8	GO:0046677	response to antibiotic	6/96	0.00212765	0.0392572	Egr1/Id1/Oser1/Cfl1/Map3k5/Hsph1
EC8	GO:0045429	positive regulation of nitric oxide biosynthetic process	3/96	0.00222	0.0396497	Klf2/Klf4/Hsp90aa1
EC8	GO:0042448	progesterone metabolic process	2/96	0.0022964	0.0396497	Egr1/Akr1c14
EC8	GO:0060213	positive regulation of nuclear-transcribed mRNA poly(A) tail shortening	2/96	0.0022964	0.0396497	Btg2/Zfp36
EC8	GO:1905214	regulation of RNA binding	2/96	0.0022964	0.0396497	Cdk9/Hnrnpl
EC8	GO:0032731	positive regulation of interleukin-1 beta production	3/96	0.00253046	0.0421444	Egr1/Hspb1/Nod1
EC8	GO:0048660	regulation of smooth muscle cell proliferation	5/96	0.00256213	0.0422976	Egr1/Jun/Klf4/Cdkn1a/Map3k5
EC8	GO:1903362	regulation of cellular protein catabolic process	6/96	0.00271691	0.0440794	Hspa1a/Ubb/Hspa1b/Ubxn1/Rnft1/Hsp90aa1
EC8	GO:0009408	response to heat	4/96	0.00283302	0.044956	Hspa1a/Dnaja1/Hspa1b/Hsp90aa1
EC8	GO:0048659	smooth muscle cell proliferation	5/96	0.00285817	0.044956	Egr1/Jun/Klf4/Cdkn1a/Map3k5
EC8	GO:1903202	negative regulation of oxidative stress-induced cell death	3/96	0.00304429	0.0452139	Hspb1/Atf4/Hsph1
EC8	GO:0032231	regulation of actin filament bundle assembly	4/96	0.00304986	0.0452139	Id1/Cfl1/S100a10/Rhoc
EC8	GO:0014706	striated muscle tissue development	8/96	0.0030511	0.0452139	Egr1/Nr4a1/Btg2/Atf3/Fos/Sik1/Myl6/Pi16
EC8	GO:0035970	peptidyl-threonine dephosphorylation	2/96	0.00314141	0.0458305	Dusp1/Dusp5
EC8	GO:0009896	positive regulation of catabolic process	8/96	0.00319198	0.04621	Btg2/Hspa1a/Zfp36/Hspa1b/Rnft1/Hsp90aa1/Nod1/Crebrf
EC8	GO:0042035	regulation of cytokine biosynthetic process	4/96	0.00339598	0.0480544	Egr1/Zfp36/Klf4/Hspb1
EC8	GO:0010466	negative regulation of peptidase activity	5/96	0.00361377	0.0482896	Nr4a1/Klf4/Hspa1b/Ubxn1/Pi16
EC8	GO:0060711	labyrinthine layer development	3/96	0.00361787	0.0482896	Socs3/Junb/Senp2
EC8	GO:1902883	negative regulation of response to oxidative stress	3/96	0.00361787	0.0482896	Hspb1/Atf4/Hsph1
EC8	GO:0052547	regulation of peptidase activity	7/96	0.00380192	0.0499607	Nr4a1/Klf4/Hspa1b/Ubxn1/Pi16/Map3k5/Nod1
EC8	GO:0035924	cellular response to vascular endothelial growth factor stimulus	3/96	0.00382271	0.0499607	Nr4a1/Hspb1/Sema6a
EC9	GO:0043618	regulation of transcription from RNA polymerase II promoter in response to stress	7/155	4.49951e-07	0.000577753	Cd36/Atf3/Ppp1r15a/Jun/Egr1/Vegfa/Atf4
EC9	GO:0030099	myeloid cell differentiation	16/155	4.60693e-07	0.000577753	B2m/Hmgb2/Nfkbia/Ceacam1/Isg15/Junb/Sbno2/Jun/Vegfa/App/Lox/Ripk1/Fos/Acvr1b/Batf/Ubash3b
EC9	GO:0043620	regulation of DNA-templated transcription in response to stress	7/155	8.90546e-07	0.000577753	Cd36/Atf3/Ppp1r15a/Jun/Egr1/Vegfa/Atf4
EC9	GO:0042326	negative regulation of phosphorylation	17/155	9.54126e-07	0.000577753	Cdkn1a/Irf1/Klf4/Fabp4/Atf3/Ier3/Socs3/Socs1/Gadd45b/Ceacam1/Ppp1r15a/Jun/Dnaja1/Midn/Rubcn/Taf7/Ubash3b
EC9	GO:0001562	response to protozoan	6/155	1.01041e-06	0.000577753	Iigp1/Ier3/Irgm2/Nras/Gbp7/Batf
EC9	GO:0045637	regulation of myeloid cell differentiation	11/155	2.12664e-06	0.00101334	B2m/Hmgb2/Nfkbia/Ceacam1/Isg15/Jun/Lox/Ripk1/Fos/Acvr1b/Ubash3b
EC9	GO:0071277	cellular response to calcium ion	7/155	5.82127e-06	0.00208038	Fosb/Jund/Junb/Jun/Fus/Fos/Clic4
EC9	GO:1990000	amyloid fibril formation	4/155	1.4525e-05	0.00377283	Cd36/B2m/App/Ripk1
EC9	GO:2001185	regulation of CD8-positive, alpha-beta T cell activation	4/155	1.4525e-05	0.00377283	Irf1/Socs1/Ceacam1/H2-T23
EC9	GO:0060537	muscle tissue development	15/155	1.76314e-05	0.00387756	Atf3/Kdm6b/Nras/Ifrd1/Egr1/Nrg1/Vegfa/Egr2/Lox/Ripk1/Tiparp/Fos/Ddx5/Ly6e/Skil
EC9	GO:0001933	negative regulation of protein phosphorylation	14/155	2.58748e-05	0.0049082	Cdkn1a/Irf1/Klf4/Fabp4/Atf3/Socs3/Socs1/Gadd45b/Ceacam1/Ppp1r15a/Jun/Dnaja1/Taf7/Ubash3b
EC9	GO:0044772	mitotic cell cycle phase transition	13/155	3.03906e-05	0.00511098	Cdkn1a/Klf4/Ier3/Plk2/Cit/App/Rgcc/Plk3/Ripk1/Hspa2/Acvr1b/Klf11/Ddx3x
EC9	GO:0002237	response to molecule of bacterial origin	11/155	3.36252e-05	0.00526838	Cd36/B2m/Hmgb2/Irgm2/Jund/Nfkbia/Junb/Sbno2/Jun/Litaf/Adm
EC9	GO:0060333	interferon-gamma-mediated signaling pathway	4/155	4.59811e-05	0.00593717	Irf1/Socs1/Irgm2/Irgm1
EC9	GO:0010035	response to inorganic substance	14/155	4.61351e-05	0.00593717	Cd36/Fosb/B2m/Fabp4/Kdm6b/Jund/Junb/Jun/Fus/Ripk1/Selenop/Fos/Clic4/Net1
EC9	GO:0045088	regulation of innate immune response	9/155	4.84705e-05	0.00593717	Irf1/Hmgb2/Socs1/Irgm2/Tap1/Ceacam1/H2-T23/Irgm1/A2m
EC9	GO:0007346	regulation of mitotic cell cycle	15/155	4.98398e-05	0.00593717	Cdkn1a/Klf4/Ier3/Plk2/Cit/App/Rgcc/Stag1/Plk3/Pim3/Ripk1/Ppp1r10/Hspa2/Ddx3x/Hspa1b
EC9	GO:0044403	symbiotic process	12/155	5.87057e-05	0.00671358	Icam1/Irgm2/Ceacam1/Isg15/Jun/Irgm1/Pabpc1/Gbp7/Ripk1/Ddx5/Ddx3x/Oasl2
EC9	GO:0002483	antigen processing and presentation of endogenous peptide antigen	4/155	6.70037e-05	0.00684155	B2m/H2-Q4/Tap1/H2-T23
EC9	GO:0019885	antigen processing and presentation of endogenous peptide antigen via MHC class I	4/155	6.70037e-05	0.00684155	B2m/H2-Q4/Tap1/H2-T23
EC9	GO:0035458	cellular response to interferon-beta	5/155	7.41809e-05	0.00731321	Iigp1/Irf1/Irgm2/Igtp/Irgm1
EC9	GO:1901096	regulation of autophagosome maturation	3/155	0.000104198	0.00902738	Irgm2/Rubcn/Irgm1
EC9	GO:0036037	CD8-positive, alpha-beta T cell activation	4/155	0.000110573	0.0092385	Irf1/Socs1/Ceacam1/H2-T23
EC9	GO:0045069	regulation of viral genome replication	6/155	0.000139632	0.0107894	Ceacam1/Isg15/Pabpc1/Ddx5/Ddx3x/Oasl2
EC9	GO:0045779	negative regulation of bone resorption	3/155	0.000188305	0.0138042	Ceacam1/Vegfa/Ubash3b
EC9	GO:0035456	response to interferon-beta	5/155	0.000195284	0.0139579	Iigp1/Irf1/Irgm2/Igtp/Irgm1
EC9	GO:0022407	regulation of cell-cell adhesion	12/155	0.000280789	0.0178395	Irf1/Klf4/Socs1/Icam1/Ceacam1/H2-T23/Dpp4/Vegfa/Rgcc/Piezo1/Ubash3b/Nfkbiz
EC9	GO:0043114	regulation of vascular permeability	4/155	0.000361707	0.0220026	Ceacam1/Vegfa/Ptp4a3/Adm
EC9	GO:0019079	viral genome replication	6/155	0.000395326	0.0226047	Ceacam1/Isg15/Pabpc1/Ddx5/Ddx3x/Oasl2
EC9	GO:0009612	response to mechanical stimulus	7/155	0.000411451	0.0230485	Cd36/Jund/Nfkbia/Junb/Jun/Piezo1/Fos
EC9	GO:0002460	adaptive immune response based on somatic recombination of immune receptors built from immunoglobulin superfamily domains	10/155	0.000419211	0.0230485	Irf1/B2m/H2-Q4/Icam1/H2-T23/Nras/Dpp4/Vegfa/Batf/Nfkbiz
EC9	GO:0061564	axon development	13/155	0.000485913	0.0257264	Klf4/Klk8/Ifrd1/Jun/Nrg1/Vegfa/App/Plxna4/Egr2/Bsg/Skil/Stxbp5/Raph1
EC9	GO:0051348	negative regulation of transferase activity	9/155	0.000506605	0.0263343	Cdkn1a/Fabp4/Gadd45b/Ceacam1/Dnaja1/Midn/Rubcn/Taf7/Ubash3b
EC9	GO:0045953	negative regulation of natural killer cell mediated cytotoxicity	3/155	0.000561526	0.0278713	Tap1/Ceacam1/H2-T23
EC9	GO:0008625	extrinsic apoptotic signaling pathway via death domain receptors	5/155	0.000565421	0.0278713	Atf3/Hmgb2/Icam1/Ddx3x/Skil
EC9	GO:0035914	skeletal muscle cell differentiation	5/155	0.000604176	0.0292769	Atf3/Egr1/Egr2/Fos/Ddx5
EC9	GO:0009896	positive regulation of catabolic process	12/155	0.000644028	0.0303608	Ier3/Plk2/Irgm2/App/Plk3/Irgm1/Pabpc1/Tiparp/Vps13c/Hspa1b/Rnf19a/Tob1
EC9	GO:0001911	negative regulation of leukocyte mediated cytotoxicity	3/155	0.000921373	0.0381769	Tap1/Ceacam1/H2-T23
EC9	GO:0009611	response to wounding	12/155	0.000958766	0.0391588	Cdkn1a/Cd36/Klf4/Vwf/Ceacam1/Klk8/Ifrd1/Neat1/Jun/Lox/Ubash3b/Adm
EC9	GO:0002831	regulation of response to biotic stimulus	9/155	0.00115703	0.0435256	Irf1/Hmgb2/Socs1/Irgm2/Tap1/Ceacam1/H2-T23/Irgm1/A2m
EC9	GO:0034620	cellular response to unfolded protein	5/155	0.00124032	0.045356	Atf3/Ppp1r15a/Hspa2/Atf4/Hspa1b
EC9	GO:0033674	positive regulation of kinase activity	12/155	0.00139268	0.0466243	Cdkn1a/Socs1/Gadd45b/Irgm2/Ceacam1/Egr1/Nrg1/Vegfa/Rgcc/Lmo4/Ripk1/Ddx3x
EC9	GO:0046426	negative regulation of receptor signaling pathway via JAK-STAT	3/155	0.00140098	0.0466243	Irf1/Socs3/Socs1
EC9	GO:0061614	pri-miRNA transcription by RNA polymerase II	4/155	0.00152968	0.0478422	Klf4/Jun/Fos/Ddx5
EC9	GO:0031342	negative regulation of cell killing	3/155	0.00158972	0.0478422	Tap1/Ceacam1/H2-T23
Fibro1	GO:0008610	lipid biosynthetic process	19/159	2.90783e-07	0.000296124	Insig1/Ldlr/Msmo1/Fdps/Idi1/Scd2/Hmgcs1/C3/Sc5d/Sik1/Dbi/Cyp51/Ptgs2/Cnep1r1/Lpcat3/Bmp6/Lpl/Lbr/Sorbs1
Fibro1	GO:0016126	sterol biosynthetic process	7/159	3.98098e-07	0.000296124	Insig1/Msmo1/Fdps/Hmgcs1/Sc5d/Cyp51/Lbr
Fibro1	GO:0045444	fat cell differentiation	13/159	4.50746e-07	0.000296124	Insig1/Nr4a1/Zbtb16/Cebpb/Frzb/Ptgs2/Jdp2/Smad3/Nr4a3/Lpl/Fndc3b/Xbp1/Socs7
Fibro1	GO:0045598	regulation of fat cell differentiation	10/159	4.69294e-07	0.000296124	Insig1/Zbtb16/Cebpb/Frzb/Ptgs2/Jdp2/Smad3/Lpl/Fndc3b/Xbp1
Fibro1	GO:0016125	sterol metabolic process	9/159	2.65513e-06	0.000975444	Insig1/Ldlr/Srebf2/Msmo1/Fdps/Hmgcs1/Sc5d/Cyp51/Lbr
Fibro1	GO:0071560	cellular response to transforming growth factor beta stimulus	10/159	2.4861e-05	0.0038387	Thbs1/Lrrc32/Fbn1/Smad7/Adam17/Ltbp4/Smad3/Col4a2/Lox/Xbp1
Fibro1	GO:0071559	response to transforming growth factor beta	10/159	2.96418e-05	0.0038387	Thbs1/Lrrc32/Fbn1/Smad7/Adam17/Ltbp4/Smad3/Col4a2/Lox/Xbp1
Fibro1	GO:0007179	transforming growth factor beta receptor signaling pathway	9/159	3.04176e-05	0.0038387	Thbs1/Lrrc32/Fbn1/Smad7/Adam17/Ltbp4/Smad3/Lox/Xbp1
Fibro1	GO:0001525	angiogenesis	15/159	8.89655e-05	0.0081043	Nr4a1/Ace/Col4a1/Rhob/Rhoj/Cyp1b1/C3/Thbs1/Mtdh/Col8a1/Ptgs2/Thbs2/Klf2/Col4a2/Xbp1
Fibro1	GO:0042632	cholesterol homeostasis	6/159	8.9905e-05	0.0081043	Insig1/Ldlr/Srebf2/Tmem97/Lpl/Xbp1
Fibro1	GO:0061299	retina vasculature morphogenesis in camera-type eye	3/159	0.000112381	0.00834266	Col4a1/Rhoj/Cyp1b1
Fibro1	GO:0071294	cellular response to zinc ion	3/159	0.000112381	0.00834266	Mt2/Hvcn1/Mt1
Fibro1	GO:0071402	cellular response to lipoprotein particle stimulus	4/159	0.000142123	0.00996437	Ldlr/Hmgcs1/Adam17/Lpl
Fibro1	GO:0030198	extracellular matrix organization	10/159	0.000188572	0.0128637	Col4a1/Fbln2/Spock2/Cyp1b1/Col8a1/Col5a3/P3h1/Smad3/Col4a2/Lox
Fibro1	GO:0010035	response to inorganic substance	13/159	0.000233397	0.015105	Nr4a1/Anxa5/Rhob/Cyp1b1/Thbs1/Mt2/Cp/Hvcn1/Mt1/Nr4a3/Bmp6/Ppp1r15b/Jund
Fibro1	GO:0090110	COPII-coated vesicle cargo loading	3/159	0.000330986	0.0198907	Insig1/Sec24d/Sar1a
Fibro1	GO:0071634	regulation of transforming growth factor beta production	4/159	0.000355639	0.0208752	Thbs1/Lrrc32/Ptgs2/Smad3
Fibro1	GO:0071604	transforming growth factor beta production	4/159	0.000444748	0.0244031	Thbs1/Lrrc32/Ptgs2/Smad3
Fibro1	GO:0071498	cellular response to fluid shear stress	3/159	0.000501768	0.026946	Ptgs2/Klf2/Xbp1
Fibro1	GO:0060628	regulation of ER to Golgi vesicle-mediated transport	3/159	0.000604824	0.0300261	Insig1/Arf1/Sar1a
Fibro1	GO:0001503	ossification	11/159	0.000622971	0.0302292	Zbtb16/Cebpb/Nab2/Ptgs2/P3h1/Dhrs3/Smad3/Bmp6/Lox/Jund/Fndc3b
Fibro1	GO:0062012	regulation of small molecule metabolic process	10/159	0.00065567	0.030362	Insig1/Ldlr/Fdps/Sik1/Dbi/Ptgs2/Ddit4/Nr4a3/Bmp6/Sorbs1
Fibro1	GO:1901617	organic hydroxy compound biosynthetic process	8/159	0.000865778	0.0376763	Insig1/Msmo1/Fdps/Hmgcs1/Sc5d/Cyp51/Bmp6/Lbr
Fibro1	GO:1901615	organic hydroxy compound metabolic process	12/159	0.000916613	0.0392124	Insig1/Ldlr/Srebf2/Msmo1/Fdps/Hmgcs1/Cyp1b1/Sc5d/Cyp51/Dhrs3/Bmp6/Lbr
Fibro1	GO:0010884	positive regulation of lipid storage	3/159	0.00099186	0.0403136	Srebf2/C3/Lpl
Fibro1	GO:0045727	positive regulation of translation	6/159	0.00100624	0.0403136	Rbm3/Cyp1b1/Thbs1/Rbms3/Mpv17l2/Fxr1
Fibro1	GO:0030278	regulation of ossification	8/159	0.00108338	0.0427259	Zbtb16/Cebpb/P3h1/Dhrs3/Smad3/Bmp6/Jund/Fndc3b
Fibro1	GO:0032103	positive regulation of response to external stimulus	11/159	0.0011636	0.0431901	Ldlr/Ace/Ifi205/Cebpb/C3/Thbs1/Ptgs2/Adam17/Smad3/Bmp6/Lpl
Fibro1	GO:0046916	cellular transition metal ion homeostasis	5/159	0.00131452	0.0462857	Arf1/Mt2/Cp/Mt1/Bmp6
Fibro1	GO:0034405	response to fluid shear stress	3/159	0.00132035	0.0462857	Ptgs2/Klf2/Xbp1
Fibro1	GO:0030855	epithelial cell differentiation	13/159	0.00139497	0.0482316	Cebpb/Fosl2/Frzb/Ptgs2/Klf2/Maff/Ccm2/Ncoa3/Smad3/Mafg/Bmp6/Fndc3b/Xbp1
Fibro2	GO:0016125	sterol metabolic process	12/158	1.93522e-09	4.90772e-06	Fdps/Insig1/Ldlr/Msmo1/Cyp51/Fdft1/Hmgcs1/Srebf2/Fdx1/Fech/Hsd17b7/Hmgcr
Fibro2	GO:0016126	sterol biosynthetic process	8/158	1.82425e-08	1.5421e-05	Fdps/Insig1/Msmo1/Cyp51/Fdft1/Hmgcs1/Hsd17b7/Hmgcr
Fibro2	GO:0002486	antigen processing and presentation of endogenous peptide antigen via MHC class I via ER pathway, TAP-independent	5/158	3.66568e-07	0.000132802	H2-T23/H2-K1/H2-D1/H2-Q7/H2-T22
Fibro2	GO:0002476	antigen processing and presentation of endogenous peptide antigen via MHC class Ib	5/158	5.15141e-07	0.000145155	H2-T23/H2-K1/H2-D1/H2-Q7/H2-T22
Fibro2	GO:0001916	positive regulation of T cell mediated cytotoxicity	5/158	1.48598e-05	0.0017945	H2-T23/H2-K1/H2-D1/H2-Q7/H2-T22
Fibro2	GO:1901615	organic hydroxy compound metabolic process	15/158	1.58428e-05	0.00182624	Fdps/Insig1/Ldlr/Msmo1/Cyp51/Fdft1/Hmgcs1/Srebf2/Fdx1/Fech/Hsd17b7/Abhd4/Akr1a1/Hmgcr/Atp8b1
Fibro2	GO:0001913	T cell mediated cytotoxicity	5/158	0.00019566	0.0183775	H2-T23/H2-K1/H2-D1/H2-Q7/H2-T22
Fibro2	GO:0097242	amyloid-beta clearance	4/158	0.000273426	0.0231137	Ldlr/Cyp51/Hmgcr/Rab11a
Fibro2	GO:0001912	positive regulation of leukocyte mediated cytotoxicity	5/158	0.000375572	0.029764	H2-T23/H2-K1/H2-D1/H2-Q7/H2-T22
Fibro3	GO:0001525	angiogenesis	22/202	1.84161e-07	0.00051823	Smoc2/Tcf4/F3/Col4a2/Rhoj/Col8a1/Pgf/Meox2/Pdgfra/Loxl2/Col4a1/Nus1/Thbs2/Arhgap24/Aqp1/Mfge8/Tnfaip2/Hspg2/Nrp2/Rhob/Ccl11/Clic4
Fibro3	GO:0061298	retina vasculature development in camera-type eye	5/202	2.3779e-06	0.0033457	Rhoj/Bmpr2/Pdgfra/Col4a1/Clic4
Fibro3	GO:0038084	vascular endothelial growth factor signaling pathway	6/202	4.70421e-06	0.00441255	Smoc2/Tcf4/Pgf/Pdgfra/Nus1/Nrp2
Fibro3	GO:0008299	isoprenoid biosynthetic process	5/202	2.04116e-05	0.0140421	Idi1/Nus1/Fdps/Rdh10/Hmgcs1
Fibro3	GO:0006720	isoprenoid metabolic process	7/202	2.695e-05	0.0140421	Idi1/Nus1/Fdps/Rdh10/Hmgcs1/Adh1/Rarres2
Fibro3	GO:0001958	endochondral ossification	5/202	3.49306e-05	0.0140421	Mmp14/Csgalnact1/Bmp6/Hspg2/Nab2
Fibro3	GO:0036075	replacement ossification	5/202	3.49306e-05	0.0140421	Mmp14/Csgalnact1/Bmp6/Hspg2/Nab2
Fibro3	GO:0035924	cellular response to vascular endothelial growth factor stimulus	6/202	4.92955e-05	0.0173397	Smoc2/Tcf4/Pgf/Pdgfra/Nus1/Nrp2
Fibro5	GO:0045089	positive regulation of innate immune response	7/78	8.13583e-07	0.0010902	Lgals9/Ifi204/Gbp5/Mndal/Irgm1/Irf7/Mill2
Fibro5	GO:0031349	positive regulation of defense response	9/78	3.09731e-06	0.00138346	Lgals9/Ifi204/Snx4/Ace/Gbp5/Mndal/Irgm1/Irf7/Mill2
Fibro5	GO:0002833	positive regulation of response to biotic stimulus	7/78	5.08892e-06	0.00170479	Lgals9/Ifi204/Gbp5/Mndal/Irgm1/Irf7/Mill2
Fibro5	GO:0032103	positive regulation of response to external stimulus	9/78	7.48958e-05	0.0167267	Lgals9/Ifi204/Snx4/Ace/Gbp5/Mndal/Irgm1/Irf7/Mill2
Mac1	GO:0002483	antigen processing and presentation of endogenous peptide antigen	9/104	1.18296e-14	1.21727e-11	H2-Q4/H2-K1/H2-D1/H2-Q7/H2-T22/H2-Q6/H2-T23/Tap1/B2m
Mac1	GO:0019885	antigen processing and presentation of endogenous peptide antigen via MHC class I	9/104	1.18296e-14	1.21727e-11	H2-Q4/H2-K1/H2-D1/H2-Q7/H2-T22/H2-Q6/H2-T23/Tap1/B2m
Mac1	GO:0001916	positive regulation of T cell mediated cytotoxicity	8/104	2.38475e-11	4.90781e-09	H2-Q4/H2-K1/H2-D1/H2-Q7/H2-T22/H2-Q6/H2-T23/B2m
Mac1	GO:0001913	T cell mediated cytotoxicity	8/104	2.09518e-09	2.69492e-07	H2-Q4/H2-K1/H2-D1/H2-Q7/H2-T22/H2-Q6/H2-T23/B2m
Mac1	GO:0002705	positive regulation of leukocyte mediated immunity	11/104	2.71986e-09	3.29263e-07	H2-Q4/H2-K1/H2-D1/H2-Q7/H2-T22/H2-Q6/H2-T23/B2m/Ptafr/Stx4a/Zbtb1
Mac1	GO:0031341	regulation of cell killing	9/104	1.98328e-08	1.70066e-06	H2-Q4/H2-K1/H2-D1/H2-Q7/H2-T22/H2-Q6/H2-T23/Tap1/B2m
Mac1	GO:0001909	leukocyte mediated cytotoxicity	9/104	4.54643e-08	3.34163e-06	H2-Q4/H2-K1/H2-D1/H2-Q7/H2-T22/H2-Q6/H2-T23/Tap1/B2m
Mac1	GO:0001906	cell killing	9/104	2.80073e-07	1.74664e-05	H2-Q4/H2-K1/H2-D1/H2-Q7/H2-T22/H2-Q6/H2-T23/Tap1/B2m
Mac1	GO:0035458	cellular response to interferon-beta	5/104	1.08704e-05	0.000588716	Irgm1/Iigp1/Gbp2/F830016B08Rik/Mndal
Mac1	GO:0035456	response to interferon-beta	5/104	2.93864e-05	0.00147506	Irgm1/Iigp1/Gbp2/F830016B08Rik/Mndal
Mac1	GO:0045785	positive regulation of cell adhesion	10/104	0.000224777	0.0107579	H2-T23/Apbb1ip/Dusp10/Ilk/Ptafr/Il6ra/Rela/Stx4a/Zbtb1/Cdk6
Mac1	GO:1904994	regulation of leukocyte adhesion to vascular endothelial cell	3/104	0.000245268	0.0114718	Klf4/Ptafr/Rela
Mac1	GO:0045824	negative regulation of innate immune response	4/104	0.000491549	0.0224802	H2-T23/Tap1/Dusp10/Nlrc5
Mac1	GO:1901532	regulation of hematopoietic progenitor cell differentiation	3/104	0.000636534	0.028478	Eif2ak2/Zbtb1/Cdk6
Mac1	GO:0071346	cellular response to interferon-gamma	5/104	0.000686271	0.0299336	H2-Q7/Irgm1/Gbp2/Nlrc5/Stx4a
Mac1	GO:0019221	cytokine-mediated signaling pathway	8/104	0.000712489	0.0299336	Irgm1/Iigp1/Rbm15/Ilk/Nlrc5/Acsl1/Il6ra/Rela
Mac1	GO:0032816	positive regulation of natural killer cell activation	3/104	0.000712704	0.0299336	H2-T23/Il6ra/Zbtb1
SMC1	GO:0043542	endothelial cell migration	9/151	7.55988e-05	0.037415	Angpt4/Bcas3/Rhob/Dab2ip/Pten/Foxc2/Bmpr2/Nr4a1/Gpi1
SMC1	GO:2000045	regulation of G1/S transition of mitotic cell cycle	7/151	7.66174e-05	0.037415	Cdkn1a/Rbm38/Kcna5/Pten/Rpl17/Ctdsp2/Ccnd1
SMC1	GO:0048010	vascular endothelial growth factor receptor signaling pathway	5/151	8.10204e-05	0.037415	Epn2/Dab2ip/Pgf/Foxc2/Tmem204
SMC1	GO:0051764	actin crosslink formation	3/151	0.000131648	0.037415	Tnnt2/Baiap2/Marcks
SMC1	GO:1902806	regulation of cell cycle G1/S phase transition	7/151	0.000164783	0.037415	Cdkn1a/Rbm38/Kcna5/Pten/Rpl17/Ctdsp2/Ccnd1
SMC1	GO:2000134	negative regulation of G1/S transition of mitotic cell cycle	5/151	0.000172856	0.037415	Cdkn1a/Rbm38/Pten/Ctdsp2/Ccnd1
SMC1	GO:0000082	G1/S transition of mitotic cell cycle	8/151	0.000181347	0.037415	Cdkn1a/Rbm38/Kcna5/Pten/Klf11/Rpl17/Ctdsp2/Ccnd1
SMC1	GO:0001525	angiogenesis	14/151	0.000182299	0.037415	Angpt4/Anxa2/Epn2/Bcas3/Rhob/Tgfbr2/Dab2ip/Pgf/Pten/Rras/Foxc2/Fmnl3/Nr4a1/Nrarp
SMC1	GO:0001707	mesoderm formation	5/151	0.000204904	0.037415	Txnrd1/Foxc2/Bmpr2/Nr4a3/Gpi1
SMC1	GO:0045786	negative regulation of cell cycle	13/151	0.000208503	0.037415	Cdkn1a/Rhob/Rbm38/Dab2ip/Heca/Btg3/Btg2/Pten/Cdc5l/Rad21/Ctdsp2/Nr4a1/Ccnd1
SMC1	GO:0010632	regulation of epithelial cell migration	9/151	0.000217494	0.037415	Angpt4/Bcas3/Rhob/Tgfbr2/Dab2ip/Pten/Foxc2/Bmpr2/Gpi1
SMC1	GO:0010631	epithelial cell migration	10/151	0.000232696	0.037415	Angpt4/Bcas3/Rhob/Tgfbr2/Dab2ip/Pten/Foxc2/Bmpr2/Nr4a1/Gpi1
SMC1	GO:0090132	epithelium migration	10/151	0.000239808	0.037415	Angpt4/Bcas3/Rhob/Tgfbr2/Dab2ip/Pten/Foxc2/Bmpr2/Nr4a1/Gpi1
SMC1	GO:1902807	negative regulation of cell cycle G1/S phase transition	5/151	0.000241289	0.037415	Cdkn1a/Rbm38/Pten/Ctdsp2/Ccnd1
SMC1	GO:0090130	tissue migration	10/151	0.000247103	0.037415	Angpt4/Bcas3/Rhob/Tgfbr2/Dab2ip/Pten/Foxc2/Bmpr2/Nr4a1/Gpi1
SMC1	GO:0045930	negative regulation of mitotic cell cycle	9/151	0.000249416	0.037415	Cdkn1a/Rbm38/Heca/Btg3/Btg2/Pten/Rad21/Ctdsp2/Ccnd1
SMC1	GO:0010595	positive regulation of endothelial cell migration	6/151	0.000258808	0.037415	Angpt4/Bcas3/Rhob/Foxc2/Bmpr2/Gpi1
SMC1	GO:0022612	gland morphogenesis	7/151	0.000267916	0.037415	Tgm2/Tgfbr2/Ncoa3/Lims1/Msn/Cebpb/Dag1
SMC1	GO:0048332	mesoderm morphogenesis	5/151	0.000282389	0.037415	Txnrd1/Foxc2/Bmpr2/Nr4a3/Gpi1
SMC1	GO:0007015	actin filament organization	12/151	0.000287892	0.037415	Tnnt2/Tmeff2/Rhob/Baiap2/Synpo/Tmod1/Coro6/Arpc1b/Prkcd/Zyx/Marcks/Kirrel
SMC1	GO:0007009	plasma membrane organization	6/151	0.000290536	0.037415	Tmeff2/Rab3a/Baiap2/Pacsin2/Pten/Prkcd
SMC1	GO:0044843	cell cycle G1/S phase transition	8/151	0.000315471	0.037415	Cdkn1a/Rbm38/Kcna5/Pten/Klf11/Rpl17/Ctdsp2/Ccnd1
SMC1	GO:0001667	ameboidal-type cell migration	12/151	0.000316493	0.037415	Angpt4/Bcas3/Rhob/Tgfbr2/Dab2ip/Zfand5/Pten/Foxc2/Bmpr2/Tns1/Nr4a1/Gpi1
SMC1	GO:0050673	epithelial cell proliferation	12/151	0.000355607	0.0383835	Igfbp4/Dab2ip/Lims1/Cebpb/Pgf/Pten/Ift57/Bmpr2/Nr4a3/Nr4a1/Nrarp/Ccnd1
SMC1	GO:0044321	response to leptin	3/151	0.000520273	0.04878	Pten/Nr4a3/Ccnd1
SMC1	GO:0051481	negative regulation of cytosolic calcium ion concentration	3/151	0.000520273	0.04878	Kcna5/Kcnk3/Npy1r
SMC2	GO:0046578	regulation of Ras protein signal transduction	6/40	1.85047e-05	0.0161606	Arfgef1/Timp2/Arhgap44/Map2k1/Arhgef10/Heg1
SMC2	GO:1903649	regulation of cytoplasmic transport	3/40	3.28058e-05	0.0161606	Mecp2/Map2k1/Lrrk2
SMC2	GO:0051056	regulation of small GTPase mediated signal transduction	6/40	3.76412e-05	0.0161606	Arfgef1/Timp2/Arhgap44/Map2k1/Arhgef10/Heg1
Tcell2	GO:0002286	T cell activation involved in immune response	6/71	2.98977e-06	0.00220966	Nfkbiz/Malt1/Icam1/Rora/Rps6/Tgfb1
Tcell2	GO:0042254	ribosome biogenesis	9/71	3.59153e-06	0.00220966	Rpl5/Rpl7/Ddx3x/Rps19/Abt1/Rpl38/Rpl14/Rps6/Rpl10a
Tcell2	GO:0072539	T-helper 17 cell differentiation	4/71	5.09895e-06	0.00220966	Nfkbiz/Malt1/Rora/Tgfb1
Tcell2	GO:0051090	regulation of DNA-binding transcription factor activity	10/71	5.59449e-06	0.00220966	Tnfaip3/Nfkbia/Malt1/Icam1/Prkch/Klf4/Bhlhe40/Sik1/Ifrd1/Tgfb1
Tcell2	GO:0002285	lymphocyte activation involved in immune response	7/71	7.17387e-06	0.00220966	Tnfaip3/Nfkbiz/Malt1/Icam1/Rora/Rps6/Tgfb1
Tcell2	GO:0022613	ribonucleoprotein complex biogenesis	10/71	7.40067e-06	0.00220966	Rpl5/Rpl7/Ddx3x/Rps19/Abt1/Rpl38/Ythdc1/Rpl14/Rps6/Rpl10a
Tcell2	GO:0042255	ribosome assembly	5/71	8.23702e-06	0.00220966	Rpl5/Ddx3x/Rps19/Abt1/Rpl38
Tcell2	GO:0002366	leukocyte activation involved in immune response	8/71	8.8868e-06	0.00220966	Nr4a3/Tnfaip3/Nfkbiz/Malt1/Icam1/Rora/Rps6/Tgfb1
Tcell2	GO:0072538	T-helper 17 type immune response	4/71	9.22156e-06	0.00220966	Nfkbiz/Malt1/Rora/Tgfb1
Tcell2	GO:0002263	cell activation involved in immune response	8/71	1.00668e-05	0.00220966	Nr4a3/Tnfaip3/Nfkbiz/Malt1/Icam1/Rora/Rps6/Tgfb1
Tcell2	GO:0010608	posttranscriptional regulation of gene expression	10/71	1.48809e-05	0.00293852	Eprs/Rplp1/Rpl5/Ddx3x/Rpl38/Ythdc1/Zfp36l1/Hnrnpa0/Rbm3/Tgfb1
Tcell2	GO:0006364	rRNA processing	7/71	2.12139e-05	0.00358188	Rpl5/Rpl7/Rps19/Abt1/Rpl14/Rps6/Rpl10a
Tcell2	GO:0002181	cytoplasmic translation	5/71	3.24092e-05	0.00474255	Rplp1/Rpl38/Rpl29/Rpl15/Rpl10a
Tcell2	GO:0002699	positive regulation of immune effector process	7/71	5.75685e-05	0.0073178	Nr4a3/Nfkbiz/Zc3hav1/Malt1/Rps19/Tgfb1/Hspa8
Tcell2	GO:0007369	gastrulation	6/71	5.77202e-05	0.0073178	Nr4a3/Kdm6b/Tnfaip3/Itgav/Klf4/Rps6
Tcell2	GO:0031663	lipopolysaccharide-mediated signaling pathway	4/71	6.16182e-05	0.0073178	Tnfaip3/Nfkbia/Malt1/Tgfb1
Tcell2	GO:0045444	fat cell differentiation	7/71	6.62919e-05	0.0073178	Nr4a3/Klf4/Nr4a1/Rora/Zfp36l1/Tgfb1/Hes1
Tcell2	GO:1903311	regulation of mRNA metabolic process	7/71	8.47129e-05	0.00845204	Zc3hav1/Cdk11b/Ythdc1/Zfp36l1/Hnrnpa0/Rbm3/Hspa8
Tcell2	GO:0002237	response to molecule of bacterial origin	7/71	0.000121514	0.010389	Tnfaip3/Jund/Itgav/Nfkbia/Malt1/Hnrnpa0/Tgfb1
Tcell2	GO:1903409	reactive oxygen species biosynthetic process	5/71	0.000137714	0.010389	Gla/Icam1/Klf4/Eef1a1/Rora
Tcell2	GO:1901652	response to peptide	8/71	0.000142451	0.010389	Nr4a3/Tnfaip3/Eprs/Rpl23/Nfkbia/Icam1/Nr4a1/Zfp36l1
Tcell2	GO:0019058	viral life cycle	6/71	0.000152082	0.010389	Zc3hav1/Itgav/Icam1/Ddx3x/Vps37b/Hspa8
Tcell2	GO:0030098	lymphocyte differentiation	8/71	0.000154244	0.010389	Tnfaip3/Nfkbiz/Malt1/Rora/Zfp36l1/Rps6/Tgfb1/Irf2bp2
Tcell2	GO:0032922	circadian regulation of gene expression	4/71	0.000168519	0.010389	Crem/Nrip1/Bhlhe40/Rora
Tcell2	GO:0016032	viral process	7/71	0.000170388	0.010389	Zc3hav1/Itgav/Icam1/Ddx3x/Vps37b/Tgfb1/Hspa8
Tcell2	GO:1903037	regulation of leukocyte cell-cell adhesion	7/71	0.000200207	0.0114834	Nr4a3/Nfkbiz/Malt1/Icam1/Klf4/Tgfb1/Hes1
Tcell2	GO:1903039	positive regulation of leukocyte cell-cell adhesion	6/71	0.000204033	0.0114834	Nr4a3/Nfkbiz/Malt1/Icam1/Tgfb1/Hes1
Tcell2	GO:0019915	lipid storage	4/71	0.000214812	0.0115131	Itgav/Nfkbia/Nrip1/Srebf2
Tcell2	GO:0007346	regulation of mitotic cell cycle	9/71	0.000215051	0.0115131	Cdk11b/Ddx3x/Smc5/Klf4/Zfp36l1/Sik1/Rps6/Tgfb1/Hes1
Tcell2	GO:0006809	nitric oxide biosynthetic process	4/71	0.000284769	0.0135884	Gla/Icam1/Klf4/Rora
Tcell2	GO:0071407	cellular response to organic cyclic compound	8/71	0.000376814	0.0164077	Nr4a3/Tiparp/Zc3hav1/Nfkbia/Nrip1/Rora/Zfp36l1/Tgfb1
Tcell2	GO:0007159	leukocyte cell-cell adhesion	7/71	0.000387191	0.0164077	Nr4a3/Nfkbiz/Malt1/Icam1/Klf4/Tgfb1/Hes1
Tcell2	GO:0009913	epidermal cell differentiation	5/71	0.000418827	0.0173458	Fosl2/Prkch/Klf4/Zfp36l1/Hes1
Tcell2	GO:2001057	reactive nitrogen species metabolic process	4/71	0.000428674	0.0174195	Gla/Icam1/Klf4/Rora
Tcell2	GO:0006417	regulation of translation	7/71	0.000444415	0.0174195	Eprs/Rplp1/Rpl5/Ddx3x/Rpl38/Zfp36l1/Rbm3
Tcell2	GO:1905953	negative regulation of lipid localization	3/71	0.000464511	0.0178878	Itgav/Nfkbia/Srebf2
Tcell2	GO:0044403	symbiotic process	7/71	0.000489288	0.017942	Zc3hav1/Itgav/Icam1/Ddx3x/Vps37b/Tgfb1/Hspa8
Tcell2	GO:0002753	cytoplasmic pattern recognition receptor signaling pathway	3/71	0.000506435	0.017942	Tnfaip3/Zc3hav1/Nfkbia
Tcell2	GO:0002822	regulation of adaptive immune response based on somatic recombination of immune receptors built from immunoglobulin superfamily domains	5/71	0.000703342	0.0230423	Tnfaip3/Nfkbiz/Malt1/Tgfb1/Hspa8
Tcell2	GO:0042136	neurotransmitter biosynthetic process	4/71	0.000794775	0.0250871	Gla/Icam1/Klf4/Rora
Tcell2	GO:1903426	regulation of reactive oxygen species biosynthetic process	4/71	0.000860792	0.0250871	Gla/Icam1/Klf4/Eef1a1
Tcell2	GO:0034115	negative regulation of heterotypic cell-cell adhesion	2/71	0.000867263	0.0250871	Tnfaip3/Klf4
Tcell2	GO:0070587	regulation of cell-cell adhesion involved in gastrulation	2/71	0.000867263	0.0250871	Tnfaip3/Klf4
Tcell2	GO:1904667	negative regulation of ubiquitin protein ligase activity	2/71	0.000867263	0.0250871	Rpl5/Rpl23
Tcell2	GO:0032355	response to estradiol	3/71	0.000868618	0.0250871	Fosl2/Nrip1/Tgfb1
Tcell2	GO:0072666	establishment of protein localization to vacuole	3/71	0.000868618	0.0250871	Tnfaip3/Vps37b/Hspa8
Tcell2	GO:0032368	regulation of lipid transport	4/71	0.00089521	0.0255193	Eprs/Itgav/Nfkbia/Srebf2
Tcell2	GO:0035051	cardiocyte differentiation	5/71	0.000927133	0.0258636	Kdm6b/Sik1/Tgfb1/Hes1/Fdps
Tcell2	GO:0045604	regulation of epidermal cell differentiation	3/71	0.000995702	0.0263978	Prkch/Zfp36l1/Hes1
Tcell2	GO:0071826	ribonucleoprotein complex subunit organization	5/71	0.00100358	0.0263978	Rpl5/Rps19/Abt1/Rpl38/Ythdc1
Tcell2	GO:0034248	regulation of cellular amide metabolic process	7/71	0.00101021	0.0263978	Eprs/Rplp1/Rpl5/Ddx3x/Rpl38/Zfp36l1/Rbm3
Tcell2	GO:0070586	cell-cell adhesion involved in gastrulation	2/71	0.00105692	0.0266661	Tnfaip3/Klf4
Tcell2	GO:0007498	mesoderm development	4/71	0.00108199	0.0267502	Nr4a3/Kdm6b/Rpl38/Zfp36l1
Tcell2	GO:1901653	cellular response to peptide	6/71	0.00115926	0.0280196	Nr4a3/Eprs/Rpl23/Icam1/Nr4a1/Zfp36l1
Tcell2	GO:0043903	regulation of interspecies interactions between organisms	5/71	0.00117044	0.0280196	Zc3hav1/Itgav/Ddx3x/Vps37b/Hspa8
Tcell2	GO:1903706	regulation of hemopoiesis	7/71	0.00118716	0.0280196	Nfkbiz/Nfkbia/Malt1/Inpp4b/Zfp36l1/Tgfb1/Hes1
Tcell2	GO:0043370	regulation of CD4-positive, alpha-beta T cell differentiation	3/71	0.00120743	0.0281949	Nfkbiz/Malt1/Tgfb1
Tcell2	GO:0035872	nucleotide-binding domain, leucine rich repeat containing receptor signaling pathway	2/71	0.00126464	0.028416	Tnfaip3/Nfkbia
Tcell2	GO:0061469	regulation of type B pancreatic cell proliferation	2/71	0.00126464	0.028416	Nr4a3/Nr4a1
Tcell2	GO:0007249	I-kappaB kinase/NF-kappaB signaling	5/71	0.00129257	0.028416	Tnfaip3/Zc3hav1/Nfkbia/Malt1/Rora
Tcell2	GO:0007623	circadian rhythm	5/71	0.00139017	0.0299159	Crem/Nrip1/Bhlhe40/Rora/Sik1
Tcell2	GO:0002694	regulation of leukocyte activation	8/71	0.00142872	0.030447	Nr4a3/Tnfaip3/Nfkbiz/Malt1/Rora/Zfp36l1/Tgfb1/Hes1
Tcell2	GO:0006913	nucleocytoplasmic transport	6/71	0.00148217	0.0309843	Nfkbia/Malt1/Inpp4b/Ythdc1/Tgfb1/Hspa8
Tcell2	GO:0051169	nuclear transport	6/71	0.00148217	0.0309843	Nfkbia/Malt1/Inpp4b/Ythdc1/Tgfb1/Hspa8
Tcell2	GO:0061614	pri-miRNA transcription by RNA polymerase II	3/71	0.00153103	0.0317038	Klf4/Srebf2/Tgfb1
Tcell2	GO:0048608	reproductive structure development	7/71	0.00184098	0.035447	Tiparp/Itgav/Icam1/Nrip1/Zfp36l1/Rps6/Hes1
Tcell2	GO:0051926	negative regulation of calcium ion transport	3/71	0.00211037	0.0386021	Icam1/Tgfb1/Hes1
Tcell2	GO:0043388	positive regulation of DNA binding	3/71	0.00221839	0.0395884	Klf4/Tgfb1/Hes1
Tcell2	GO:0045116	protein neddylation	2/71	0.00227291	0.0399123	Rpl5/Ube2f
Tcell2	GO:1905952	regulation of lipid localization	4/71	0.00236996	0.0409611	Eprs/Itgav/Nfkbia/Srebf2
Tcell2	GO:0071236	cellular response to antibiotic	4/71	0.00265651	0.0438424	Nr4a3/Kdm6b/Tnfaip3/Rpl23
